# Supplementary material for: Fungal acetylome comparative analysis identifies an essential role of acetylation in human fungal pathogen virulence
Source: Commun Biol. 2019 May 1;2:154. doi: 10.1038/s42003-019-0419-1 (PMC6494858; doi:10.1038/s42003-019-0419-1)
Supplement: Supplementary file 2 — Supplementary Data 1 [file 42003_2019_419_MOESM2_ESM.xlsx]

## Sheet: C. neoformans H99 acetylome
Supplementary Data 1. Acetylome analyses in C. neoformans, A. fumigatus and C. albicansa.
Protein accession	Position	Amino acid	Protein description	Gene names	Localization probability	PEP	Score	Modified sequence	Charge	Mass error [ppm]	MS/MS count		aAcetylome analysis in C. neoformans. The acetylome data of three biological replicates of dac4Δ, three biological replicates of dac2Δ, and five biological replicates of H99 were pooled.
J9VD75	337	K	Stress-induced-phosphoprotein 1	CNAG_00100	1	0.00308523	87.696	_VFAK(ac)AYGR_	2	-0.18621	1
J9VD88	72	K	Small subunit ribosomal protein S3	CNAG_00116	1	0.00339795	79.659	_ELK(ac)ALIEK_	2	-0.28786	4
J9VD88	92	K	Small subunit ribosomal protein S3	CNAG_00116	1	6.1199e-06	102.39	_FPENALELYAEK(ac)VQYR_	3	0.67183	4
J9VD92	64	K	Glycerol-3-phosphate dehydrogenase [NAD(+)] (EC 1.1.1.8)	CNAG_00121	1	0.00768344	77.282	_K(ac)YLPGVK_	2	0.37127	2
J9VDE9	182	K	Glutamate carboxypeptidase	CNAG_00176	1	0.00216999	85.355	_FIESEK(ac)DK_	2	1.1463	1
J9VDE9	367	K	Glutamate carboxypeptidase	CNAG_00176	1	0.000205538	99.688	_YVEEEFK(ac)K_	2	-0.87441	1
J9VDR3	87	K	Large subunit ribosomal protein L9e	CNAG_00034	1	2.11441e-13	126.63	_SLVENMITGVTK(ac)GFLYK_	3	2.4314	9
J9VDR3	92	K	Large subunit ribosomal protein L9e	CNAG_00034	1	0.0296232	64.776	_GFLYK(ac)MR_	2	0.38821	9
J9VDT9	52	K	Ran-binding protein 1	CNAG_00065	1	0.000335386	90.15	_FHK(ac)DITEWK_	3	0.010795	2
J9VDW0	175	K	MICOS complex subunit	CNAG_07352	1	6.19328e-05	100.93	_K(ac)YLSNLEDK_	2	-2.8573	3
J9VE11	657	K	Ubiquitin-activating enzyme E1	CNAG_00136	1	0.00058533	99.815	_QIEK(ac)YLVK_	2	0.80212	2
J9VEG9	280	K	Eukaryotic translation initiation factor 3 subunit I (eIF3i) (Eukaryotic translation initiation factor 3 39 kDa subunit homolog) (eIF-3 39 kDa subunit homolog)	CNAG_00602	1	0.0194105	63.966	_FFHK(ac)LFEEEVGR_	3	-0.31295	1
J9VEH0	245	K	Transformer-2 protein	CNAG_00260	1	0.0267244	70.563	_RDDYSYDK(ac)YDK_	3	1.218	1
J9VEL7	92	K	Hsp75-like protein	CNAG_00334	1	0.0296793	55.724	_DMK(ac)HWPFSVIDK_	3	-0.63262	6
J9VEL7	246	K	Hsp75-like protein	CNAG_00334	1	6.24002e-57	196.02	_ATAGDTHLGGEDFDNNLLEHFK(ac)AEFK_	4	-0.79616	6
J9VEL7	534	K	Hsp75-like protein	CNAG_00334	1	1.96068e-05	123.62	_NADK(ac)DFSAR_	2	0.30318	6
J9VEX3	111	K	Succinate--CoA ligase [ADP-forming] subunit beta, mitochondrial (EC 6.2.1.5) (Succinyl-CoA synthetase beta chain) (SCS-beta)	CNAG_00747	1	0.00186348	82.261	_MLGHK(ac)LITK_	2	-1.7505	2
J9VF13	81	K	Large subunit ribosomal protein L29	CNAG_00771	1	0.000389835	96.171	_SK(ac)YLPLDLR_	2	0.31181	4
J9VF80	960	K	Carbamoyl-phosphate synthase, large subunit	CNAG_07373	1	0.00359616	84.859	_VK(ac)DLDYEIANPTDKR_	3	0.761	2
J9VF80	1291	K	Carbamoyl-phosphate synthase, large subunit	CNAG_07373	1	2.35681e-09	119.87	_DHPVVISK(ac)YIEEAK_	3	1.66	2
J9VF80	2037	K	Carbamoyl-phosphate synthase, large subunit	CNAG_07373	1	0.0133331	71.524	_HILSVK(ac)QFDR_	3	-1.1707	2
J9VF99	53	K	40S ribosomal protein S4	CNAG_00640	1	0.00338794	85.744	_LK(ac)YALTGR_	2	0.26053	1
J9VF99	122	K	40S ribosomal protein S4	CNAG_00640	1	8.50202e-07	115.12	_ITPEEATFK(ac)LLK_	3	-0.28385	1
J9VF99	168	K	40S ribosomal protein S4	CNAG_00640	1	2.28355e-05	93.237	_FDFVQNK(ac)IVDHIK_	3	1.4732	1
J9VF99	174	K	40S ribosomal protein S4	CNAG_00640	1	1.12448e-06	103.9	_IVDHIK(ac)FEPGNVVMVTGGR_	3	0.35721	1
J9VF99	211	K	40S ribosomal protein S4	CNAG_00640	1	0.000430103	80.719	_HLGGFDIVHVK(ac)DVLDR_	4	-0.89785	1
J9VFH9	212	K	RNA helicase (EC 3.6.4.13)	CNAG_03603	1	0.00202919	87.181	_GFVFK(ac)NLK_	2	2.3539	1
J9VFK3	301	K	NADH dehydrogenase (Quinone), G subunit	CNAG_03629	1	0.000103957	102.52	_YAYDGLK(ac)YQR_	2	-0.80221	1
J9VFR5	358	K	T-complex protein 1 subunit epsilon	CNAG_00058	1	0.022865	65.467	_FEDLTADK(ac)LGHAGIVR_	3	0.57461	1
J9VFR5	405	K	T-complex protein 1 subunit epsilon	CNAG_00058	1	0.0649995	51.066	_MIIDEAK(ac)R_	2	0.24444	1
J9VFS1	30	K	Histone H3	CNAG_00063	1	0.00806923	97.734	_K(ac)STGGK(ac)APR_	2	-0.92087	8
J9VFS1	35	K	Histone H3	CNAG_00063	1	0.00806923	97.734	_K(ac)STGGK(ac)APR_	2	-0.92087	8
J9VFV3	47	K	Large subunit ribosomal protein L27Ae	CNAG_03747	1	6.47102e-05	88.075	_TNFDK(ac)YHPGYFGK_	3	0.20098	9
J9VFV3	65	K	Large subunit ribosomal protein L27Ae	CNAG_03747	1	8.42869e-09	130.41	_HYHLLK(ac)NHYYR_	3	-0.15725	9
J9VFV3	103	K	Large subunit ribosomal protein L27Ae	CNAG_03747	1	2.359e-14	128.05	_VDAPEGNVPVIDLVHLGK(ac)FK_	3	0.49217	9
J9VFV3	114	K	Large subunit ribosomal protein L27Ae	CNAG_03747	1	0.000107435	111.95	_INK(ac)PFIVK_	3	0.85791	9
J9VFV3	125	K	Large subunit ribosomal protein L27Ae	CNAG_03747	1	3.01933e-07	128.01	_FVSK(ac)LAEEK_	2	1.4129	9
J9VFV9	590	K	DNA helicase (EC 3.6.4.12)	CNAG_00099	1	0.00265569	89.142	_K(ac)YIQYAK_	2	-1.2394	1
J9VFW4	154	K	Elongation factor 3	CNAG_00104	1	0.00526258	76.064	_TK(ac)IAALK_	2	-1.8407	1
J9VFW4	839	K	Elongation factor 3	CNAG_00104	1	0.000408849	96.171	_K(ac)SFQYEVK_	2	-2.0742	1
J9VFW4	866	K	Elongation factor 3	CNAG_00104	1	0.00193146	78.342	_DVLIEK(ac)GFQK_	2	2.0645	1
J9VFY8	103	K	Small subunit ribosomal protein S16	CNAG_03780	1	1.81907e-05	91.969	_NEDAASAIELK(ac)K_	2	-0.066424	2
J9VG09	130	K	F-type H-transporting ATPase subunit delta	CNAG_06767	1	0.000146955	95.662	_FSPESIK(ac)SGLADANR_	2	-0.42301	1
J9VG15	58	K	NADH dehydrogenase (Ubiquinone) 1 alpha subcomplex 4	CNAG_00149	1	0.0212494	64.841	_VK(ac)HDENLK_	3	0.51432	1
J9VG27	260	K	Histone acetyltransferase (EC 2.3.1.48)	CNAG_03826	1	6.64093e-05	103.26	_AAPQVFSK(ac)K_	2	-0.42694	2
J9VG42	707	K	Transcription factor	CNAG_07464	1	0.00218909	83.499	_AMFVEK(ac)FVR_	2	3.1373	1
J9VG91	28	K	Large subunit ribosomal protein L30e	CNAG_00232	1	0.00818142	73.435	_SGK(ac)FTLGYK_	2	0.19038	1
J9VG91	34	K	Large subunit ribosomal protein L30e	CNAG_00232	1	6.16388e-06	115.29	_FTLGYK(ac)QALK_	3	2.0622	1
J9VG91	59	K	Large subunit ribosomal protein L30e	CNAG_00232	1	0.0102966	53.3	_K(ac)SEIEYYAMLSK_	3	-0.19886	1
J9VG96	562	K	3-isopropylmalate dehydratase (EC 4.2.1.33) (Alpha-IPM isomerase) (Isopropylmalate isomerase)	CNAG_00237	1	0.00235921	84.498	_IIPK(ac)QFLK_	2	-2.099	1
J9VGA5	95	K	Chaperonin GroES	CNAG_03892	1	0.000110795	82.877	_VGEEEFHLFK(ac)DAEILAK_	4	-1.1317	2
J9VGN9	371	K	Histidinol-phosphate transaminase	CNAG_03812	1	3.60443e-06	122.34	_TMAENK(ac)GVVVR_	2	1.0808	1
J9VGS3	631	K	Nuclear protein	CNAG_00413	1	0.00527091	74.841	_DPGVMK(ac)FVK_	2	-2.4089	1
J9VGS7	83	K	S-adenosylmethionine synthase (EC 2.5.1.6)	CNAG_00418	1	0.0112794	72.29	_AQIDYQK(ac)VIR_	2	-0.048441	1
J9VGS7	190	K	S-adenosylmethionine synthase (EC 2.5.1.6)	CNAG_00418	1	6.36156e-05	100.93	_TQVTVEYK(ac)K_	2	-0.71261	1
J9VGS7	235	K	S-adenosylmethionine synthase (EC 2.5.1.6)	CNAG_00418	1	0.016087	70.942	_VIPK(ac)NLLDDR_	2	0.13057	1
J9VGT9	59	K	Protein arginine N-methyltransferase 1	CNAG_03863	1	0.0140987	60.55	_NAIMQNPHLFK(ac)DK_	3	0.47265	1
J9VGV0	257	K	Enolase	CNAG_03072	1	0.00151399	83.182	_DGK(ac)YDLDFK_	2	-1.2724	10
J9VGV0	408	K	Enolase	CNAG_03072	1	0.0160454	77.355	_M(ox)AK(ac)YNQLLR_	2	-0.12139	10
J9VGV0	429	K	Enolase	CNAG_03072	1	6.44886e-06	116.19	_SIFAGGK(ac)GLSK_	3	1.4053	10
J9VGW3	13	K	Large subunit ribosomal protein L23	CNAG_03053	1	0.00308828	78.488	_AAAK(ac)PQDVK_	2	-0.20313	1
J9VGX6	254	K	Acetyl-CoA acyltransferase	CNAG_00490	1	0.00834193	79.469	_LK(ac)PAFAK_	2	0.94157	1
J9VGY3	192	K	Phosphoadenosine phosphosulfate reductase	CNAG_03898	1	0.00257069	82.417	_EVK(ac)EYIDK_	2	0.94853	1
J9VGY9	52	K	Ribosomal protein L37	CNAG_03015	1	0.000889526	88.596	_SFNWGLK(ac)AK_	2	0.55834	11
J9VGY9	68	K	Ribosomal protein L37	CNAG_03015	1	2.67322e-05	119.21	_MAHLK(ac)NVNR_	3	-0.49291	11
J9VH03	66	K	Small subunit ribosomal protein S19e	CNAG_03000	1	0.00241091	73.499	_K(ac)HVGVGALAK_	3	-1.2048	1
J9VH48	265	K	Oxidoreductase	CNAG_03983	1	0.00252051	75.739	_IK(ac)SNFEDFK_	2	-2.5206	1
J9VH59	420	K	Saccharopepsin	CNAG_00581	1	0.000297684	88.803	_K(ac)YYTVYDLGR_	2	-2.3095	3
J9VH84	72	K	D-arabinitol 2-dehydrogenase	CNAG_02925	1	0.0386004	58.04	_WVDK(ac)HPGHDMQR_	3	-0.088985	1
J9VHC1	30	K	Large subunit ribosomal protein L28e	CNAG_04068	1	0.00195394	88.495	_EK(ac)GNLLNK_	2	0.23264	3
J9VHC1	70	K	Large subunit ribosomal protein L28e	CNAG_04068	1	2.65365e-05	107.46	_ADAK(ac)PNQVVSAR_	2	0.31115	3
J9VHD5	167	K	Carboxymethylenebutenolidase	CNAG_00662	1	0.00723416	74.962	_GK(ac)SDDTLVK_	2	1.2396	1
J9VHE4	7	K	Small subunit ribosomal protein S11	CNAG_00672	1	5.39989e-08	125.54	_AEQTEK(ac)AFQK_	2	-0.11813	14
J9VHE4	11	K	Small subunit ribosomal protein S11	CNAG_00672	1	1.97294e-09	129.82	_AFQK(ac)QHLFQNAK_	3	0.028794	14
J9VHE4	35	K	Small subunit ribosomal protein S11	CNAG_00672	1	1.08189e-05	108.56	_WYK(ac)DVGLGFK_	2	-1.1223	14
J9VHE4	95	K	Small subunit ribosomal protein S11	CNAG_00672	1	5.48842e-08	125.97	_EYLHYIPK(ac)YR_	2	-0.59189	14
J9VHE4	148	K	Small subunit ribosomal protein S11	CNAG_00672	1	0.0017901	100.19	_AAK(ac)GFAK_	2	0.44522	14
J9VHI6	47	K	Cytochrome c	CNAG_00716	1	0.000119531	77.506	_K(ac)SGQAEGFSYTAANVNK_	3	-0.082431	1
J9VHI6	94	K	Cytochrome c	CNAG_00716	1	0.00192611	84.568	_MAFAGLK(ac)K_	2	3.1903	1
J9VHK7	656	K	Long-chain acyl-CoA synthetase	CNAG_03019	1	0.00125093	93.429	_AVFK(ac)ILGK_	2	3.3259	1
J9VHK8	55	K	ATP-dependent RNA helicase SUB2	CNAG_00741	1	0.000434485	91.961	_DFLLK(ac)PELLR_	2	0.6498	4
J9VHK8	140	K	ATP-dependent RNA helicase SUB2	CNAG_00741	1	0.0182002	69.346	_FSK(ac)FMTNVR_	2	-1.0339	4
J9VHK8	338	K	ATP-dependent RNA helicase SUB2	CNAG_00741	1	0.000214414	96.229	_FQQFK(ac)AFEK_	2	-2.6329	4
J9VHL5	48	K	Small subunit ribosomal protein S29	CNAG_02811	1	0.00108692	94.309	_AK(ac)VIGFDK_	2	0.98312	6
J9VHL5	54	K	Small subunit ribosomal protein S29	CNAG_02811	1	0.0435603	57.177	_VIGFDK(ac)YN_	2	0.66521	6
J9VHP1	14	K	Voltage-dependent anion channel protein 2	CNAG_02974	1	5.15028e-06	106.14	_DLGK(ac)SSSDLLLK_	2	1.5263	3
J9VHP1	135	K	Voltage-dependent anion channel protein 2	CNAG_02974	1	0.00543456	74.029	_ATVDLFK(ac)GPTFTADTVVGR_	3	-0.4175	3
J9VHP1	209	K	Voltage-dependent anion channel protein 2	CNAG_02974	1	3.78624e-19	153.23	_DVEAGAK(ac)AVYDTK_	3	-0.43479	3
J9VHR9	112	K	Kynurenine aminotransferase	CNAG_00026	1	0.00393599	87.639	_LLK(ac)AISK_	2	-0.07599	2
J9VHS2	311	K	ATP-dependent RNA helicase eIF4A	CNAG_00785	1	0.0396237	56.916	_EVIMK(ac)EFR_	2	-1.6725	1
J9VHV5	366	K	Citrate synthase	CNAG_00061	1	6.06069e-05	90.707	_EFALK(ac)HLPEDPLFK_	3	0.16078	6
J9VHV5	450	K	Citrate synthase	CNAG_00061	1	4.99419e-06	117.79	_PK(ac)SYSTEAIK_	2	0.81677	6
J9VHW3	225	K	Protein disulfide-isomerase	CNAG_00072	1	0.0562118	49.423	_FFPK(ac)GSK_	2	2.1378	1
J9VI09	169	K	Adenylosuccinate synthetase (AMPSase) (AdSS) (EC 6.3.4.4) (IMP--aspartate ligase)	CNAG_02858	1	0.000214725	86.772	_VHHLFDPTFPAK(ac)FR_	3	-0.8059	1
J9VI11	244	K	6-phosphogluconate dehydrogenase, decarboxylating (EC 1.1.1.44)	CNAG_07561	1	0.00257714	79.744	_FK(ac)DTDGVPMVR_	2	-1.1211	8
J9VI11	398	K	6-phosphogluconate dehydrogenase, decarboxylating (EC 1.1.1.44)	CNAG_07561	1	0.000854727	72.99	_ENPELENLLLAPFFTK(ac)ALEK_	3	-0.31625	8
J9VI11	468	K	6-phosphogluconate dehydrogenase, decarboxylating (EC 1.1.1.44)	CNAG_07561	1	2.05538e-28	167.14	_VVPGMGNDHLK(ac)ENEDVHVR_	3	-0.92625	8
J9VI18	23	K	Fructose-bisphosphate aldolase 1	CNAG_06770	1	0.000169462	127.84	_KLFK(ac)YAK_	3	-0.78959	6
J9VI18	162	K	Fructose-bisphosphate aldolase 1	CNAG_06770	1	0.0324452	58.981	_DCVFYFK(ac)R_	2	0.13754	6
J9VI18	243	K	Fructose-bisphosphate aldolase 1	CNAG_06770	1	0.0026138	88.596	_LRPELLGK(ac)HQK_	4	-0.19054	6
J9VI50	1642	K	Pre-mRNA-processing-splicing factor 8	CNAG_00147	1	0.0019643	75.416	_LPQQEQQK(ac)YK_	2	-0.72094	1
J9VIA6	25	K	Dihydroorotate dehydrogenase (quinone), mitochondrial (DHOdehase) (EC 1.3.5.2)	CNAG_02794	1	0.0136905	72.243	_VLGWDK(ac)WAR_	2	1.4404	1
J9VIB2	437	K	Eukaryotic translation initiation factor 3 subunit D (eIF3d)	CNAG_03641	1	0.00286668	89.029	_NNSAK(ac)FAR_	2	-0.34428	2
J9VIE2	108	K	Phospho-2-dehydro-3-deoxyheptonate aldolase (EC 2.5.1.54) (3-deoxy-D-arabino-heptulosonate 7-phosphate synthase) (DAHP synthase) (Phospho-2-keto-3-deoxyheptonate aldolase)	CNAG_04951	1	0.00329046	83.753	_VYFEK(ac)PR_	2	-1.8453	1
J9VIH2	304	K	Serine/threonine-protein phosphatase (EC 3.1.3.16)	CNAG_03706	0.937349	0.0277506	77.157	_KPK(ac)YGGYGGSAR_	3	-1.7093	1
J9VIP1	130	K	Chaperone activator	CNAG_00305	1	0.00480769	67.519	_K(ac)SFPPLLSGK_	2	-2.9167	1
J9VIQ2	74	K	Uncharacterized protein	CNAG_07567	1	0.0114902	62.035	_K(ac)SIAPAGSFDK_	2	1.4829	1
J9VIR0	370	K	Alanine-glyoxylate transaminase/serine-glyoxylate transaminase/serine-pyruvate transaminase	CNAG_07808	1	0.0177816	68.557	_GDLEK(ac)VVK_	2	-2.4952	1
J9VIS3	281	K	3'(2'),5'-bisphosphate nucleotidase	CNAG_07354	1	0.00741831	74.841	_IPTK(ac)YVGGK_	2	0.45608	1
J9VIT9	166	K	Vacuolar protein 8	CNAG_00354	1	0.000238598	90.453	_TQIAK(ac)SGALVPLTR_	2	-0.43311	1
J9VIY8	367	K	Homoserine O-acetyltransferase	CNAG_05122	1	0.000308202	98.898	_YQGDK(ac)FTGR_	2	-0.78399	2
J9VJ21	148	K	Hsp60-like protein	CNAG_03891	1	0.00208178	90.15	_GAQK(ac)AVDK_	2	1.1096	1
J9VJ21	243	K	Hsp60-like protein	CNAG_03891	1	4.55494e-05	91.812	_VELEK(ac)PFILLSEK_	3	1.017	1
J9VJ21	531	K	Hsp60-like protein	CNAG_03891	1	0.00472697	78.505	_DMIAAGILDPLK(ac)VVR_	3	4.7428	1
J9VJ27	656	K	Myosin-1	CNAG_05172	1	0.0163413	71.03	_AEFSK(ac)MIQR_	2	-0.43093	1
J9VJ43	29	K	Glucose-6-phosphate isomerase (EC 5.3.1.9)	CNAG_03916	1	0.0016988	88.495	_LVLK(ac)DLFK_	2	-0.050311	2
J9VJ43	246	K	Glucose-6-phosphate isomerase (EC 5.3.1.9)	CNAG_03916	1	9.99975e-06	96.673	_AHVAK(ac)HFVALSTNTK_	3	-1.8324	2
J9VJ71	10	K	Large subunit ribosomal protein L8	CNAG_05232	1	0.0241298	66.692	_K(ac)SGGIFK_	2	0.97328	1
J9VJ71	175	K	Large subunit ribosomal protein L8	CNAG_05232	1	0.0347473	57.59	_IDK(ac)PFLK_	2	0.63595	1
J9VJA7	178	K	Proteasome subunit alpha type (EC 3.4.25.1)	CNAG_05269	1	0.00262452	76.332	_TELEK(ac)IVNK_	2	1.8428	1
J9VJB8	101	K	Proteasome subunit alpha type (EC 3.4.25.1)	CNAG_04001	1	0.0125884	59.68	_YK(ac)YGYEITPESLAK_	3	-1.384	1
J9VJC0	112	K	Pyruvate dehydrogenase E1 component subunit beta	CNAG_05059	1	5.17577e-08	132.32	_GLLDK(ac)FGEDR_	2	-1.1444	5
J9VJC3	103	K	NADH dehydrogenase (Ubiquinone) 1 alpha subcomplex 6	CNAG_00573	1	7.1542e-05	99.568	_K(ac)YDNPPQPK_	2	0.81513	4
J9VJC5	13	K	Large subunit ribosomal protein L37a	CNAG_04011	1	0.0497835	50.353	_VGVTGK(ac)YGTR_	2	-1.9506	1
J9VJI8	386	K	Saccharopine dehydrogenase [NAD(+), L-lysine-forming] (SDH) (EC 1.5.1.7) (Lysine--2-oxoglutarate reductase)	CNAG_06849	1	5.60158e-05	102.4	_K(ac)YDEEQGTK_	2	0.8096	1
J9VJJ6	288	K	Elongation factor 2	CNAG_06840	1	7.86077e-12	138.76	_LFDSIMNFK(ac)K_	2	0.96763	6
J9VJJ6	294	K	Elongation factor 2	CNAG_06840	1	0.000141994	102.4	_DEIPK(ac)LLEK_	3	-1.7749	6
J9VJJ6	313	K	Elongation factor 2	CNAG_06840	1	4.93001e-06	123.79	_DLEGK(ac)QLLK_	2	-0.84315	6
J9VJJ6	317	K	Elongation factor 2	CNAG_06840	1	0.000255683	111.95	_QLLK(ac)VVMR_	2	-0.22095	7
J9VJJ6	380	K	Elongation factor 2	CNAG_06840	1	0.0160486	64.52	_GPLMVYVSK(ac)MVPTSDK_	3	0.41246	1
J9VJJ6	425	K	Elongation factor 2	CNAG_06840	1	1.36581e-05	115.37	_DDSVIK(ac)SIQR_	2	2.1386	9
J9VJJ6	601	K	Elongation factor 2	CNAG_06840	1	0.0275097	66.486	_DIEEGK(ac)VAPR_	2	-2.1723	1
J9VJK6	467	K	Histidine biosynthesis trifunctional protein [Includes: Phosphoribosyl-AMP cyclohydrolase (EC 3.5.4.19); Phosphoribosyl-ATP pyrophosphohydrolase (EC 3.6.1.31); Histidinol dehydrogenase (HDH) (EC 1.1.1.23)]	CNAG_06830	1	0.0482645	53.751	_AMTK(ac)QFDR_	2	-0.21123	1
J9VJU9	108	K	Phospho-2-dehydro-3-deoxyheptonate aldolase (EC 2.5.1.54) (3-deoxy-D-arabino-heptulosonate 7-phosphate synthase) (DAHP synthase) (Phospho-2-keto-3-deoxyheptonate aldolase)	CNAG_01400	1	0.00329046	83.753	_VYFEK(ac)PR_	2	-1.8453	1
J9VJY1	189	K	ATP-binding cassette, sub-family E, member 1	CNAG_00754	1	0.0155799	68.283	_VPNMTVGK(ac)MFDR_	2	0.2261	1
J9VJY5	16	K	Importin subunit alpha	CNAG_01361	1	0.0404925	59.225	_GK(ac)TQFSAQELR_	2	1.2909	1
J9VK51	75	K	40S ribosomal protein S21	CNAG_01300	1	0.000106909	107.06	_IATK(ac)EGLLK_	2	-0.24732	10
J9VK56	68	K	Acyl carrier protein	CNAG_01295	1	2.24083e-06	110.92	_VLNQFK(ac)QIDSSK_	2	1.5623	1
J9VK98	15	K	Large subunit ribosomal protein L22e	CNAG_06811	1	0.0225991	67.113	_NAAAGK(ac)PLHK_	3	-0.16431	15
J9VK98	82	K	Large subunit ribosomal protein L22e	CNAG_06811	1	0.00321278	87.476	_YLK(ac)YLTK_	2	-0.012347	15
J9VK98	111	K	Large subunit ribosomal protein L22e	CNAG_06811	1	3.08341e-08	137.98	_DTYSLK(ac)YFK_	3	-1.0643	15
J9VKA9	267	K	Dihydrolipoyl dehydrogenase (EC 1.8.1.4)	CNAG_07004	1	0.000191938	107.79	_QFQK(ac)ILTK_	3	-0.52496	5
J9VKA9	413	K	Dihydrolipoyl dehydrogenase (EC 1.8.1.4)	CNAG_07004	1	0.0382076	54.871	_NEEELK(ac)AAGVQYK_	3	-0.41082	5
J9VKB8	9	K	Histone H2B	CNAG_06746	1	0.00585995	112.61	_SVASK(ac)APASQASK(ac)APAAASK(ac)APAK(ac)AAK_	3	0.50709	28
J9VKB8	17	K	Histone H2B	CNAG_06746	1	1.58513e-13	145.02	_SVASK(ac)APASQASK(ac)APAAASK(ac)APAK(ac)AAK_	3	0.50709	28
J9VKB8	24	K	Histone H2B	CNAG_06746	1	1.58513e-13	145.02	_SVASK(ac)APASQASK(ac)APAAASK(ac)APAK(ac)AAK_	3	0.50709	28
J9VKB8	28	K	Histone H2B	CNAG_06746	1	2.0257e-06	128.74	_SVASK(ac)APASQASK(ac)APAAASK(ac)APAK(ac)AAK_	3	0.50709	28
J9VKB8	31	K	Histone H2B	CNAG_06746	1	2.0257e-06	128.74	_APAAASK(ac)APAK(ac)AAK(ac)TSAAPK_	3	0.74309	28
J9VKB8	122	K	Histone H2B	CNAG_06746	1	5.33473e-09	118.31	_LILPGELSK(ac)HAISEGTK_	3	0.79737	28
J9VKB8	134	K	Histone H2B	CNAG_06746	1	8.47348e-05	108.35	_AVTK(ac)YSSSK_	2	-0.87762	28
J9VKF8	183	K	2-oxoglutarate dehydrogenase E2 component (Dihydrolipoamide succinyltransferase)	CNAG_03596	1	0.00344616	70.889	_GAGEETLAK(ac)HEEK_	3	0.77527	1
J9VKG0	286	K	Hsp71-like protein	CNAG_01404	1	5.66453e-05	94.122	_EFDNLLLK(ac)HFAK_	3	-2.2236	3
J9VKG0	290	K	Hsp71-like protein	CNAG_01404	1	0.00185761	87.639	_HFAK(ac)EFTK_	3	2.7785	3
J9VKH0	337	K	Fructose-1,6-bisphosphatase I	CNAG_00057	1	0.0010771	88.495	_EDVEDLK(ac)K_	2	-0.34543	1
J9VKH6	98	K	Adenine phosphoribosyltransferase	CNAG_01390	1	0.000141117	79.875	_LPGSVEVVK(ac)YEK_	2	-2.5924	1
J9VKI3	34	K	Peptidyl-prolyl cis-trans isomerase (PPIase) (EC 5.2.1.8)	CNAG_03621	1	4.52658e-13	139.3	_ITFK(ac)LFDDVVPK_	2	-0.17776	1
J9VKI3	42	K	Peptidyl-prolyl cis-trans isomerase (PPIase) (EC 5.2.1.8)	CNAG_03621	1	0.000900819	89.301	_LFDDVVPK(ac)TAR_	2	1.0598	5
J9VKI3	93	K	Peptidyl-prolyl cis-trans isomerase (PPIase) (EC 5.2.1.8)	CNAG_03621	1	3.96212e-19	148.57	_SIYGNK(ac)FADENFK_	3	0.38742	8
J9VKI3	100	K	Peptidyl-prolyl cis-trans isomerase (PPIase) (EC 5.2.1.8)	CNAG_03621	1	0.000294368	98.04	_FADENFK(ac)LR_	2	0.44775	3
J9VKK7	231	K	FK506-binding protein (EC 5.2.1.8)	CNAG_01148	1	0.00626038	74.173	_ALPAADK(ac)K_	2	0.40074	2
J9VKK7	400	K	FK506-binding protein (EC 5.2.1.8)	CNAG_01148	1	2.46547e-05	115.33	_NSTLK(ac)FDVK_	2	0.10439	2
J9VKN8	270	K	Oxoglutarate dehydrogenase (Succinyl-transferring), E1 component	CNAG_03674	1	0.000114907	98.156	_FIASK(ac)YPNEK_	2	1.6386	1
J9VKN8	527	K	Oxoglutarate dehydrogenase (Succinyl-transferring), E1 component	CNAG_03674	1	0.0428975	60.76	_M(ox)YK(ac)AIQK_	2	0.51542	1
J9VKN8	693	K	Oxoglutarate dehydrogenase (Succinyl-transferring), E1 component	CNAG_03674	1	2.2681e-20	150.39	_HAVVHDQK(ac)TEQTHIALK_	4	-1.4458	1
J9VKN8	875	K	Oxoglutarate dehydrogenase (Succinyl-transferring), E1 component	CNAG_03674	1	1.40382e-13	135.81	_STLEEMSGESK(ac)FQR_	3	0.69635	1
J9VKN9	13	K	Small subunit ribosomal protein S24e	CNAG_01332	1	0.00241753	90.15	_TSK(ac)FITNR_	2	0.069609	4
J9VKN9	45	K	Small subunit ribosomal protein S24e	CNAG_01332	1	0.0340137	58.172	_SELSEK(ac)LGALYK_	3	-1.2879	4
J9VKN9	63	K	Small subunit ribosomal protein S24e	CNAG_01332	1	0.0253404	63.816	_VVVFGLK(ac)TK_	3	2.0122	4
J9VKN9	90	K	Small subunit ribosomal protein S24e	CNAG_01332	0.999988	0.0323586	73.248	_KFEPK(ac)HR_	2	0.28318	4
J9VKR2	9	K	Uncharacterized protein	CNAG_01089	0.999999	0.0247285	76.728	_TKFPTALK(ac)PAAR_	3	-1.8004	1
J9VKS0	600	K	Phosphoribosylaminoimidazolesuccinocarboxamide synthase	CNAG_00143	1	0.0364723	61.56	_SK(ac)YEEAR_	2	-1.0151	1
J9VKT1	333	K	Uncharacterized protein	CNAG_02655	1	0.00203832	83.877	_ASPDGK(ac)YVAVAGR_	2	-0.70372	1
J9VKV8	78	K	Large subunit ribosomal protein L10-like	CNAG_03739	1	1.30067e-05	127.56	_YIVK(ac)NAGK_	2	-0.56173	4
J9VKV8	185	K	Large subunit ribosomal protein L10-like	CNAG_03739	1	5.55174e-08	126.19	_AEYEALK(ac)ANK_	2	1.7897	4
J9VKV8	201	K	Large subunit ribosomal protein L10-like	CNAG_03739	1	3.56798e-09	115.68	_QVINDGAYVQFLK(ac)PK_	3	0.39624	4
J9VKX7	189	K	Homoisocitrate dehydrogenase	CNAG_01264	1	0.034084	56.043	_AAGK(ac)DVWWK_	2	1.7032	1
J9VKX7	230	K	Homoisocitrate dehydrogenase	CNAG_01264	1	0.0173984	69.672	_GGEK(ac)YAGVK_	2	-2.8874	1
J9VKY5	75	K	Glutaredoxin	CNAG_01005	1	0.000127697	98.942	_AK(ac)SYLAEDTK_	2	0.11048	2
J9VL11	400	K	Tubulin alpha chain	CNAG_03787	0.999992	0.0526677	62.287	_LDNKFDLLYSK(ac)R_	3	4.3936	1
J9VL23	57	K	Transketolase (EC 2.2.1.1)	CNAG_07445	1	0.0144533	76.035	_NPK(ac)WINR_	2	0.16593	4
J9VL23	278	K	Transketolase (EC 2.2.1.1)	CNAG_07445	1	0.000225729	101.65	_DDIAQLK(ac)K_	3	-0.39178	4
J9VL23	323	K	Transketolase (EC 2.2.1.1)	CNAG_07445	1	0.00334712	78.556	_SYSEK(ac)YPK_	2	1.0171	4
J9VL23	644	K	Transketolase (EC 2.2.1.1)	CNAG_07445	1	3.23564e-09	118.52	_AWGASGPYDK(ac)VYAK_	2	-1.7365	4
J9VL23	668	K	Transketolase (EC 2.2.1.1)	CNAG_07445	1	0.00197307	93.374	_VVDFYK(ac)K_	2	1.3943	4
J9VL33	123	K	2,3-bisphosphoglycerate-independent phosphoglycerate mutase	CNAG_06900	1	2.40632e-06	103.76	_DQPAIVDAMK(ac)HAK_	3	0.18586	1
J9VL33	183	K	2,3-bisphosphoglycerate-independent phosphoglycerate mutase	CNAG_06900	1	0.00844507	78.516	_SATK(ac)YIK_	2	1.1323	1
J9VL49	104	K	Small subunit ribosomal protein S27Ae	CNAG_01181	1	8.00766e-07	130.27	_M(ox)AILK(ac)YYK_	2	-0.11139	12
J9VL63	106	K	Structural maintenance of chromosomes protein	CNAG_01167	1	2.2183e-09	142.91	_TIGLK(ac)K(ac)DEYSLDR_	2	0.45077	7
J9VL63	107	K	Structural maintenance of chromosomes protein	CNAG_01167	1	2.2183e-09	142.91	_TIGLK(ac)K(ac)DEYSLDR_	2	0.45077	7
J9VL75	155	K	40S ribosomal protein S6	CNAG_01152	1	8.96822e-12	149.96	_EDDVTK(ac)FVVR_	3	-0.14309	11
J9VL75	215	K	40S ribosomal protein S6	CNAG_01152	1	1.09709e-48	198.77	_ETVAEYNAAVAK(ac)HAEER_	3	-1.8581	13
J9VL88	367	K	Heat shock protein	CNAG_07347	1	9.96564e-06	115	_EK(ac)YETHHGVR_	3	0.96118	3
J9VL89	46	K	Aconitate hydratase, mitochondrial (Aconitase) (EC 4.2.1.-)	CNAG_01137	1	0.0168158	71.501	_GK(ac)FINYQR_	2	0.87194	1
J9VL89	418	K	Aconitate hydratase, mitochondrial (Aconitase) (EC 4.2.1.-)	CNAG_01137	1	3.04337e-09	124.16	_SK(ac)FTITPGSEQVR_	2	-1.0331	1
J9VL89	574	K	Aconitate hydratase, mitochondrial (Aconitase) (EC 4.2.1.-)	CNAG_01137	0.989336	0.0129851	69.345	_LQLLK(ac)PFKPWDGK_	3	0.46164	1
J9VLB4	126	K	Zuotin	CNAG_04976	1	0.0102285	68.171	_YTATDDQIK(ac)VAHR_	3	0.41657	1
J9VLE6	6	K	Polyubiquitin	CNAG_00370	1	1.85339e-08	124.12	_MQIFVK(ac)TLTGK_	2	2.1507	1
J9VLE6	88	K	Polyubiquitin	CNAG_00370	1	5.36178e-08	125.54	_ALASK(ac)YNCEK_	2	-0.24042	1
J9VLH0	189	K	Calnexin	CNAG_02500	1	1.57506e-09	122.78	_NPLTGEWEEK(ac)HLK_	3	-1.0581	2
J9VLH1	488	K	Succinyl-CoA:3-ketoacid-coenzyme A transferase (EC 2.8.3.5)	CNAG_05031	1	2.26867e-19	162.93	_IVVVTTHTDK(ac)HGRPK_	4	1.5321	5
J9VLI9	125	K	Elongation factor 1-gamma	CNAG_00417	1	0.00549863	72.615	_APYHK(ac)AVFQTLVDR_	2	-0.5617	3
J9VLI9	340	K	Elongation factor 1-gamma	CNAG_00417	1	1.46808e-14	142.38	_K(ac)YLFGSVGVLGK_	2	3.1878	3
J9VLJ8	23	K	Chaperone regulator	CNAG_03944	0.999999	0.000338161	88.283	_YYDLLGVKPDADANDIK(ac)K_	3	0.48322	1
J9VLL1	69	K	Uncharacterized protein	CNAG_03959	1	0.011002	71.03	_LPK(ac)YATFGK_	3	0.51135	3
J9VLM0	59	K	ATP synthase subunit d, mitochondrial	CNAG_07487	1	0.00739518	70.41	_ATTPSIDLSHYK(ac)SVLK_	3	3.9352	1
J9VLM0	79	K	ATP synthase subunit d, mitochondrial	CNAG_07487	1	0.0197286	59.709	_VLGEFK(ac)PVSYDVSK_	3	-1.9157	1
J9VLN7	108	K	Uncharacterized protein	CNAG_05091	1	0.00139158	91.867	_VALDAK(ac)YK_	2	-2.2762	2
J9VLP5	33	K	40S ribosomal protein S1	CNAG_04004	0.999918	0.0121037	69.979	_KEWYDIK(ac)APSFFENR_	3	0.014016	1
J9VLP5	187	K	40S ribosomal protein S1	CNAG_04004	1	0.000106969	89.624	_ELVQK(ac)FVPESIGR_	2	-0.39471	1
J9VLP5	222	K	40S ribosomal protein S1	CNAG_04004	1	0.0166751	68.657	_TPK(ac)IDMSK_	2	0.97926	1
J9VLP5	227	K	40S ribosomal protein S1	CNAG_04004	1	2.3947e-28	157.01	_IDMSK(ac)LLESHGEAMDTNTGSK_	3	-0.62434	1
J9VLP9	188	K	Aminopeptidase 2	CNAG_04009	1	0.00120706	101.54	_DVK(ac)VFFK_	2	1.287	1
J9VLP9	368	K	Aminopeptidase 2	CNAG_04009	1	0.0010445	85.522	_TVPLK(ac)IFATK_	2	0.93908	1
J9VM09	84	K	Inorganic pyrophosphatase	CNAG_02545	1	0.00166383	73.927	_MEISK(ac)EETFNPIK_	3	2.9263	1
J9VM12	325	K	Cytoplasmic protein	CNAG_00605	1	0.000110928	99.5	_EMFEGK(ac)NLGK_	2	-0.5755	1
J9VM28	9	K	Histone H2A	CNAG_05221	1	0.0400102	93.909	_VGGGK(ac)GGK(ac)SK(ac)TSSEAK_	3	-1.6624	2
J9VM28	12	K	Histone H2A	CNAG_05221	1	0.0180061	93.909	_VGGGK(ac)GGK(ac)SK(ac)TSSEAK_	3	-1.6624	2
J9VM28	14	K	Histone H2A	CNAG_05221	1	0.0180061	93.909	_VGGGK(ac)GGK(ac)SK(ac)TSSEAK_	3	-1.6624	2
J9VM42	39	K	Nucleoside diphosphate kinase (EC 2.7.4.6)	CNAG_02285	1	0.00195467	79.659	_LVALK(ac)LHTPTK_	3	-0.22645	2
J9VM42	45	K	Nucleoside diphosphate kinase (EC 2.7.4.6)	CNAG_02285	1	0.000182189	93.345	_LHTPTK(ac)EHLEK_	4	-1.2106	2
J9VM46	166	K	Uncharacterized protein	CNAG_02280	1	1.68525e-05	108.47	_LQGGAK(ac)VLFK_	2	-1.2295	1
J9VM66	178	K	Large subunit ribosomal protein L7e	CNAG_00656	1	1.34981e-20	149	_IPITDNAIIEK(ac)QLGK_	2	-3.9503	8
J9VMB0	420	K	Ribonucleoside-diphosphate reductase (EC 1.17.4.1)	CNAG_02208	1	0.042024	54.772	_SNQK(ac)HLGTIK_	3	2.0547	1
J9VMB0	478	K	Ribonucleoside-diphosphate reductase (EC 1.17.4.1)	CNAG_02208	1	4.81914e-06	110.55	_VVTK(ac)NLDTVITR_	2	1.1001	1
J9VMC0	48	K	Cytoplasmic protein	CNAG_02943	1	0.00241669	77.662	_FQAWK(ac)GIVK_	2	2.1762	1
J9VMC5	495	K	Eukaryotic translation initiation factor 3 subunit C (eIF3c) (Eukaryotic translation initiation factor 3 93 kDa subunit homolog) (eIF3 p93) (Translation initiation factor eIF3, p93 subunit homolog)	CNAG_07628	1	0.00279936	77.062	_SEITPFDAK(ac)R_	2	0.81971	1
J9VMD3	8	K	Large subunit ribosomal protein L5e	CNAG_02928	1	8.9124e-06	116.03	_VQK(ac)NDAYFSR_	2	4.2087	6
J9VMD3	43	K	Large subunit ribosomal protein L5e	CNAG_02928	1	0.00135803	101.54	_NK(ac)YASPK_	2	0.78907	6
J9VMD3	48	K	Large subunit ribosomal protein L5e	CNAG_02928	1	0.00196997	100.19	_YASPK(ac)YR_	2	-0.072326	6
J9VMD3	259	K	Large subunit ribosomal protein L5e	CNAG_02928	0.999843	4.51575e-06	110.97	_EDPTFKPTEK(ac)DVAK_	3	-0.079398	6
J9VMD3	270	K	Large subunit ribosomal protein L5e	CNAG_02928	1	0.00129563	101.54	_AESLK(ac)YK_	2	0.1584	6
J9VMD3	288	K	Large subunit ribosomal protein L5e	CNAG_02928	1	1.99104e-07	134.25	_VQAK(ac)IAAYK_	2	1.9811	6
J9VMF7	380	K	Aspartate-tRNA(Asn) ligase	CNAG_07400	1	0.00295578	91.318	_GLQTK(ac)FK_	2	0.66733	3
J9VML6	136	K	Nucleosome assembly protein 1-like 1	CNAG_02091	1	0.000119729	98.105	_FLVK(ac)YQPLYER_	2	0.31795	1
J9VMM1	52	K	Large subunit ribosomal protein L27e	CNAG_00779	1	0.0440186	52.482	_YPLK(ac)VTK_	2	-0.90158	2
J9VMM1	133	K	Large subunit ribosomal protein L27e	CNAG_00779	1	0.00257662	94.806	_WFFSK(ac)LR_	2	-1.6397	2
J9VMM5	140	K	Cysteine desulfurase IscS	CNAG_01442	1	0.0342093	58.246	_THAYGWEAEK(ac)AVDEAR_	3	1.0507	1
J9VMN2	154	K	Small subunit ribosomal protein S9	CNAG_02331	1	4.21015e-10	126.51	_LDSQK(ac)HIDYALTSPYGGGRPGR_	4	1.2156	6
J9VMV3	138	K	Kynurenine 3-monooxygenase (EC 1.14.13.9) (Biosynthesis of nicotinic acid protein 4) (Kynurenine 3-hydroxylase)	CNAG_02793	1	0.0396882	55.531	_LK(ac)HIDFK_	3	0.14876	1
J9VMY1	355	K	Threonine-tRNA ligase	CNAG_06755	1	0.00146611	83.862	_K(ac)YLEEAAK_	2	-0.26942	2
J9VMY1	618	K	Threonine-tRNA ligase	CNAG_06755	1	8.67517e-14	127.91	_FNLK(ac)YHSPDQNPDGTQFAR_	3	-0.52916	2
J9VMZ0	10	K	Histone H3	CNAG_06745	1	0.00806923	97.734	_K(ac)STGGK(ac)APR_	2	-0.92087	1
J9VMZ0	15	K	Histone H3	CNAG_06745	1	0.00806923	97.734	_K(ac)STGGK(ac)APR_	2	-0.92087	1
J9VMZ0	19	K	Histone H3	CNAG_06745	1	8.42702e-06	143.5	_K(ac)QLATK(ac)AAR_	2	-0.12546	1
J9VMZ0	24	K	Histone H3	CNAG_06745	1	8.42702e-06	143.5	_QLATK(ac)AAR_	2	-1.4191	1
J9VMZ0	28	K	Histone H3	CNAG_06745	1	0.0196436	101.53	_K(ac)QTTTSAAGGVK(ac)KPHR_	4	-0.16949	1
J9VMZ0	39	K	Histone H3	CNAG_06745	0.5	0.0196436	101.53	_K(ac)QTTTSAAGGVK(ac)KPHR_	4	-0.16949	1
J9VMZ0	40	K	Histone H3	CNAG_06745	0.5	0.0196436	101.53	_K(ac)QTTTSAAGGVK(ac)KPHR_	4	-0.16949	1
J9VMZ0	59	K	Histone H3	CNAG_06745	1	6.12505e-08	127.52	_YQK(ac)STELLIR_	2	-0.32899	1
J9VMZ0	82	K	Histone H3	CNAG_06745	1	2.35314e-08	124.47	_EIAQDFK(ac)TDLR_	2	1.7506	1
J9VMZ2	79	K	UTP--glucose-1-phosphate uridylyltransferase (EC 2.7.7.9)	CNAG_02748	1	0.00997765	72.2	_GEK(ac)LDWDK_	2	0.72885	1
J9VMZ2	179	K	UTP--glucose-1-phosphate uridylyltransferase (EC 2.7.7.9)	CNAG_02748	1	4.48006e-09	107.02	_IIQK(ac)YQNHNINILTFNQSR_	3	0.35419	1
J9VMZ7	60	K	Acyl carrier protein	CNAG_01321	1	0.00013619	96.745	_ILDVLK(ac)SFEK_	3	-0.23821	6
J9VN11	29	K	D-lactaldehyde dehydrogenase	CNAG_02182	1	0.00245977	88.495	_EFLK(ac)EGFR_	2	-0.43006	2
J9VN11	43	K	D-lactaldehyde dehydrogenase	CNAG_02182	1	0.021076	66.299	_EK(ac)GEYLK_	2	-1.9436	2
J9VN11	112	K	D-lactaldehyde dehydrogenase	CNAG_02182	1	2.62068e-19	172.09	_GTTGILK(ac)SVQK_	2	-2.7577	2
J9VN11	235	K	D-lactaldehyde dehydrogenase	CNAG_02182	1	0.0308748	54.964	_TEK(ac)DLPSPIGNWVDVK_	3	-0.95611	2
J9VN11	315	K	D-lactaldehyde dehydrogenase	CNAG_02182	1	7.56219e-05	99.283	_ELDIFDGK(ac)K_	2	2.0535	2
J9VN13	73	K	Allergen	CNAG_06576	1	0.000127109	88.637	_QTLDTK(ac)HINTTEPVIAR_	3	1.2287	1
J9VN16	133	K	Serine/threonine-protein phosphatase (EC 3.1.3.16)	CNAG_02177	1	6.19595e-05	101.65	_K(ac)YGNANVWK_	2	0.33759	1
J9VN22	486	K	T-complex protein 1 subunit gamma	CNAG_02710	1	0.00920924	69.181	_AK(ac)HAEGQHLYGVDGETGK_	4	1.0001	1
J9VN29	134	K	Uncharacterized protein	CNAG_01291	1	0.000229318	98.898	_EVSHK(ac)VLSK_	2	-0.0091355	3
J9VN36	205	K	Nitroreductase	CNAG_02692	1	0.00683335	82.452	_TK(ac)FFFDE_	2	-2.4462	2
J9VN41	1095	K	Translation initiation factor aIF-2	CNAG_03606	1	0.0104881	78.77	_ILK(ac)AFAHR_	3	-0.4345	1
J9VN41	1200	K	Translation initiation factor aIF-2	CNAG_03606	1	0.0190386	68.277	_QSIDTLK(ac)ANFR_	2	-2.7425	1
J9VN49	126	K	Pre-mRNA-splicing factor ISY1	CNAG_01271	1	0.00287935	95.541	_GYK(ac)YFGR_	2	-1.5668	3
J9VN56	21	K	Peptidyl-prolyl cis-trans isomerase (PPIase) (EC 5.2.1.8)	CNAG_03627	1	4.52658e-13	139.3	_ITFK(ac)LFDDVVPK_	2	-0.17776	4
J9VN56	80	K	Peptidyl-prolyl cis-trans isomerase (PPIase) (EC 5.2.1.8)	CNAG_03627	1	3.96212e-19	148.57	_SIYGNK(ac)FADENFK_	3	0.38742	8
J9VN56	87	K	Peptidyl-prolyl cis-trans isomerase (PPIase) (EC 5.2.1.8)	CNAG_03627	1	0.000294368	98.04	_FADENFK(ac)LR_	2	0.44775	3
J9VN60	179	K	Eukaryotic translation initiation factor 3 subunit G (eIF3g) (Eukaryotic translation initiation factor 3 RNA-binding subunit) (eIF-3 RNA-binding subunit) (Translation initiation factor eIF3 p33 subunit homolog) (eIF3 p33 homolog)	CNAG_02657	1	1.55475e-07	119.92	_GAGETGGK(ac)YVPPSQR_	2	0.096231	2
J9VN76	1150	K	DNA-directed RNA polymerase subunit beta (EC 2.7.7.6)	CNAG_06611	1	0.0373775	61.958	_EK(ac)GVGVVMR_	2	1.5228	1
J9VN86	116	K	Uncharacterized protein	CNAG_07558	1	7.02975e-05	105.46	_NWVK(ac)TDFSK_	2	-0.23346	2
J9VN98	188	K	Pumilio domain-containing protein	CNAG_03675	1	0.00896711	69.721	_VLQTIVK(ac)YGGK_	3	-0.040791	1
J9VNF3	614	K	Ribosomal RNA methyltransferase Nop2	CNAG_03724	1	0.00313645	67.997	_HNMDGFFVAK(ac)FK_	3	2.1239	1
J9VNF9	237	K	Ran GTPase-activating protein 1	CNAG_01197	1	0.00309327	69.352	_AIVK(ac)HLDSWPNLK_	3	0.58604	1
J9VNG8	259	K	Ribosome production factor 2	CNAG_01187	1	0.00263335	79.659	_SDVEK(ac)GLGK_	2	-0.46782	1
J9VNJ0	55	K	Glutamine-fructose-6-phosphate transaminase (Isomerizing)	CNAG_01164	1	0.00292877	72.29	_GSPMILFK(ac)EVGK_	3	-1.6639	2
J9VNJ4	353	K	Pre-mRNA-splicing factor SLU7	CNAG_01159	1	0.0483856	63.682	_TSILAK(ac)YGGEEHLQR_	3	-1.7335	1
J9VNK3	93	K	Phosphotransferase (EC 2.7.1.-)	CNAG_03769	1	0.00161424	88.495	_YK(ac)VSEELK_	2	0.4387	1
J9VNP3	95	K	Small nuclear ribonucleoprotein Sm D2 (Small nuclear ribonucleoprotein Sm D2, variant)	CNAG_03814	1	0.041017	56.432	_FISK(ac)MFLR_	2	1.3462	1
J9VNT5	125	K	Integral membrane protein	CNAG_05009	1	0.0205944	72.23	_VLAEK(ac)HAR_	3	1.281	1
J9VNU3	220	K	UDP-N-acetylglucosamine pyrophosphorylase	CNAG_05828	1	0.000505248	98.048	_VETEK(ac)YFK_	2	0.41652	1
J9VNW6	79	K	Small subunit ribosomal protein S15	CNAG_06633	1	2.58351e-09	122.64	_TEAGPNEK(ac)PAMVK_	2	-0.14984	1
J9VNX0	461	K	Malic enzyme	CNAG_06638	1	0.0236168	68.557	_EMGK(ac)HVER_	3	-0.77246	1
J9VNZ1	417	K	Flap endonuclease 1 (FEN-1) (EC 3.1.-.-) (Flap structure-specific endonuclease 1)	CNAG_00991	1	0.047758	51.436	_LDGFFTVK(ac)PK_	3	-0.43426	1
J9VNZ3	703	K	Sulfite reductase (NADPH) hemoprotein, beta-component	CNAG_05070	1	0.000144248	110.38	_EFTK(ac)TLSK_	2	1.4589	1
J9VP16	117	K	Protein phosphatase PP2A regulatory subunit B	CNAG_06696	1	0.00317891	87.476	_LWK(ac)VFDK_	2	0.22804	2
J9VP27	106	K	Isocitrate dehydrogenase [NADP] (EC 1.1.1.42)	CNAG_03920	1	0.0225082	66.299	_K(ac)YSVGVK_	2	-0.99027	1
J9VP66	431	K	Ribosome biogenesis protein ERB1 (Eukaryotic ribosome biogenesis protein 1)	CNAG_03975	1	0.000233871	100.88	_NLVQEK(ac)FER_	2	3.0196	1
J9VP67	72	K	Ketol-acid reductoisomerase, mitochondrial (EC 1.1.1.86) (Acetohydroxy-acid reductoisomerase) (Alpha-keto-beta-hydroxylacyl reductoisomerase)	CNAG_05725	1	0.00419547	62.162	_ADWPLDK(ac)LQDYFK_	3	0.70513	1
J9VP67	332	K	Ketol-acid reductoisomerase, mitochondrial (EC 1.1.1.86) (Acetohydroxy-acid reductoisomerase) (Alpha-keto-beta-hydroxylacyl reductoisomerase)	CNAG_05725	1	0.00146713	82.417	_GALDWAPK(ac)FK_	2	1.4466	1
J9VP88	206	K	ATP synthase subunit alpha	CNAG_05750	1	5.33665e-09	118.31	_QTGK(ac)SALAVDTILNQK_	3	4.2107	5
J9VP88	218	K	ATP synthase subunit alpha	CNAG_05750	1	0.000753284	71.176	_SALAVDTILNQK(ac)K_	3	3.0563	5
J9VP88	304	K	ATP synthase subunit alpha	CNAG_05750	1	1.32989e-05	92.8	_HALIIYDDLSK(ac)QAVAYR_	3	-1.2811	5
J9VP88	497	K	ATP synthase subunit alpha	CNAG_05750	1	3.47657e-09	115.12	_ITAWEK(ac)SFTELLK_	3	-0.92606	5
J9VP88	504	K	ATP synthase subunit alpha	CNAG_05750	1	6.96852e-06	98.227	_SFTELLK(ac)SQHGALLEK_	3	0.54861	5
J9VP88	528	K	ATP synthase subunit alpha	CNAG_05750	1	1.04167e-06	123.86	_EIEEEMK(ac)K_	2	-1.4564	5
J9VPA5	76	K	Large subunit ribosomal protein L24	CNAG_04021	1	0.018991	62.463	_K(ac)WVIHVDR_	3	0.32936	1
J9VPD8	69	K	Ubiquinol-cytochrome c reductase core subunit 2	CNAG_05179	1	3.83012e-09	117.18	_YETTPGVAHVLK(ac)SFAYK_	3	0.95723	1
J9VPD8	278	K	Ubiquinol-cytochrome c reductase core subunit 2	CNAG_05179	1	2.11944e-06	106.32	_VLK(ac)HLLGGETSVK_	3	0.019562	1
J9VPD8	351	K	Ubiquinol-cytochrome c reductase core subunit 2	CNAG_05179	0.999986	0.00274124	84.753	_NAGEFK(ac)EEEVKR_	3	0.87846	1
J9VPE0	27	K	Small subunit ribosomal protein S23	CNAG_03127	1	0.00526739	78.516	_WADK(ac)NYK_	2	0.060348	1
J9VPE0	36	K	Small subunit ribosomal protein S23	CNAG_03127	1	0.00107625	104.45	_ALGK(ac)FYK_	2	-0.12534	1
J9VPE0	137	K	Small subunit ribosomal protein S23	CNAG_03127	1	3.63776e-19	153.39	_VAGVGLLALWK(ac)EK_	2	-0.38703	1
J9VPF2	17	K	Small subunit ribosomal protein S10e	CNAG_05814	1	9.03041e-06	94.532	_AIYEYLFK(ac)EGVLVAPK_	3	1.8313	2
J9VPF2	45	K	Small subunit ribosomal protein S10e	CNAG_05814	1	0.000160455	87.647	_NLEVIK(ac)AMQSLNSK_	3	-1.471	2
J9VPF5	116	K	Chaperone DnaK	CNAG_05199	1	0.000509861	99.815	_FK(ac)DAEVQK_	3	0.12478	2
J9VPF5	147	K	Chaperone DnaK	CNAG_05199	1	0.0409561	52.569	_GEK(ac)YSPSQIGAFVVNK_	3	-0.069438	2
J9VPG5	92	K	Alpha-amylase	CNAG_03146	1	1.21622e-06	128.27	_K(ac)YESESER_	2	-1.2383	1
J9VPG5	217	K	Alpha-amylase	CNAG_03146	1	0.0062792	76.228	_GDK(ac)YSDMK_	2	0.56987	1
J9VPI4	70	K	ATP-dependent RNA helicase DBP2-A	CNAG_07676	1	0.00207159	78.324	_FEK(ac)NFYVQDPR_	2	-0.041705	1
J9VPI4	372	K	ATP-dependent RNA helicase DBP2-A	CNAG_07676	1	4.46855e-08	133.42	_VADDLTK(ac)FLR_	2	-2.2985	1
J9VPI4	401	K	ATP-dependent RNA helicase DBP2-A	CNAG_07676	1	9.45164e-05	103.2	_DWVLAEFK(ac)SGR_	2	2.0205	1
J9VPI8	267	K	Uncharacterized protein	CNAG_05854	1	0.00114158	89.827	_NFGEK(ac)YLMR_	2	0.86117	1
J9VPR8	97	K	Uncharacterized protein	CNAG_02453	1	0.00442508	77.662	_K(ac)EVDGVVK_	2	0.4825	7
J9VPT7	17	K	Small subunit ribosomal protein S28	CNAG_06847	1	0.0111555	82.305	_VLK(ac)VLGR_	2	-0.38334	2
J9VPU9	497	K	Asparagine-tRNA ligase	CNAG_02418	1	0.0178501	65.719	_SLK(ac)SFYMK_	2	1.0759	1
J9VPU9	559	K	Asparagine-tRNA ligase	CNAG_02418	1	1.05094e-05	92.439	_K(ac)YGTNEHGGYGLGIER_	3	-1.1483	1
J9VPZ2	75	K	3-hydroxy-3-methylglutaryl coenzyme A synthase (HMG-CoA synthase) (EC 2.3.3.10)	CNAG_03311	1	0.0230448	68.915	_K(ac)YNVDPR_	2	0.21255	7
J9VPZ2	337	K	3-hydroxy-3-methylglutaryl coenzyme A synthase (HMG-CoA synthase) (EC 2.3.3.10)	CNAG_03311	1	0.000136872	102.4	_TYTDK(ac)VIEK_	2	2.4535	7
J9VPZ2	341	K	3-hydroxy-3-methylglutaryl coenzyme A synthase (HMG-CoA synthase) (EC 2.3.3.10)	CNAG_03311	1	8.63405e-06	97.129	_VIEK(ac)TFIGIAGDHYK_	3	-0.019784	7
J9VPZ5	276	K	Uncharacterized protein	CNAG_02917	1	0.0503324	55.261	_GLTPK(ac)ILVVGPK_	3	0.21339	1
J9VQ15	42	K	3-hydroxy-3-methylglutaryl coenzyme A synthase (HMG-CoA synthase) (EC 2.3.3.10)	CNAG_02896	1	1.2494e-05	110.08	_GK(ac)YTLGLGQK_	2	0.57803	4
J9VQ15	75	K	3-hydroxy-3-methylglutaryl coenzyme A synthase (HMG-CoA synthase) (EC 2.3.3.10)	CNAG_02896	1	0.00728482	81.297	_K(ac)YNIDPR_	2	0.18964	4
J9VQ15	349	K	3-hydroxy-3-methylglutaryl coenzyme A synthase (HMG-CoA synthase) (EC 2.3.3.10)	CNAG_02896	1	0.0126621	68.515	_TYTDK(ac)TVEK_	2	-2.8724	4
J9VQ44	27	K	Defective in cullin neddylation protein	CNAG_07418	1	0.00299873	77.776	_AITGTSSAEAAK(ac)YIK_	3	0.45465	1
J9VQ46	236	K	Lupus La protein	CNAG_02301	1	0.0266754	66.393	_EK(ac)GIPEGDINR_	2	2.7303	3
J9VQ46	341	K	Lupus La protein	CNAG_02301	1	0.0213811	71.614	_HTGK(ac)VLDR_	3	-0.69533	3
J9VQ82	31	K	GTP-binding nuclear protein	CNAG_02257	1	0.000426621	82.287	_HLTGEFEK(ac)K_	3	0.86177	2
J9VQ82	153	K	GTP-binding nuclear protein	CNAG_02257	1	1.59391e-05	96.247	_SNYNFEK(ac)PFLWLAR_	2	1.1706	2
J9VQ89	112	K	Exportin-1	CNAG_03418	1	0.039602	54.982	_EK(ac)GYLNK_	2	3.0308	1
J9VQ89	564	K	Exportin-1	CNAG_03418	1	0.022809	64.803	_AHWK(ac)FLK_	3	-0.64298	1
J9VQ91	472	K	Cytoskeleton assembly control protein	CNAG_02237	1	0.000342783	105.2	_NK(ac)YEALAK_	2	-0.42931	1
J9VQC2	30	K	Ubiquinol-cytochrome c reductase subunit 7	CNAG_01323	1	2.33464e-18	160.77	_QYPGVQK(ac)YWAR_	2	-2.5575	3
J9VQC2	65	K	Ubiquinol-cytochrome c reductase subunit 7	CNAG_01323	1	0.0239716	68.847	_TVQK(ac)ALSR_	2	0.95945	3
J9VQC3	344	K	Arginine-tRNA ligase	CNAG_03457	1	0.0178231	66.056	_GALLVDLTK(ac)FK_	3	-1.5714	2
J9VQC3	372	K	Arginine-tRNA ligase	CNAG_03457	1	6.32677e-09	132.79	_DLGGAYDK(ac)YQK_	2	0.027481	2
J9VQC7	373	K	26S protease regulatory subunit 7	CNAG_07719	1	0.00156273	85.67	_THILK(ac)IHGK_	4	0.34871	1
J9VQF1	35	K	Peroxiredoxin (Alkyl hydroperoxide reductase subunit C)	CNAG_03482	1	0.0182226	69.812	_LDDFK(ac)GK_	2	0.96693	2
J9VQG8	268	K	Splicing factor 3B subunit 2	CNAG_03267	1	0.0423911	52.247	_LHDAFFK(ac)YQGK_	3	-0.44816	1
J9VQI1	26	K	Ribosomal protein	CNAG_02144	1	1.40589e-08	107.98	_TVLDQSSLENHK(ac)EAGGK_	3	-0.45017	2
J9VQI1	115	K	Ribosomal protein	CNAG_02144	1	0.000416599	75.445	_LAQK(ac)YDAFLASEALIK_	3	2.8651	2
J9VQI1	165	K	Ribosomal protein	CNAG_02144	1	0.00312668	80.688	_STIK(ac)FQLK_	2	1.9481	2
J9VQI2	239	K	Uncharacterized protein	CNAG_07740	1	0.0217149	58.098	_HVPFVDFTK(ac)VLEK_	3	-1.439	1
J9VQK8	8	K	Elongation factor 1-beta	CNAG_02714	1	0.0125618	78.078	_(ac)ASTIDLK(ac)QLEQHLATR_	3	1.0274	4
J9VQK8	113	K	Elongation factor 1-beta	CNAG_02714	1	0.000596397	98.048	_IAK(ac)YNEAK_	2	0.38656	4
J9VQK9	387	K	UDP-glucuronate decarboxylase	CNAG_03322	1	6.75913e-13	136.01	_ESLQWQPK(ac)WNVR_	2	1.1452	1
J9VQM2	260	K	Uncharacterized protein	CNAG_03553	1	0.00204904	88.177	_DYMIK(ac)FYR_	2	1.7844	1
J9VQN8	190	K	Phosphoglycerate kinase (EC 2.7.2.3)	CNAG_03358	1	0.00544702	75.109	_AAGFLMK(ac)K_	2	4.4685	1
J9VQS6	47	K	ATP synthase F1, delta subunit	CNAG_01204	1	0.00530011	73.881	_SPK(ac)DLEALAK_	2	-2.4496	1
J9VQS6	167	K	ATP synthase F1, delta subunit	CNAG_01204	1	0.0379624	61.962	_TLK(ac)VVNR_	2	1.2414	1
J9VQT9	281	K	DNA-directed RNA polymerase subunit (EC 2.7.7.6)	CNAG_01189	1	0.00791986	80.738	_RPDVLAASGK(ac)YSSK_	3	1.0825	1
J9VQZ9	26	K	Elongation factor 3	CNAG_01117	1	0.0369536	60.734	_GSFDLATLFVADK(ac)AAR_	3	1.4752	3
J9VQZ9	152	K	Elongation factor 3	CNAG_01117	1	0.000111515	111.61	_TSGK(ac)WQIK_	2	-0.47873	3
J9VQZ9	214	K	Elongation factor 3	CNAG_01117	1	7.63548e-05	95.417	_AVSLVENK(ac)DIEK_	3	0.34526	3
J9VQZ9	636	K	Elongation factor 3	CNAG_01117	1	4.43833e-09	112.08	_TVTDVLHLNNFK(ac)LK_	3	0.6555	3
J9VQZ9	804	K	Elongation factor 3	CNAG_01117	1	0.0075898	70.089	_VMTEAEIAK(ac)MK_	2	-1.0849	3
J9VR33	31	K	60S ribosomal protein L36	CNAG_03510	1	0.00123649	100.93	_GRPTTVIPK(ac)TAR_	3	0.1694	2
J9VR74	1017	K	Coatomer subunit alpha	CNAG_03554	1	0.000125197	88.282	_ATEVADANK(ac)YFAR_	2	-0.04737	1
J9VR81	450	K	Histone-lysine N-methyltransferase Su(Var)3-9	CNAG_01018	1	0.00107423	121.09	_RIDK(ac)HWR_	2	0.47892	1
J9VRE8	19	K	DNA-binding protein	CNAG_00935	0.999996	0.000271737	89.911	_KPAQEAQTDK(ac)EVQK_	3	0.051248	1
J9VRF4	69	K	Argininosuccinate synthase	CNAG_00930	1	0.00794864	65.477	_AMQCGAVGFHLADLK(ac)R_	3	-0.67423	1
J9VRH1	79	K	Glyceraldehyde-3-phosphate dehydrogenase (EC 1.2.1.12)	CNAG_06699	1	0.00640063	69.345	_AIAVFGEK(ac)DPANIK_	3	2.1436	1
J9VRH1	193	K	Glyceraldehyde-3-phosphate dehydrogenase (EC 1.2.1.12)	CNAG_06699	1	7.69975e-09	136.38	_TVDGPSHK(ac)DWR_	3	0.0474	1
J9VRH1	214	K	Glyceraldehyde-3-phosphate dehydrogenase (EC 1.2.1.12)	CNAG_06699	1	1.46132e-13	129.11	_GAAANIIPSSTGAAK(ac)AVGK_	3	-2.0673	1
J9VRH1	258	K	Glyceraldehyde-3-phosphate dehydrogenase (EC 1.2.1.12)	CNAG_06699	1	8.11288e-09	124.07	_GASYDEIK(ac)DVIK_	2	2.0511	1
J9VRH3	337	K	ADP-ribosylation factor GTPase-activating protein 1	CNAG_05050	1	0.00228647	83.137	_GGVDLNEK(ac)FGR_	2	0.2231	1
J9VRJ9	35	K	Adenosylhomocysteinase (EC 3.3.1.1)	CNAG_00886	1	3.76592e-08	129.34	_EK(ac)YAQSQPLK_	2	-0.027902	2
J9VRL6	631	K	Protein KRI1	CNAG_04376	1	6.30995e-05	102.4	_GGIGIQGK(ac)GLGK_	3	-0.098448	2
J9VRN4	324	K	NuA3 HAT complex component NTO1	CNAG_05748	1	0.000260738	130.61	_TK(ac)SK(ac)TQSSK(ac)SR_	2	0.89664	3
J9VRN4	326	K	NuA3 HAT complex component NTO1	CNAG_05748	1	0.000260738	130.61	_TK(ac)SK(ac)TQSSK(ac)SR_	2	0.89664	3
J9VRN4	331	K	NuA3 HAT complex component NTO1	CNAG_05748	1	0.000260738	130.61	_TK(ac)SK(ac)TQSSK(ac)SR_	2	0.89664	3
J9VRS2	215	K	Proteasome subunit alpha type (EC 3.4.25.1)	CNAG_05792	1	0.0218839	63.662	_VMSK(ac)TMDSTK_	2	-0.69799	1
J9VRS7	29	K	Glutathione peroxidase	CNAG_02503	1	0.0018381	87.806	_SFYDLK(ac)AK_	2	0.76086	1
J9VRV1	66	K	ATP synthase subunit gamma	CNAG_02485	1	1.82589e-12	131.69	_K(ac)YGAANNELFK_	2	0.66053	4
J9VS17	12	K	Protein BMH2	CNAG_05235	1	8.94181e-06	101.42	_EDSVYLAK(ac)LAEQAER_	3	0.20479	3
J9VS17	123	K	Protein BMH2	CNAG_05235	1	0.000157467	87.667	_VFYHK(ac)MMGDYHR_	4	-0.46069	3
J9VS17	153	K	Protein BMH2	CNAG_05235	1	0.0108722	66.613	_SLEAYK(ac)AASDVAVTELPPTHPIR_	3	1.1262	3
J9VS35	510	K	Cation-transporting ATPase	CNAG_02440	1	0.00275405	78.903	_SPFVEK(ac)LIAR_	2	1.4892	1
J9VS38	74	K	Glucose-methanol-choline oxidoreductase	CNAG_05258	1	3.93932e-05	104.82	_NSQYDWK(ac)YK_	2	-1.1806	2
J9VS61	37	K	Peptidyl-prolyl cis-trans isomerase D	CNAG_05932	1	0.0141617	61.444	_TANNFK(ac)HLCIGDK_	3	-0.35863	1
J9VS61	239	K	Peptidyl-prolyl cis-trans isomerase D	CNAG_05932	1	8.97559e-07	111.79	_AGNFAVALDK(ac)YQK_	3	-2.5503	1
J9VSC0	144	K	Uncharacterized protein	CNAG_02335	1	0.0256754	67.169	_EIAK(ac)FFR_	2	1.0943	1
J9VSC4	55	K	Large subunit ribosomal protein L21e	CNAG_02330	1	5.81972e-08	126.07	_GMPHK(ac)FYHGK_	4	0.83723	3
J9VSC4	60	K	Large subunit ribosomal protein L21e	CNAG_02330	1	5.03796e-06	106.6	_FYHGK(ac)TGIVYNVTPR_	3	1.1207	3
J9VSC4	122	K	Large subunit ribosomal protein L21e	CNAG_02330	1	0.000206804	99.752	_EK(ac)GEQVLLK_	2	-0.21916	3
J9VSC8	46	K	Ribosomal protein L19	CNAG_04448	0.999976	0.000187241	97.083	_LLK(ac)DGHIIVKPTVIHSR_	5	0.57505	15
J9VSC8	92	K	Ribosomal protein L19	CNAG_04448	1	0.0128802	72.096	_MPTK(ac)VQWLR_	2	1.1574	15
J9VSC8	117	K	Ribosomal protein L19	CNAG_04448	1	9.59748e-07	106.3	_IDK(ac)HMYHTLYLEAK_	3	-0.090037	15
J9VSC8	153	K	Ribosomal protein L19	CNAG_04448	1	1.33351e-08	132.86	_TK(ac)HLAEQQEAR_	3	0.90298	15
J9VSI7	10	K	Histone H3	CNAG_04828	1	0.00806923	97.734	_K(ac)STGGK(ac)APR_	2	-0.92087	8
J9VSI7	15	K	Histone H3	CNAG_04828	1	0.00806923	97.734	_K(ac)STGGK(ac)APR_	2	-0.92087	8
J9VSI7	19	K	Histone H3	CNAG_04828	1	8.42702e-06	143.5	_K(ac)QLATK(ac)AAR_	2	-0.12546	15
J9VSI7	24	K	Histone H3	CNAG_04828	1	8.42702e-06	143.5	_QLATK(ac)AAR_	2	-1.4191	16
J9VSI7	59	K	Histone H3	CNAG_04828	1	6.12505e-08	127.52	_YQK(ac)STELLIR_	2	-0.32899	12
J9VSI7	82	K	Histone H3	CNAG_04828	1	2.35314e-08	124.47	_EIAQDFK(ac)TDLR_	2	1.7506	1
J9VSJ2	27	K	60S ribosomal protein L6	CNAG_02234	1	0.0287835	63.054	_GLFK(ac)GQK_	2	1.2158	8
J9VSJ2	46	K	60S ribosomal protein L6	CNAG_02234	1	0.00344277	69.864	_TETPAFTEK(ac)K_	2	-0.033442	8
J9VSJ2	66	K	60S ribosomal protein L6	CNAG_02234	1	5.12316e-06	117.93	_ASK(ac)YYPAEDVR_	2	-0.61215	8
J9VSJ2	114	K	60S ribosomal protein L6	CNAG_02234	1	1.39351e-06	98.175	_VVFLK(ac)QLDSGLLLVSGPHK_	3	-1.0756	8
J9VSJ2	216	K	60S ribosomal protein L6	CNAG_02234	1	5.70785e-06	123.95	_VENLSK(ac)YLK_	2	2.9728	8
J9VSL1	89	K	Large subunit ribosomal protein L14e	CNAG_04799	1	0.000583926	78.814	_AGVLEK(ac)WEQSGWAK_	3	-0.70831	1
J9VSN6	264	K	Actin binding protein	CNAG_01402	1	0.0125871	57.59	_K(ac)YDSDPYK_	3	-0.73669	1
J9VST2	28	K	60S ribosomal protein L29	CNAG_03221	1	0.00325511	80.755	_TNK(ac)YHSLK_	3	0.38606	1
J9VSU2	6	K	Large subunit ribosomal protein L44	CNAG_04884	1	0.0434534	58.815	_VNIPK(ac)TR_	2	2.2721	3
J9VSU2	80	K	Large subunit ribosomal protein L44	CNAG_04884	1	0.000662254	96.143	_TK(ac)HQLALK_	2	-0.71569	3
J9VSU2	86	K	Large subunit ribosomal protein L44	CNAG_04884	1	0.0195867	66.993	_HQLALK(ac)R_	3	0.96454	3
J9VSV3	118	K	TIGR01456 family HAD hydrolase	CNAG_02120	1	0.0355536	57.177	_DYAHK(ac)YK_	3	-0.88609	1
J9VSV4	114	K	Glucose-6-phosphate 1-dehydrogenase (EC 1.1.1.49)	CNAG_03245	1	3.635e-05	98.943	_ELLK(ac)HVEELEGGR_	2	0.14374	3
J9VSV4	477	K	Glucose-6-phosphate 1-dehydrogenase (EC 1.1.1.49)	CNAG_03245	1	9.88359e-06	107.65	_GPK(ac)QIDDFTAK_	3	0.72337	3
J9VSX1	15	K	Adenylosuccinate lyase (ASL) (EC 4.3.2.2) (Adenylosuccinase)	CNAG_03270	1	5.78397e-05	119.68	_YASK(ac)EMSK_	2	0.55675	1
J9VSX1	19	K	Adenylosuccinate lyase (ASL) (EC 4.3.2.2) (Adenylosuccinase)	CNAG_03270	1	0.0325477	64.104	_EMSK(ac)LFSSGAR_	2	-0.815	1
J9VSX5	525	K	Fatty acid synthase subunit alpha, fungi type	CNAG_02100	1	2.1779e-06	110.44	_K(ac)AITIDNAADFR_	2	0.39609	2
J9VSX5	1373	K	Fatty acid synthase subunit alpha, fungi type	CNAG_02100	1	9.10305e-06	121.9	_WAAK(ac)EAVFK_	2	1.73	2
J9VT05	37	K	NADH dehydrogenase [ubiquinone] flavoprotein 1, mitochondrial (EC 1.6.5.3) (EC 1.6.99.3)	CNAG_01287	1	0.000678214	91.701	_HYGGLK(ac)DQDR_	2	-0.0059267	2
J9VT05	460	K	NADH dehydrogenase [ubiquinone] flavoprotein 1, mitochondrial (EC 1.6.5.3) (EC 1.6.99.3)	CNAG_01287	1	1.18083e-09	123.76	_LAQFHAK(ac)HGQVLFGGK_	3	-1.6661	2
J9VT93	106	K	NADH dehydrogenase (Ubiquinone) flavoprotein 2	CNAG_01470	1	0.00218074	90.601	_LLDMPK(ac)MR_	2	-0.10308	1
J9VT96	19	K	Large subunit ribosomal protein L18-A	CNAG_01224	1	0.000378523	79.652	_SAPK(ac)SEDPYLLLLVK_	3	-0.80968	10
J9VT96	42	K	Large subunit ribosomal protein L18-A	CNAG_01224	1	5.57158e-07	154.75	_TDSK(ac)FNR_	2	-0.41578	10
J9VTA4	99	K	Large subunit ribosomal protein L12	CNAG_01480	1	0.000472577	81.878	_NIK(ac)HSGNIPLDQIYDIAR_	3	-0.59887	4
J9VTA4	119	K	Large subunit ribosomal protein L12	CNAG_01480	1	0.000443044	103.74	_MAHK(ac)SFAK_	3	-1.8464	4
J9VTA4	123	K	Large subunit ribosomal protein L12	CNAG_01480	1	0.000144955	104.24	_SFAK(ac)NLSGGVR_	2	0.30524	4
J9VTA9	5	K	Ribosomal protein L15	CNAG_01486	1	0.00276225	69.03	_GAYK(ac)YLQELYTK_	3	0.35825	6
J9VTA9	157	K	Ribosomal protein L15	CNAG_01486	1	1.49232e-18	155.48	_INWIANPVHK(ac)HR_	4	0.54912	6
J9VTC1	38	K	60S ribosomal protein L20	CNAG_04726	1	0.000136046	94.673	_IFAPNEVVAK(ac)SR_	2	-0.74169	1
J9VTF4	414	K	Spermidine synthase	CNAG_03476	1	0.00314868	89.355	_ALEQK(ac)FK_	2	0.34889	1
J9VTH3	589	K	Pyruvate decarboxylase	CNAG_04659	1	7.99457e-05	96.464	_LLDDEEFNK(ac)PDR_	2	-0.15696	1
J9VTH9	91	K	Calmodulin	CNAG_01557	1	0.000502433	99.568	_EAFK(ac)VFDK_	2	2.0155	6
J9VTK1	391	K	Glutamate dehydrogenase	CNAG_01577	1	1.03243e-05	103.76	_LK(ac)WTHEEVDAK_	2	0.23575	3
J9VTK1	400	K	Glutamate dehydrogenase	CNAG_01577	1	2.01003e-08	120.87	_WTHEEVDAK(ac)LK_	4	-0.83829	3
J9VTL4	410	K	Alcohol dehydrogenase, propanol-preferring	CNAG_07745	1	0.000134933	96.673	_GVFEDLEAGK(ac)IAGR_	2	-4.0788	3
J9VTM3	114	K	Template-activating factor I	CNAG_01598	1	0.000164125	83.692	_ENPYFTNK(ac)TLSK_	2	0.34365	1
J9VTU7	143	K	Actin lateral binding protein	CNAG_05701	0.999295	0.00422978	73.834	_KHGEAVEK(ac)YQQSK_	3	0.92235	2
J9VTV3	460	K	Homocitrate synthase, mitochondrial	CNAG_00992	1	0.0342572	60.255	_LLEK(ac)HMPSR_	2	-0.77703	1
J9VTV8	204	K	Prefoldin subunit 3	CNAG_00987	1	0.0286856	57.047	_VHNWDVK(ac)R_	3	0.089315	1
J9VU15	77	K	Chlorophyll synthesis pathway protein BchC	CNAG_01558	1	0.000545225	97.813	_VK(ac)GFDVGDR_	2	1.4217	2
J9VU28	52	K	Large subunit ribosomal protein L33-b	CNAG_05800	1	6.07705e-05	119.29	_VAYVYK(ac)AK_	2	-0.58804	1
J9VU34	184	K	Septin	CNAG_01740	1	0.0276425	62.203	_ADTMTPEDLHNFK(ac)TIVR_	3	0.09233	1
J9VU39	724	K	NAD-specific glutamate dehydrogenase (EC 1.4.1.2)	CNAG_00879	1	0.00341094	72.29	_AHGLNEK(ac)DVTK_	3	0.72675	1
J9VU43	69	K	Hsp72-like protein	CNAG_01750	1	7.02402e-48	189.59	_NQVAMNPYNTVFDAK(ac)R_	2	1.2195	1
J9VU43	91	K	Hsp72-like protein	CNAG_01750	1	0.0233105	60.398	_HWPFK(ac)VIEK_	3	0.62842	1
J9VU43	124	K	Hsp72-like protein	CNAG_01750	1	3.27419e-14	136.81	_TFTPEEISSMVLTK(ac)MK_	3	-0.80093	1
J9VU43	244	K	Hsp72-like protein	CNAG_01750	1	1.26231e-18	158.04	_LVNHFVQEFK(ac)R_	3	0.17633	1
J9VU43	421	K	Hsp72-like protein	CNAG_01750	1	0.00198076	83.869	_NTTVPTK(ac)K_	2	-0.54138	1
J9VU43	522	K	Hsp72-like protein	CNAG_01750	1	3.14192e-05	112.13	_MLAEAEK(ac)FK_	3	-1.6847	1
J9VU49	320	K	Lysine--tRNA ligase (EC 6.1.1.6) (Lysyl-tRNA synthetase)	CNAG_04179	1	0.000272096	82.59	_PFVTHHNDLK(ac)LDLFMR_	4	-1.2792	2
J9VU49	452	K	Lysine--tRNA ligase (EC 6.1.1.6) (Lysyl-tRNA synthetase)	CNAG_04179	1	0.000155019	85.988	_FPPGETLHDDNTNK(ac)FLR_	3	-2.9537	2
J9VU59	167	K	Succinate dehydrogenase [ubiquinone] flavoprotein subunit, mitochondrial (EC 1.3.5.1)	CNAG_04189	1	6.98619e-13	147.24	_AFGGQSLK(ac)YGK_	2	-2.5714	5
J9VU59	533	K	Succinate dehydrogenase [ubiquinone] flavoprotein subunit, mitochondrial (EC 1.3.5.1)	CNAG_04189	1	0.000104513	90.793	_EVYK(ac)SYDQVGIK_	3	-0.52704	5
J9VU85	56	K	Lactoylglutathione lyase (EC 4.4.1.5) (Glyoxalase I)	CNAG_04219	1	0.00117373	77.185	_VSLPFYEK(ac)VLGMK_	3	-0.035541	1
J9VU89	5	K	Small subunit ribosomal protein S20	CNAG_01628	1	0.0143337	82.59	_AEYK(ac)EDLEK(ac)TGAGAQK_	3	-0.32709	3
J9VU89	10	K	Small subunit ribosomal protein S20	CNAG_01628	1	0.0143337	82.59	_AEYK(ac)EDLEK(ac)TGAGAQK_	3	-0.32709	3
J9VU89	76	K	Small subunit ribosomal protein S20	CNAG_01628	1	0.000150612	92.039	_SPCGEGSK(ac)TWDR_	2	-1.0528	3
J9VUB1	6	K	Histone H4	CNAG_01648;CNAG_07807	1	4.15791e-20	204.18	_GK(ac)GGK(ac)GLGK(ac)GGAK(ac)R_	2	0.041897	66
J9VUB1	9	K	Histone H4	CNAG_01648;CNAG_07807	1	4.15791e-20	204.18	_GK(ac)GGK(ac)GLGK(ac)GGAK(ac)R_	2	0.041897	66
J9VUB1	13	K	Histone H4	CNAG_01648;CNAG_07807	1	4.15791e-20	204.18	_GLGK(ac)GGAK(ac)R_	2	-0.31923	66
J9VUB1	17	K	Histone H4	CNAG_01648;CNAG_07807	1	4.15791e-20	204.18	_GLGK(ac)GGAK(ac)R_	2	-0.31923	66
J9VUB1	60	K	Histone H4	CNAG_01648;CNAG_07807	1	0.000622702	86.944	_GVLK(ac)IFLENVIR_	2	2.5479	66
J9VUB5	207	K	Importin beta-4 subunit	CNAG_05884	1	1.86623e-09	121.24	_VAEYIEPSDK(ac)HDIK_	3	1.0089	2
J9VUC9	35	K	CMGC/CDK/CDC2 protein kinase	CNAG_01664	1	0.00221217	67.997	_DINTGNIVALK(ac)K_	3	1.5817	1
J9VUC9	92	K	CMGC/CDK/CDC2 protein kinase	CNAG_01664	1	0.00514987	66.267	_K(ac)YMDTIGEK_	2	-1.5822	1
J9VUE8	68	K	Uncharacterized protein	CNAG_04290	1	0.0100554	85.676	_EHPK(ac)TLAM(ox)_	2	-0.1916	2
J9VUF2	383	K	Septin ring protein	CNAG_05925	1	0.0431956	55.064	_ALHEAK(ac)LAK_	3	0.67069	1
J9VUF9	156	K	Alcohol dehydrogenase (NADP )	CNAG_01896	1	0.000378812	102.52	_EMEK(ac)LVEK_	2	-0.74032	2
J9VUF9	236	K	Alcohol dehydrogenase (NADP )	CNAG_01896	1	0.000141851	95.981	_ENDVVQK(ac)IADK_	2	1.1529	2
J9VUF9	285	K	Alcohol dehydrogenase (NADP )	CNAG_01896	1	2.40433e-13	139.78	_LVDLSQEDFK(ac)K_	2	1.8284	2
J9VUQ3	658	K	MRS7 family protein	CNAG_01770	1	0.0125851	90.696	_EMK(ac)HRPAE_	3	0.2892	1
J9VUR9	141	K	Polyadenylate-binding protein (PABP)	CNAG_04441	1	1.28765e-08	102.79	_TGQGNIFIK(ac)NLDQSIDNK_	3	0.67169	3
J9VUU8	85	K	Small subunit ribosomal protein S25e	CNAG_02359	1	1.62674e-09	133.16	_AIAFLEK(ac)EGLIK_	2	3.3838	2
J9VUY6	388	K	GMP synthase [glutamine-hydrolyzing]	CNAG_01877	1	0.00193239	74.89	_THHNVGGLLEDMK(ac)LK_	3	1.3889	2
J9VUY6	524	K	GMP synthase [glutamine-hydrolyzing]	CNAG_01877	1	0.000855844	91.961	_ITNEVK(ac)GVNR_	2	1.1447	2
J9VV06	280	K	Bromodomain-containing factor 1	CNAG_01897	1	0.0402953	52.725	_MSK(ac)WDTSK_	2	-0.55783	1
J9VV25	105	K	ADP,ATP carrier protein (ADP,ATP carrier protein, variant 1) (ADP,ATP carrier protein, variant 2) (ADP,ATP carrier protein, variant 3)	CNAG_06102	1	9.13639e-21	150.39	_YFPTQALNFAFK(ac)DYFK_	3	-0.55815	1
J9VV25	109	K	ADP,ATP carrier protein (ADP,ATP carrier protein, variant 1) (ADP,ATP carrier protein, variant 2) (ADP,ATP carrier protein, variant 3)	CNAG_06102	1	2.93505e-12	150.06	_DYFK(ac)SMFGFK_	3	-0.035964	8
J9VV30	239	K	G protein beta subunit-like	CNAG_06107	1	0.0262332	66.568	_AHTK(ac)YITR_	3	-0.59585	1
J9VV50	77	K	Large subunit ribosomal protein L11 (Large subunit ribosomal protein L11, variant)	CNAG_07839	1	0.00184914	85.554	_GPK(ac)AEEVLER_	2	-1.5691	3
J9VV50	166	K	Large subunit ribosomal protein L11 (Large subunit ribosomal protein L11, variant)	CNAG_07839	1	0.0310723	73.082	_VRPEQTVAWFK(ac)QR_	3	-0.24501	3
J9VV67	138	K	Het-c2 protein	CNAG_01958	1	0.000223166	102.51	_K(ac)YHGMMIR_	3	-0.95973	1
J9VV68	143	K	Clathrin heavy chain	CNAG_04904	1	0.00186294	82.59	_VMDGQAAPTK(ac)VFDR_	2	-0.76053	1
J9VV68	649	K	Clathrin heavy chain	CNAG_04904	1	8.44694e-05	82.202	_ALEHYEDINDIK(ac)R_	3	-0.32104	1
J9VV75	97	K	Elongation factor Tu	CNAG_03263	1	1.97696e-13	129.11	_TTLTAAITK(ac)HLAEQGGGK_	3	-1.3297	3
J9VV75	329	K	Elongation factor Tu	CNAG_03263	1	2.83841e-06	108.66	_TTLTGIEMFHK(ac)ELER_	3	-0.39928	3
J9VV89	188	K	Transaldolase (EC 2.2.1.2)	CNAG_01984	1	0.00433501	81.296	_ILDWYK(ac)K_	2	-0.41835	5
J9VV89	215	K	Transaldolase (EC 2.2.1.2)	CNAG_01984	1	0.00051513	81.017	_IYNYYK(ac)QHGYK_	3	0.55901	5
J9VV89	284	K	Transaldolase (EC 2.2.1.2)	CNAG_01984	1	1.11819e-12	142.83	_TSYLNDEAK(ac)FR_	2	0.033342	5
J9VV89	298	K	Transaldolase (EC 2.2.1.2)	CNAG_01984	1	1.29428e-13	129.88	_WALFDDVMAFDK(ac)LHEGIR_	3	-0.49406	5
J9VV89	320	K	Transaldolase (EC 2.2.1.2)	CNAG_01984	1	0.000127094	109.66	_EMLIEK(ac)LK_	2	0.87984	5
J9VV99	36	K	Uncharacterized protein	CNAG_03298	1	0.0377475	54.982	_YDEDK(ac)VK_	2	0.89681	1
J9VVA4	60	K	Hsp90-like protein	CNAG_06150	1	8.32284e-20	137.45	_YAALTDPSQLDSEK(ac)DLYIR_	3	-2.2396	6
J9VVA4	182	K	Hsp90-like protein	CNAG_06150	1	1.8306e-08	131.69	_EDLK(ac)EYLEEK_	2	-0.65829	6
J9VVA4	314	K	Hsp90-like protein	CNAG_06150	1	0.0014107	89.142	_AMLYIPK(ac)R_	2	0.51334	6
J9VVA4	324	K	Hsp90-like protein	CNAG_06150	1	0.0293565	72.29	_RAPFDLFETK(ac)K_	3	0.98333	6
J9VVA4	447	K	Hsp90-like protein	CNAG_06150	1	1.95575e-20	163.9	_SVDEMTSFK(ac)DYITR_	2	-0.78722	6
J9VVA4	481	K	Hsp90-like protein	CNAG_06150	1	1.06522e-05	105.46	_DSPFLEVLK(ac)K_	2	0.28864	6
J9VVA4	584	K	Hsp90-like protein	CNAG_06150	1	0.00300438	87.696	_IMK(ac)AQALR_	2	-1.0907	6
J9VVA4	613	K	Hsp90-like protein	CNAG_06150	1	0.0129529	58.814	_TMELNPSHPIIK(ac)ELK_	3	-0.24159	6
J9VVB2	130	K	Adenylate kinase (EC 2.7.4.3) (ATP-AMP transphosphorylase) (ATP:AMP phosphotransferase) (Adenylate kinase cytosolic and mitochondrial) (Adenylate monophosphate kinase)	CNAG_02007	1	0.0358865	56.746	_NAECK(ac)HGFILDGFPR_	3	0.62174	1
J9VVD4	19	K	S-formylglutathione hydrolase (EC 3.1.2.12)	CNAG_06170	1	0.000137948	98.156	_AAEGFLTK(ac)YK_	3	-0.12551	2
J9VVD8	703	K	26S proteasome regulatory subunit RPN2	CNAG_06175	1	0.00245554	78.705	_VVADK(ac)HEDPMAR_	3	-0.75293	1
J9VVE7	523	K	Uncharacterized protein	CNAG_02129	1	0.0117714	71.692	_FFQDK(ac)YK_	2	0.62074	3
J9VVE7	652	K	Uncharacterized protein	CNAG_02129	1	1.2708e-11	144.17	_TMDNQHHK(ac)FR_	3	-1.017	3
J9VVE7	738	K	Uncharacterized protein	CNAG_02129	1	0.0223145	61.161	_HDLLYK(ac)FIK_	3	-1.9818	3
J9VVH4	1616	K	Fatty acid synthase subunit beta, fungi type	CNAG_02099	1	3.3214e-09	112.96	_K(ac)YLESVVADNHPER_	3	1.9082	1
J9VVH4	2143	K	Fatty acid synthase subunit beta, fungi type	CNAG_02099	1	0.00028517	85.493	_AK(ac)YEAQDGAITLQR_	2	1.1309	1
J9VVK6	478	K	Phenylalanine-tRNA ligase, alpha subunit	CNAG_04800	1	0.00266978	91.318	_PTMIK(ac)YK_	2	0.78841	1
J9VVL6	43	K	Ribonucleoprotein-associated protein	CNAG_03435	1	0.000126558	106.32	_KGANEATK(ac)TLNR_	3	-0.26967	7
J9VVM5	104	K	Ribosome biogenesis regulatory protein	CNAG_06273	1	0.02111	70.256	_PLTK(ac)WER_	2	0.16782	1
J9VVM7	210	K	Homoserine dehydrogenase (HDH) (EC 1.1.1.3)	CNAG_04776	1	0.000148072	101.39	_EK(ac)GYTEPDPR_	2	0.34295	2
J9VVN8	50	K	Glutathione peroxidase	CNAG_06287	1	4.77033e-06	103.79	_DLQALHEK(ac)YGDK_	3	-1.0074	5
J9VVP1	479	K	T-complex protein 1 subunit delta	CNAG_03459	1	0.00276975	90.709	_NK(ac)HALGDR_	3	1.2036	1
J9VVQ2	412	K	Non-specific serine/threonine protein kinase (EC 2.7.11.1)	CNAG_06301	1	0.00158363	83.862	_IYAMK(ac)VLSK_	2	2.0857	1
J9VVR1	26	K	Fimbrin	CNAG_04738	1	3.49428e-07	124.42	_FK(ac)QIDVDDK_	2	0.39883	1
J9VVR3	582	K	Leucine-tRNA ligase	CNAG_06123	1	3.98264e-05	108.7	_TQAFK(ac)LLNK_	2	0.90152	1
J9VVR3	767	K	Leucine-tRNA ligase	CNAG_06123	1	0.0147173	70.552	_K(ac)YGSDAMR_	2	-0.68569	1
J9VVT7	122	K	Ribosome biogenesis protein UTP30	CNAG_06535	1	0.000347907	84.173	_DLLTQHNIK(ac)FISR_	3	-0.14969	1
J9VVU3	1702	K	Uncharacterized protein	CNAG_04702	1	0.0209168	85.45	_K(ac)TTGGK(ac)GVSK_	2	-0.83959	1
J9VVU3	1707	K	Uncharacterized protein	CNAG_04702	1	0.0209168	85.45	_K(ac)TTGGK(ac)GVSK_	2	-0.83959	1
J9VVZ9	14	K	60S acidic ribosomal protein P0	CNAG_03577	1	0.00155751	91.867	_ELYFEK(ac)LR_	3	0.14718	9
J9VW04	297	K	Histone acetyltransferase (EC 2.3.1.48)	CNAG_03583	1	0.0010396	88.282	_ATPSSK(ac)FPATSR_	2	-0.20398	2
J9VW18	487	K	Tryptophan-tRNA ligase	CNAG_04604	0.99096	0.0431488	66.893	_KPALLHAK(ac)FLPALQGAGTK_	4	1.3545	1
J9VW24	120	K	Glucose-regulated protein	CNAG_06443	1	5.76085e-37	174.78	_NQASNNPENTVFDAK(ac)R_	2	0.10979	3
J9VW24	142	K	Glucose-regulated protein	CNAG_06443	1	0.0286069	57.59	_HWPFK(ac)IVNK_	3	0.0018491	3
J9VW24	292	K	Glucose-regulated protein	CNAG_06443	1	0.0648218	52.49	_VIDYLVK(ac)QYK_	3	-2.1178	3
J9VW50	340	K	Protein disulfide-isomerase (EC 5.3.4.1)	CNAG_06240	1	0.00259981	66.004	_K(ac)YVVGEVSPSIK_	3	1.0642	1
J9VW78	452	K	Nitric oxide dioxygenase	CNAG_01464	1	0.0188016	68.016	_MDLEK(ac)IK_	2	-2.1503	1
J9VW97	244	K	Nucleolar protein	CNAG_06283	1	0.0382185	56.432	_INSLK(ac)HPK_	3	-0.58585	1
J9VWA1	271	K	RNA binding protein	CNAG_06288	1	0.0400159	54.09	_DALHNFK(ac)IDGETK_	3	1.0669	1
J9VWB9	167	K	Phosphomannomutase (EC 5.4.2.8)	CNAG_05351	1	0.000669091	93.096	_IDFEK(ac)YDK_	2	0.59058	2
J9VWB9	231	K	Phosphomannomutase (EC 5.4.2.8)	CNAG_05351	1	0.0297759	54.764	_HIEGEGFEEIHFFGDK(ac)TYK_	4	-1.0967	2
J9VWG2	767	K	Alanine--tRNA ligase (EC 6.1.1.7) (Alanyl-tRNA synthetase) (AlaRS)	CNAG_05722	1	0.0468504	53.597	_NVEDSK(ac)WR_	2	1.095	1
J9VWL0	368	K	Uncharacterized protein	CNAG_05429	1	2.16286e-18	146.79	_K(ac)SHEAEEDAAQR_	3	0.175	6
J9VWL5	48	K	NADH dehydrogenase (Ubiquinone) 1 alpha subcomplex 2	CNAG_05434	1	0.00186765	83.53	_SANPDLK(ac)FLIR_	2	-0.39957	4
J9VWP9	7	K	Nucleolar complex-associated protein 3	CNAG_04298	0.999594	0.00724758	85.355	_GKPGAK(ac)ALGK_	3	0.0054311	2
J9VWQ4	335	K	Translation elongation factor Tu	CNAG_05826	1	0.000156525	89.43	_TMEK(ac)YEQEAK_	2	-0.65801	2
J9VWQ4	702	K	Translation elongation factor Tu	CNAG_05826	1	0.0228658	65.627	_FEDYK(ac)MLGR_	2	-2.0105	2
J9VWQ9	21	K	NADPH2 dehydrogenase	CNAG_04313	1	0.000304673	84.266	_LFTPIQVGEYELK(ac)HR_	3	2.8944	1
J9VWT4	203	K	Cytochrome b5 reductase	CNAG_05462	1	0.00159956	98.418	_GPLQK(ac)FK_	2	-1.0617	1
J9VWT4	205	K	Cytochrome b5 reductase	CNAG_05462	1	0.000412002	85.554	_FK(ac)YQPNSFEK_	2	-3.0144	1
J9VWT4	267	K	Cytochrome b5 reductase	CNAG_05462	1	1.10704e-08	124.12	_EFDALAQK(ac)YPGR_	2	-1.2644	1
J9VWT4	275	K	Cytochrome b5 reductase	CNAG_05462	1	0.000441102	90.614	_LDIK(ac)YVVDK_	2	0.55934	1
J9VWU8	108	K	Phosphotransferase (EC 2.7.1.-)	CNAG_05480	1	0.0034929	68.277	_K(ac)YESLFTLTPQR_	2	-3.1973	1
J9VWU8	190	K	Phosphotransferase (EC 2.7.1.-)	CNAG_05480	1	0.00239687	81.017	_FEVTQTK(ac)YR_	2	0.92583	1
J9VWW5	209	K	Acetyltransferase	CNAG_04383	1	1.6709e-20	147.09	_EVGIEENYYSK(ac)MEPR_	3	-0.039589	6
J9VWY9	68	K	Atypical/RIO/RIO2 protein kinase	CNAG_01687	1	0.043709	55.353	_VQNVK(ac)YDGFR_	2	-0.72728	1
J9VX05	51	K	Large subunit ribosomal protein L7Ae	CNAG_05555	1	0.0020619	82.029	_FVK(ac)WPEYVR_	2	-1.1126	4
J9VX05	135	K	Large subunit ribosomal protein L7Ae	CNAG_05555	0.959974	0.00023296	90.385	_KPIFAK(ac)YGLNHVVALVEAK_	4	1.4992	4
J9VX05	227	K	Large subunit ribosomal protein L7Ae	CNAG_05555	1	8.39988e-06	110.38	_ANFLEK(ac)YEDHR_	2	-0.25703	4
J9VX05	243	K	Large subunit ribosomal protein L7Ae	CNAG_05555	1	0.00758836	80.455	_GNK(ac)SINK_	2	1.213	4
J9VX52	77	K	Long-chain acyl-CoA synthetase	CNAG_04485	1	0.00262148	73.881	_VITEEK(ac)EVTK_	2	1.0992	1
J9VX52	677	K	Long-chain acyl-CoA synthetase	CNAG_04485	1	0.00224633	81.625	_VIEK(ac)HYEDR_	2	3.3619	1
J9VX68	520	K	Asparagine synthase (Glutamine-hydrolyzing)	CNAG_05425	1	0.00550231	75.911	_DHSAAIISDEK(ac)FADR_	3	-1.1701	2
J9VX83	84	K	Ubiquinol-cytochrome c reductase subunit 8	CNAG_01799	1	0.000126708	100.93	_TK(ac)YDYYNSK_	2	-2.2398	4
J9VX99	393	K	Pyruvate kinase (EC 2.7.1.40)	CNAG_01820	1	2.03072e-05	118.28	_GK(ac)YPIEAVK_	2	1.4894	4
J9VXE8	120	K	Large subunit ribosomal protein L3	CNAG_01884	1	0.00228742	94.006	_FYK(ac)NWYR_	2	-0.43648	1
J9VXE8	154	K	Large subunit ribosomal protein L3	CNAG_01884	1	0.0416733	60.478	_K(ac)YCTVVR_	2	-0.56868	1
J9VXF1	148	K	5-methyltetrahydropteroyltriglutamate-homocysteine S-methyltransferase	CNAG_01890	1	4.43586e-06	101.75	_LNNNQALSEYK(ac)EAK_	3	0.12433	2
J9VXF1	229	K	5-methyltetrahydropteroyltriglutamate-homocysteine S-methyltransferase	CNAG_01890	1	2.70061e-08	125.54	_AESQAELFK(ac)K_	2	4.7126	2
J9VXF1	230	K	5-methyltetrahydropteroyltriglutamate-homocysteine S-methyltransferase	CNAG_01890	1	8.51088e-09	119.88	_K(ac)TYEALAPVAPK_	2	-0.21666	2
J9VXF1	680	K	5-methyltetrahydropteroyltriglutamate-homocysteine S-methyltransferase	CNAG_01890	1	0.000164666	95.417	_ADLK(ac)LLDVFK_	2	4.2313	2
J9VXG5	78	K	Small subunit ribosomal protein S8	CNAG_05507	1	0.00732196	79.451	_LWIGLK(ac)HR_	3	-0.022551	1
J9VXH5	37	K	Small subunit ribosomal protein S18	CNAG_04883	1	3.30033e-09	124.12	_IMYALTEIK(ac)GVGR_	3	0.70616	1
J9VXH5	97	K	Small subunit ribosomal protein S18	CNAG_04883	1	6.21434e-20	147.84	_DINDGK(ac)SQHILSNVIDQR_	3	1.6833	1
J9VXH5	140	K	Small subunit ribosomal protein S18	CNAG_04883	1	0.00106613	94.465	_GQHTK(ac)TTGR_	3	-0.9383	1
J9VXH6	6	K	Polyubiquitin	CNAG_01920	1	1.85339e-08	124.12	_MQIFVK(ac)TLTGK_	2	2.1507	5
J9VXK4	10	K	Uncharacterized protein	CNAG_05556	1	0.0264089	67.897	_K(ac)FLEIAR_	2	-0.45257	3
J9VXK4	53	K	Uncharacterized protein	CNAG_05556	1	0.000216515	99.568	_APTHVTK(ac)FK_	3	-0.13123	3
J9VXK6	43	K	Small subunit ribosomal protein S22-A (Small subunit ribosomal protein S22-A, variant)	CNAG_01951	1	0.018537	60.133	_VLSVMQK(ac)HGYIGEFEIIDDHR_	4	-0.55446	1
J9VXL7	55	K	40S ribosomal protein S8	CNAG_03198	1	0.0371416	63.306	_GGNVK(ac)YR_	2	0.47962	4
J9VXL7	190	K	40S ribosomal protein S8	CNAG_03198	1	1.43997e-05	85.493	_ADGYILEGK(ac)ELEFYHHK_	4	3.7941	4
J9VXL7	198	K	40S ribosomal protein S8	CNAG_03198	1	4.84658e-13	139.46	_ELEFYHHK(ac)LQIR_	2	-0.98379	4
J9VXM4	104	K	SAGA-associated factor 73 (SAGA-associated factor 73, variant)	CNAG_03210	1	0.00177252	90.05	_SAK(ac)IMDTK_	2	0.50584	3
J9VXN5	82	K	Malate dehydrogenase (EC 1.1.1.37)	CNAG_03225	1	0.000705176	94.692	_GFEK(ac)DDIK_	2	-0.65668	1
J9VXN5	163	K	Malate dehydrogenase (EC 1.1.1.37)	CNAG_03225	1	0.00340609	91.9	_GVFDEK(ac)R_	2	1.5565	1
J9VXP7	17	K	Uncharacterized protein	CNAG_05609	1	0.0010359	93.598	_DALEALK(ac)HR_	3	-0.27872	1
J9VXQ3	18	K	THO complex subunit 4	CNAG_03249	1	1.20083e-05	105.53	_MDIDRPLDEIIATK(ac)AK_	3	3.0563	2
J9VXQ9	191	K	Chorismate synthase (EC 4.2.3.5)	CNAG_05623	1	0.000308835	97.734	_EEVDK(ac)EITR_	2	-2.0929	1
J9VXU0	642	K	Coatomer subunit beta (Beta-coat protein)	CNAG_03299	1	0.0336694	57.175	_ALHQVFLK(ac)DTK_	3	0.14621	1
J9VXU8	109	K	Pre-mRNA-splicing factor CWC21	CNAG_03309	1	1.61732e-08	132.03	_LMAQPDK(ac)FAGR_	2	-0.70417	1
J9VY09	141	K	Succinate--CoA ligase [ADP-forming] subunit alpha, mitochondrial (EC 6.2.1.5) (Succinyl-CoA synthetase subunit alpha) (SCS-alpha)	CNAG_03375	1	0.000129419	99.5	_DQIK(ac)VMNALK_	2	-2.0273	1
J9VY34	70	K	ADP,ATP carrier protein	CNAG_06101	1	1.2492e-14	154.65	_TYK(ac)DEGLASLWR_	2	-1.9308	4
J9VY34	99	K	ADP,ATP carrier protein	CNAG_06101	1	9.13639e-21	150.39	_YFPTQALNFAFK(ac)DYFK_	3	-0.55815	4
J9VY34	103	K	ADP,ATP carrier protein	CNAG_06101	1	2.93505e-12	150.06	_DYFK(ac)SMFGFK_	3	-0.035964	4
J9VY34	109	K	ADP,ATP carrier protein	CNAG_06101	1	0.0012939	98.523	_SMFGFK(ac)K_	2	-1.702	4
J9VY34	110	K	ADP,ATP carrier protein	CNAG_06101	1	0.0060456	76.064	_K(ac)SEGYWK_	2	-0.73114	4
J9VY34	151	K	ADP,ATP carrier protein	CNAG_06101	1	0.00112676	89.805	_LANDSK(ac)SAK_	2	-0.27268	4
J9VY34	170	K	ADP,ATP carrier protein	CNAG_06101	1	4.45076e-09	119.45	_K(ac)TLASDGIAGLYR_	2	1.7464	4
J9VY34	273	K	ADP,ATP carrier protein	CNAG_06101	1	0.0073097	76.282	_EGVK(ac)SLFK_	3	1.3462	4
J9VY44	429	K	Carbamoyl-phosphate synthase arginine-specific large chain	CNAG_06112	1	0.000298895	89.189	_WDLAK(ac)FQHVER_	2	2.1291	6
J9VY44	518	K	Carbamoyl-phosphate synthase arginine-specific large chain	CNAG_06112	1	0.00277068	79.148	_IDK(ac)WFLYK_	2	1.1178	6
J9VY44	918	K	Carbamoyl-phosphate synthase arginine-specific large chain	CNAG_06112	1	0.0602038	46.844	_SFPFVSK(ac)VLGK_	3	1.2843	6
J9VY45	141	K	Transcriptional adapter 3	CNAG_04674	1	0.0306702	77.185	_VAHAQGVVVGK(ac)K(ac)K_	3	0.3178	1
J9VY45	142	K	Transcriptional adapter 3	CNAG_04674	1	0.0306702	77.185	_VAHAQGVVVGK(ac)K(ac)K_	3	0.3178	1
J9VY72	192	K	Uncharacterized protein	CNAG_03440	1	0.0138391	74.376	_SIK(ac)QVSK_	2	0.3271	2
J9VY77	595	K	Ribitol kinase	CNAG_04631	1	0.00543499	79.474	_LLDVK(ac)YK_	2	-0.86046	3
J9VY95	348	K	Serine hydroxymethyltransferase (EC 2.1.2.1)	CNAG_04601	1	5.34555e-05	97.45	_ANAAAMAAVLFK(ac)HGYR_	3	-0.78504	3
J9VY95	424	K	Serine hydroxymethyltransferase (EC 2.1.2.1)	CNAG_04601	1	0.00039394	83.633	_EQDVEK(ac)VAEFLHR_	3	-1.8911	3
J9VY95	449	K	Serine hydroxymethyltransferase (EC 2.1.2.1)	CNAG_04601	1	0.00984192	76.064	_LLK(ac)DFVK_	2	-1.8455	3
J9VYC1	94	K	Mitochondrial-processing peptidase subunit beta	CNAG_03507	1	0.0022673	71.879	_EQTVYYAK(ac)AFDK_	3	-0.015954	5
J9VYC1	410	K	Mitochondrial-processing peptidase subunit beta	CNAG_03507	1	3.47922e-05	108.7	_VAQK(ac)YLWDK_	2	2.6635	5
J9VYC1	415	K	Mitochondrial-processing peptidase subunit beta	CNAG_03507	1	5.33476e-06	105.95	_YLWDK(ac)DIAVAALGR_	3	-0.68966	5
J9VYI2	525	K	Clustered mitochondria protein homolog (Protein TIF31 homolog)	CNAG_06248	1	6.58707e-08	126.19	_DAAGVK(ac)LLNK_	2	1.0818	1
J9VYP1	42	K	40S ribosomal protein S0	CNAG_04114	1	1.87245e-10	135.86	_SMENYVWK(ac)R_	2	-0.92905	9
J9VYP1	55	K	40S ribosomal protein S0	CNAG_04114	1	4.36616e-09	114.63	_RADGIHVINVGK(ac)TWEK_	3	0.12508	9
J9VYP1	91	K	40S ribosomal protein S0	CNAG_04114	1	3.46047e-20	159.64	_AVLK(ac)YGSFTGAQAIAGR_	2	-0.33355	9
J9VYY7	62	K	O-methyltransferase	CNAG_04188	1	0.0295418	55.261	_DK(ac)FIALDQDK_	2	-0.15704	1
J9VZ02	30	K	Large subunit ribosomal protein L22	CNAG_06447	1	0.00169158	100.39	_THFK(ac)NMR_	2	1.5356	4
J9VZ02	92	K	Large subunit ribosomal protein L22	CNAG_06447	1	0.0216719	71.379	_SVK(ac)FILR_	2	-0.78577	4
J9VZ02	108	K	Large subunit ribosomal protein L22	CNAG_06447	1	0.000210245	81.807	_NAESNAEAK(ac)DLDVEELIIK_	3	-2.2971	4
J9VZ02	164	K	Large subunit ribosomal protein L22	CNAG_06447	1	1.32586e-09	141.13	_AK(ac)DLDTTTSK_	2	-0.12285	4
J9VZ15	256	K	Uncharacterized protein	CNAG_06464	1	0.00254351	87.639	_QELHK(ac)YNR_	3	0.66351	1
J9VZ70	69	K	Hsp71-like protein	CNAG_01727	1	7.02402e-48	189.59	_NQVAMNPYNTVFDAK(ac)R_	2	1.2195	3
J9VZ70	75	K	Hsp71-like protein	CNAG_01727	1	7.5756e-07	104.95	_K(ac)FEDAEVQADMK_	2	-0.012482	3
J9VZ70	86	K	Hsp71-like protein	CNAG_01727	0.999997	0.000188824	85.563	_KFEDAEVQADMK(ac)HWPFK_	4	-2.3586	3
J9VZ70	91	K	Hsp71-like protein	CNAG_01727	1	0.00273669	78.098	_HWPFK(ac)VIDR_	2	-0.17038	3
J9VZ70	124	K	Hsp71-like protein	CNAG_01727	1	6.88688e-20	139.3	_IFTPEEISSMVLIK(ac)MK_	3	1.9619	3
J9VZ70	244	K	Hsp71-like protein	CNAG_01727	1	1.26231e-18	158.04	_LVNHFVQEFK(ac)R_	3	0.17633	3
J9VZ70	421	K	Hsp71-like protein	CNAG_01727	1	0.00198076	83.869	_NTTVPTK(ac)K_	2	-0.54138	3
J9VZ70	522	K	Hsp71-like protein	CNAG_01727	1	3.14192e-05	112.13	_MLAEAEK(ac)FK_	3	-1.6847	3
J9VZ71	278	K	T-complex protein 1 subunit zeta	CNAG_04304	1	0.00580397	80.165	_FVDSK(ac)LK_	2	1.1925	1
J9VZ79	180	K	Methylsterol monooxygenase	CNAG_01737	1	0.00197444	72.817	_ALHFGPLYK(ac)HIHK_	5	0.57007	3
J9VZE9	256	K	Translation initiation factor 4E	CNAG_01833	1	0.0198163	65.224	_LLNIGK(ac)HFK_	3	0.71131	1
J9VZI7	94	K	40S ribosomal protein S7	CNAG_04445	1	6.77996e-05	98.592	_LSDK(ac)FIVFLSQR_	2	-0.84632	1
J9VZM0	279	K	ATPase GET3 (EC 3.6.-.-) (Arsenical pump-driving ATPase) (Arsenite-stimulated ATPase) (Golgi to ER traffic protein 3) (Guided entry of tail-anchored proteins 3)	CNAG_01923	1	0.00269611	74.464	_HNMQQK(ac)YLK_	3	1.8454	1
J9VZS2	21	K	Small subunit ribosomal protein S5	CNAG_01990	1	8.287e-14	151.74	_VANEGTVK(ac)LFGK_	2	-0.43223	13
J9VZS2	25	K	Small subunit ribosomal protein S5	CNAG_01990	1	6.12274e-05	90.759	_LFGK(ac)WESEGVEVK_	3	-2.0842	13
J9VZT6	19	K	40S ribosomal protein S26	CNAG_05525	1	0.00280354	97.068	_GHVK(ac)FVR_	3	-0.0031644	11
J9VZT6	109	K	40S ribosomal protein S26	CNAG_05525	1	0.00349157	89.698	_AIFK(ac)DGK_	2	2.1848	11
J9W030	723	K	Ubiquitin carboxyl-terminal hydrolase 7	CNAG_05650	1	0.00378831	77.732	_VFVDK(ac)HQK_	3	-1.9034	1
J9W0B1	40	K	Large subunit ribosomal protein L4e	CNAG_04762	1	2.35249e-05	96.464	_LDVVQQVHK(ac)SIAK_	3	0.53752	5
J9W0B1	112	K	Large subunit ribosomal protein L4e	CNAG_04762	1	1.141e-05	112.11	_WHVK(ac)VNQNQR_	2	0.42365	5
J9W0B1	211	K	Large subunit ribosomal protein L4e	CNAG_04762	1	0.000206487	106.3	_RGPLVVYAK(ac)DEGIVR_	3	-0.22353	5
J9W0B1	326	K	Large subunit ribosomal protein L4e	CNAG_04762	1	0.00174503	88.056	_LNPYAK(ac)SLR_	2	1.1159	5
J9W0B1	354	K	Large subunit ribosomal protein L4e	CNAG_04762	1	0.000255898	88.561	_SVPGSAGK(ac)EFLEILHAA_	3	-0.42965	5
J9W0G9	502	K	Non-specific serine/threonine protein kinase (EC 2.7.11.1)	CNAG_04678	1	0.0275455	55.899	_NHPFFAK(ac)HINFTK_	4	1.1725	1
J9W0I6	55	K	Large subunit ribosomal protein L13	CNAG_06231	1	0.000197522	96.143	_IK(ac)YHNYLHK_	4	0.1884	12
J9W0I6	62	K	Large subunit ribosomal protein L13	CNAG_06231	1	0.00457322	70.525	_YHNYLHK(ac)R_	3	-0.9608	12
J9W0K1	409	K	ATP-citrate synthase (EC 2.3.3.8) (ATP-citrate (pro-S-)-lyase) (Citrate cleavage enzyme)	CNAG_04640	1	0.022968	67.113	_EYK(ac)EGLLR_	2	1.6151	1
J9W0K1	657	K	ATP-citrate synthase (EC 2.3.3.8) (ATP-citrate (pro-S-)-lyase) (Citrate cleavage enzyme)	CNAG_04640	1	0.00215628	72.928	_ELLHLALK(ac)K_	3	0.14006	1
J9W0K1	872	K	ATP-citrate synthase (EC 2.3.3.8) (ATP-citrate (pro-S-)-lyase) (Citrate cleavage enzyme)	CNAG_04640	1	3.08155e-05	79.143	_AEIEPPQIPMDYQWASK(ac)LGLIR_	3	-1.3773	1
J9W0K1	1022	K	ATP-citrate synthase (EC 2.3.3.8) (ATP-citrate (pro-S-)-lyase) (Citrate cleavage enzyme)	CNAG_04640	1	0.00173925	94.85	_SK(ac)TNPDLR_	2	-2.5914	1
J9W0K1	1122	K	ATP-citrate synthase (EC 2.3.3.8) (ATP-citrate (pro-S-)-lyase) (Citrate cleavage enzyme)	CNAG_04640	1	0.00112667	95.909	_LLK(ac)QPLYR_	2	0.28602	1
J9W0Q4	208	K	RNA helicase (RNA helicase, variant)	CNAG_04580	1	0.0190188	69.805	_APNPDGTIPDK(ac)HAQGR_	3	1.0978	1
J9W0Q9	68	K	Nucleoside-diphosphate kinase	CNAG_04577	1	4.4582e-06	113.86	_TIAGEK(ac)GTVTER_	2	-0.70951	2
J9W214	57	K	Ubiquinol-cytochrome c reductase subunit 9	CNAG_05633	1	0.000211991	97.452	_HK(ac)YLEAAGDDE_	2	0.35947	6
J9W219	195	K	Uncharacterized protein	CNAG_05638	1	0.000622686	96.948	_NPGK(ac)NFFK_	2	2.2327	4
J9W219	199	K	Uncharacterized protein	CNAG_05638	1	0.000342033	79.471	_NFFK(ac)HFPEQVHGFAAAR_	4	-1.4467	4
J9W219	233	K	Uncharacterized protein	CNAG_05638	1	0.00100765	104.45	_LIVK(ac)FLK_	2	-2.5043	4
J9W225	11	K	Large subunit ribosomal protein L23	CNAG_01976	1	0.00395524	83.883	_SAAAGTK(ac)FR_	2	1.046	1
J9W241	70	K	Cytochrome c oxidase subunit 4	CNAG_01991	0.799536	0.0254222	67.118	_KNWK(ac)ELTIDEK_	3	1.9031	1
J9W241	77	K	Cytochrome c oxidase subunit 4	CNAG_01991	1	0.00402738	76.282	_ELTIDEK(ac)K_	2	4.7943	1
J9W286	118	K	Uncharacterized protein	CNAG_05997	1	3.73413e-05	108.56	_NEK(ac)HLELTK_	2	-0.77146	1
J9W2G5	15	K	Large subunit ribosomal protein L13e	CNAG_06095	1	1.77773e-16	172.88	_NHFHK(ac)DWQR_	2	0.87844	9
J9W2G5	22	K	Large subunit ribosomal protein L13e	CNAG_06095	1	1.0957e-05	108.56	_VK(ac)TWFDQPGK_	3	0.8604	9
J9W2G5	127	K	Large subunit ribosomal protein L13e	CNAG_06095	1	0.00402357	74.415	_LVVFPK(ac)K_	2	0.29908	9
J9W2J0	41	K	Elongation factor 1-alpha	CNAG_06125	1	0.00442581	82.287	_TIEK(ac)FEK_	2	0.49627	8
J9W2J0	51	K	Elongation factor 1-alpha	CNAG_06125	1	0.0213782	64.121	_EAQELGK(ac)SSFK_	3	1.7323	8
J9W2J0	55	K	Elongation factor 1-alpha	CNAG_06125	1	4.35956e-06	112.42	_SSFK(ac)YAWVLDK_	2	4.5605	8
J9W2J0	62	K	Elongation factor 1-alpha	CNAG_06125	1	8.76552e-05	104.22	_YAWVLDK(ac)LK_	2	1.1062	8
J9W2J0	84	K	Elongation factor 1-alpha	CNAG_06125	1	3.90607e-61	215.51	_FETPK(ac)YQVTVIDAPGHR_	3	-0.52411	8
J9W2J0	224	K	Elongation factor 1-alpha	CNAG_06125	1	0.0157659	89.721	_GK(ac)TLLEAIDAIEPPTRPTDKPLR_	5	-0.12876	8
J9W2J0	253	K	Elongation factor 1-alpha	CNAG_06125	1	9.0737e-10	123.19	_LPLQDVYK(ac)IGGIGTVPVGR_	2	0.6221	8
J9W2J0	376	K	Elongation factor 1-alpha	CNAG_06125	1	0.000412564	91.961	_FSELIEK(ac)IDR_	2	-1.0373	8
J9W2J0	437	K	Elongation factor 1-alpha	CNAG_06125	1	1.58645e-13	141.55	_QTVAVGVIK(ac)SVEK_	2	-0.04553	8
J9W2K7	81	K	Cytoplasmic protein	CNAG_06144	1	4.20448e-07	128.91	_K(ac)SYLTYLK_	2	0.215	4
J9W2T4	250	K	Heat shock 70kDa protein 4	CNAG_06208	1	2.53252e-13	119.8	_DFDYALVQHFAEEFK(ac)TK_	3	-0.31247	5
J9W2T4	465	K	Heat shock 70kDa protein 4	CNAG_06208	1	6.97769e-13	134.68	_GINPWIGK(ac)YTVK_	3	-1.3202	5
J9W2T4	630	K	Heat shock 70kDa protein 4	CNAG_06208	1	0.0349646	58.172	_SAYVQK(ac)LDALK_	3	-0.88504	5
J9W2U5	111	K	Large subunit ribosomal protein L32e	CNAG_06222	1	0.00388283	89.296	_AK(ac)VLGVK_	2	2.1394	2
J9W313	519	K	Phosphoglucomutase (Phosphoglucomutase, variant)	CNAG_06313	1	0.000171537	107.79	_LYVEK(ac)YSK_	2	0.80332	1
J9W358	53	K	Solute carrier family 25 (Mitochondrial phosphate transporter), member 3	CNAG_06377	1	0.000156159	102.4	_ADLK(ac)YQDAK_	2	0.55368	6
J9W358	255	K	Solute carrier family 25 (Mitochondrial phosphate transporter), member 3	CNAG_06377	1	8.30968e-05	88.021	_FAVYEVAVEK(ac)ILK_	3	-0.77351	6
J9W358	258	K	Solute carrier family 25 (Mitochondrial phosphate transporter), member 3	CNAG_06377	1	0.0210341	69.598	_ILK(ac)ATGK_	2	1.0558	6
J9W3P6	8	K	Protein CMS1	CNAG_05402	1	2.36333e-08	134.99	_VQGITEK(ac)TVK_	2	0.20926	2
J9W3P6	236	K	Protein CMS1	CNAG_05402	0.998323	0.0278522	72.29	_GKGEVAK(ac)LFAK_	3	1.4035	2
J9W3X8	38	K	Guanine nucleotide-binding protein subunit beta-like protein	CNAG_05465	1	0.0133745	69.92	_DK(ac)TVIAWQLTR_	2	-1.8695	1
J9W3X8	56	K	Guanine nucleotide-binding protein subunit beta-like protein	CNAG_05465	1	0.00182781	73.435	_EDNLYGFPK(ac)K_	2	0.84993	1
J9W451	62	K	Uncharacterized protein	CNAG_05578	1	0.0380369	57.859	_K(ac)YDWAGK_	2	-0.71511	1
J9W469	120	K	1-pyrroline-5-carboxylate dehydrogenase	CNAG_05602	1	0.000135762	103.91	_TADLISGK(ac)YR_	2	-1.2146	3
J9W469	382	K	1-pyrroline-5-carboxylate dehydrogenase	CNAG_05602	1	0.00869422	64.374	_PAFDK(ac)ISGIIEQAK_	3	-1.064	3
J9W480	197	K	Syntaxin 1B/2/3	CNAG_05615	1	0.0170712	63.321	_FQGLLQEHQVIEK(ac)EFR_	3	2.6375	1
P0C017	110	K	Phosphoribosylaminoimidazole carboxylase (EC 4.1.1.21) (AIR carboxylase) (AIRC)	CNAG_02294	1	0.000195995	97.813	_LIQNK(ac)YDQK_	2	0.64894	1
Q56R42	130	K	Mitogen-activated protein kinase HOG1 (MAP kinase HOG1) (EC 2.7.11.24)	CNAG_01523	1	3.39969e-09	124.38	_GLK(ac)YVHSAGVVHR_	4	0.61083	2
Q8TG24	194	K	Sulfate adenylyltransferase (EC 2.7.7.4) (ATP-sulfurylase) (Sulfate adenylate transferase) (SAT)	CNAG_04215	1	0.0174909	69.812	_AHFHK(ac)LAWR_	3	-0.17623	3
Q8TG24	460	K	Sulfate adenylyltransferase (EC 2.7.7.4) (ATP-sulfurylase) (Sulfate adenylate transferase) (SAT)	CNAG_04215	1	0.000141095	82.925	_AITPEQK(ac)HINLER_	3	-0.20052	3
Q8X226	140	K	Probable O-acetyltransferase CAS1 (EC 2.3.1.-) (Capsule synthesis protein 1)	CNAG_07937	1	0.00239104	77.185	_AWESEGEK(ac)HTDR_	3	-0.5703	1
T2BMI5	29	K	Glutathione peroxidase	CNAG_02503	1	0.0018381	87.806	_SFYDLK(ac)AK_	2	0.76086	1
T2BN17	35	K	Peroxiredoxin (Alkyl hydroperoxide reductase subunit C)	CNAG_03482	1	0.0182226	69.812	_LDDFK(ac)GK_	2	0.96693	2
T2BN71	48	K	Cytoplasmic protein	CNAG_02943	1	0.00241669	77.662	_FQAWK(ac)GIVK_	2	2.1762	1
T2BNJ0	276	K	Elongation factor 2	CNAG_06840	1	7.86077e-12	138.76	_LFDSIMNFK(ac)K_	2	0.96763	6
T2BNJ0	282	K	Elongation factor 2	CNAG_06840	1	0.000141994	102.4	_DEIPK(ac)LLEK_	3	-1.7749	6
T2BNJ0	301	K	Elongation factor 2	CNAG_06840	1	4.93001e-06	123.79	_DLEGK(ac)QLLK_	2	-0.84315	6
T2BNJ0	305	K	Elongation factor 2	CNAG_06840	1	0.000255683	111.95	_QLLK(ac)VVMR_	2	-0.22095	7
T2BNJ0	368	K	Elongation factor 2	CNAG_06840	1	0.0160486	64.52	_GPLMVYVSK(ac)MVPTSDK_	3	0.41246	1
T2BNJ0	413	K	Elongation factor 2	CNAG_06840	1	1.36581e-05	115.37	_DDSVIK(ac)SIQR_	2	2.1386	9
T2BNJ0	589	K	Elongation factor 2	CNAG_06840	1	0.0275097	66.486	_DIEEGK(ac)VAPR_	2	-2.1723	1
T2BNJ3	350	K	Pyruvate kinase (EC 2.7.1.40)	CNAG_01820	1	2.03072e-05	118.28	_GK(ac)YPIEAVK_	2	1.4894	4
T2BNX5	68	K	Acyl carrier protein	CNAG_01295	1	2.24083e-06	110.92	_VLNQFK(ac)QIDSSK_	2	1.5623	1
T2BNX5	127	K	Acyl carrier protein	CNAG_01295	1	0.00969408	68.277	_TVDYISK(ac)SLEAQR_	2	-0.10002	1
T2BNZ0	149	K	40S ribosomal protein S6	CNAG_01152	1	8.96822e-12	149.96	_EDDVTK(ac)FVVR_	3	-0.14309	11
T2BNZ0	209	K	40S ribosomal protein S6	CNAG_01152	1	1.09709e-48	198.77	_ETVAEYNAAVAK(ac)HAEER_	3	-1.8581	13
T2BP03	723	K	Ubiquitin carboxyl-terminal hydrolase 7	CNAG_05650	1	0.00378831	77.732	_VFVDK(ac)HQK_	3	-1.9034	1
T2BP43	130	K	Chaperone activator	CNAG_00305	1	0.00480769	67.519	_K(ac)SFPPLLSGK_	2	-2.9167	1
T2BP90	21	K	Peptidyl-prolyl cis-trans isomerase (PPIase) (EC 5.2.1.8)	CNAG_03621	1	4.52658e-13	139.3	_ITFK(ac)LFDDVVPK_	2	-0.17776	4
T2BP90	29	K	Peptidyl-prolyl cis-trans isomerase (PPIase) (EC 5.2.1.8)	CNAG_03621	1	0.000900819	89.301	_LFDDVVPK(ac)TAR_	2	1.0598	5
T2BP90	80	K	Peptidyl-prolyl cis-trans isomerase (PPIase) (EC 5.2.1.8)	CNAG_03621	1	3.96212e-19	148.57	_SIYGNK(ac)FADENFK_	3	0.38742	6
T2BP90	87	K	Peptidyl-prolyl cis-trans isomerase (PPIase) (EC 5.2.1.8)	CNAG_03621	1	0.000294368	98.04	_FADENFK(ac)LR_	2	0.44775	3
T2BPA5	324	K	NuA3 HAT complex component NTO1	CNAG_05748	1	0.000260738	130.61	_TK(ac)SK(ac)TQSSK(ac)SR_	2	0.89664	3
T2BPA5	326	K	NuA3 HAT complex component NTO1	CNAG_05748	1	0.000260738	130.61	_TK(ac)SK(ac)TQSSK(ac)SR_	2	0.89664	3
T2BPA5	331	K	NuA3 HAT complex component NTO1	CNAG_05748	1	0.000260738	130.61	_TK(ac)SK(ac)TQSSK(ac)SR_	2	0.89664	3
T2BPJ4	56	K	Lactoylglutathione lyase (EC 4.4.1.5) (Glyoxalase I)	CNAG_04219	1	0.00117373	77.185	_VSLPFYEK(ac)VLGMK_	3	-0.035541	1
T2BQ68	112	K	Kynurenine aminotransferase	CNAG_00026	1	0.00393599	87.639	_LLK(ac)AISK_	2	-0.07599	2
T2BQ85	154	K	Glutamate carboxypeptidase	CNAG_00176	1	0.00216999	85.355	_FIESEK(ac)DK_	2	1.1463	1
T2BQ85	339	K	Glutamate carboxypeptidase	CNAG_00176	1	0.000205538	99.688	_YVEEEFK(ac)K_	2	-0.87441	1
T2BQU2	59	K	Protein arginine N-methyltransferase 1	CNAG_03863	1	0.0140987	60.55	_NAIMQNPHLFK(ac)DK_	3	0.47265	1
H6VMG0	1187	K	Protein tyrosine phosphatase	PTP2	1	0.0406582	73.233	K(1)SSAMWK	2	0.43563	1
H6VMG1	134	K	Mbp1 and Swi4-like APSES protein 1	Mbs1	1	1.47746e-05	113.15	HSVAPPSK(1)AR	3	0.031509	1
J9VD06	67	K	Mitochondrial import inner membrane translocase subunit TIM9	CNAG_00019	1	2.03534e-06	143.11	FLK(1)HSER	2	0.83716	2
J9VD25	208	K	Alcohol dehydrogenase	CNAG_00038	1	1.55037e-22	113.07	VIVTSSSQSK(1)LDR	3	3.1524	2
J9VD25	321	K	Alcohol dehydrogenase	CNAG_00038	1	0.00077554	81.625	GVFVCNREDEK(1)R	3	-0.081443	1
J9VD36	198	K	Uncharacterized protein	CNAG_00054	1	0.00528852	50.874	ERDEALGVSTEAK(1)R	3	-1.0599	1
J9VD46	74	K	COPII-coated vesicle protein	CNAG_00064	1	0.0262573	66.993	VIHTK(1)NK	3	0.03892	1
J9VD75	73	K	Stress-induced-phosphoprotein 1	CNAG_00100	1	1.54063e-14	100.18	TIELDPSFSK(1)GYAR	2	-0.28529	3
J9VD75	116	K	Stress-induced-phosphoprotein 1	CNAG_00100	1	2.69476e-08	131.32	EEGNEAFK(1)K	2	0.19938	3
J9VD75	153	K	Stress-induced-phosphoprotein 1	CNAG_00100	1	2.69476e-08	131.32	EEGNEAFK(1)K	2	0.19938	3
J9VD75	273	K	Stress-induced-phosphoprotein 1	CNAG_00100	1	2.69476e-08	131.32	EEGNEAFK(1)K	2	0.19938	3
J9VD75	333	K	Stress-induced-phosphoprotein 1	CNAG_00100	1	2.69476e-08	131.32	EEGNEAFK(1)K	2	0.19938	3
J9VD75	374	K	Stress-induced-phosphoprotein 1	CNAG_00100	1	2.69476e-08	131.32	EEGNEAFK(1)K	2	0.19938	3
J9VD75	408	K	Stress-induced-phosphoprotein 1	CNAG_00100	1	2.69476e-08	131.32	EEGNEAFK(1)K	2	0.19938	3
J9VD75	424	K	Stress-induced-phosphoprotein 1	CNAG_00100	1	0.00720453	61.582	HYSEAIK(1)R	3	1.2269	1
J9VD75	497	K	Stress-induced-phosphoprotein 1	CNAG_00100	1	0.000606843	87.184	ATEADVEK(1)K	2	3.7676	2
J9VD75	571	K	Stress-induced-phosphoprotein 1	CNAG_00100	1	2.69476e-08	131.32	EEGNEAFK(1)K	2	0.19938	3
J9VD88	64	K	Small subunit ribosomal protein S3	CNAG_00116	1	1.01764e-40	143.64	ATHTQEVLGDK(1)GR	2	-1.6159	5
J9VD88	143	K	Small subunit ribosomal protein S3	CNAG_00116	1	0.00380479	48.623	QGPAK(1)NLPDDVQITEPK	3	0.14036	1
J9VD88	187	K	Small subunit ribosomal protein S3	CNAG_00116	1	0.00380479	48.623	QGPAK(1)NLPDDVQITEPK	3	0.14036	1
J9VD88	204	K	Small subunit ribosomal protein S3	CNAG_00116	1	0.00380479	48.623	QGPAK(1)NLPDDVQITEPK	3	0.14036	1
J9VD92	27	K	Glycerol-3-phosphate dehydrogenase [NAD(+)]	CNAG_00121	1	0.026651	68.557	LAGMNTK(1)K	2	0.74854	1
J9VD92	28	K	Glycerol-3-phosphate dehydrogenase [NAD(+)]	CNAG_00121	1	0.026651	68.557	LAGMNTK(1)K	2	0.74854	1
J9VD92	315	K	Glycerol-3-phosphate dehydrogenase [NAD(+)]	CNAG_00121	1	0.026651	68.557	LAGMNTK(1)K	2	0.74854	1
J9VDA1	13	K	CAMK/CAMK1/CAMK1-RCK protein kinase	CNAG_00130	1	0.00128266	95.909	HLNANFK(1)K	3	0.68429	1
J9VDA1	166	K	CAMK/CAMK1/CAMK1-RCK protein kinase	CNAG_00130	1	0.00128266	95.909	HLNANFK(1)K	3	0.68429	1
J9VDA1	521	K	CAMK/CAMK1/CAMK1-RCK protein kinase	CNAG_00130	1	0.00128266	95.909	HLNANFK(1)K	3	0.68429	1
J9VDA7	15	K	Cyclophilin	CNAG_00135	1	1.55804e-11	125.53	TTDQAASSNLNK(1)K	3	-0.76827	1
J9VDA7	56	K	Cyclophilin	CNAG_00135	1	1.55804e-11	125.53	TTDQAASSNLNK(1)K	3	-0.76827	1
J9VDB3	163	K	U1 small nuclear ribonucleoprotein 70kDa	CNAG_00140	1	0.00264281	68.657	K(1)ANETDLRR	3	0.46631	1
J9VDB3	221	K	U1 small nuclear ribonucleoprotein 70kDa	CNAG_00140	1	0.00125399	70.808	DAEGIPIHHK(1)K	4	0.71489	1
J9VDD3	330	K	Uncharacterized protein	CNAG_00160	1	0.0222581	69.998	GK(1)GGLGK	3	1.2361	1
J9VDJ2	231	K	Uncharacterized protein	CNAG_07336	1	0.0173557	61.962	RLEEK(1)QR	3	1.0879	1
J9VDJ7	164	K	Protein SPT2	CNAG_07027	1	1.49919e-21	166.62	K(1)SAADSLFSVR	2	2.1638	1
J9VDJ7	167	K	Protein SPT2	CNAG_07027	1	1.49919e-21	166.62	K(1)SAADSLFSVR	2	2.1638	1
J9VDJ7	301	K	Protein SPT2	CNAG_07027	1	1.49919e-21	166.62	K(1)SAADSLFSVR	2	2.1638	1
J9VDL3	382	K	Isoleucine-tRNA ligase	CNAG_00238	0.986717	0.0352973	45.598	GEDK(0.013)EVLK(0.987)R	3	-0.0081704	1
J9VDL3	442	K	Isoleucine-tRNA ligase	CNAG_00238	0.986717	0.0352973	45.598	GEDK(0.013)EVLK(0.987)R	3	-0.0081704	1
J9VDL3	917	K	Isoleucine-tRNA ligase	CNAG_00238	0.986717	0.0352973	45.598	GEDK(0.013)EVLK(0.987)R	3	-0.0081704	1
J9VDL3	1069	K	Isoleucine-tRNA ligase	CNAG_00238	0.986717	0.0352973	45.598	GEDK(0.013)EVLK(0.987)R	3	-0.0081704	1
J9VDN6	104	K	TPR repeat-containing protein	CNAG_00005	1	0.0047559	81.263	FDEADLK(1)R	2	-1.8706	1
J9VDR3	66	K	Large subunit ribosomal protein L9e	CNAG_00034	0.994559	0.0300834	61.582	VK(0.005)DK(0.995)DIR	3	-1.5639	1
J9VDR3	122	K	Large subunit ribosomal protein L9e	CNAG_00034	0.994559	0.0300834	61.582	VK(0.005)DK(0.995)DIR	3	-1.5639	1
J9VDR3	164	K	Large subunit ribosomal protein L9e	CNAG_00034	0.994559	0.0300834	61.582	VK(0.005)DK(0.995)DIR	3	-1.5639	1
J9VDR3	170	K	Large subunit ribosomal protein L9e	CNAG_00034	0.994559	0.0300834	61.582	VK(0.005)DK(0.995)DIR	3	-1.5639	1
J9VDR3	174	K	Large subunit ribosomal protein L9e	CNAG_00034	0.994559	0.0300834	61.582	VK(0.005)DK(0.995)DIR	3	-1.5639	1
J9VDR3	189	K	Large subunit ribosomal protein L9e	CNAG_00034	0.994559	0.0300834	61.582	VK(0.005)DK(0.995)DIR	3	-1.5639	1
J9VDS6	176	K	Uncharacterized protein	CNAG_00050	1	0.0174209	62.717	AIVSHK(1)K	3	0.53541	1
J9VDT0	126	K	Uncharacterized protein	CNAG_00055	1	5.32782e-08	57.145	K(1)SEDAPHLVGSNPGGSASPAGSQR	3	0.13788	1
J9VDT0	152	K	Uncharacterized protein	CNAG_00055	1	5.32782e-08	57.145	K(1)SEDAPHLVGSNPGGSASPAGSQR	3	0.13788	1
J9VDT9	42	K	Ran-binding protein 1	CNAG_00065	1	2.74551e-20	162.72	TFEEDEEPLFK(1)MR	2	0.46783	4
J9VDT9	58	K	Ran-binding protein 1	CNAG_00065	1	2.74551e-20	162.72	TFEEDEEPLFK(1)MR	2	0.46783	4
J9VDV4	839	K	Pre-mRNA-processing factor 6	CNAG_00081	1	0.0336346	75.738	SVDAIK(1)K	2	0.91129	1
J9VDV9	257	K	N2,N2-dimethylguanosine tRNA methyltransferase	CNAG_00086	1	0.00273532	66.056	GGVVEHVEK(1)K	3	-0.84043	1
J9VDW3	311	K	Uncharacterized protein	CNAG_00091	0.994192	8.82104e-10	63.302	GPVTGGAANTDK(0.994)FDTDK(0.006)PR	4	-0.78162	1
J9VDW3	316	K	Uncharacterized protein	CNAG_00091	1	0.00877848	56.432	TSEDTHEK(1)K	3	-0.25492	1
J9VDW3	378	K	Uncharacterized protein	CNAG_00091	1	2.03848e-33	130.72	IGK(1)GAYHDDQGLFK	3	-0.80047	1
J9VDW3	422	K	Uncharacterized protein	CNAG_00091	1	0.00877848	56.432	TSEDTHEK(1)K	3	-0.25492	1
J9VDW3	437	K	Uncharacterized protein	CNAG_00091	1	2.84279e-56	133.93	HTGAVGGAAHEAGK(1)AENK	3	-1.3391	2
J9VDW3	522	K	Uncharacterized protein	CNAG_00091	1	0.00877848	56.432	TSEDTHEK(1)K	3	-0.25492	1
J9VDW3	528	K	Uncharacterized protein	CNAG_00091	1	0.00787793	80.438	GIIEK(1)IK	2	-0.19663	1
J9VDY5	649	K	Splicing factor 3A subunit 1	CNAG_00111	1	0.000920006	82.59	GEDEGAGDRPVFK(1)RPK	4	0.33809	1
J9VDY8	581	K	Chromatin structure-remodeling complex protein RSC7	CNAG_00372	1	9.86218e-18	115.57	ATLPAESK(1)K	2	-1.1896	2
J9VE06	179	K	Alcohol dehydrogenase	CNAG_00131	1	1.39824e-06	80.245	VIAAASSDAK(1)R	2	-1.3192	1
J9VE11	255	K	Ubiquitin-activating enzyme E1	CNAG_00136	1	0.000759876	84.053	YK(1)SGGLFTQVK	2	-0.50488	2
J9VE33	1014	K	Uncharacterized protein	CNAG_00156	1	0.00985753	51.276	LFECEGCGK(1)K	3	3.1698	1
J9VE33	1082	K	Uncharacterized protein	CNAG_00156	1	0.00985753	51.276	LFECEGCGK(1)K	3	3.1698	1
J9VE41	434	K	Cyclin C	CNAG_00440	1	0.000234789	80.312	AAGTGPSNVAGK(1)K	3	0.2283	1
J9VE43	421	K	ATP-dependent RNA helicase DBP8	CNAG_00166	1	0.0059132	108.46	EAALGK(1)K	2	-0.22916	1
J9VE82	199	K	Uncharacterized protein	CNAG_07322	1	4.63956e-06	122.64	FSFGAK(1)SDVTK	3	1.0321	2
J9VE82	722	K	Uncharacterized protein	CNAG_07322	1	4.63956e-06	122.64	FSFGAK(1)SDVTK	3	1.0321	2
J9VE95	617	K	Uncharacterized protein	CNAG_00506	1	0.00295782	44.312	SSAGTTFAASPASSK(1)K	3	1.2703	1
J9VED8	116	K	Histone acetyltransferase type B catalytic subunit	CNAG_00561	1	0.00235244	104.01	SEVEFQK(1)R	2	-4.2717	1
J9VEH0	52	K	Transformer-2 protein	CNAG_00260	1	0.00304235	72.898	YDDELRDDSYSAK(1)R	3	1.1682	1
J9VEH4	378	K	Uncharacterized protein	CNAG_00607	1	0.0224283	93.374	EVFGK(1)AK	2	0.53085	2
J9VEH4	548	K	Uncharacterized protein	CNAG_00607	1	0.0224283	93.374	EVFGK(1)AK	2	0.53085	2
J9VEH5	55	K	Isopentenyl-diphosphate delta-isomerase	CNAG_00265	1	0.000593881	86.833	VYGEGSK(1)K	3	0.045993	5
J9VEH7	118	K	Mitochondrial pyruvate carrier	CNAG_00270	1	0.0176303	95.502	VDDVK(1)EK	2	0.65942	1
J9VEI9	28	K	Uncharacterized protein	CNAG_00624	1	0.00291066	64.103	HSEATIHLAK(1)R	4	1.0566	1
J9VEJ2	1294	K	Guanyl-nucleotide exchange factor	CNAG_07375	1	0.0274023	40.883	FMK(1)CDVGDLR	2	-4.1118	1
J9VEJ4	132	K	Splicing factor 45	CNAG_00294	1	0.00102761	95.094	APAMTIGAK(1)AK	2	0.38691	1
J9VEJ4	401	K	Splicing factor 45	CNAG_00294	1	0.00102761	95.094	APAMTIGAK(1)AK	2	0.38691	1
J9VEJ4	493	K	Splicing factor 45	CNAG_00294	1	0.00102761	95.094	APAMTIGAK(1)AK	2	0.38691	1
J9VEJ6	204	K	DNA repair protein RAD5	CNAG_00299	1	0.0359691	66.27	VVGGVK(1)SK	2	1.1361	1
J9VEL7	60	K	Hsp75-like protein	CNAG_00334	1	0.000223076	74.428	TFSPQEISAMVLTK(1)MK	3	0.18768	1
J9VEL7	75	K	Hsp75-like protein	CNAG_00334	1	0.000223076	74.428	TFSPQEISAMVLTK(1)MK	3	0.18768	1
J9VEL7	88	K	Hsp75-like protein	CNAG_00334	1	0.000223076	74.428	TFSPQEISAMVLTK(1)MK	3	0.18768	1
J9VEL7	130	K	Hsp75-like protein	CNAG_00334	1	0.000223076	74.428	TFSPQEISAMVLTK(1)MK	3	0.18768	1
J9VEL7	252	K	Hsp75-like protein	CNAG_00334	0.892404	4.31323e-05	77.185	K(0.892)TK(0.108)LDISDDAR	3	-0.66957	1
J9VEL7	254	K	Hsp75-like protein	CNAG_00334	1	0.000223076	74.428	TFSPQEISAMVLTK(1)MK	3	0.18768	1
J9VEL7	323	K	Hsp75-like protein	CNAG_00334	1	4.62883e-12	111.79	STVDPVEK(1)VLK	3	1.2363	2
J9VEL7	334	K	Hsp75-like protein	CNAG_00334	1	0.000223076	74.428	TFSPQEISAMVLTK(1)MK	3	0.18768	1
J9VEL7	428	K	Hsp75-like protein	CNAG_00334	1	0.000223076	74.428	TFSPQEISAMVLTK(1)MK	3	0.18768	1
J9VEL7	530	K	Hsp75-like protein	CNAG_00334	1	0.000223076	74.428	TFSPQEISAMVLTK(1)MK	3	0.18768	1
J9VEL7	584	K	Hsp75-like protein	CNAG_00334	1	0.000223076	74.428	TFSPQEISAMVLTK(1)MK	3	0.18768	1
J9VEL7	596	K	Hsp75-like protein	CNAG_00334	1	3.52124e-61	160.81	LEQEDATADELK(1)K	3	0.84082	8
J9VEL7	603	K	Hsp75-like protein	CNAG_00334	1	0.000223076	74.428	TFSPQEISAMVLTK(1)MK	3	0.18768	1
J9VEP2	34	K	DNA topoisomerase 2	CNAG_00377	0.999997	0.00463191	67.981	KAAVAK(1)K	3	0.16618	1
J9VEP2	71	K	DNA topoisomerase 2	CNAG_00377	0.999997	0.00463191	67.981	KAAVAK(1)K	3	0.16618	1
J9VEP9	810	K	F-box and WD-40 domain-containing protein CDC4	CNAG_00693	1	0.0110724	41.704	K(1)LEMEEK(1)K(1)K	3	1.4459	1
J9VEP9	816	K	F-box and WD-40 domain-containing protein CDC4	CNAG_00693	1	0.0110724	41.704	K(1)LEMEEK(1)K(1)K	3	1.4459	1
J9VEP9	817	K	F-box and WD-40 domain-containing protein CDC4	CNAG_00693	1	0.0110724	41.704	K(1)LEMEEK(1)K(1)K	3	1.4459	1
J9VER4	188	K	Uncharacterized protein	CNAG_00410	1	0.00374435	84.31	LVEVGGVK(1)LR	2	0.4889	1
J9VET5	242	K	Inosine-5'-monophosphate dehydrogenase	CNAG_00441	1	0.000881823	73.834	SDLLK(1)NQNYPYASK	3	0.088238	1
J9VET5	445	K	Inosine-5'-monophosphate dehydrogenase	CNAG_00441	1	0.000881823	73.834	SDLLK(1)NQNYPYASK	3	0.088238	1
J9VET5	540	K	Inosine-5'-monophosphate dehydrogenase	CNAG_00441	1	0.000881823	73.834	SDLLK(1)NQNYPYASK	3	0.088238	1
J9VEU9	201	K	Protein kinase C substrate 80K-H	CNAG_00461	1	0.000355411	90.149	AILDK(1)TETR	2	-0.68849	1
J9VEV2	102	K	Adaptin ear-binding coat-associated protein 2	CNAG_00466	1	0.00945654	86.67	VEGEGGK(1)R	2	0.82088	1
J9VEV6	183	K	Mitochondrial protein	CNAG_00471	1	0.00151887	79.659	VGDAVSSK(1)K	3	2.2137	2
J9VEX3	64	K	Succinate-CoA ligase subunit beta	CNAG_00747	1	0.000135435	79.492	SFGK(1)DELVIK	2	-0.67235	1
J9VEX3	262	K	Succinate-CoA ligase subunit beta	CNAG_00747	0.999815	0.0182598	65.157	QKDVFK(1)LR	3	0.10259	1
J9VEY5	59	K	Mitochondrial carrier protein	CNAG_00512	0.999987	0.000846677	68.676	KAAATTAK(1)AK	3	0.58219	1
J9VEY5	67	K	Mitochondrial carrier protein	CNAG_00512	0.999987	0.000846677	68.676	KAAATTAK(1)AK	3	0.58219	1
J9VEY5	105	K	Mitochondrial carrier protein	CNAG_00512	0.999987	0.000846677	68.676	KAAATTAK(1)AK	3	0.58219	1
J9VEZ7	395	K	Translation initiation factor eIF-2B subunit epsilon	CNAG_00527	1	7.22748e-06	110.08	K(1)SYVFDDVK	2	0.46788	3
J9VF01	631	K	Potassium/sodium efflux P-type ATPase, fungal-type	CNAG_00531	1	3.47566e-14	157.56	IQGQPITEEHK(1)K	3	-0.87785	1
J9VF09	537	K	Uncharacterized protein	CNAG_00766	1	0.0382844	65.056	LLGEVIEK(1)R	2	-1.7926	1
J9VF13	16	K	Large subunit ribosomal protein L29	CNAG_00771	1	9.96872e-14	126.19	AFELQSK(1)SK	2	-1.1481	4
J9VF13	18	K	Large subunit ribosomal protein L29	CNAG_00771	1	1.83722e-188	216.39	SK(1)QDLLEQLTELK	3	-0.80779	2
J9VF13	47	K	Large subunit ribosomal protein L29	CNAG_00771	1	5.89548e-06	94.407	NVHFPK(1)R	2	-0.69575	3
J9VF13	110	K	Large subunit ribosomal protein L29	CNAG_00771	1	2.50987e-13	118.9	EASAITEK(1)QHK	3	0.38919	1
J9VF13	114	K	Large subunit ribosomal protein L29	CNAG_00771	1	5.89548e-06	94.407	NVHFPK(1)R	2	-0.69575	3
J9VF13	120	K	Large subunit ribosomal protein L29	CNAG_00771	1	5.89548e-06	94.407	NVHFPK(1)R	2	-0.69575	3
J9VF46	233	K	Anthranilate phosphoribosyltransferase	CNAG_00811	1	0.00771738	67.032	MVLGVAK(1)K	3	0.12808	1
J9VF50	14	K	Autophagy-related protein	CNAG_00816	0.999925	0.0358462	42.843	FKDEHPFDK(1)R	4	2.4463	1
J9VF50	36	K	Autophagy-related protein	CNAG_00816	1	0.000513783	96.342	IPVICEK(1)AEK	2	-0.2422	2
J9VF50	47	K	Autophagy-related protein	CNAG_00816	1	8.2905e-05	98.044	SDIPTIDK(1)K	3	-0.055296	2
J9VF52	67	K	Large subunit ribosomal protein L34e	CNAG_00821	1	2.61061e-11	162.88	QYATLSK(1)R	3	0.22064	2
J9VF52	86	K	Large subunit ribosomal protein L34e	CNAG_00821	1	2.61061e-11	162.88	QYATLSK(1)R	3	0.22064	2
J9VF68	203	K	Pre-rRNA-processing protein PNO1	CNAG_00603	1	0.0265674	51.762	IAGEGGK(1)VK	2	-1.5376	1
J9VF71	52	K	Uncharacterized protein	CNAG_00846	1	0.00460051	68.536	ELYGTESSK(1)R	3	-0.29894	2
J9VF80	332	K	Carbamoyl-phosphate synthase, large subunit	CNAG_07373	1	1.42277e-23	115.06	TPVVYTASTGSDK(1)K	3	-0.34606	1
J9VF80	972	K	Carbamoyl-phosphate synthase, large subunit	CNAG_07373	1	1.00217e-19	108.58	DLDYEIANPTDK(1)R	2	-1.108	2
J9VF80	1244	K	Carbamoyl-phosphate synthase, large subunit	CNAG_07373	1	0.00715299	59.294	AFCDK(1)VGYPVLVR	2	0.33055	1
J9VF80	2092	K	Carbamoyl-phosphate synthase, large subunit	CNAG_07373	1	0.00107216	56.872	VNEIDPEVDFDSK(1)R	3	-1.0802	1
J9VF80	2308	K	Carbamoyl-phosphate synthase, large subunit	CNAG_07373	1	0.00107216	56.872	VNEIDPEVDFDSK(1)R	3	-1.0802	1
J9VF89	286	K	U3 small nucleolar RNA-associated protein 18	CNAG_06798	1	1.17498e-06	106.11	NANHTNPTVSK(1)R	3	0.25716	1
J9VF99	37	K	40S ribosomal protein S4	CNAG_00640	1	0.000321492	121.36	AQVSLPK(1)GK	3	0.20037	2
J9VF99	66	K	40S ribosomal protein S4	CNAG_00640	1	7.76149e-06	108.43	EVTAIVK(1)QR	2	-0.694	1
J9VF99	71	K	40S ribosomal protein S4	CNAG_00640	1	0.00845483	79.474	LIK(1)VDGK	2	-2.0811	2
J9VF99	106	K	40S ribosomal protein S4	CNAG_00640	1	0.000321492	121.36	AQVSLPK(1)GK	3	0.20037	2
J9VF99	128	K	40S ribosomal protein S4	CNAG_00640	1	0.000321492	121.36	AQVSLPK(1)GK	3	0.20037	2
J9VF99	198	K	40S ribosomal protein S4	CNAG_00640	1	0.000131959	94.465	SGVIVHK(1)ER	2	-2.0356	3
J9VF99	240	K	40S ribosomal protein S4	CNAG_00640	1	0.000321492	121.36	AQVSLPK(1)GK	3	0.20037	2
J9VFC7	176	K	Uncharacterized protein	CNAG_00669	1	0.0300721	54.486	ESDPTLGPK(1)R	2	0.74353	1
J9VFE2	150	K	Ribulose-phosphate 3-epimerase	CNAG_00684	1	1.31932e-08	88.075	GGQK(1)FMPECLEK	2	-1.3219	1
J9VFE2	158	K	Ribulose-phosphate 3-epimerase	CNAG_00684	1	0.00732568	59.908	FMPECLEK(1)VK	3	0.47791	1
J9VFG4	30	K	Large subunit ribosomal protein L31e	CNAG_00703	1	2.231e-11	154.49	VHDLSFK(1)K	3	1.6238	4
J9VFG4	38	K	Large subunit ribosomal protein L31e	CNAG_00703	1	2.231e-11	154.49	VHDLSFK(1)K	3	1.6238	4
J9VFG4	50	K	Large subunit ribosomal protein L31e	CNAG_00703	1	0.000129846	102.62	EIVK(1)FAQK	2	0.64306	2
J9VFG4	54	K	Large subunit ribosomal protein L31e	CNAG_00703	1	9.01619e-27	128.46	FAQK(1)SMGVNDVR	3	0.98268	2
J9VFG4	98	K	Large subunit ribosomal protein L31e	CNAG_00703	1	0.00338445	73.435	NDDEGAK(1)EK	2	1.4255	3
J9VFG8	4	K	Pre-mRNA-splicing factor SLT11	CNAG_00708	1	0.00690229	68.371	PAK(1)HDINK	3	0.68427	2
J9VFH9	26	K	ATP-dependent RNA helicase HAS1	CNAG_03603	1	2.703e-27	128.68	TSNAHDEAPAK(1)R	3	0.83434	9
J9VFH9	443	K	ATP-dependent RNA helicase HAS1	CNAG_03603	1	2.41411e-09	90.614	VPLNEYQFPQK(1)K	3	0.037471	1
J9VFH9	516	K	ATP-dependent RNA helicase HAS1	CNAG_03603	1	0.00139993	79.492	VNISVGSVK(1)AK	3	0.59198	1
J9VFK3	160	K	NADH dehydrogenase (Quinone), G subunit	CNAG_03629	1	0.000706442	95.608	FHEITGK(1)R	2	1.1417	2
J9VFK3	173	K	NADH dehydrogenase (Quinone), G subunit	CNAG_03629	1	0.0104548	64.827	DLGPIVK(1)TSMNR	2	-0.86445	1
J9VFK6	330	K	DNA-directed RNA polymerase I subunit RPA49	CNAG_03634	1	0.000927969	66.022	FAEPNGLK(1)HNVTEK	3	2.5442	1
J9VFN3	94	K	Uncharacterized protein	CNAG_03667	1	5.27055e-14	104.55	ELQDK(1)TINHVDK	3	-0.0013554	2
J9VFR5	173	K	T-complex protein 1 subunit epsilon	CNAG_00058	1	6.32842e-17	124.51	EDVSNLMK(1)TAK	2	1.5521	2
J9VFR5	176	K	T-complex protein 1 subunit epsilon	CNAG_00058	1	0.0251519	61.691	MIIDEAK(1)R	2	1.4522	1
J9VFR5	508	K	T-complex protein 1 subunit epsilon	CNAG_00058	1	0.0251519	61.691	MIIDEAK(1)R	2	1.4522	1
J9VFS1	23	K	Histone H3	CNAG_00063	1	0.0428143	79.474	K(1)TK(1)NTAR	2	-0.15316	1
J9VFS1	25	K	Histone H3	CNAG_00063	1	0.0428143	79.474	K(1)TK(1)NTAR	2	-0.15316	1
J9VFT1	3	K	Acetyl-coenzyme A synthetase	CNAG_00797	1	1.60932e-48	94.185	GK(1)TEVAPGVHHVHPLPDSVPESEDLFAPPPR	4	1.0798	2
J9VFT1	119	K	Acetyl-coenzyme A synthetase	CNAG_00797	1	1.65085e-05	94.203	K(1)TAIIYEADEPSESR	3	-0.24494	1
J9VFU2	302	K	Cohesin complex subunit SA-1/2	CNAG_00812	1	2.51252e-63	226.2	AGVTNAAQK(1)R	2	-2.9557	3
J9VFU2	357	K	Cohesin complex subunit SA-1/2	CNAG_00812	1	0.00416104	86.136	ELGVWAK(1)K	3	0.6259	2
J9VFU9	350	K	Staphylococcal nuclease domain-containing protein 1	CNAG_03742	1	0.00949717	77.732	AAEK(1)AAK	2	-0.34711	2
J9VFU9	774	K	Staphylococcal nuclease domain-containing protein 1	CNAG_03742	1	0.000616756	72.29	AGDLVSAK(1)FSK	3	0.47447	1
J9VFU9	820	K	Staphylococcal nuclease domain-containing protein 1	CNAG_03742	1	0.00947966	54.066	IRPLDEK(1)FK	3	0.79637	1
J9VFV2	31	K	Ribose 5-phosphate isomerase	CNAG_00827	1	0.0285703	69.275	ALLESDK(1)R	2	-2.794	1
J9VFV3	130	K	Large subunit ribosomal protein L27Ae	CNAG_03747	1	0.00173544	127.56	LAEEK(1)IK	2	-0.039878	1
J9VFW4	149	K	Elongation factor 3	CNAG_00104	1	0.0206902	56.548	VLEETK(1)GWR	2	-2.6375	1
J9VFW4	440	K	Elongation factor 3	CNAG_00104	1	0.000123271	100.88	AFMDIDK(1)AK	2	1	1
J9VFX5	360	K	Chlorophyll synthesis pathway protein BchC	CNAG_00115	1	0.000135435	79.492	EAFETTK(1)VGK	2	-0.83502	1
J9VFY8	11	K	Small subunit ribosomal protein S16	CNAG_03780	1	2.8747e-27	179.46	NEDAASAIELK(1)K	3	0.98631	5
J9VFZ1	26	K	Uncharacterized protein	CNAG_06792	1	0.00759853	51.643	FNVPHFEIGPK(1)AR	3	-1.1046	1
J9VG04	30	K	Uncharacterized protein	CNAG_00139	1	2.61728e-07	105.52	LALEEGGLK(1)K	3	0.43269	2
J9VG04	251	K	Uncharacterized protein	CNAG_00139	1	1.29962e-99	167.99	TITNTGVEPGTNVDQAIK(1)K	3	-0.44858	1
J9VG04	280	K	Uncharacterized protein	CNAG_00139	1	0.000268885	98.055	ESFK(1)TLGIH	2	-1.0104	1
J9VG16	203	K	Proteasome subunit beta type	CNAG_03816	1	0.0276621	50.46	MCVITQDK(1)VER	2	-1.863	1
J9VG20	434	K	Oxidoreductase	CNAG_00154	1	0.000227403	83.54	K(1)HGVTELQGQEGQETK	3	-0.97224	1
J9VG26	6	K	Histone H2A	CNAG_06747	1	1.21511e-31	125.5	SSGGK(1)GK(1)ASSETK(1)SSSR	2	-1.0331	36
J9VG26	8	K	Histone H2A	CNAG_06747	1	3.66494e-35	136.24	SSGGK(1)GK(1)ASSETK(1)SSSR	2	-1.0331	53
J9VG26	14	K	Histone H2A	CNAG_06747	1	3.66494e-35	136.24	SSGGK(1)GK(1)ASSETK(1)SSSR	2	-1.0331	13
J9VG26	126	K	Histone H2A	CNAG_06747	1	0.00307222	89.55	AK(1)ASQEV	2	0.67703	1
J9VG27	134	K	Histone acetyltransferase	CNAG_03826	1	4.43403e-42	141.55	DRPVK(1)AQPSK(1)APSR	3	1.1737	9
J9VG27	139	K	Histone acetyltransferase	CNAG_03826	1	4.43403e-42	141.55	DRPVK(1)AQPSK(1)APSR	3	1.1737	9
J9VG27	156	K	Histone acetyltransferase	CNAG_03826	1	4.83305e-21	107.46	ATGSPIPSDSLLK(1)K	3	0.45955	1
J9VG27	168	K	Histone acetyltransferase	CNAG_03826	1	9.36472e-19	136.6	AAPQVFSK(1)K(1)QEIEK	3	0.087962	1
J9VG27	173	K	Histone acetyltransferase	CNAG_03826	1	9.36472e-19	136.6	AAPQVFSK(1)K(1)QEIEK	3	0.087962	1
J9VG27	179	K	Histone acetyltransferase	CNAG_03826	1	9.36472e-19	136.6	AAPQVFSK(1)K(1)QEIEK	3	0.087962	1
J9VG27	182	K	Histone acetyltransferase	CNAG_03826	1	9.36472e-19	136.6	AAPQVFSK(1)K(1)QEIEK	3	0.087962	1
J9VG27	185	K	Histone acetyltransferase	CNAG_03826	1	9.36472e-19	136.6	AAPQVFSK(1)K(1)QEIEK	3	0.087962	1
J9VG27	188	K	Histone acetyltransferase	CNAG_03826	1	9.36472e-19	136.6	AAPQVFSK(1)K(1)QEIEK	3	0.087962	1
J9VG27	191	K	Histone acetyltransferase	CNAG_03826	1	9.36472e-19	136.6	AAPQVFSK(1)K(1)QEIEK	3	0.087962	1
J9VG27	195	K	Histone acetyltransferase	CNAG_03826	1	9.36472e-19	136.6	AAPQVFSK(1)K(1)QEIEK	3	0.087962	1
J9VG27	261	K	Histone acetyltransferase	CNAG_03826	1	1.44543e-75	165.64	AAPQVFSK(1)K(1)QEIEK	3	-0.6672	1
J9VG46	45	K	Uncharacterized protein	CNAG_06716	1	0.031882	64.654	VIDVVAK(1)K	2	0.25517	1
J9VG54	189	K	Uncharacterized protein	CNAG_00190	1	0.000541771	122.96	DAQSLEK(1)R	2	0.94435	1
J9VG82	156	K	26S proteasome regulatory subunit N11	CNAG_07028	1	0.000308628	97.284	GK(1)VVIDAFR	2	1.0598	1
J9VG82	224	K	26S proteasome regulatory subunit N11	CNAG_07028	1	3.52995e-05	94.09	TEAEQGMLLNLHK(1)R	3	0.28086	1
J9VG91	11	K	Large subunit ribosomal protein L30e	CNAG_00232	1	9.69153e-09	101.2	SAK(1)NSESINSK	2	0.78672	3
J9VG96	79	K	3-isopropylmalate dehydratase	CNAG_00237	0.788055	8.24406e-06	84.653	K(0.212)NFK(0.788)NVNTFIGEADSR	3	1.3458	1
J9VG96	278	K	3-isopropylmalate dehydratase	CNAG_00237	1	0.00316076	68.657	TLK(1)TDPGAK	3	0.18982	2
J9VGA2	350	K	L-lactate dehydrogenase	CNAG_03663	1	0.0163739	67.113	DLAAEVLK(1)R	2	0.90156	1
J9VGA2	392	K	L-lactate dehydrogenase	CNAG_03663	1	0.000993264	69.03	TGAFEK(1)HDETK	3	-1.542	1
J9VGA4	90	K	Uncharacterized protein	CNAG_03887	1	0.00711841	83.081	STTLPQTK(1)SR	2	-0.28606	1
J9VGA4	198	K	Uncharacterized protein	CNAG_03887	1	3.22905e-07	110.31	ANPASHSGK(1)D	2	0.94184	1
J9VGA5	59	K	Chaperonin GroES	CNAG_03892	0.999951	0.000614372	50.188	NK(1)DGDVTPVSVKPGDR	3	1.1323	1
J9VGA9	17	K	Protein BCP1	CNAG_03897	1	0.00508276	99.815	LVLLEK(1)SK	3	-0.29481	2
J9VGA9	280	K	Protein BCP1	CNAG_03897	1	0.00508276	99.815	LVLLEK(1)SK	3	-0.29481	2
J9VGD1	302	K	E3 ubiquitin-protein ligase UBR7	CNAG_03698	1	0.0142557	44.543	GLEESHETSK(1)R	3	0.050969	1
J9VGE0	2035	K	THO complex subunit 2	CNAG_03942	1	0.000107738	140.17	EESPGASK(1)R	2	0.56226	1
J9VGF1	444	K	RAN protein binding protein	CNAG_03722	1	0.00881042	73.499	STEIVK(1)SK	2	0.13335	1
J9VGF6	845	K	DNA helicase	CNAG_03962	1	0.00035838	93.649	ETSVATTQPSK(1)R	2	1.51	1
J9VGG4	101	K	Methionine aminopeptidase 1	CNAG_00278	1	0.0218514	72.038	VIGEFSK(1)R	2	-0.2964	1
J9VGG4	232	K	Methionine aminopeptidase 1	CNAG_00278	1	0.0218514	72.038	VIGEFSK(1)R	2	-0.2964	1
J9VGH0	156	K	T-complex protein 1 subunit eta	CNAG_07346	1	0.00226708	109.48	VADGDLK(1)R	2	-0.44363	1
J9VGH0	327	K	T-complex protein 1 subunit eta	CNAG_07346	1	0.00226708	109.48	VADGDLK(1)R	2	-0.44363	1
J9VGH0	408	K	T-complex protein 1 subunit eta	CNAG_07346	1	0.00226708	109.48	VADGDLK(1)R	2	-0.44363	1
J9VGH4	110	K	Cytoplasmic protein	CNAG_00287	1	0.000771264	106.62	TALSTAK(1)SK	2	0.048206	2
J9VGH4	171	K	Cytoplasmic protein	CNAG_00287	1	0.000771264	106.62	TALSTAK(1)SK	2	0.048206	2
J9VGH4	217	K	Cytoplasmic protein	CNAG_00287	1	0.000771264	106.62	TALSTAK(1)SK	2	0.048206	2
J9VGI9	54	K	Uncharacterized protein	CNAG_04002	1	0.022224	54.068	EAK(1)TYLDSMR	2	-0.69961	1
J9VGK3	57	K	Methionine-R-sulfoxide reductase	CNAG_04017	1	0.029491	68.355	VQK(1)SDDEWR	2	-0.95747	1
J9VGK8	710	K	Uncharacterized protein	CNAG_04023	1	0.016291	47.894	EGFVTGQK(1)R	2	0.51032	1
J9VGK9	265	K	Uncharacterized protein	CNAG_03777	1	0.0154832	46.406	ATIDPIHK(1)R	3	1.0421	1
J9VGK9	494	K	Uncharacterized protein	CNAG_03777	1	2.78307e-14	95.067	NEWPTGITGGK(1)GK	3	0.60514	2
J9VGL2	33	K	Uncharacterized protein	CNAG_00337	1	3.34095e-24	191.63	STSIGK(1)R	2	-0.2913	1
J9VGL3	21	K	Uncharacterized protein	CNAG_04027	1	1.0478e-06	96.773	K(1)SSIASSSLEELHK	3	0.60853	1
J9VGL8	421	K	AFG3 family protein	CNAG_04032	1	0.0253241	47.603	DLFANAK(1)K	3	0.13696	1
J9VGL8	593	K	AFG3 family protein	CNAG_04032	1	0.0253241	47.603	DLFANAK(1)K	3	0.13696	1
J9VGL8	678	K	AFG3 family protein	CNAG_04032	1	2.73622e-09	88.561	ITTGAQDDLQK(1)ITK	3	-1.9918	1
J9VGM7	95	K	Survival factor 1	CNAG_00356	1	0.0129253	58.981	HYNPTTK(1)K	3	0.15425	1
J9VGM7	115	K	Survival factor 1	CNAG_00356	1	8.78304e-08	87.727	QSCK(1)SDLFEIR	2	-1.5852	1
J9VGM7	173	K	Survival factor 1	CNAG_00356	1	1.02785e-15	95.067	LGSGPDGGISTFGK(1)DK	3	1.2422	1
J9VGN1	136	K	Uncharacterized protein	CNAG_00361	1	0.00389357	71.451	ELVEICK(1)K	2	1.7328	2
J9VGN1	174	K	Uncharacterized protein	CNAG_00361	1	0.021719	54.683	SLSDEK(1)NLFK	2	-0.11682	1
J9VGN1	366	K	Uncharacterized protein	CNAG_00361	1	1.22132e-11	105.52	ELVEICK(1)K	2	-0.30896	1
J9VGR3	112	K	Proline-tRNA ligase	CNAG_04082	1	0.000752487	99.815	FLELK(1)ELR	2	-0.49865	2
J9VGR3	539	K	Proline-tRNA ligase	CNAG_04082	1	0.000788589	67.326	GEGK(1)NQPIYDACLK	3	-2.0777	1
J9VGR3	549	K	Proline-tRNA ligase	CNAG_04082	1	0.0367232	74.376	FLELK(1)ELR	2	0.54156	1
J9VGR3	701	K	Proline-tRNA ligase	CNAG_04082	1	1.02275e-08	85.362	APSAGAK(1)SLCIPFDQK	3	-2.5056	1
J9VGR3	710	K	Proline-tRNA ligase	CNAG_04082	1	6.01176e-06	102.05	SLCIPFDQK(1)R	2	-0.29931	1
J9VGR3	728	K	Proline-tRNA ligase	CNAG_04082	1	0.0367232	74.376	FLELK(1)ELR	2	0.54156	1
J9VGS3	389	K	Nuclear protein	CNAG_00413	0.999908	0.0241355	46.069	LKAETEGVDK(1)K	3	-1.0727	1
J9VGS7	90	K	S-adenosylmethionine synthase	CNAG_00418	1	8.10601e-06	125.75	TQVTVEYK(1)K	3	-0.28705	3
J9VGS7	291	K	S-adenosylmethionine synthase	CNAG_00418	1	0.000733106	96.936	DWSK(1)VDR	2	-0.7486	1
J9VGS7	342	K	S-adenosylmethionine synthase	CNAG_00418	1	0.00143749	74.853	K(1)SDAELVDVIR	2	-2.0931	2
J9VGU1	503	K	ATP-dependent RNA helicase MRH4, mitochondrial	CNAG_03081	1	0.000164849	110.38	IVIFCNSDK(1)R	3	0.50028	2
J9VGU8	152	K	Uncharacterized protein	CNAG_03873	1	0.000334091	60.691	GAPGDVLAGK(1)R	2	1.9958	3
J9VGV0	53	K	Enolase	CNAG_03072	1	0.000536702	81.92	DK(1)GSDYMGK	2	-0.53763	2
J9VGV0	60	K	Enolase	CNAG_03072	0.999998	7.69495e-10	91.812	DKGSDYMGK(1)GVLK	3	1.4273	3
J9VGV0	103	K	Enolase	CNAG_03072	1	0.00257009	60.196	NPNSDSSK(1)WLSGK	3	-0.10999	1
J9VGV0	194	K	Enolase	CNAG_03072	1	0.00257009	60.196	NPNSDSSK(1)WLSGK	3	-0.10999	1
J9VGV0	271	K	Enolase	CNAG_03072	1	0.00257009	60.196	NPNSDSSK(1)WLSGK	3	-0.10999	1
J9VGV0	396	K	Enolase	CNAG_03072	1	3.18549e-09	102.87	TGEIK(1)TGAPCR	3	0.26915	2
J9VGV9	38	K	Pre-mRNA-splicing factor RSE1	CNAG_00464	1	0.0136154	60.102	VLEFLHK(1)TK	3	3.1873	1
J9VGV9	941	K	Pre-mRNA-splicing factor RSE1	CNAG_00464	1	0.0136154	60.102	VLEFLHK(1)TK	3	3.1873	1
J9VGV9	973	K	Pre-mRNA-splicing factor RSE1	CNAG_00464	1	0.0159061	81.296	LYEMGK(1)K	2	0.48964	1
J9VGW0	55	K	Uncharacterized protein	CNAG_03058	1	1.78926e-40	139.3	QHDK(1)GEAEISAAK	3	-0.24547	2
J9VGW0	79	K	Uncharacterized protein	CNAG_03058	1	1.37332e-07	77.969	TQGYVEGVGDRLEGK(1)K	3	2.0436	2
J9VGW0	112	K	Uncharacterized protein	CNAG_03058	1	0.00049448	71.176	GEAQMNVNK(1)SS	2	0.62213	3
J9VGW3	5	K	Large subunit ribosomal protein L23	CNAG_03053	0.999978	0.000174122	76.228	NIKDAVK(1)K	3	-0.26733	1
J9VGW3	86	K	Large subunit ribosomal protein L23	CNAG_03053	1	5.96969e-10	93.424	TIQHPLNTESAMK(1)K	3	-0.44459	2
J9VGW3	112	K	Large subunit ribosomal protein L23	CNAG_03053	0.999978	0.000174122	76.228	NIKDAVK(1)K	3	-0.26733	1
J9VGW3	113	K	Large subunit ribosomal protein L23	CNAG_03053	1	0.0123162	69.815	K(1)LYDVEAAK	2	2.5655	1
J9VGW6	119	K	Gluconokinase	CNAG_03048	1	9.1334e-33	127.17	TGVVIACSALK(1)K	2	-0.096247	2
J9VGW6	224	K	Gluconokinase	CNAG_03048	1	9.1334e-33	127.17	TGVVIACSALK(1)K	2	-0.096247	2
J9VGW8	42	K	Isocitrate dehydrogenase [NAD] subunit, mitochondrial	CNAG_07363	1	1.70115e-11	132.79	SSTPTSAFAGK(1)K	3	-0.88314	2
J9VGW8	102	K	Isocitrate dehydrogenase [NAD] subunit, mitochondrial	CNAG_07363	1	5.22387e-10	94.09	TVIPDDAIK(1)SIK	2	1.265	1
J9VGW8	210	K	Isocitrate dehydrogenase [NAD] subunit, mitochondrial	CNAG_07363	1	1.70115e-11	132.79	SSTPTSAFAGK(1)K	3	-0.88314	2
J9VGX5	691	K	Uncharacterized protein	CNAG_03888	1	0.000315368	75.819	DNAEEVHLK(1)R	3	0.91289	1
J9VGX5	960	K	Uncharacterized protein	CNAG_03888	0.999995	0.00759138	58.172	KPDQAAEK(1)R	3	-0.93085	1
J9VGX5	1110	K	Uncharacterized protein	CNAG_03888	1	1.03315e-06	147.34	ALVAAK(1)NK	3	0.8371	2
J9VGY2	56	K	V-type H-transporting ATPase subunit D	CNAG_03025	1	0.00526626	93.162	KVDEAK(1)R	3	-0.15493	1
J9VGY2	135	K	V-type H-transporting ATPase subunit D	CNAG_03025	1	0.0292309	51.162	GGQQIQK(1)SR	2	1.9778	1
J9VGY3	242	K	Phosphoadenosine phosphosulfate reductase	CNAG_03898	1	2.55066e-06	82.349	AK(1)TECGLHSNYFVMK	3	0.57544	1
J9VGY4	197	K	Protein phosphatase	CNAG_00500	1	0.000594877	87.476	TFHLVDK(1)R	3	0.21798	3
J9VGY7	1431	K	Uncharacterized protein	CNAG_03903	1	0.0297428	108.09	GK(1)GGK(1)AR	2	-0.082535	1
J9VGY7	1434	K	Uncharacterized protein	CNAG_03903	1	0.0297428	108.09	GK(1)GGK(1)AR	2	-0.082535	1
J9VGY9	10	K	Ribosomal protein L37	CNAG_03015	1	2.70096e-12	154.12	MAHLK(1)NVNR	3	-0.64816	2
J9VGY9	86	K	Ribosomal protein L37	CNAG_03015	1	2.70096e-12	154.12	MAHLK(1)NVNR	3	-0.64816	2
J9VH03	21	K	Small subunit ribosomal protein S19e	CNAG_03000	1	0.000503317	111.74	AYSSHLK(1)R	3	0.67373	1
J9VH03	80	K	Small subunit ribosomal protein S19e	CNAG_03000	1	0.000503317	111.74	AYSSHLK(1)R	3	0.67373	1
J9VH09	115	K	RNA-binding protein with serine-rich domain 1	CNAG_02995	1	1.36705e-56	139.58	AAIEFDTPAAASK(1)AVK	3	0.28925	1
J9VH15	72	K	Uncharacterized protein	CNAG_00534	1	1.88571e-09	106.32	QFVAVAEK(1)SEK	2	1.5831	4
J9VH18	134	K	Membrane transporter	CNAG_00539	1	0.0274822	81.296	GGMCEK(1)K	2	-0.56625	1
J9VH22	60	K	NAD(P)H:quinone oxidoreductase, type IV	CNAG_03948	1	0.00709359	64.711	MHAGSSLK(1)PK	3	0.14872	1
J9VH39	46	K	V-type H-transporting ATPase subunit E	CNAG_00560	1	0.00202752	89.301	ADEEFAIEK(1)AK	2	0.78939	2
J9VH39	156	K	V-type H-transporting ATPase subunit E	CNAG_00560	1	0.00202752	89.301	ADEEFAIEK(1)AK	2	0.78939	2
J9VH45	280	K	Dynamin GTPase	CNAG_00565	1	1.34228e-28	124.42	SIASALENEK(1)K	3	0.2795	1
J9VH45	321	K	Dynamin GTPase	CNAG_00565	1	0.000746607	79.07	NTLPDIK(1)AR	2	-0.23164	1
J9VH48	233	K	Oxidoreductase	CNAG_03983	1	4.08682e-24	113.54	IIDQPQIIDIAK(1)K	3	0.1099	1
J9VH48	316	K	Oxidoreductase	CNAG_03983	1	0.00201289	87.476	SEEQYK(1)K	2	0.58651	3
J9VH55	219	K	Catalase	CNAG_00575	1	2.00221e-35	143.93	LINEEGK(1)STFVK	2	0.50875	1
J9VH56	203	K	RP/EB family microtubule-associated protein	CNAG_03993	1	0.0263554	80.231	DFYFDK(1)LR	2	0.11939	1
J9VH84	181	K	D-arabinitol 2-dehydrogenase	CNAG_02925	1	0.000262844	86.463	QVFSTVK(1)ER	2	1.963	1
J9VH90	116	K	Alpha 1,3-glucosidase	CNAG_04033	1	0.0209616	46.001	AHAHIDTK(1)R	3	0.78411	1
J9VH90	670	K	Alpha 1,3-glucosidase	CNAG_04033	1	0.0209616	46.001	AHAHIDTK(1)R	3	0.78411	1
J9VHB6	180	K	Selenoprotein W	CNAG_04063	1	2.75507e-05	89.43	K(1)TEGGFPELK	2	-0.013356	1
J9VHC1	36	K	Large subunit ribosomal protein L28e	CNAG_04068	1	0.0174209	62.717	SHVTLK(1)R	3	0.35283	1
J9VHC1	84	K	Large subunit ribosomal protein L28e	CNAG_04068	1	0.0174209	62.717	SHVTLK(1)R	3	0.35283	1
J9VHD5	97	K	Carboxymethylenebutenolidase	CNAG_00662	1	0.00740739	74.841	GNCYK(1)VEK	2	1.0751	1
J9VHE4	19	K	Small subunit ribosomal protein S11	CNAG_00672	1	6.84427e-08	132.25	QHLFQNAK(1)SK	3	-0.25596	1
J9VHE4	29	K	Small subunit ribosomal protein S11	CNAG_00672	1	6.84427e-08	132.25	QHLFQNAK(1)SK	3	-0.25596	1
J9VHE4	31	K	Small subunit ribosomal protein S11	CNAG_00672	1	6.84427e-08	132.25	QHLFQNAK(1)SK	3	-0.25596	1
J9VHG5	160	K	DNA polymerase delta subunit 3	CNAG_03075	1	1.88032e-23	113.54	GAQVGEGGIGGGK(1)R	3	-1.3121	2
J9VHH2	469	K	CTP synthase	CNAG_07502	1	0.00524689	46.063	VK(1)HEDVVDALGK	3	0.7097	1
J9VHH2	607	K	CTP synthase	CNAG_07502	1	0.00524689	46.063	VK(1)HEDVVDALGK	3	0.7097	1
J9VHH7	25	K	RNA-binding protein rnp24	CNAG_00706	1	0.00419247	89.029	TPEEQAK(1)R	2	-1.3086	1
J9VHI0	98	K	Uncharacterized protein	CNAG_03057	1	2.90675e-09	85.45	SVISGQTAGVK(1)R	2	-1.4491	1
J9VHI6	97	K	Cytochrome c	CNAG_00716	1	0.000666042	107.32	MAFAGLK(1)K	2	-0.18808	4
J9VHK8	132	K	ATP-dependent RNA helicase SUB2	CNAG_00741	1	1.78496e-27	135.14	ELAYQIK(1)NEFTR	2	0.26351	2
J9VHK8	168	K	ATP-dependent RNA helicase SUB2	CNAG_00741	1	0.0243165	43.042	EK(1)CPHIVVGTPGR	3	-0.76786	1
J9VHK8	195	K	ATP-dependent RNA helicase SUB2	CNAG_00741	1	1.28634e-09	104.24	VK(1)HFVLDECDK	3	0.32337	1
J9VHL2	262	K	Nuclear pore complex protein Nup93	CNAG_02816	1	0.0424943	54.066	VIGELNQK(1)R	2	0.27808	1
J9VHL5	33	K	Small subunit ribosomal protein S29	CNAG_02811	1	0.00424099	85.733	K(1)WGLDLCR	2	-0.80347	1
J9VHL7	71	K	Riboflavin synthase, alpha subunit	CNAG_03004	1	3.21136e-06	87.258	VGLAPETLK(1)R	3	0.39159	2
J9VHL7	83	K	Riboflavin synthase, alpha subunit	CNAG_03004	1	0.000425586	92.943	VGDK(1)VNCER	2	0.36091	1
J9VHL7	179	K	Riboflavin synthase, alpha subunit	CNAG_03004	1	0.000186779	99.815	VGLAPETLK(1)R	3	0.37328	1
J9VHN0	46	K	Uncharacterized protein	CNAG_02785	1	0.000153046	80.746	TGDLQTYGSPAGK(1)R	3	-1.0116	1
J9VHN0	587	K	Uncharacterized protein	CNAG_02785	1	0.000153046	80.746	TGDLQTYGSPAGK(1)R	3	-1.0116	1
J9VHP1	34	K	Voltage-dependent anion channel protein 2	CNAG_02974	1	2.01592e-112	168.83	DYPIQGTSLEVK(1)TLTPSNVAFK	4	1.6546	2
J9VHP1	44	K	Voltage-dependent anion channel protein 2	CNAG_02974	1	2.84454e-34	186.16	TYLDNAAFVK(1)AK	2	-0.11042	3
J9VHP1	52	K	Voltage-dependent anion channel protein 2	CNAG_02974	1	5.25832e-41	141.13	DAK(1)TDAISGDIEGK	2	1.2592	9
J9VHP1	95	K	Voltage-dependent anion channel protein 2	CNAG_02974	1	0.00117802	63.682	TQLELENQIAK(1)GLK	3	0.22612	1
J9VHP1	109	K	Voltage-dependent anion channel protein 2	CNAG_02974	1	5.38152e-106	185.26	FDLATTLNPAK(1)ASK	3	3.4372	4
J9VHP1	112	K	Voltage-dependent anion channel protein 2	CNAG_02974	1	2.84454e-34	186.16	TYLDNAAFVK(1)AK	2	-0.11042	3
J9VHP1	238	K	Voltage-dependent anion channel protein 2	CNAG_02974	1	0.0034894	59.227	TYLDNAAFVK(1)AK	3	-0.36021	1
J9VHQ1	40	K	Coiled-coil domain-containing protein 12	CNAG_00761	1	0.000327322	53.453	EAVESGTSDGLTHFALK(1)QR	3	-1.4093	1
J9VHQ1	115	K	Coiled-coil domain-containing protein 12	CNAG_00761	1	1.89505e-22	128.35	K(1)TNEAIATIFR	2	1.2612	1
J9VHQ8	137	K	Transcription factor IWS1	CNAG_02956	1	9.87336e-13	123.95	YVPATATSAAK(1)IPK	3	0.6517	1
J9VHR2	147	K	Grx4 family monothiol glutaredoxin	CNAG_02950	1	0.00615225	63.216	CHELMNK(1)HK	4	-0.40677	1
J9VHR5	149	K	S-adenosylmethionine decarboxylase proenzyme	CNAG_00021	1	0.01842	72.434	K(1)SFFFPER	2	0.4143	1
J9VHS0	251	K	Aldose reductase	CNAG_02722	1	4.66464e-90	178.71	GVVAVTTSK(1)NEQR	3	1.0113	2
J9VHS2	95	K	ATP-dependent RNA helicase eIF4A	CNAG_00785	1	0.002266	81.297	IDTTVK(1)K	3	0.71205	1
J9VHS2	233	K	ATP-dependent RNA helicase eIF4A	CNAG_00785	1	7.82824e-29	113.95	K(1)DELTLEGIR	2	0.20286	1
J9VHS2	279	K	ATP-dependent RNA helicase eIF4A	CNAG_00785	1	0.000928022	127.56	IDTTVK(1)K	2	-0.024374	2
J9VHS3	272	K	Aryl-alcohol dehydrogenase	CNAG_02717	1	1.34664e-12	100.22	AVGFASPEESK(1)K	2	0.18202	1
J9VHT1	392	K	Transcription initiation factor TFIID subunit 1	CNAG_02929	1	0.0265674	51.762	TTLSK(1)SEAR	2	1.4401	1
J9VHT7	158	K	Histone H1/5	CNAG_02924	1	0.0158526	86.086	AAPAVK(1)K	3	-0.26469	2
J9VHT8	120	K	26S proteasome regulatory subunit N8	CNAG_00046	1	0.000234714	97.463	SSDLEITELFK(1)R	2	-0.22236	1
J9VHT8	335	K	26S proteasome regulatory subunit N8	CNAG_00046	1	0.000234714	97.463	SSDLEITELFK(1)R	2	-0.22236	1
J9VHU0	17	K	Polynucleotide kinase 3'-phosphatase	CNAG_00810	1	0.00594997	53.034	K(1)THPFFTNEPK	3	1.9645	1
J9VHU7	82	K	Uncharacterized protein	CNAG_02914	1	0.0100432	55.04	QGELPVYAK(1)YR	3	-1.4789	1
J9VHV5	76	K	Citrate synthase	CNAG_00061	1	9.3325e-100	170.14	GIK(1)GLIWEGSVLDPNEGIR	2	0.22484	2
J9VHV5	191	K	Citrate synthase	CNAG_00061	1	3.32955e-33	155.1	ALGMPLERPK(1)SYSTEAIK	3	-0.35693	2
J9VHV5	458	K	Citrate synthase	CNAG_00061	1	0.0008436	91.549	SYSTEAIK(1)K	3	-0.50521	2
J9VHW0	101	K	Alcohol dehydrogenase (NADP )	CNAG_02903	1	8.77129e-13	124.07	VGVGAQVGSCGK(1)CK	3	0.10758	1
J9VHW3	76	K	Protein disulfide-isomerase	CNAG_00072	1	5.19871e-05	89.624	AQEAVTTLDGK(1)SK	3	0.085201	1
J9VHW3	302	K	Protein disulfide-isomerase	CNAG_00072	1	5.19871e-05	89.624	AQEAVTTLDGK(1)SK	3	0.085201	1
J9VHW3	327	K	Protein disulfide-isomerase	CNAG_00072	1	8.95225e-09	101.39	GEEWLTK(1)EQTR	2	-0.12127	1
J9VHW8	331	K	Uncharacterized protein	CNAG_00845	1	0.00056729	71.451	SNAISLK(1)K	3	-1.8201	1
J9VHW8	339	K	Uncharacterized protein	CNAG_00845	1	0.00056729	71.451	SNAISLK(1)K	3	-1.8201	1
J9VHX2	521	K	D-lactate dehydrogenase	CNAG_02664	1	0.0359691	66.27	VK(1)NLFDPK	2	1.4664	1
J9VI11	40	K	6-phosphogluconate dehydrogenase, decarboxylating	CNAG_07561	1	1.12334e-62	161.24	TVAK(1)VDHFLENEAK	3	0.18102	3
J9VI11	66	K	6-phosphogluconate dehydrogenase, decarboxylating	CNAG_07561	1	0.00200513	89.43	FK(1)DTDGVPMVR	2	-1.6806	1
J9VI11	258	K	6-phosphogluconate dehydrogenase, decarboxylating	CNAG_07561	1	0.000936385	89.355	ILDK(1)AGQK	3	1.6479	2
J9VI11	295	K	6-phosphogluconate dehydrogenase, decarboxylating	CNAG_07561	1	0.00248415	74.841	CLSAIK(1)DER	2	-1.8204	1
J9VI11	314	K	6-phosphogluconate dehydrogenase, decarboxylating	CNAG_07561	1	0.0158392	74.173	EAFK(1)GDK	2	-0.66215	1
J9VI14	73	K	Peroxiredoxin Q/BCP	CNAG_02854	1	0.00133435	80.312	K(1)SGGAAVSKPK	3	-3.017	1
J9VI14	188	K	Peroxiredoxin Q/BCP	CNAG_02854	1	2.33543e-05	83.862	DTPTAQQK(1)WK	3	1.4647	1
J9VI18	75	K	Fructose-bisphosphate aldolase 1	CNAG_06770	1	2.19883e-100	161.47	GLK(1)NDNQEASIAGAVAAAHFIR	4	-0.81428	2
J9VI18	113	K	Fructose-bisphosphate aldolase 1	CNAG_06770	1	8.98911e-16	156.01	LRPELLGK(1)HQK	4	0.56464	4
J9VI18	326	K	Fructose-bisphosphate aldolase 1	CNAG_06770	0.999082	3.20758e-87	160.55	DYLMTQVGNPDGADK(0.001)PNK(0.999)K	3	0.26037	7
J9VI18	356	K	Fructose-bisphosphate aldolase 1	CNAG_06770	1	9.83912e-45	152.4	VKEACVDLGNK(1)NR	3	1.0232	12
J9VI31	340	K	RNA polymerase-associated protein CTR9	CNAG_06754	1	3.41696e-07	111.27	AVQYADNK(1)R	2	-1.2227	1
J9VI43	398	K	Uncharacterized protein	CNAG_02585	1	0.0147784	91.064	ADAELK(1)R	2	-0.17835	1
J9VI44	43	K	Uncharacterized protein	CNAG_00142	1	4.12005e-30	113.33	FRDVLESEEFGGK(1)SK	3	0.18601	1
J9VI44	251	K	Uncharacterized protein	CNAG_00142	1	1.65709e-41	122.14	EEQEGPGGGIFIGSK(1)K	3	-1.2809	1
J9VI44	765	K	Uncharacterized protein	CNAG_00142	1	1.78985e-09	106.58	SATGVK(1)NVEQK	2	0.30188	2
J9VI45	268	K	Dethiobiotin synthase	CNAG_06739	1	0.0223898	60.589	WLEEK(1)HK	3	-1.4901	1
J9VI50	272	K	Pre-mRNA-processing-splicing factor 8	CNAG_00147	1	0.00041056	97.597	LIK(1)HDVNLGR	3	-1.8833	1
J9VI50	631	K	Pre-mRNA-processing-splicing factor 8	CNAG_00147	1	0.00041056	97.597	LIK(1)HDVNLGR	3	-1.8833	1
J9VI50	1104	K	Pre-mRNA-processing-splicing factor 8	CNAG_00147	1	0.00041056	97.597	LIK(1)HDVNLGR	3	-1.8833	1
J9VI50	1166	K	Pre-mRNA-processing-splicing factor 8	CNAG_00147	1	2.01321e-05	84.198	LIK(1)HDVNLGR	3	-0.034919	1
J9VI50	2144	K	Pre-mRNA-processing-splicing factor 8	CNAG_00147	1	9.30431e-15	121.9	ALHVNNEK(1)SK	3	-2.4732	1
J9VI50	2188	K	Pre-mRNA-processing-splicing factor 8	CNAG_00147	1	2.38331e-09	112.94	DLILADFGK(1)R	2	1.6505	1
J9VI51	133	K	RAB small monomeric GTPase	CNAG_02575	1	0.00633866	67.334	IDMEESK(1)R	2	3.3045	2
J9VI65	372	K	Cysteine-tRNA ligase	CNAG_06713	1	1.82299e-05	90.725	LLDEGEGALTGSQGK(1)R	3	1.8621	1
J9VI65	727	K	Cysteine-tRNA ligase	CNAG_06713	1	0.0378304	56.043	AAAEK(1)AEK	2	-0.75691	1
J9VI76	238	K	Glycerol-3-phosphate dehydrogenase	CNAG_02815	1	3.0931e-06	86.898	ALEAFPTLK(1)K	3	-2.4576	1
J9VI77	91	K	U3 small nucleolar RNA-associated protein 5	CNAG_03602	1	7.3709e-06	77.221	ASSVCFTTVPSDAASTK(1)K	3	-0.23732	1
J9VI85	512	K	Threonine synthase	CNAG_03612	0.999996	0.0106462	59.908	KLEGLEK(1)R	3	-0.38209	1
J9VI85	529	K	Threonine synthase	CNAG_03612	1	0.0023229	91.318	ALIEK(1)VK	2	-1.3561	2
J9VI89	48	K	Translation initiation factor 4B	CNAG_06906	0.999798	0.0236222	42.314	K(1)SSQTGATSENKPK	3	-0.009358	1
J9VI89	458	K	Translation initiation factor 4B	CNAG_06906	0.999798	0.0236222	42.314	K(1)SSQTGATSENKPK	3	-0.009358	1
J9VI90	321	K	NADPH2:quinone reductase	CNAG_03618	1	0.0384994	47.228	AGLK(1)FEVHK	3	1.669	1
J9VI96	128	K	Uncharacterized protein	CNAG_02804	1	0.00476606	52.576	GRGRGSRAPK(1)GQR	2	2.0555	2
J9VIA6	168	K	Dihydroorotate dehydrogenase (quinone), mitochondrial	CNAG_02794	1	0.00109519	70.197	NK(1)ASDADSNDDYIR	2	0.23369	1
J9VIA8	67	K	Heterokaryon incompatibility protein HET-C	CNAG_03638	1	0.025744	51.463	GTK(1)FTPLDVK	2	-0.17833	1
J9VIA8	74	K	Heterokaryon incompatibility protein HET-C	CNAG_03638	1	0.0320302	66.299	FTPLDVK(1)R	2	0.039614	1
J9VIB2	38	K	Eukaryotic translation initiation factor 3 subunit D	CNAG_03641	1	0.00205357	69.03	DIPYAPFSK(1)SDK	3	-0.65054	1
J9VIB2	388	K	Eukaryotic translation initiation factor 3 subunit D	CNAG_03641	1	0.00048113	74.841	TEADAYLGK(1)K	3	1.059	1
J9VIB2	417	K	Eukaryotic translation initiation factor 3 subunit D	CNAG_03641	1	0.00205357	69.03	DIPYAPFSK(1)SDK	3	-0.65054	1
J9VIB3	59	K	Uncharacterized protein	CNAG_06930	1	0.000190737	108.57	GPMGGAGLK(1)K	3	0.41788	3
J9VIB9	146	K	Nicotinate-nucleotide pyrophosphorylase [carboxylating]	CNAG_02779	1	0.00708307	82.426	K(1)TTPGFR	2	-0.080746	1
J9VIC0	128	K	Syntaxin 7	CNAG_03651	1	0.0433792	73.248	LSAEK(1)QR	2	0.68241	1
J9VID8	116	K	40S ribosomal protein S12	CNAG_02754	1	0.000799053	85.676	IDREGK(1)PR	3	-0.97924	1
J9VIE2	267	K	Phospho-2-dehydro-3-deoxyheptonate aldolase	CNAG_04951	1	0.00292448	107.43	VYFEK(1)PR	3	0.20036	2
J9VIE9	282	K	Peptidylprolyl isomerase domain and WD-repeat protein 1	CNAG_03681	1	0.0303645	40.496	SSTDLFHFK(1)K	3	0.84175	1
J9VIE9	498	K	Peptidylprolyl isomerase domain and WD-repeat protein 1	CNAG_03681	1	0.000990003	42.52	EEQTVAVPVEEK(1)K	3	-0.90342	1
J9VIF5	1232	K	ABC transporter	CNAG_07799	1	0.0122088	59.908	DIFEAREK(1)K	3	-0.6408	1
J9VIF7	68	K	Cytoplasmic protein	CNAG_02726	1	2.77665e-05	105.52	DVHNK(1)MLK	3	-0.66801	1
J9VIF7	206	K	Cytoplasmic protein	CNAG_02726	1	0.0281304	68.016	QNVK(1)TSR	2	-4.0009	1
J9VIF8	293	K	AP-2 complex subunit mu-1	CNAG_07474	1	0.00663742	53.869	LQTHVVEPSK(1)SR	3	0.61841	1
J9VIG4	112	K	Pre-mRNA branch site protein p14	CNAG_04977	1	0.0312388	42.475	AREEALAEEK(1)R	3	-0.68282	1
J9VIG6	330	K	Uncharacterized protein	CNAG_02711	1	0.011276	81.296	ALAEVK(1)K	2	-1.068	1
J9VIG8	1332	K	Pentafunctional AROM polypeptide	CNAG_03701	1	0.000604527	90.15	ALTGSLPAK(1)K	2	1.3025	2
J9VIH2	141	K	Serine/threonine-protein phosphatase	CNAG_03706	1	0.000662517	79.492	FLQK(1)HDMDLICR	3	-0.29874	1
J9VIH2	238	K	Serine/threonine-protein phosphatase	CNAG_03706	1	0.000662517	79.492	FLQK(1)HDMDLICR	3	-0.29874	1
J9VIH2	260	K	Serine/threonine-protein phosphatase	CNAG_03706	1	0.000662517	79.492	FLQK(1)HDMDLICR	3	-0.29874	1
J9VII7	289	K	dTDP-4-dehydrorhamnose reductase	CNAG_03725	1	1.46256e-05	119.39	ELGIDVSEK(1)K	3	-1.0248	2
J9VIJ3	88	K	DNA-directed RNA polymerase II subunit RPB11	CNAG_03730	1	0.00284159	61.815	SNPAEALK(1)R	2	-1.7009	1
J9VIJ6	52	K	Aspartate-semialdehyde dehydrogenase	CNAG_00256	1	0.00593135	84.498	EQLGLK(1)K	3	-0.12402	1
J9VIJ6	115	K	Aspartate-semialdehyde dehydrogenase	CNAG_00256	1	2.84316e-23	113.76	AADLVVYSNAK(1)NYR	2	0.83287	3
J9VIJ6	148	K	Aspartate-semialdehyde dehydrogenase	CNAG_00256	1	0.00645283	77.732	EQLGLK(1)K	3	1.0201	2
J9VIK6	4	K	INO80 complex subunit C	CNAG_00271	1	0.00226106	43.77	PSK(1)PQK(1)NAPR	3	2.4872	1
J9VIK6	7	K	INO80 complex subunit C	CNAG_00271	1	0.00226106	43.77	PSK(1)PQK(1)NAPR	3	2.4872	1
J9VIK7	64	K	Maltose O-acetyltransferase	CNAG_05023	1	0.0348892	47.082	TPDHEK(1)R	3	-0.9272	1
J9VIK7	212	K	Maltose O-acetyltransferase	CNAG_05023	1	9.65098e-09	82.287	ILEDGTTVK(1)V	2	-0.22317	1
J9VIM2	57	K	Uncharacterized protein	CNAG_03760	1	0.00455799	78.548	TQPSSGLGK(1)K	2	-0.18211	1
J9VIM5	219	K	Replication factor C subunit 1	CNAG_07539	0.999985	6.99909e-10	129.77	AAGK(1)SASKPTAAK	3	0.020952	1
J9VIM5	413	K	Replication factor C subunit 1	CNAG_07539	0.999985	6.99909e-10	129.77	AAGK(1)SASKPTAAK	3	0.020952	1
J9VIM5	933	K	Replication factor C subunit 1	CNAG_07539	1	0.0317167	61.765	GDMFAGAK(1)K	2	-0.76278	1
J9VIM5	986	K	Replication factor C subunit 1	CNAG_07539	0.999985	6.99909e-10	129.77	AAGK(1)SASKPTAAK	3	0.020952	1
J9VIP2	45	K	ATP-binding cassette transporter	CNAG_07557	1	0.00719113	70.373	GPSGSGK(1)STLLK	2	-0.7061	1
J9VIP7	233	K	Uncharacterized protein	CNAG_07562	1	0.022453	55.676	EDFHPK(1)R	3	1.4624	1
J9VIQ2	153	K	Uncharacterized protein	CNAG_07567	1	2.50149e-11	148.48	K(1)SIAPAGSFDK	3	-0.18807	2
J9VIQ2	276	K	Uncharacterized protein	CNAG_07567	1	2.50149e-11	148.48	K(1)SIAPAGSFDK	3	-0.18807	2
J9VIQ4	198	K	mRNA turnover protein 4	CNAG_03789	1	0.0191987	94.806	LTSEK(1)CR	2	-0.51163	1
J9VIQ6	56	K	GTP-binding protein ypt1	CNAG_05068	1	3.1117e-29	142.1	TIELEGK(1)TVK	2	-0.44131	1
J9VIQ6	123	K	GTP-binding protein ypt1	CNAG_05068	1	1.12373e-16	117.2	LLVGNK(1)SDLATK	2	0.49822	1
J9VIQ6	129	K	GTP-binding protein ypt1	CNAG_05068	1	0.0197229	57.281	SDLATK(1)K	3	-0.26126	1
J9VIR0	223	K	Alanine-glyoxylate transaminase/serine-glyoxylate transaminase/serine-pyruvate transaminase	CNAG_07808	1	0.0131559	76.1	AVETVEK(1)R	2	0.029991	1
J9VIR8	158	K	Uncharacterized protein	CNAG_00335	1	0.028718	44.318	EK(1)INAVISR	3	-2.0288	1
J9VIS3	29	K	3'(2'),5'-bisphosphate nucleotidase	CNAG_07354	1	1.60872e-05	89.624	ACYLTK(1)NVQDTLVTK	3	0.33408	1
J9VIT7	175	K	ATP-dependent (S)-NAD(P)H-hydrate dehydratase	CNAG_05097	1	0.033849	40.516	IILTPNVMEFK(1)R	3	-2.8001	1
J9VIU2	16	K	DNA repair protein Rad5	CNAG_05102	1	7.34232e-57	140.49	THIDYFGGQPSTAQK(1)R	3	-0.27436	1
J9VIU5	108	K	Homoaconitase, mitochondrial	CNAG_02565	1	3.63773e-60	129.02	QPVFALDHDVQNQSETNQK(1)K	3	0.13475	1
J9VIV0	57	K	Uncharacterized protein	CNAG_06879	1	0.0296427	40.475	EFDHLPILNAK(1)R	3	-0.41168	1
J9VIW2	184	K	Translation initiation factor 4G	CNAG_00386	1	0.00639452	104.44	LEEEAK(1)R	2	-0.46412	1
J9VIW2	252	K	Translation initiation factor 4G	CNAG_00386	1	0.00639452	104.44	LEEEAK(1)R	2	-0.46412	1
J9VIW7	106	K	Cytochrome c oxidase subunit 5a	CNAG_03861	1	0.000942443	91.853	ILEGVK(1)EK	3	-1.139	2
J9VIX5	49	K	Phosphotyrosine protein phosphatase	CNAG_03871	1	0.00362936	62.799	K(1)HNVPISGVAR	3	-0.18271	1
J9VIY0	139	K	Thiol-specific antioxidant protein 3	CNAG_06917	1	0.0303054	58.63	TVFVIDPK(1)K	2	0.0097418	1
J9VIY0	171	K	Thiol-specific antioxidant protein 3	CNAG_06917	1	4.16882e-07	85.522	VIDSLQLGDK(1)HR	3	-0.67886	1
J9VIY8	259	K	Homoserine O-acetyltransferase	CNAG_05122	1	4.42086e-08	149.33	YQGDK(1)FTGR	2	0.86553	1
J9VIZ4	186	K	Atypical/ABC1/ABC1-C protein kinase	CNAG_07359	1	0.0480749	42.599	TAEAPK(1)VK	3	0.51654	1
J9VJ06	222	K	T-complex protein 1 subunit beta	CNAG_00447	1	0.000464162	113.69	TIATNSPK(1)R	2	-0.090504	1
J9VJ14	274	K	Glutamine synthetase	CNAG_00457	1	2.62978e-16	121.02	GMAAIEDAIK(1)K	2	-0.42441	1
J9VJ17	624	K	Uncharacterized protein	CNAG_03886	1	4.07689e-09	98.408	K(1)SALDPLATDDEPLAR	3	2.0014	1
J9VJ21	60	K	Hsp60-like protein	CNAG_03891	1	5.28333e-77	177.57	VLEVLVANK(1)K	2	-0.048452	1
J9VJ21	131	K	Hsp60-like protein	CNAG_03891	1	5.28333e-77	177.57	VLEVLVANK(1)K	2	-0.048452	1
J9VJ21	161	K	Hsp60-like protein	CNAG_03891	1	5.28333e-77	177.57	VLEVLVANK(1)K	2	-0.048452	1
J9VJ21	235	K	Hsp60-like protein	CNAG_03891	1	5.28333e-77	177.57	VLEVLVANK(1)K	2	-0.048452	1
J9VJ21	419	K	Hsp60-like protein	CNAG_03891	1	5.28333e-77	177.57	VLEVLVANK(1)K	2	-0.048452	1
J9VJ23	70	K	Uncharacterized protein	CNAG_05167	1	3.57148e-201	214.59	TAQQSADSLSGEGGK(1)SR	2	0.2229	3
J9VJ28	399	K	Uncharacterized protein	CNAG_00472	1	0.00366165	117.16	VEAGVK(1)R	2	0.48275	1
J9VJ33	206	K	Uncharacterized protein	CNAG_07361	1	0.016575	89.355	EVSIK(1)YK	2	-1.1735	1
J9VJ43	80	K	Glucose-6-phosphate isomerase	CNAG_03916	1	1.09746e-12	122.96	DAMFDGK(1)HINTSEGR	3	0.003175	1
J9VJ43	92	K	Glucose-6-phosphate isomerase	CNAG_03916	1	1.23278e-57	151.8	DAMFDGK(1)HINTSEGR	3	-0.3001	2
J9VJ43	460	K	Glucose-6-phosphate isomerase	CNAG_03916	1	1.47215e-25	104.88	QVIEELGPEQSK(1)NSALVK	3	-0.86195	1
J9VJ43	466	K	Glucose-6-phosphate isomerase	CNAG_03916	1	1.09746e-12	122.96	DAMFDGK(1)HINTSEGR	3	0.003175	1
J9VJ64	96	K	Proteasome subunit alpha type	CNAG_03941	1	0.00994614	85.676	K(1)IAQAYWK	2	-1.2331	1
J9VJ71	153	K	Large subunit ribosomal protein L8	CNAG_05232	1	0.00175069	96.957	GTQGK(1)NVDNA	2	0.37944	1
J9VJ71	250	K	Large subunit ribosomal protein L8	CNAG_05232	1	5.08983e-06	100.88	GTQGK(1)NVDNA	2	0.17975	1
J9VJ74	64	K	Uncharacterized protein	CNAG_03951	1	0.0220081	60.91	HPK(1)SDIK	3	1.1056	1
J9VJ78	126	K	Replication factor C subunit 3/5	CNAG_03956	1	0.00102163	64.04	EIAQTQQVDLNAK(1)QR	3	0.43503	1
J9VJ78	201	K	Replication factor C subunit 3/5	CNAG_03956	1	0.00102163	64.04	EIAQTQQVDLNAK(1)QR	3	0.43503	1
J9VJ84	137	K	1-acyl-sn-glycerol-3-phosphate acyltransferase	CNAG_05247	1	0.0075355	97.071	AAIMAK(1)K	2	0.05886	1
J9VJ84	204	K	1-acyl-sn-glycerol-3-phosphate acyltransferase	CNAG_05247	1	0.0075355	97.071	AAIMAK(1)K	2	0.05886	1
J9VJ87	111	K	Uncharacterized protein	CNAG_03966	1	4.83869e-29	143.03	FHQQLEVK(1)R	2	3.9591	2
J9VJA7	173	K	Proteasome subunit alpha type	CNAG_05269	1	0.0032324	88.155	ALAK(1)TELEK	2	-0.99693	1
J9VJB1	975	K	Insulysin	CNAG_07805	1	0.0100935	77.662	NLGEETK(1)R	2	-0.61359	1
J9VJB5	406	K	Uncharacterized protein	CNAG_05053	1	0.0211609	44.753	REQRK(1)DRR	3	1.9796	2
J9VJB8	187	K	Proteasome subunit alpha type	CNAG_04001	1	0.0172988	80.219	TLEAEK(1)K	2	-0.23098	1
J9VJC0	107	K	Pyruvate dehydrogenase E1 component subunit beta	CNAG_05059	1	0.0127623	69.721	VTK(1)GLLDK	2	-0.52213	1
J9VJC5	62	K	Large subunit ribosomal protein L37a	CNAG_04011	1	0.000443481	45.423	GCNK(1)SYAGGAYTFGTPSAATVR	3	1.1069	1
J9VJC8	7	K	Uncharacterized protein	CNAG_07369	1	0.00712749	51.762	MGRAEGK(1)IGAR	3	-0.48651	1
J9VJD2	72	K	Ubiquinol-cytochrome c reductase subunit 10	CNAG_05069	1	0.0174258	59.908	DTTPDSDK(1)PF	2	-0.1282	1
J9VJD7	89	K	5-formyltetrahydrofolate cyclo-ligase	CNAG_00589	1	0.00134183	71.176	TNLIVDHLLK(1)R	3	0.4171	1
J9VJD9	19	K	Coronin	CNAG_05301	1	0.00289344	69.346	SK(1)VNYENVK	3	1.6049	1
J9VJE0	149	K	Chromosome transmission fidelity protein 1	CNAG_04026	1	0.000650763	108.09	HGLGCGK(1)R	3	0.14807	1
J9VJF3	176	K	MICOS complex subunit MIC60	CNAG_07810	1	0.0117191	60.91	VPAQLK(1)DK	3	0.98888	2
J9VJF3	233	K	MICOS complex subunit MIC60	CNAG_07810	1	2.14748e-06	109.66	ELTGEAK(1)HK	3	-0.46833	3
J9VJF3	431	K	MICOS complex subunit MIC60	CNAG_07810	1	0.000279117	73.327	AK(1)SEEGLK	2	-0.52585	1
J9VJF3	440	K	MICOS complex subunit MIC60	CNAG_07810	1	0.000346087	84.507	EFEALLK(1)SK	2	-0.18319	3
J9VJF3	448	K	MICOS complex subunit MIC60	CNAG_07810	1	0.000279117	73.327	AK(1)SEEGLK	2	-0.52585	1
J9VJF3	507	K	MICOS complex subunit MIC60	CNAG_07810	1	0.00860247	57.425	SIK(1)TQVETER	2	-1.4048	1
J9VJG0	1197	K	ATP-dependent RNA helicase A	CNAG_04051	1	2.83703e-09	111.63	AYDACIDVK(1)K	2	-1.9511	2
J9VJG7	67	K	Uncharacterized protein	CNAG_00626	1	2.05953e-61	160.78	DAAK(1)HAVPHSQEK	3	-0.35174	5
J9VJG7	76	K	Uncharacterized protein	CNAG_00626	1	5.66175e-81	169.04	HAVPHSQEK(1)SEINER	4	-0.77836	9
J9VJG7	125	K	Uncharacterized protein	CNAG_00626	1	4.41947e-13	97.69	ADKPASEIPSK(1)K	3	-0.45376	5
J9VJG7	138	K	Uncharacterized protein	CNAG_00626	1	0.0061029	67.997	AGEDQK(1)AEAK	2	-0.74385	1
J9VJG7	222	K	Uncharacterized protein	CNAG_00626	1	0.00533487	70.389	GESPVGK(1)QE	2	0.58883	1
J9VJH2	1980	K	Transformation/transcription domain-associated protein	CNAG_07377	1	0.0108627	43.03	RGADQSAEQGPTK(1)K	3	1.0977	1
J9VJH4	61	K	Proteasome subunit alpha type	CNAG_04071	1	1.08772e-12	113.69	STGELATYQK(1)K	3	-0.10802	2
J9VJH4	169	K	Proteasome subunit alpha type	CNAG_04071	1	0.000148933	78.814	SQSAK(1)TYLEK	2	-1.368	1
J9VJH9	748	K	Transcription elongation factor SPT5	CNAG_00641	1	0.000435025	99.139	VELK(1)HNNK	3	0.32787	1
J9VJJ3	74	K	Aldehyde dehydrogenase (NAD )	CNAG_05113	1	0.0142225	49.715	LLDFAHAK(1)K	3	-2.7715	1
J9VJJ3	167	K	Aldehyde dehydrogenase (NAD )	CNAG_05113	1	0.0142225	49.715	LLDFAHAK(1)K	3	-2.7715	1
J9VJJ6	15	K	Elongation factor 2	CNAG_06840	1	0.00102491	75.819	ALMDK(1)PTNIR	2	-0.52094	1
J9VJJ6	83	K	Elongation factor 2	CNAG_06840	1	0.000401903	47.499	STAISMYFPLDK(1)DDVAEIK	3	2.0544	1
J9VJJ6	237	K	Elongation factor 2	CNAG_06840	1	0.00179612	97.565	FGVDK(1)AK	2	-0.31532	3
J9VJJ6	253	K	Elongation factor 2	CNAG_06840	1	8.27243e-21	123.1	LWGDNYFNPK(1)TK	3	0.37372	2
J9VJJ6	259	K	Elongation factor 2	CNAG_06840	1	4.89884e-14	103.79	WTK(1)SAEAGVER	2	0.33071	4
J9VJJ6	298	K	Elongation factor 2	CNAG_06840	1	0.0206782	63.624	LLEK(1)LEIK	2	-1.5332	1
J9VJJ6	387	K	Elongation factor 2	CNAG_06840	1	0.000440968	93.556	MVPTSDK(1)GR	2	-0.5917	4
J9VJJ6	418	K	Elongation factor 2	CNAG_06840	1	0.00179612	97.565	FGVDK(1)AK	2	-0.31532	3
J9VJJ6	492	K	Elongation factor 2	CNAG_06840	1	1.35478e-73	139.11	FSVSPVVQVAVECK(1)NASDLPK	3	-0.57285	2
J9VJJ6	509	K	Elongation factor 2	CNAG_06840	1	0.000129758	98.048	LSK(1)SDPCVK	2	0.84309	3
J9VJJ6	552	K	Elongation factor 2	CNAG_06840	1	0.00179612	97.565	FGVDK(1)AK	2	-0.31532	3
J9VJK6	304	K	Histidine biosynthesis trifunctional protein	CNAG_06830	1	0.00305344	62.088	LASAPEASYTK(1)R	3	0.57791	1
J9VJK6	311	K	Histidine biosynthesis trifunctional protein	CNAG_06830	1	0.00039058	91.549	LFTDEK(1)LLK	2	0.17478	1
J9VJK6	364	K	Histidine biosynthesis trifunctional protein	CNAG_06830	1	0.00305344	62.088	LASAPEASYTK(1)R	3	0.57791	1
J9VJM4	29	K	Pre-mRNA-splicing ATP-dependent RNA helicase PRP28	CNAG_00685	1	0.0281304	68.016	FLSK(1)AER	2	-1.2793	1
J9VJM8	453	K	Beta-1,2-xylosyltransferase 1	CNAG_05148	1	0.000416912	83.081	GLATGLQHNK(1)K	3	-0.24618	1
J9VJN2	530	K	Uncharacterized protein	CNAG_05153	1	1.66749e-15	107	AQESFK(1)R	2	-0.51738	1
J9VJP1	490	K	Phosphoribosylaminoimidazolecarboxamide formyltransferase/IMP cyclohydrolase	CNAG_00700	1	0.00400442	94.85	VLELPFK(1)K	2	-1.6013	1
J9VJQ1	67	K	Uracil-DNA glycosylase	UNG1	1	2.70232e-06	109.72	GSATPASGLAK(1)K	2	1.172	2
J9VJQ8	12	K	Uncharacterized protein	CNAG_01446	1	1.87046e-49	131.67	QSLADK(1)ASSSMKPDSEK	4	-1.5946	6
J9VJQ8	18	K	Uncharacterized protein	CNAG_01446	1	2.04835e-05	83.204	ASSSMK(1)PDSEK	2	1.5438	5
J9VJT0	406	K	Adenylyl cyclase-associated protein	CNAG_05218	1	0.000107174	96.604	INAVTMAGCK(1)K	3	-0.48831	1
J9VJT4	577	K	Multiple RNA-binding domain-containing protein 1	CNAG_03001	1	0.00656104	52.576	ALK(1)ALEGFEIDGK	3	0.8706	1
J9VJU0	367	K	U3 small nucleolar ribonucleoprotein LCP5	CNAG_05228	1	0.00908839	55.04	VSGTGSTSGK(1)AK	3	-1.525	1
J9VJU4	19	K	Cofilin	CNAG_02991	1	0.00320728	82.029	FQELK(1)TGK	3	-0.71525	2
J9VJU4	35	K	Cofilin	CNAG_02991	0.99999	0.0051778	51.03	KLTYVIYGLSEDK(1)R	3	0.2454	1
J9VJU4	97	K	Cofilin	CNAG_02991	0.99999	0.0051778	51.03	KLTYVIYGLSEDK(1)R	3	0.2454	1
J9VJU4	134	K	Cofilin	CNAG_02991	1	0.00024994	85.813	DVLFEK(1)ATR	2	0.95199	1
J9VJU8	20	K	ADP-ribose pyrophosphatase	CNAG_02986	1	0.000443703	83.182	TEEYK(1)TDAK	2	-2.8544	2
J9VJU8	174	K	ADP-ribose pyrophosphatase	CNAG_02986	1	1.38092e-05	62.617	LGEHDPDPEQHLDQGEHIAK(1)K	5	-0.27412	1
J9VJV1	1234	K	Paired amphipathic helix protein Sin3a	CNAG_02981	1	0.00262626	84.498	AYK(1)HEER	3	0.02194	1
J9VJV3	31	K	AP complex subunit beta	CNAG_05248	1	0.0122533	82.279	RADAIK(1)R	3	0.47336	1
J9VJV4	177	K	Ribose-5-phosphate isomerase	CNAG_01395	1	2.2716e-34	138.19	K(1)NSEVLGTTWTK	2	0.73291	2
J9VJV7	102	K	Uncharacterized protein	CNAG_05251	1	0.0138125	69.198	PMDLRK(1)R	2	4.3575	1
J9VJV7	156	K	Uncharacterized protein	CNAG_05251	1	0.014164	60.76	EGVLHK(1)K	3	-0.037822	1
J9VJW0	221	K	Catalase	CNAG_05256	1	1.49518e-21	169.37	LHFK(1)SNQGVK	3	0.77042	1
J9VJW5	555	K	Glutamate decarboxylase	CNAG_05260	1	1.04152e-06	104.22	QNTSTYSK(1)PC	2	0.99136	1
J9VJW7	44	K	F-type H-transporting ATPase subunit J	CNAG_02961	1	0.000540985	118.28	NPFAASK(1)AK	2	-0.38102	3
J9VJW7	54	K	F-type H-transporting ATPase subunit J	CNAG_02961	1	0.000540985	118.28	NPFAASK(1)AK	2	-0.38102	3
J9VJW9	80	K	Uncharacterized protein	CNAG_05265	1	6.92003e-42	156.15	YTSASGESSNYYGDNAGGSK(1)K	3	0.68412	1
J9VJX4	17	K	Uncharacterized protein	CNAG_02952	1	0.000113561	75.589	REENEIHEAAK(1)K	3	-1.7959	1
J9VJX4	95	K	Uncharacterized protein	CNAG_02952	1	1.19522e-06	89.698	SREEK(1)LR	3	-2.7781	1
J9VJX6	146	K	Uncharacterized protein	CNAG_01372	1	5.62159e-14	95.57	NVVVELEQSPAK(1)R	2	1.4235	2
J9VJX6	293	K	Uncharacterized protein	CNAG_01372	1	0.000398332	82.529	NVVVELEQSPAK(1)R	2	-0.21443	1
J9VJX9	17	K	Nucleolar protein 15	CNAG_07511	1	0.00742354	64.265	SGVAVK(1)K	2	-1.0999	1
J9VJX9	92	K	Nucleolar protein 15	CNAG_07511	1	1.56884e-15	102.39	GK(1)AGETAAQVADK	3	-0.10911	2
J9VJX9	109	K	Nucleolar protein 15	CNAG_07511	1	0.000259871	86.344	VQESTK(1)PIR	2	0.71317	2
J9VJX9	242	K	Nucleolar protein 15	CNAG_07511	1	7.54005e-10	104.82	VVEDAGPVTK(1)K	2	-2.3879	2
J9VJY1	46	K	ATP-binding cassette, sub-family E, member 1	CNAG_00754	1	0.00157048	69.721	LCIEVNPNDK(1)K	3	-0.78363	1
J9VJY1	509	K	ATP-binding cassette, sub-family E, member 1	CNAG_00754	1	0.00157048	69.721	LCIEVNPNDK(1)K	3	-0.78363	1
J9VJY5	46	K	Importin subunit alpha	CNAG_01361	1	0.0117495	58.981	REENLAK(1)R	3	0.63633	1
J9VJY5	192	K	Importin subunit alpha	CNAG_01361	1	3.30606e-10	155.88	EENLAK(1)R	2	-0.23002	1
J9VJY9	1123	K	CCR4-NOT transcription complex subunit 1	CNAG_02936	1	0.011713	46.069	DILIQGYDTK(1)R	2	2.1266	1
J9VJZ1	95	K	Alpha,alpha-trehalose-phosphate synthase (UDP-forming)	CNAG_05292	1	0.000191526	83.856	MSSGGLVSALSGCK(1)K	3	-0.23141	2
J9VJZ6	252	K	Uncharacterized protein	CNAG_00768	1	0.000129656	76.341	DRDDVASPVPAATGK(1)K	3	0.73471	1
J9VJZ7	968	K	Uncharacterized protein	CNAG_01352	1	1.44458e-05	84.508	TTAPTQTNSNLSSK(1)K	3	-0.28907	1
J9VK01	15	K	Cyanate hydratase	CYN1	1	0.0410762	45.022	ALLTIK(1)QEK	3	0.059256	1
J9VK10	215	K	Arsenite-resistant protein ASR2	CNAG_05311	1	0.0128803	52.579	DSAWFK(1)EK	2	0.21961	1
J9VK10	705	K	Arsenite-resistant protein ASR2	CNAG_05311	1	0.0128803	52.579	DSAWFK(1)EK	2	0.21961	1
J9VK10	719	K	Arsenite-resistant protein ASR2	CNAG_05311	1	0.0128803	52.579	DSAWFK(1)EK	2	0.21961	1
J9VK11	38	K	Xeroderma pigmentosum group C-complementing protein	CNAG_01338	1	0.000116613	91.087	QQPSVGGK(1)R	2	0.58236	2
J9VK13	344	K	NADH dehydrogenase	CNAG_00788	1	0.00287102	74.237	ENK(1)IDVLTR	2	2.2895	1
J9VK13	354	K	NADH dehydrogenase	CNAG_00788	1	0.00451902	86.136	TMVK(1)DVK	2	-1.0302	3
J9VK13	482	K	NADH dehydrogenase	CNAG_00788	1	3.14032e-06	83.948	TMVK(1)DVK	2	-0.21281	1
J9VK19	40	K	Uncharacterized protein	CNAG_02905	1	0.0029779	64.266	DIYFGCLDK(1)NK	3	-0.52	1
J9VK19	42	K	Uncharacterized protein	CNAG_02905	1	5.22054e-05	79.089	NK(1)VLQAGDEVR	2	0.79453	1
J9VK19	120	K	Uncharacterized protein	CNAG_02905	1	0.000144277	99.283	DIYFGCLDK(1)NK	3	-0.54927	1
J9VK27	292	K	Large subunit ribosomal protein L17	CNAG_01320	1	0.021721	73.327	SGK(1)SGLDR	2	-0.35766	1
J9VK28	17	K	Myosin regulatory light chain cdc4	CNAG_00808	1	0.000552856	86.189	EAFALFDK(1)R	3	0.34271	2
J9VK44	63	K	Obg-like ATPase 1	CNAG_02880	0.854937	0.032931	72.928	K(0.145)K(0.855)VVEEK	3	-0.44583	1
J9VK44	239	K	Obg-like ATPase 1	CNAG_02880	1	1.35327e-08	87.914	NLGSVSLADK(1)AR	3	-1.7551	2
J9VK45	138	K	Methionine-tRNA ligase	CNAG_01305	1	3.0833e-08	86.114	HTEITQGIYK(1)R	3	1.0361	1
J9VK45	590	K	Methionine-tRNA ligase	CNAG_01305	1	0.00313559	93.374	AEYLFK(1)K	2	1.0412	1
J9VK45	655	K	Methionine-tRNA ligase	CNAG_01305	1	0.00510124	88.101	SLK(1)TELAELR	2	0.24176	1
J9VK45	667	K	Methionine-tRNA ligase	CNAG_01305	1	4.74118e-14	121.02	AAQAAADAK(1)K	3	0.88643	2
J9VK45	684	K	Methionine-tRNA ligase	CNAG_01305	1	0.00510124	88.101	SLK(1)TELAELR	2	0.24176	1
J9VK45	709	K	Methionine-tRNA ligase	CNAG_01305	1	0.000885435	76.073	SLK(1)TELAELR	2	-1.97	1
J9VK61	19	K	Uncharacterized protein	CNAG_00848	1	0.00420114	89.827	K(1)PTQNPEK	2	0.13399	1
J9VK61	44	K	Uncharacterized protein	CNAG_00848	1	6.82028e-10	64.377	DTAGGATK(1)TAGDTVSGATK	3	-0.82768	1
J9VK61	78	K	Uncharacterized protein	CNAG_00848	1	1.31302e-49	132.64	DVGGK(1)TSQAAQNPTTPK	3	0.79493	1
J9VK61	90	K	Uncharacterized protein	CNAG_00848	1	1.18141e-09	89.26	TSQAAQNPTTPK(1)K	3	-1.5389	1
J9VK61	112	K	Uncharacterized protein	CNAG_00848	1	0.000685268	93.623	VGEIVEGDAK(1)K	2	3.5204	1
J9VK61	336	K	Uncharacterized protein	CNAG_00848	1	3.11603e-35	138.45	TIASVSEEDAK(1)K	3	-0.48475	1
J9VK61	409	K	Uncharacterized protein	CNAG_00848	1	0.00339323	71.451	VVDGNLK(1)K	3	-0.1934	2
J9VK61	428	K	Uncharacterized protein	CNAG_00848	1	3.64747e-14	122.7	GEFFDDAGK(1)K	2	-0.82477	7
J9VK61	479	K	Uncharacterized protein	CNAG_00848	1	1.41324e-12	116.24	VGEIVEGDAK(1)K	3	-0.86079	5
J9VK61	484	K	Uncharacterized protein	CNAG_00848	1	3.3342e-58	153.23	IAGK(1)TVDADGDVVDK	3	-0.67133	4
J9VK61	495	K	Uncharacterized protein	CNAG_00848	1	4.91393e-34	114.28	TVDADGDVVDK(1)SGTIVGK	3	1.9234	1
J9VK61	529	K	Uncharacterized protein	CNAG_00848	1	1.23393e-50	152.16	VNK(1)SGYIVDNSGK	2	0.09713	2
J9VK61	626	K	Uncharacterized protein	CNAG_00848	1	2.5745e-149	199.15	LHGK(1)SVDEQGDVVDK	3	0.84601	5
J9VK61	693	K	Uncharacterized protein	CNAG_00848	1	0.000243517	74.141	GK(1)EIDNDGDVVDGK	3	0.17636	1
J9VK61	705	K	Uncharacterized protein	CNAG_00848	1	2.6069e-41	120.9	GKEIDNDGDVVDGK(1)GK	3	1.4144	4
J9VK61	728	K	Uncharacterized protein	CNAG_00848	1	5.2599e-07	110.84	RDEAAEQK(1)K	3	-0.71715	3
J9VK61	780	K	Uncharacterized protein	CNAG_00848	0.999941	0.000681242	74.611	KLEGDSK(1)LAK	3	-0.20174	1
J9VK61	825	K	Uncharacterized protein	CNAG_00848	1	1.30065e-40	148.96	EEVDQEALVK(1)K	2	1.4746	6
J9VK61	879	K	Uncharacterized protein	CNAG_00848	1	1.0472e-05	107.9	HLAEGLK(1)K	3	0.96713	5
J9VK61	903	K	Uncharacterized protein	CNAG_00848	1	3.43219e-08	88.075	KGIEGMPEAK(1)K	3	0.73146	12
J9VK77	433	K	Dolichyl-phosphate-mannose-protein mannosyltransferase	CNAG_06834	1	0.0153409	54.539	LEHVTTEK(1)R	3	0.054316	1
J9VK82	26	K	Serine/arginine repetitive matrix protein 1	CNAG_06796	1	0.00316076	68.657	ELASIK(1)STK	3	0.61219	1
J9VK83	39	K	Uncharacterized protein	CNAG_01270	1	0.0340309	49.333	ATAK(1)FEPEAFR	2	3.0316	1
J9VK83	133	K	Uncharacterized protein	CNAG_01270	1	0.00135457	116.37	GMIEVLK(1)R	2	-1.0537	1
J9VK91	636	K	DNA helicase INO80	CNAG_06819	1	0.00208803	80.245	TKEPGVGK(1)GR	3	-0.09579	1
J9VK98	91	K	Large subunit ribosomal protein L22e	CNAG_06811	1	3.39802e-05	105.46	K(1)NSFENFLR	2	-0.38254	3
J9VKA9	71	K	Dihydrolipoyl dehydrogenase	CNAG_07004	1	1.40644e-22	113.69	AAQLGFK(1)TACIEK	2	-2.4814	2
J9VKA9	77	K	Dihydrolipoyl dehydrogenase	CNAG_07004	1	5.57189e-06	139.97	TACIEK(1)R	3	0.010391	2
J9VKA9	293	K	Dihydrolipoyl dehydrogenase	CNAG_07004	1	0.00312056	82.287	EGDIVK(1)LK	2	0.79122	1
J9VKA9	295	K	Dihydrolipoyl dehydrogenase	CNAG_07004	1	0.00618502	75.738	LK(1)VDSAK	3	-0.90672	1
J9VKA9	336	K	Dihydrolipoyl dehydrogenase	CNAG_07004	1	5.2065e-87	158.44	RPVTTGLNLEAIGVETDK(1)R	4	-1.8555	2
J9VKA9	433	K	Dihydrolipoyl dehydrogenase	CNAG_07004	1	2.22992e-16	114.64	AK(1)TNQDSEGFVK	2	1.3029	4
J9VKB8	4	K	Histone H2B	CNAG_06746	1	2.11926e-54	123.65	APK(1)SVASK(1)APASQASK(1)APAAASK	4	1.0065	2
J9VKB8	37	K	Histone H2B	CNAG_06746	1	8.87808e-49	142.91	APAK(1)AAK(1)TSAAPK(1)DGAK	3	1.2043	9
J9VKC4	59	K	GTP-binding protein ypt2	CNAG_02817	1	0.0481142	66.962	TIELDGK(1)R	2	0.34255	1
J9VKC4	132	K	GTP-binding protein ypt2	CNAG_02817	1	0.000322109	124.74	TIELDGK(1)R	2	-0.55827	1
J9VKD0	53	K	Serine-tRNA ligase	CNAG_01435	1	0.0294563	56.956	NANYEMENAK(1)R	2	-1.9451	1
J9VKD0	67	K	Serine-tRNA ligase	CNAG_01435	1	0.0026026	79.469	EIGQIK(1)K	3	0.4762	1
J9VKD0	79	K	Serine-tRNA ligase	CNAG_01435	1	0.0202662	73.248	VADLIK(1)K	3	-0.63221	2
J9VKD0	99	K	Serine-tRNA ligase	CNAG_01435	1	0.0159061	81.296	VADLIK(1)K	2	-0.53789	1
J9VKD1	142	K	Cytochrome c heme-lyase	CNAG_00022	1	0.0024266	62.338	K(1)NHNPSPQDMR	3	-0.056123	1
J9VKD2	80	K	CMGC/GSK protein kinase	CNAG_06730	0.999967	0.034038	58.426	KVLQDK(1)R	3	0.03253	1
J9VKE1	302	K	Uncharacterized protein	CNAG_01222	1	3.73557e-11	161.28	GLNQDEK(1)R	2	-0.7593	1
J9VKE1	340	K	Uncharacterized protein	CNAG_01222	1	3.73557e-11	161.28	GLNQDEK(1)R	2	-0.7593	1
J9VKF1	136	K	Uncharacterized protein	CNAG_07308	0.997919	0.0202527	45.433	DVDETK(0.002)VPK(0.998)R	3	0.72133	1
J9VKF2	42	K	Thioredoxin	CNAG_02801	1	0.00111261	76.073	MISPHFAK(1)LEGK	3	0.65462	3
J9VKF2	46	K	Thioredoxin	CNAG_02801	1	0.000429413	93.096	LEGK(1)FPNVK	3	-1.454	2
J9VKF2	54	K	Thioredoxin	CNAG_02801	1	0.000813201	67.095	FAK(1)VDVEEQEDIAK	3	-0.15656	1
J9VKF8	187	K	2-oxoglutarate dehydrogenase E2 component (Dihydrolipoamide succinyltransferase)	CNAG_03596	1	0.00116734	117.89	AIADLGK(1)K	2	-0.069877	4
J9VKF8	275	K	2-oxoglutarate dehydrogenase E2 component (Dihydrolipoamide succinyltransferase)	CNAG_03596	1	1.85766e-07	108.7	DGVLK(1)NEGVK	3	1.9355	3
J9VKF8	353	K	2-oxoglutarate dehydrogenase E2 component (Dihydrolipoamide succinyltransferase)	CNAG_03596	1	0.000658031	93.649	AIADLGK(1)K	3	-0.86049	3
J9VKG0	297	K	Hsp71-like protein	CNAG_01404	0.999999	6.84406e-10	62.617	TK(1)VTLDLPCGESASDADKR	3	0.18359	1
J9VKG0	313	K	Hsp71-like protein	CNAG_01404	1	2.58899e-23	107.62	VTLDLPCGESASDADK(1)R	3	0.33714	1
J9VKG0	318	K	Hsp71-like protein	CNAG_01404	1	6.02178e-34	194.9	LAVDHTK(1)R	3	0.18236	2
J9VKG0	327	K	Hsp71-like protein	CNAG_01404	1	0.000596955	91.085	LAVDHTK(1)R	3	-1.3968	3
J9VKH0	156	K	Fructose-1,6-bisphosphatase I	CNAG_00057	1	3.77505e-05	55.189	VQDGSK(1)GSVEDVLRPGR	3	-1.476	1
J9VKH6	19	K	Adenine phosphoribosyltransferase	CNAG_01390	1	0.00160692	63.091	SLLGVHPDFPK(1)K	3	-0.88986	1
J9VKH6	55	K	Adenine phosphoribosyltransferase	CNAG_01390	1	0.00160692	63.091	SLLGVHPDFPK(1)K	3	-0.88986	1
J9VKH7	74	K	26S proteasome regulatory subunit N3	CNAG_00062	1	0.0175399	87.476	LTK(1)NVLK	2	0.43589	1
J9VKI7	58	K	Inorganic phosphate transporter pho88	CNAG_02761	1	0.00058777	101.38	K(1)NDLTVLK	2	-0.52402	2
J9VKJ6	7	K	Branchpoint-bridging protein	CNAG_01158	1	1.36253e-05	61.265	PAAK(1)TTGTNDVPLANK	3	2.8464	1
J9VKJ6	19	K	Branchpoint-bridging protein	CNAG_01158	1	1.02983e-49	150.78	TTGTNDVPLANK(1)R	3	-1.2136	2
J9VKJ6	348	K	Branchpoint-bridging protein	CNAG_01158	1	2.94379e-66	148.7	VIETAASTPEGENDHK(1)R	3	2.5624	1
J9VKJ7	90	K	Short-chain dehydrogenase	CNAG_02751	1	1.35056e-40	138.2	GAIIPLQADMSK(1)K	3	-0.2533	2
J9VKJ7	104	K	Short-chain dehydrogenase	CNAG_02751	1	1.79395e-05	107.57	ETIISK(1)EK	3	-1.1887	2
J9VKK2	64	K	Small subunit ribosomal protein S13e	CNAG_01153	1	0.000376499	66.809	DSQGIPQVK(1)SVTGNK	3	1.125	1
J9VKK2	70	K	Small subunit ribosomal protein S13e	CNAG_01153	0.991543	0.0146473	69.672	NRGDK(0.008)DAK(0.992)FR	3	0.24752	2
J9VKK2	109	K	Small subunit ribosomal protein S13e	CNAG_01153	0.991543	0.0146473	69.672	NRGDK(0.008)DAK(0.992)FR	3	0.24752	2
J9VKK2	112	K	Small subunit ribosomal protein S13e	CNAG_01153	0.998048	0.0354109	44.318	GDK(0.002)DAK(0.998)FR	3	0.62451	1
J9VKK2	131	K	Small subunit ribosomal protein S13e	CNAG_01153	0.991543	0.0146473	69.672	NRGDK(0.008)DAK(0.992)FR	3	0.24752	2
J9VKK6	195	K	Prohibitin PHB1	CNAG_00088	1	0.0272557	68.371	AK(1)FVVEK	2	1.0453	1
J9VKK6	237	K	Prohibitin PHB1	CNAG_00088	1	3.08024e-05	96.229	AGDAFVQFK(1)K	2	-0.56746	1
J9VKK7	221	K	FK506-binding protein	CNAG_01148	1	1.38768e-26	123.76	ITEIPDEPTPK(1)TK	2	-1.116	2
J9VKK7	321	K	FK506-binding protein	CNAG_01148	1	0.000555998	72.817	VGDGPVAK(1)TGK	3	0.74392	2
J9VKK7	395	K	FK506-binding protein	CNAG_01148	1	1.29077e-06	140.14	ALPAADK(1)K	3	-0.14073	3
J9VKK7	404	K	FK506-binding protein	CNAG_01148	1	1.29077e-06	140.14	ALPAADK(1)K	3	-0.14073	3
J9VKK9	1073	K	Pumilio domain-containing protein c	CNAG_01360	1	0.00216375	77.185	IIAVNTIAEDQK(1)K	3	-0.55141	1
J9VKM5	155	K	Co-chaperone	CNAG_01347	1	0.000494001	75.819	SALQAFEK(1)GK	3	-0.62218	1
J9VKM5	177	K	Co-chaperone	CNAG_01347	1	0.0375568	49.333	ALEVGPNSEK(1)LR	2	-2.7084	1
J9VKM9	125	K	RuvB-like helicase	CNAG_00108	1	1.95782e-05	85.973	K(1)TEVLGSCFR	2	0.93681	1
J9VKN6	220	K	Uncharacterized protein	CNAG_02704	1	0.0254715	82.426	ITEAK(1)GR	2	-0.76364	1
J9VKN8	642	K	Oxoglutarate dehydrogenase (Succinyl-transferring), E1 component	CNAG_03674	1	0.0435868	54.094	GK(1)TVSEGK	2	-0.35996	1
J9VKN9	51	K	Small subunit ribosomal protein S24e	CNAG_01332	1	3.03606e-08	95.273	LGALYK(1)TDK	2	-0.20171	4
J9VKN9	101	K	Small subunit ribosomal protein S24e	CNAG_01332	1	0.00417501	72.2	ANLAEK(1)VVK	2	0.90212	1
J9VKN9	133	K	Small subunit ribosomal protein S24e	CNAG_01332	1	0.0216948	56.122	AGEPAK(1)K	3	1.2351	1
J9VKP9	60	K	Ribosomal RNA-processing protein 8	CNAG_01104	0.999667	0.0082226	45.873	K(1)FEGGGTIGKEEGK	3	1.4509	1
J9VKR3	178	K	Uncharacterized protein	CNAG_02676	1	0.00700471	86.67	SAGVEAK(1)R	2	0.31979	1
J9VKR4	295	K	2-methoxy-6-polyprenyl-1,4-benzoquinol methylase, mitochondrial	COQ5	1	2.26508e-09	88.122	LVQEAGFK(1)TGQMR	3	-2.3571	1
J9VKR5	811	K	Pre-mRNA-processing ATP-dependent RNA helicase PRP5	CNAG_03699	1	1.33159e-20	110.55	AAGSGYSGK(1)GLER	2	-0.61664	1
J9VKS0	234	K	Phosphoribosylaminoimidazolesuccinocarboxamide synthase	CNAG_00143	1	0.0206868	56.551	SK(1)PPTEEER	2	-0.58856	1
J9VKS0	616	K	Phosphoribosylaminoimidazolesuccinocarboxamide synthase	CNAG_00143	1	0.002582	60.08	VMGLGEFGK(1)HGQK	3	-1.3982	1
J9VKS6	1454	K	Uncharacterized protein	CNAG_00148	1	5.13383e-07	77.597	LAELGEVDLAK(1)R	3	-0.75215	1
J9VKT1	210	K	Uncharacterized protein	CNAG_02655	1	0.0434232	44.425	HSLISK(1)NEK	3	0.15538	1
J9VKT5	292	K	Chromatin modification-related protein	CNAG_07532	1	0.00393314	49.188	NVPMQPSFSVDSK(1)R	3	2.7026	1
J9VKU6	140	K	Coatomer subunit gamma	CNAG_01274	1	0.000496382	118.9	FFK(1)SALVDR	2	-2.1241	1
J9VKV8	30	K	Large subunit ribosomal protein L10-like	CNAG_03739	1	0.0445296	53.775	GVPDPK(1)IR	2	0.62734	1
J9VKV8	74	K	Large subunit ribosomal protein L10-like	CNAG_03739	1	0.000189909	123.21	ICANK(1)YIVK	2	-0.3468	1
J9VKV8	82	K	Large subunit ribosomal protein L10-like	CNAG_03739	1	2.05686e-06	101.3	NAGK(1)EAFHMR	3	1.3977	3
J9VKV8	101	K	Large subunit ribosomal protein L10-like	CNAG_03739	1	0.000189909	123.21	ICANK(1)YIVK	2	-0.3468	1
J9VKV8	170	K	Large subunit ribosomal protein L10-like	CNAG_03739	1	0.00519869	74.962	K(1)WGFTPLDR	2	2.8932	1
J9VKW0	40	K	Proteasome subunit alpha type	CNAG_01035	1	0.0185857	48.532	GK(1)SCVVLGVEK	3	-1.2371	1
J9VKW0	49	K	Proteasome subunit alpha type	CNAG_01035	1	2.63937e-05	114.76	K(1)STLQLQDPR	3	-0.5044	2
J9VKW0	50	K	Proteasome subunit alpha type	CNAG_01035	1	7.81037e-05	84.479	K(1)STLQLQDPR	3	0.33415	4
J9VKW0	88	K	Proteasome subunit alpha type	CNAG_01035	1	0.00142856	93.429	ILIDK(1)AR	2	0.355	2
J9VKW5	553	K	Pre-mRNA cleavage complex 2 protein Pcf11	CNAG_00184	1	5.721e-06	107.03	AEQTSALK(1)R	2	-1.4317	3
J9VKW5	585	K	Pre-mRNA cleavage complex 2 protein Pcf11	CNAG_00184	0.999999	2.60701e-10	93.226	TTPSNEGLKPEAQK(1)R	3	0.26344	1
J9VKW7	201	K	Prenylated SNARE protein Ykt6p	CNAG_07570	1	1.08242e-09	113.07	GEK(1)LDNLVER	2	-1.8023	1
J9VKX7	368	K	Homoisocitrate dehydrogenase	CNAG_01264	1	2.76458e-40	143.21	SSTTEVTEAVLK(1)R	2	-0.66537	2
J9VKY1	217	K	Uncharacterized protein	CNAG_01010	1	0.00401236	75.819	NMLESESK(1)R	2	-0.9079	1
J9VKY2	25	K	Uncharacterized protein	CNAG_02591	1	2.89574e-41	136.34	GGK(1)HEGQVADIVTTK	3	1.3988	1
J9VKY4	347	K	Uncharacterized protein	CNAG_03768	1	0.0277377	49.448	APTPADPGSGK(1)R	2	-0.0010861	1
J9VKY5	72	K	Glutaredoxin	CNAG_01005	1	3.13316e-26	186.67	LSHEQVK(1)QK	4	0.25976	5
J9VKY5	137	K	Glutaredoxin	CNAG_01005	1	0.000257596	81.95	LSHEQVK(1)QK	3	-1.2199	1
J9VKZ1	229	K	Uncharacterized protein	CNAG_06946	1	4.20683e-08	112.13	DIVEEALK(1)K	2	1.2293	1
J9VKZ6	81	K	Mitochondrial import inner membrane translocase subunit TIM10	CNAG_01253	1	6.93953e-06	104.76	FFEVNK(1)K	3	2.0306	2
J9VL03	117	K	F-type H-transporting ATPase subunit H	CNAG_00990	1	0.000442276	94.692	DLPK(1)ADAHH	2	1.3442	4
J9VL11	162	K	Tubulin alpha chain	CNAG_03787	1	0.00106255	81.296	LSIDYGK(1)K	3	0.43321	2
J9VL20	644	K	Phosphatidate cytidylyltransferase	CNAG_00970	1	0.0101529	71.379	FLAGQGVK(1)V	2	0.32889	1
J9VL23	270	K	Transketolase	CNAG_07445	1	0.00103439	113.62	DDIAQLK(1)K	3	-0.095963	3
J9VL23	271	K	Transketolase	CNAG_07445	1	0.0455418	63.32	K(1)DDIAQLK	2	-0.36235	1
J9VL23	361	K	Transketolase	CNAG_07445	1	3.64626e-05	105.03	K(1)LSETTITK	3	2.0912	4
J9VL33	25	K	2,3-bisphosphoglycerate-independent phosphoglycerate mutase	CNAG_06900	1	0.00449807	91.069	TVQVNK(1)K	2	-0.7564	3
J9VL33	108	K	2,3-bisphosphoglycerate-independent phosphoglycerate mutase	CNAG_06900	1	0.00449807	91.069	TVQVNK(1)K	2	-0.7564	3
J9VL33	179	K	2,3-bisphosphoglycerate-independent phosphoglycerate mutase	CNAG_06900	1	0.000305344	88.155	DTAPK(1)SATK	2	-0.71561	1
J9VL33	372	K	2,3-bisphosphoglycerate-independent phosphoglycerate mutase	CNAG_06900	1	0.0259252	76.17	QFENEK(1)R	2	-0.53057	1
J9VL37	108	K	Uncharacterized protein	CNAG_00932	1	0.00197987	48.044	VFDAMEQAGVK(1)R	3	-3.6995	1
J9VL43	71	K	Alpha-aminoadipic semialdehyde synthase	CNAG_00247	1	0.00275701	106.42	VEVESCK(1)R	2	-0.031482	1
J9VL43	308	K	Alpha-aminoadipic semialdehyde synthase	CNAG_00247	1	2.51218e-13	82.202	IEGGVFDK(1)QEYYK	3	1.6046	1
J9VL49	89	K	Small subunit ribosomal protein S27Ae	CNAG_01181	1	1.94464e-11	109.5	ECPAPTCGAGIFMAWHK(1)DR	3	0.031093	2
J9VL49	107	K	Small subunit ribosomal protein S27Ae	CNAG_01181	1	0.000171326	90.15	YYK(1)VGSDGK	3	-2.7608	4
J9VL49	136	K	Small subunit ribosomal protein S27Ae	CNAG_01181	1	1.02727e-128	180.31	ECPAPTCGAGIFMAWHK(1)DR	3	-0.45226	2
J9VL50	479	K	Ubiquitin carboxyl-terminal hydrolase 10	CNAG_06920	1	0.0333807	57.55	GVWK(1)TGEK	2	0.70053	1
J9VL50	962	K	Ubiquitin carboxyl-terminal hydrolase 10	CNAG_06920	1	0.0116827	65.313	VLICHLK(1)R	3	-0.31711	1
J9VL51	22	K	Transcription factor	CNAG_00916	1	0.00190867	62.466	AGNSNLK(1)AK	2	-0.79268	1
J9VL51	24	K	Transcription factor	CNAG_00916	1	0.0437335	61.691	AK(1)VENTK	2	0.1776	1
J9VL51	79	K	Transcription factor	CNAG_00916	1	0.00190867	62.466	AGNSNLK(1)AK	2	-0.79268	1
J9VL63	980	K	Structural maintenance of chromosomes protein	CNAG_01167	1	2.20238e-55	212.03	TIGLK(1)K(1)DEYSLDRK	3	-0.78736	4
J9VL79	41	K	Small COPII coat GTPase	CNAG_03853	1	3.1955e-05	108.98	TTLLHMLK(1)NDR	3	-0.40127	1
J9VL81	94	K	Calcineurin subunit B	CNAG_00888	1	0.000724173	113.7	GGRDEK(1)LR	3	-0.14732	1
J9VL88	150	K	Heat shock protein	CNAG_07347	1	0.000806052	123.86	LVETEK(1)AK	3	0.046046	2
J9VL88	260	K	Heat shock protein	CNAG_07347	1	0.0157091	67.334	YK(1)GEYEER	2	-0.11074	1
J9VL88	477	K	Heat shock protein	CNAG_07347	1	0.000806052	123.86	LVETEK(1)AK	3	0.046046	2
J9VL88	496	K	Heat shock protein	CNAG_07347	1	0.0120397	70.412	TK(1)ADEAER	2	-1.1166	4
J9VL88	565	K	Heat shock protein	CNAG_07347	1	0.00520913	76.943	LVETEK(1)AK	2	0.78443	2
J9VL88	649	K	Heat shock protein	CNAG_07347	1	2.40414e-41	141.34	IDASEYSEK(1)HAISR	3	-1.5683	3
J9VL88	712	K	Heat shock protein	CNAG_07347	1	0.000806052	123.86	LVETEK(1)AK	3	0.046046	2
J9VL89	36	K	Aconitate hydratase, mitochondrial	CNAG_01137	1	2.17337e-09	117.02	K(1)VEMSNLEK	3	0.044793	2
J9VL89	44	K	Aconitate hydratase, mitochondrial	CNAG_01137	1	0.0242219	45.433	VEMSNLEK(1)GK	3	1.4269	1
J9VL89	374	K	Aconitate hydratase, mitochondrial	CNAG_01137	1	0.0159061	81.296	FAEEVK(1)R	2	0.083614	1
J9VL89	416	K	Aconitate hydratase, mitochondrial	CNAG_01137	1	8.59533e-08	112.02	SK(1)FTITPGSEQVR	3	-0.77208	2
J9VL89	525	K	Aconitate hydratase, mitochondrial	CNAG_01137	1	8.59533e-08	112.02	SK(1)FTITPGSEQVR	3	-0.77208	2
J9VL89	705	K	Aconitate hydratase, mitochondrial	CNAG_01137	1	8.59533e-08	112.02	SK(1)FTITPGSEQVR	3	-0.77208	2
J9VL93	38	K	PRA1 family protein	CNAG_04950	1	0.0220673	54.259	PK(1)NMNEATSR	2	1.04	1
J9VL95	52	K	Uncharacterized protein	CNAG_00306	1	0.00304046	72.898	TPGSGPCNCGVK(1)EK	3	-0.95168	1
J9VL99	231	K	Hydroxyacylglutathione hydrolase	CNAG_01128	0.999872	0.000328124	54.103	KAENDSCTTGK(1)STIGDEK	4	0.30735	1
J9VLA1	283	K	3-hydroxyisobutyryl-CoA hydrolase, mitochondrial	CNAG_00311	1	0.0019384	88.495	FLDK(1)TFNK	2	0.5502	1
J9VLA1	494	K	3-hydroxyisobutyryl-CoA hydrolase, mitochondrial	CNAG_00311	1	0.0360028	52.716	RDEVVK(1)R	3	-1.8597	1
J9VLA1	505	K	3-hydroxyisobutyryl-CoA hydrolase, mitochondrial	CNAG_00311	1	0.00141338	118.32	RDEVVK(1)R	3	-0.15896	2
J9VLB3	455	K	Uncharacterized protein	CNAG_00326	1	0.0410115	71.379	LVMNAGK(1)K	2	-0.43792	1
J9VLB4	226	K	Zuotin	CNAG_04976	1	7.79598e-31	118.2	VQPVPEFGDLNSSK(1)K	3	0.41101	1
J9VLB6	652	K	Allantoicase	CNAG_01108	1	0.000913522	69.721	APDGLTVK(1)HNR	3	-2.1089	1
J9VLC4	120	K	Prefoldin subunit 1	CNAG_04986	1	0.0161793	54.776	DIFHAQK(1)R	3	0.54377	1
J9VLC5	30	K	Transferase	CNAG_02546	1	7.54728e-12	113.76	AIQDTAVEIK(1)K	2	0.41068	2
J9VLC5	57	K	Transferase	CNAG_02546	1	0.00216332	49.448	TQLK(1)NDVNGK	3	0.0016247	1
J9VLD1	1115	K	Cyclin-dependent protein kinase inhibitor	CNAG_02541	1	0.000188149	81.92	EVDSSSVGK(1)K	2	0.7053	1
J9VLD5	348	K	26S proteasome regulatory subunit N5	CNAG_01083	1	0.0174264	42.19	CFVTK(1)ELMR	2	3.0048	1
J9VLD5	406	K	26S proteasome regulatory subunit N5	CNAG_01083	1	0.00129961	86.833	WDQLHK(1)R	3	2.0968	1
J9VLD5	507	K	26S proteasome regulatory subunit N5	CNAG_01083	1	0.000913522	69.721	EYAMHEAVK(1)GK	3	-1.925	1
J9VLE6	48	K	Polyubiquitin	CNAG_00370	1	2.49459e-44	145.83	LIFAGK(1)QLEDGR	3	0.42905	2
J9VLF1	12	K	Histone acetyltransferase	CNAG_00375	1	3.81554e-11	154.01	RATNSK(1)AK	3	-0.063849	1
J9VLF1	319	K	Histone acetyltransferase	CNAG_00375	1	3.81554e-11	154.01	RATNSK(1)AK	3	-0.063849	1
J9VLF1	323	K	Histone acetyltransferase	CNAG_00375	1	3.81554e-11	154.01	RATNSK(1)AK	3	-0.063849	1
J9VLF3	168	K	WD-repeat protein mip1	CNAG_01063	1	0.0133703	46.985	AFLDPSIEDTK(1)K	3	-3.3601	1
J9VLF7	161	K	Hypoxia up-regulated 1	CNAG_03899	1	3.44502e-10	92.856	HLAELVQPAGSK(1)K	3	0.070559	1
J9VLF8	142	K	Nitric oxide synthase-interacting protein homolog	CNAG_01058	0.999773	0.0240162	44.193	KGESGVGSK(1)FK	3	0.58283	1
J9VLG3	76	K	26S protease regulatory subunit 6B	CNAG_03904	1	0.0102587	85.666	AQEEVK(1)R	2	2.8743	1
J9VLG8	40	K	H/ACA ribonucleoprotein complex subunit 3	CNAG_01049	1	0.0437222	47.894	FSPDDK(1)FSR	2	-0.30446	1
J9VLH0	92	K	Calnexin	CNAG_02500	1	0.0118018	105.14	GLVLK(1)TK	3	-0.62313	2
J9VLH0	198	K	Calnexin	CNAG_02500	1	0.0118018	105.14	GLVLK(1)TK	3	-0.62313	2
J9VLH0	348	K	Calnexin	CNAG_02500	1	0.0118018	105.14	GLVLK(1)TK	3	-0.62313	2
J9VLH0	417	K	Calnexin	CNAG_02500	1	0.0118018	105.14	GLVLK(1)TK	3	-0.62313	2
J9VLH0	526	K	Calnexin	CNAG_02500	1	6.20332e-17	81.803	AVAPVAPAGEEEK(1)K	3	4.3053	1
J9VLH0	542	K	Calnexin	CNAG_02500	1	0.0118018	105.14	GLVLK(1)TK	3	-0.62313	2
J9VLH1	67	K	Succinyl-CoA:3-ketoacid-coenzyme A transferase	CNAG_05031	1	0.00896317	96.143	ITPSEK(1)SK	2	1.2466	1
J9VLH1	229	K	Succinyl-CoA:3-ketoacid-coenzyme A transferase	CNAG_05031	1	0.00896317	96.143	ITPSEK(1)SK	2	1.2466	1
J9VLH1	493	K	Succinyl-CoA:3-ketoacid-coenzyme A transferase	CNAG_05031	1	0.00896317	96.143	ITPSEK(1)SK	2	1.2466	1
J9VLH3	6	K	Dihydroceramidase	CNAG_01044	1	0.0373854	64.265	GAFDK(1)LR	2	-3.3926	1
J9VLH4	158	K	Translation initiation factor 4G	CNAG_00402	1	9.64287e-06	88.768	TSSLSNPIGPVQEK(1)K	3	-0.43594	1
J9VLH6	166	K	Uncharacterized protein	CNAG_02496	0.998622	0.024789	55.649	QCDK(0.001)EVK(0.999)K	3	-1.7481	1
J9VLH6	169	K	Uncharacterized protein	CNAG_02496	0.99443	0.0337212	45.158	QCDK(0.006)EVK(0.994)K	3	-0.34513	1
J9VLI9	90	K	Elongation factor 1-gamma	CNAG_00417	1	0.00887774	64.121	NLIPSDPK(1)LK	3	-0.92611	2
J9VLI9	199	K	Elongation factor 1-gamma	CNAG_00417	1	1.95665e-05	121.02	NLIPSDPK(1)LK	2	0.045988	3
J9VLI9	233	K	Elongation factor 1-gamma	CNAG_00417	0.929339	0.00558467	62.466	EEPK(0.071)PK(0.929)AEK	3	-0.18607	1
J9VLI9	278	K	Elongation factor 1-gamma	CNAG_00417	1	3.53032e-05	92.792	SAFNLEEWK(1)R	2	-1.8019	1
J9VLJ5	281	K	5-aminolevulinate synthase	CNAG_03939	1	5.51884e-05	76.728	HNDLADLEAK(1)LK	3	1.6725	1
J9VLJ5	479	K	5-aminolevulinate synthase	CNAG_03939	1	0.000986765	78.342	EASDMLLAK(1)HK	3	-0.11902	1
J9VLJ8	141	K	Chaperone regulator	CNAG_03944	1	7.43016e-07	106.26	SVICK(1)TCDGR	2	-0.6316	2
J9VLJ9	43	K	Superoxide dismutase [Cu-Zn]	CNAG_01019	1	0.00862908	72.928	DMDADAK(1)R	2	-1.277	5
J9VLJ9	70	K	Superoxide dismutase [Cu-Zn]	CNAG_01019	1	0.00145668	71.085	K(1)HHGAPTDSER	3	0.083537	1
J9VLJ9	137	K	Superoxide dismutase [Cu-Zn]	CNAG_01019	1	3.88566e-95	171.78	GGNEESLK(1)TGNAGAR	2	-0.18716	2
J9VLK7	50	K	Ribosomal RNA-processing protein 17	CNAG_03954	1	0.0337508	58.699	EWLTGFSK(1)R	2	-2.3122	1
J9VLL1	114	K	Uncharacterized protein	CNAG_03959	1	0.00417438	79.148	NAK(1)EDNLR	2	3.3426	1
J9VLL1	177	K	Uncharacterized protein	CNAG_03959	0.829577	0.00675872	53.034	IEDVKDDDK(0.17)EK(0.83)K	4	-0.19721	1
J9VLL1	201	K	Uncharacterized protein	CNAG_03959	0.829577	0.00675872	53.034	IEDVKDDDK(0.17)EK(0.83)K	4	-0.19721	1
J9VLL7	58	K	Zinc knuckle family protein	CNAG_03964	1	0.000431856	119.21	MRDEAGK(1)R	3	-0.38875	1
J9VLL7	73	K	Zinc knuckle family protein	CNAG_03964	1	0.028864	47.574	MRDEAGK(1)R	3	0.27207	1
J9VLL7	258	K	Zinc knuckle family protein	CNAG_03964	1	0.000431856	119.21	MRDEAGK(1)R	3	-0.38875	1
J9VLM0	154	K	F-type H-transporting ATPase subunit D	CNAG_07487	1	0.00052402	95.531	AVETMLK(1)K	2	-0.18138	6
J9VLM0	166	K	F-type H-transporting ATPase subunit D	CNAG_07487	1	0.000219225	128.36	AVETMLK(1)K	3	0.28185	4
J9VLM1	216	K	Mitochondrial protein	CNAG_00453	1	1.7866e-05	94.402	DLTTAK(1)EIQK	2	-1.9519	1
J9VLM3	258	K	Uncharacterized protein	CNAG_03974	1	0.0293302	80.165	SEDFQK(1)K	2	0.17993	1
J9VLN0	105	K	Glucose and ribitol dehydrogenase	CNAG_00984	1	0.00162527	99.815	DTVDDIK(1)K	2	-0.10956	1
J9VLN9	6	K	Nucleolin	CNAG_07362	1	6.32692e-15	101.53	SAK(1)SAPAAAVK	2	-3.5176	2
J9VLN9	14	K	Nucleolin	CNAG_07362	1	5.32804e-31	138.02	SAPAAAVK(1)VDK	2	-0.93446	2
J9VLN9	173	K	Nucleolin	CNAG_07362	1	2.97828e-06	84.605	K(1)AEEEPAAPAK	3	-1.1843	3
J9VLN9	183	K	Nucleolin	CNAG_07362	1	0.000117064	76.073	KAEEEPAAPAK(1)K	4	0.4229	7
J9VLN9	282	K	Nucleolin	CNAG_07362	1	6.32692e-15	101.53	SAK(1)SAPAAAVK	2	-3.5176	2
J9VLP1	60	K	Uncharacterized protein	CNAG_03999	1	0.036919	48.822	AIEWAGIK(1)PAR	2	1.2617	1
J9VLP2	520	K	Importin beta-2 subunit	CNAG_02457	1	0.00311953	72.23	MVLDHNK(1)R	3	0.68284	1
J9VLP5	27	K	40S ribosomal protein S1	RPS1	1	0.00451498	91.867	K(1)EWYDIK	2	-2.2675	1
J9VLP5	55	K	40S ribosomal protein S1	RPS1	1	6.81388e-56	157.23	TQGLK(1)NANDSLK	3	-0.47573	2
J9VLP5	62	K	40S ribosomal protein S1	RPS1	1	0.000660459	80.24	NANDSLK(1)GR	2	0.39626	2
J9VLP5	151	K	40S ribosomal protein S1	RPS1	1	7.01135e-11	140.82	K(1)TTYAQSSQLK	2	0.62907	1
J9VLP5	152	K	40S ribosomal protein S1	RPS1	1	7.01135e-11	140.82	K(1)TTYAQSSQLK	2	0.62907	1
J9VLP5	167	K	40S ribosomal protein S1	RPS1	1	7.01135e-11	140.82	K(1)TTYAQSSQLK	2	0.62907	1
J9VLP5	199	K	40S ribosomal protein S1	RPS1	1	0.00787793	80.438	EIEK(1)AAK	2	-0.65311	2
J9VLP5	243	K	40S ribosomal protein S1	RPS1	1	2.4226e-56	131.31	LLESHGEAMDTNTGSK(1)VVK	3	0.18586	1
J9VLP6	325	K	U3 small nucleolar RNA-associated protein 12	CNAG_05101	1	0.000955256	94.692	TEEEVSAK(1)R	2	1.6203	3
J9VLP6	826	K	U3 small nucleolar RNA-associated protein 12	CNAG_05101	1	7.8741e-05	108.7	SK(1)VEIPRPPR	3	0.55017	1
J9VLP9	373	K	Aminopeptidase 2	CNAG_04009	1	0.00240695	74.962	IFATK(1)DQIK	2	1.1147	1
J9VLP9	444	K	Aminopeptidase 2	CNAG_04009	1	0.0136237	57.859	TFAMLEK(1)K	3	-0.21065	1
J9VLP9	902	K	Aminopeptidase 2	CNAG_04009	1	0.00416932	86.898	TFAMLEK(1)K	3	-1.6852	2
J9VLQ3	393	K	26S proteasome regulatory subunit N9	CNAG_04014	1	1.88571e-09	106.32	AWTESVGK(1)TEK	2	3.0544	2
J9VLQ5	84	K	Uncharacterized protein	CNAG_02452	1	0.024941	69.275	K(1)GIIEEGK	2	0.45066	1
J9VLR0	440	K	Peptidyl-prolyl cis-trans isomerase-like 4	CNAG_00504	1	0.0133663	65.278	SAPSSGGSK(1)R	2	0.52531	1
J9VLR3	261	K	Alpha-1,3/alpha-1,6-mannosyltransferase	CNAG_00926	1	0.0270167	46.001	K(1)NVDLAIR	2	-1.6807	1
J9VLR5	122	K	Eukaryotic translation initiation factor 3 subunit M	CNAG_00509	1	0.000303824	130.28	RLEQWK(1)K	3	-0.52102	1
J9VLR5	130	K	Eukaryotic translation initiation factor 3 subunit M	CNAG_00509	0.999844	0.00585119	56.205	KGAQETTK(1)VTR	3	1.1033	1
J9VLR5	399	K	Eukaryotic translation initiation factor 3 subunit M	CNAG_00509	1	0.000303824	130.28	RLEQWK(1)K	3	-0.52102	1
J9VLR6	236	K	rRNA biogenesis protein RRP5	CNAG_02437	1	0.00590619	57.859	VELTLIPK(1)K	3	-3.4138	1
J9VLR6	979	K	rRNA biogenesis protein RRP5	CNAG_02437	0.998595	0.0217481	61.78	K(0.001)NPSK(0.999)SAK	3	-0.179	1
J9VLR6	983	K	rRNA biogenesis protein RRP5	CNAG_02437	0.998595	0.0217481	61.78	K(0.001)NPSK(0.999)SAK	3	-0.179	1
J9VLR6	1033	K	rRNA biogenesis protein RRP5	CNAG_02437	1	0.00703795	73.632	K(1)ADVAQALK	2	-0.40015	1
J9VLS0	219	K	Glutathione transferase	CNAG_00921	1	0.0347633	52.018	VGPNLK(1)K	3	0.21256	1
J9VLS1	100	K	Iron-sulfur cluster assembly protein	CNAG_04039	1	0.00559094	53.448	VGEDGVISEVK(1)FK	3	-0.074153	1
J9VLS3	121	K	Uncharacterized protein	CNAG_05111	1	0.00602088	93.649	GFLEQLK(1)K	3	-0.22121	2
J9VLS3	176	K	Uncharacterized protein	CNAG_05111	1	0.00602088	93.649	GFLEQLK(1)K	3	-0.22121	2
J9VLS7	24	K	Uncharacterized protein	CNAG_02422	1	4.12076e-06	107.39	VTVSTTLPGSSK(1)K	3	-0.76688	1
J9VLT3	15	K	Translation initiation factor SUI1	CNAG_04054	1	0.0161228	88.819	VDATTK(1)K	2	0.16675	1
J9VLT6	470	K	Cell division control protein 45	CNAG_02406	1	0.00130877	60.542	EGGK(1)GGGEWFGGTTR	2	0.26624	1
J9VLT8	162	K	Mitochondrial import inner membrane translocase subunit TIM50	CNAG_00533	1	0.0195127	47.187	DIPIEYAK(1)K	3	-0.11477	1
J9VLT8	400	K	Mitochondrial import inner membrane translocase subunit TIM50	CNAG_00533	1	0.0195127	47.187	DIPIEYAK(1)K	3	-0.11477	1
J9VLT8	484	K	Mitochondrial import inner membrane translocase subunit TIM50	CNAG_00533	1	0.0195127	47.187	DIPIEYAK(1)K	3	-0.11477	1
J9VLU9	36	K	Uncharacterized protein	CNAG_00543	1	0.0120633	70.389	FLK(1)SDIAR	2	-1.7599	1
J9VLV1	280	K	Coatomer beta' subunit	CNAG_04074	1	0.0280243	67.981	AWCVAYK(1)K	2	0.21807	1
J9VLV3	31	K	Uncharacterized protein	CNAG_05131	1	0.000126101	72.607	KVSPPGGK(1)K	3	-0.036355	1
J9VLV3	138	K	Uncharacterized protein	CNAG_05131	1	0.000126101	72.607	KVSPPGGK(1)K	3	-0.036355	1
J9VLV3	203	K	Uncharacterized protein	CNAG_05131	1	0.000126101	72.607	KVSPPGGK(1)K	3	-0.036355	1
J9VLV6	540	K	Cation-transporting ATPase	CNAG_05136	1	6.58819e-90	173.59	MSTISSVSDTQGK(1)K	2	-0.87913	4
J9VLV6	789	K	Cation-transporting ATPase	CNAG_05136	1	0.000991218	75.509	IAEHQK(1)LER	3	0.25642	1
J9VLV7	39	K	HAT1-interacting factor 1	CNAG_04079	1	0.0168305	58.981	LVAEGK(1)K	3	-0.68215	1
J9VLV7	389	K	HAT1-interacting factor 1	CNAG_04079	1	9.53479e-05	83.182	AAEGGEEPAAK(1)K	3	0.096023	2
J9VLV7	401	K	HAT1-interacting factor 1	CNAG_04079	1	0.000455164	76.073	AAEGGEEPAAK(1)K	2	1.1775	1
J9VLW1	179	K	H/ACA ribonucleoprotein complex subunit 2	CNAG_02378	1	0.00530904	68.463	EELGLYAGTK(1)R	2	-0.86549	1
J9VLW1	193	K	H/ACA ribonucleoprotein complex subunit 2	CNAG_02378	1	8.72497e-05	60.157	ATLEECMDEVK(1)K	2	-0.12872	1
J9VLW1	217	K	H/ACA ribonucleoprotein complex subunit 2	CNAG_02378	1	8.72497e-05	60.157	ATLEECMDEVK(1)K	2	-0.12872	1
J9VLW7	66	K	Coatomer zeta subunit	CNAG_04089	1	0.000440493	83.226	TFEK(1)SVFDK	2	-0.44971	1
J9VLX1	23	K	GTP-binding protein ypt3	CNAG_02367	1	0.0166785	77.046	SDLK(1)HLR	3	0.76753	1
J9VLX1	128	K	GTP-binding protein ypt3	CNAG_02367	1	0.00242037	85.212	SDLK(1)HLR	3	-0.13284	2
J9VLZ3	270	K	Uncharacterized protein	CNAG_00585	1	0.0298525	40.724	MK(1)RELFRR	2	-3.2287	1
J9VM05	313	K	V-type proton ATPase catalytic subunit A	CNAG_02326	1	0.00320141	70.056	AGREEPIMK(1)R	3	-0.21437	1
J9VM07	326	K	Capsular associated protein	CNAG_00600	0.988551	0.00193907	56.29	AAK(0.989)SNSK(0.011)PEAGPPR	3	1.0025	1
J9VM09	96	K	Inorganic pyrophosphatase	CNAG_02545	1	9.9703e-41	142.38	EETFNPIKQDIK(1)K	4	-0.14168	2
J9VM09	233	K	Inorganic pyrophosphatase	CNAG_02545	1	2.86908e-56	129.02	IPDGKPENVFAFSGEAK(1)SK	3	-0.20387	1
J9VM12	27	K	Cytoplasmic protein	CNAG_00605	1	1.8726e-08	98.942	GPVTDTTFK(1)SK	3	-3.6006	4
J9VM12	29	K	Cytoplasmic protein	CNAG_00605	1	0.000118984	80.318	SK(1)TVDVPELK	2	-1.871	1
J9VM12	186	K	Cytoplasmic protein	CNAG_00605	1	2.2485e-09	86.014	GPVTDTTFK(1)SK	3	-1.8086	1
J9VM12	188	K	Cytoplasmic protein	CNAG_00605	1	0.0067717	82.287	EK(1)LDYLK	2	0.52417	3
J9VM12	193	K	Cytoplasmic protein	CNAG_00605	1	2.2485e-09	86.014	GPVTDTTFK(1)SK	3	-1.8086	1
J9VM22	29	K	Uncharacterized protein	CNAG_00615	1	0.00847743	41.227	MTTDDTQHQPGVK(1)R	3	0.43955	1
J9VM28	4	K	Histone H2A	CNAG_05221	1	5.27362e-25	95.703	SSK(1)VGGGK(1)GGK(1)SK(1)TSSEAK	3	-0.56359	13
J9VM28	20	K	Histone H2A	CNAG_05221	1	1.75942e-60	124.4	VGGGK(1)GGK(1)SK(1)TSSEAK(1)VLTTR	3	-1.0462	4
J9VM28	126	K	Histone H2A	CNAG_05221	1	1.19499e-10	106.38	SSK(1)VGGGK(1)GGK(1)SK(1)TSSEAK	4	-0.099785	12
J9VM32	86	K	Uncharacterized protein	CNAG_05226	1	6.76698e-06	96.342	ICPALQDK(1)AK	3	0.22787	1
J9VM38	167	K	Parafibromin	CNAG_02290	1	0.00822356	63.961	ILDNAK(1)R	2	0.025358	1
J9VM38	204	K	Parafibromin	CNAG_02290	1	7.68741e-15	98.421	SSAGGK(1)ANNFEAFQR	3	-1.1265	1
J9VM38	416	K	Parafibromin	CNAG_02290	1	0.00822356	63.961	ILDNAK(1)R	2	0.025358	1
J9VM46	158	K	Uncharacterized protein	CNAG_02280	1	8.88077e-14	98.21	KGGADAAEGGATSTGDGGVAK(1)R	3	0.299	1
J9VM52	205	K	Triacylglycerol lipase	CNAG_07639	1	0.005047	64.64	AEQMHEFLK(1)K	3	0.69279	1
J9VM57	361	K	Autophagy-like protein 18 Atg18	CNAG_02269	1	0.00254592	83.998	DFAFIK(1)LR	2	-0.78882	1
J9VM65	604	K	Chromatin structure-remodeling complex subunit SFH1	CNAG_03003	1	0.0263007	79.454	AGAPLK(1)R	2	0.5195	1
J9VM66	67	K	Large subunit ribosomal protein L7e	CNAG_00656	1	0.00793121	62.287	EYLNAEK(1)EEIR	2	-3.5617	1
J9VM66	78	K	Large subunit ribosomal protein L7e	CNAG_00656	1	1.45304e-20	124.07	K(1)TGDFYVPAQPK	2	1.6825	3
J9VM66	162	K	Large subunit ribosomal protein L7e	CNAG_00656	1	0.000448181	93.843	GYAK(1)VDGQR	2	-0.33584	3
J9VM66	225	K	Large subunit ribosomal protein L7e	CNAG_00656	1	7.98851e-33	131.48	K(1)FIGYVEGGDAGNR	2	0.54949	2
J9VM70	264	K	Nuclear protein	CNAG_02998	1	0.000732702	63.966	LGALGGEVPAGGK(1)K	3	-1.5443	1
J9VM74	203	K	Translation initiation factor 2 subunit 2	CNAG_02486	1	0.000188074	57.595	FFNLLHAHNPELAGEK(1)R	4	-0.1605	1
J9VM74	220	K	Translation initiation factor 2 subunit 2	CNAG_02486	1	1.75282e-13	106.3	K(1)TLFANITDICR	2	-1.6877	1
J9VM77	1061	K	Nucleoporin nsp1	CNAG_00666	0.999992	0.00278411	55.975	KDSTSGGEFSFGK(1)SK	3	-1.0607	1
J9VM79	104	K	Acetyltransferase	CNAG_02988	1	0.0258338	82.305	NMGIGK(1)R	2	0.61544	2
J9VM98	87	K	Uncharacterized protein	CNAG_00686	1	2.45385e-57	147.64	SSVQLPESGAEWEK(1)K	3	-3.5036	1
J9VM98	98	K	Uncharacterized protein	CNAG_00686	1	0.0153817	76.221	KAQEVK(1)K	3	-0.033737	1
J9VM98	104	K	Uncharacterized protein	CNAG_00686	1	0.0153817	76.221	KAQEVK(1)K	3	-0.033737	1
J9VM98	214	K	Uncharacterized protein	CNAG_00686	1	0.0136215	50.354	AEGSK(1)VYLQAK	3	1.6258	1
J9VMA8	22	K	Alpha-mannosidase	CNAG_00696	1	0.0326679	79.474	TTEAK(1)YK	2	-0.75394	1
J9VMB0	19	K	Ribonucleoside-diphosphate reductase	CNAG_02208	1	2.0536e-08	93.623	EPVAFDK(1)VTAR	3	1.0878	3
J9VMB5	272	K	ADP-ribosylation factor GTPase-activating protein 2/3	CNAG_05314	1	0.00822454	80.24	QLSIENK(1)K	2	1.8199	1
J9VMB5	322	K	ADP-ribosylation factor GTPase-activating protein 2/3	CNAG_05314	1	1.10372e-05	98.582	K(1)SAVSSAPVPGR	2	0.32125	2
J9VMB6	177	K	Peptide chain release factor 1	CNAG_02948	1	0.00249074	82.287	FTVDLPK(1)K	3	0.018805	2
J9VMB7	188	K	Mitochondrial inner membrane protease ATP23	CNAG_02198	1	0.00245546	86.794	QHQACVK(1)R	3	0.044311	1
J9VMC0	26	K	Cytoplasmic protein	CNAG_02943	0.922384	0.00298249	72.272	FTENFGSAK(0.922)K(0.078)E	3	-0.87346	1
J9VMC0	35	K	Cytoplasmic protein	CNAG_02943	1	4.18303e-07	77.08	NTAPHELK(1)PSDILIER	3	1.0797	1
J9VMC0	136	K	Cytoplasmic protein	CNAG_02943	1	0.0015041	82.287	TEIK(1)AHIK	3	0.86347	1
J9VMC0	140	K	Cytoplasmic protein	CNAG_02943	1	8.62164e-35	139.46	AHIK(1)NVQNDTGK	2	0.077648	4
J9VMC0	155	K	Cytoplasmic protein	CNAG_02943	1	0.000302866	88.056	LATSVAK(1)ER	2	-0.25789	1
J9VMC0	196	K	Cytoplasmic protein	CNAG_02943	1	2.50954e-23	110.35	EDPFAVNQAVMK(1)QLQK	3	-0.49767	1
J9VMC0	627	K	Cytoplasmic protein	CNAG_02943	0.831688	0.000357658	73.927	FTENFGSAK(0.832)K(0.168)E	3	-2.512	1
J9VMC5	385	K	Eukaryotic translation initiation factor 3 subunit C	NIP1	1	0.000156824	82.287	TPEVVDGK(1)K	3	0.47887	2
J9VMC5	427	K	Eukaryotic translation initiation factor 3 subunit C	NIP1	1	3.43373e-15	159.83	SEITPFDAK(1)R	2	0.18404	1
J9VMC5	704	K	Eukaryotic translation initiation factor 3 subunit C	NIP1	1	7.13017e-22	110.97	ASQALQAGEWEK(1)AR	2	0.1973	2
J9VMD3	27	K	Large subunit ribosomal protein L5e	CNAG_02928	1	5.13182e-30	143.97	RQGK(1)TDYQAR	3	0.83191	4
J9VMD3	41	K	Large subunit ribosomal protein L5e	CNAG_02928	1	5.27188e-29	187.31	VQK(1)NDAYFSR	2	-0.12836	2
J9VMD3	179	K	Large subunit ribosomal protein L5e	CNAG_02928	1	7.72845e-09	88.19	GASDGGIFIPHNEK(1)R	2	0.20047	2
J9VMD3	255	K	Large subunit ribosomal protein L5e	CNAG_02928	1	0.00754476	61.344	EDPTFK(1)PTEK	3	0.15822	3
J9VMD6	393	K	Uncharacterized protein	CNAG_07382	1	0.0235129	42.629	PSDVLGGLK(1)QAR	3	-0.33484	1
J9VME0	93	K	Transporter particle component	CNAG_02173	1	0.000714612	89.171	LIEEELSK(1)R	2	0.55082	1
J9VME1	183	K	ATP-binding cassette transporter	CNAG_00730	1	0.0258062	51.762	QAVLEQK(1)HK	3	0.58242	1
J9VME1	551	K	ATP-binding cassette transporter	CNAG_00730	1	0.0258062	51.762	QAVLEQK(1)HK	3	0.58242	1
J9VME3	183	K	Acetyl-CoA C-acetyltransferase	CNAG_02918	1	4.85382e-12	115.91	FPMGNCAEHTAAK(1)LK	3	0.21374	2
J9VMF4	1677	K	Uncharacterized protein	CNAG_00740	1	0.00022267	74.611	K(1)TIEVPMWIQR	3	-0.26481	2
J9VMF7	105	K	Aspartate-tRNA(Asn) ligase	CNAG_07400	1	4.95915e-56	154.67	FHELNK(1)DLVGQR	3	0.31778	1
J9VMF7	382	K	Aspartate-tRNA(Asn) ligase	CNAG_07400	1	0.000448083	93.839	FK(1)HEIETVK	2	1.0365	1
J9VMG0	665	K	Pre-mRNA-splicing factor SYF1	CNAG_02426	1	0.00143669	78.513	LEEEHGLAK(1)R	3	0.22898	2
J9VMG0	812	K	Pre-mRNA-splicing factor SYF1	CNAG_02426	1	2.12257e-05	82.831	LEEEHGLAK(1)R	3	0.47788	3
J9VMG3	91	K	Ubiquitin-conjugating enzyme E2 35	CNAG_02148	1	0.000280964	87.184	ICLDILK(1)DK	2	-1.4087	1
J9VMI1	266	K	Uncharacterized protein	CNAG_02877	1	3.18528e-23	130.44	ACDQCNHSK(1)VR	3	0.89387	1
J9VMI1	687	K	Uncharacterized protein	CNAG_02877	1	2.81436e-06	79.489	LNEIDNLPIVTPRPGMGK(1)R	3	-0.0027366	1
J9VMJ3	50	K	Aldehyde dehydrogenase	CNAG_02377	1	0.00244229	110.41	KVPLEK(1)R	3	0.91221	1
J9VMJ7	38	K	Enoyl reductase	CNAG_02372	1	0.0154347	57.59	AAIQAK(1)FPK	3	-0.65448	1
J9VMK1	326	K	Uncharacterized protein	CNAG_02857	1	8.15223e-15	122.69	VDSCVK(1)HEIR	3	-1.2914	1
J9VMK2	458	K	4-aminobutyrate aminotransferase	CNAG_02366	1	0.00149601	120.87	DAFLGK(1)MR	2	1.8475	1
J9VMK4	339	K	DNA-directed RNA polymerase	CNAG_07409	1	0.0243564	42.788	NISTTAAK(1)R	2	-3.063	1
J9VMK4	1202	K	DNA-directed RNA polymerase	CNAG_07409	1	0.0243564	42.788	NISTTAAK(1)R	2	-3.063	1
J9VMK5	433	K	Uncharacterized protein	CNAG_02102	1	0.0428572	44.692	VEVNSK(1)K	3	0.96117	1
J9VMK7	335	K	Amidophosphoribosyltransferase	CNAG_02853	1	0.0111844	107.9	EGFIK(1)NR	2	-0.3044	1
J9VML0	324	K	STE/STE7 protein kinase	CNAG_00769	1	0.0140799	46.88	PTGVTMAMK(1)EIR	2	0.6516	2
J9VML6	281	K	Nucleosome assembly protein 1-like 1	CNAG_02091	1	0.00788572	80.706	AIGTEIK(1)WK	2	-0.16716	3
J9VML7	231	K	Phosphoglycerate dehydrogenase	CNAG_00774	1	6.02993e-05	125.23	LSK(1)NCWEIR	2	0.24147	1
J9VML7	444	K	Phosphoglycerate dehydrogenase	CNAG_00774	1	6.02993e-05	125.23	LSK(1)NCWEIR	2	0.24147	1
J9VMM1	27	K	Large subunit ribosomal protein L27e	CNAG_00779	1	6.72844e-69	164.68	VVVIK(1)QQDDGTK	2	0.40109	2
J9VMM1	55	K	Large subunit ribosomal protein L27e	CNAG_00779	1	0.0307168	89.698	YPLK(1)VTK	2	-0.24047	1
J9VMM1	102	K	Large subunit ribosomal protein L27e	CNAG_00779	1	0.00262621	62.861	GSVSSETFK(1)EPTQR	2	2.0903	1
J9VMN2	10	K	Small subunit ribosomal protein S9	CNAG_02331	0.999891	0.0225906	78.098	LDDKDPK(1)R	3	0.29783	2
J9VMN2	68	K	Small subunit ribosomal protein S9	CNAG_02331	0.999891	0.0225906	78.098	LDDKDPK(1)R	3	0.29783	2
J9VMP7	408	K	ATP-dependent RNA helicase ded1	CNAG_00809	1	0.00771097	72.531	VEYVDDQDK(1)R	2	1.5519	1
J9VMQ2	41	K	FK506-binding protein 2	CNAG_02309	1	0.00142787	84.605	YVPEECPIK(1)SR	2	-0.3691	1
J9VMQ3	15	K	Small subunit ribosomal protein S30	CNAG_00819	1	2.17667e-08	137.01	RMNQQPVGK(1)SG	3	-0.02201	6
J9VMQ3	20	K	Small subunit ribosomal protein S30	CNAG_00819	1	4.23634e-08	87.719	SQTPK(1)VEPQEK	3	1.5998	3
J9VMQ3	26	K	Small subunit ribosomal protein S30	CNAG_00819	1	0.00976047	86.136	VEPQEK(1)K	3	0.23634	2
J9VMQ3	64	K	Small subunit ribosomal protein S30	CNAG_00819	1	1.66693e-05	93.096	MNQQPVGK(1)SG	2	0.2728	3
J9VMR1	67	K	E3 ubiquitin ligase complex SCF subunit sconC	CNAG_00829	1	9.59802e-12	75.529	ILEYCDHHK(1)NDPLPTGDANDADDSR	4	-1.0425	2
J9VMR1	85	K	E3 ubiquitin ligase complex SCF subunit sconC	CNAG_00829	1	9.59802e-12	75.529	ILEYCDHHK(1)NDPLPTGDANDADDSR	4	-1.0425	2
J9VMR1	132	K	E3 ubiquitin ligase complex SCF subunit sconC	CNAG_00829	1	9.59802e-12	75.529	ILEYCDHHK(1)NDPLPTGDANDADDSR	4	-1.0425	2
J9VMU7	221	K	Quinate permease	CNAG_02254	1	0.0243579	44.097	ESPMLLIK(1)RGR	3	-1.6177	1
J9VMV3	143	K	Kynurenine 3-monooxygenase	BNA4	1	0.00842048	73.324	HIDFK(1)NR	3	0.076715	1
J9VMV3	443	K	Kynurenine 3-monooxygenase	BNA4	1	1.08016e-05	78.078	SAPQATLSLTEPFPTK(1)R	3	0.33455	1
J9VMW1	372	K	Phosphoketolase	CNAG_02230	1	2.57575e-05	95.264	SK(1)NNINLVIGSK	3	0.37277	1
J9VMW1	627	K	Phosphoketolase	CNAG_02230	1	2.57575e-05	95.264	SK(1)NNINLVIGSK	3	0.37277	1
J9VMX0	204	K	Phosphopantothenate-cysteine ligase	CNAG_02222	1	7.80921e-06	99.5	MAEHK(1)LQSGK	3	-2.3364	3
J9VMX0	251	K	Phosphopantothenate-cysteine ligase	CNAG_02222	1	8.33061e-08	112.42	LETDPALLIPK(1)SR	2	-0.20627	1
J9VMX9	225	K	Cytoplasmic protein	CNAG_01339	1	0.000747416	71.159	SETGGLMHK(1)LR	3	-0.7956	1
J9VMY1	362	K	Threonine-tRNA ligase	CNAG_06755	1	0.0241726	69.598	YLEEAAK(1)R	2	0.88129	1
J9VMY1	597	K	Threonine-tRNA ligase	CNAG_06755	1	9.81545e-06	85.271	LDFQLTDALK(1)R	2	0.069575	1
J9VMY1	760	K	Threonine-tRNA ligase	CNAG_06755	1	0.000205558	99.283	AVEQIVK(1)LK	2	-0.13501	1
J9VMY1	770	K	Threonine-tRNA ligase	CNAG_06755	1	8.13707e-11	97.068	AAVSK(1)FE	2	-1.035	1
J9VMY2	72	K	Eukaryotic translation initiation factor 3 subunit A	TIF32	1	0.00325742	101.38	ELLEEAK(1)LR	2	-0.31971	1
J9VMY2	113	K	Eukaryotic translation initiation factor 3 subunit A	TIF32	1	0.00325742	101.38	ELLEEAK(1)LR	2	-0.31971	1
J9VMY2	370	K	Eukaryotic translation initiation factor 3 subunit A	TIF32	1	2.95564e-23	118.52	EALVQDAAAK(1)HLK	3	-0.49112	2
J9VMY2	556	K	Eukaryotic translation initiation factor 3 subunit A	TIF32	1	0.0049811	70.942	ELLEEAK(1)LR	2	-1.263	1
J9VMY3	131	K	CAMK/CAMKL/AMPK protein kinase	CNAG_06552	1	1.9475e-09	80.69	GK(1)HGMTEDEAR	3	0.23201	1
J9VMZ2	25	K	UTP-glucose-1-phosphate uridylyltransferase	CNAG_02748	1	5.14263e-57	140.22	GHSAVDFK(1)SATTGVAAK	3	-1.788	1
J9VMZ2	34	K	UTP-glucose-1-phosphate uridylyltransferase	CNAG_02748	1	0.000990869	74.698	MVANEQDPAK(1)K	3	-0.083617	2
J9VMZ2	52	K	UTP-glucose-1-phosphate uridylyltransferase	CNAG_02748	1	2.49752e-08	88.596	MVANEQDPAK(1)K	3	-1.4978	2
J9VMZ2	200	K	UTP-glucose-1-phosphate uridylyltransferase	CNAG_02748	1	2.85263e-12	114.87	VDK(1)ESLLPCPR	3	0.75595	3
J9VMZ2	286	K	UTP-glucose-1-phosphate uridylyltransferase	CNAG_02748	1	5.87339e-57	142.35	ADVK(1)GGTIIDYDGKPR	3	1.2312	3
J9VMZ2	400	K	UTP-glucose-1-phosphate uridylyltransferase	CNAG_02748	1	3.19353e-13	119.25	SCSDLLLIK(1)SK	2	-1.2182	2
J9VMZ2	432	K	UTP-glucose-1-phosphate uridylyltransferase	CNAG_02748	1	0.0126804	73.26	LGGEFK(1)K	3	0.37783	3
J9VMZ2	433	K	UTP-glucose-1-phosphate uridylyltransferase	CNAG_02748	1	0.0102461	85.676	K(1)VANFEK	2	0.2836	1
J9VMZ2	439	K	UTP-glucose-1-phosphate uridylyltransferase	CNAG_02748	1	2.77795e-06	108.7	VANFEK(1)R	2	-0.66931	2
J9VMZ3	52	K	Adenylyl-sulfate kinase	CNAG_02202	1	1.02226e-20	141	STIATALEQHLLHK(1)K	4	0.79926	1
J9VMZ3	70	K	Adenylyl-sulfate kinase	CNAG_02202	1	1.02226e-20	141	STIATALEQHLLHK(1)K	4	0.79926	1
J9VMZ4	174	K	Septation protein imp2	CNAG_06740	1	5.86864e-17	121.02	GLQEGHVQK(1)AR	3	1.4073	2
J9VMZ4	207	K	Septation protein imp2	CNAG_06740	1	0.000688561	93.429	LHTK(1)LDR	3	-1.3398	2
J9VMZ7	64	K	Acyl carrier protein	CNAG_01321	1	0.000752665	76.282	SFEK(1)VDSSK	3	-1.5052	1
J9VMZ8	34	K	Uncharacterized protein	CNAG_02197	1	0.0109175	43.316	SRPEPESEQPAPK(1)R	3	1.6608	1
J9VMZ8	74	K	Uncharacterized protein	CNAG_02197	1	0.00293932	119.41	VTEAAK(1)R	2	0.084566	1
J9VN00	15	K	T-complex protein 1 subunit theta	CNAG_02736	1	0.0104792	56.569	ASGPDLFK(1)SGYK	2	-1.9734	1
J9VN00	262	K	T-complex protein 1 subunit theta	CNAG_02736	1	3.54336e-22	177.16	TAGLAQHSIK(1)R	2	0.0084139	2
J9VN00	320	K	T-complex protein 1 subunit theta	CNAG_02736	1	0.0313233	58.246	VLSK(1)FDLR	2	0.32705	1
J9VN00	442	K	T-complex protein 1 subunit theta	CNAG_02736	1	3.54336e-22	177.16	TAGLAQHSIK(1)R	2	0.0084139	2
J9VN06	46	K	CK1/CK1/CK1-D protein kinase	CNAG_07427	1	0.00949717	77.732	LESVK(1)AK	2	1.9324	2
J9VN06	48	K	CK1/CK1/CK1-D protein kinase	CNAG_07427	1	2.61845e-13	118.87	AK(1)HPQLEYESK	2	0.56686	3
J9VN06	143	K	CK1/CK1/CK1-D protein kinase	CNAG_07427	1	1.34665e-14	97.093	DIKPDNFLMGVGK(1)R	3	-3.0233	3
J9VN06	157	K	CK1/CK1/CK1-D protein kinase	CNAG_07427	1	4.22733e-10	92.939	GNQVNVIDFGLAK(1)K	3	0.90361	1
J9VN06	174	K	CK1/CK1/CK1-D protein kinase	CNAG_07427	1	0.0175792	68.676	ENK(1)NLTGTAR	2	1.8231	1
J9VN11	116	K	D-lactaldehyde dehydrogenase	CNAG_02182	1	1.2021e-05	133.81	ELDIFDGK(1)K	2	0.016073	5
J9VN11	292	K	D-lactaldehyde dehydrogenase	CNAG_02182	1	2.75077e-08	96.745	FPEVK(1)NVPVGK	3	1.2938	2
J9VN11	298	K	D-lactaldehyde dehydrogenase	CNAG_02182	1	7.73007e-68	155.1	NVPVGK(1)SGTHDEVCK	3	-0.059876	4
J9VN13	14	K	Allergen	CNAG_06576	1	2.03856e-15	121.72	QTLDTK(1)HINTTEPVIAR	3	0.32827	1
J9VN13	67	K	Allergen	CNAG_06576	1	2.03856e-15	121.72	QTLDTK(1)HINTTEPVIAR	3	0.32827	1
J9VN13	100	K	Allergen	CNAG_06576	1	2.03856e-15	121.72	QTLDTK(1)HINTTEPVIAR	3	0.32827	1
J9VN13	153	K	Allergen	CNAG_06576	1	2.96552e-35	141.13	ETVDPTVVHK(1)TK	3	1.3897	1
J9VN14	245	K	Nuclear GTP-binding protein	CNAG_02720	1	0.0206693	47.302	EQLIAAAK(1)K	3	0.14343	1
J9VN14	426	K	Nuclear GTP-binding protein	CNAG_02720	1	0.00152311	72.705	K(1)HGEPDLEGAAR	3	0.48058	4
J9VN14	621	K	Nuclear GTP-binding protein	CNAG_02720	1	0.0206693	47.302	EQLIAAAK(1)K	3	0.14343	1
J9VN16	31	K	Serine/threonine-protein phosphatase	CNAG_02177	0.999948	0.0328804	59.35	KLCDK(1)AR	3	-0.3169	1
J9VN22	245	K	T-complex protein 1 subunit gamma	CNAG_02710	1	0.000820839	95.531	DVTHPK(1)MR	2	1.6628	3
J9VN33	82	K	Exocyst protein	CNAG_02696	1	0.0206536	55.98	GK(1)TWYLEDVR	2	0.76826	1
J9VN36	202	K	Nitroreductase	CNAG_02692	1	0.00421072	90.709	VFEPIEK(1)R	2	-0.84522	1
J9VN41	778	K	Translation initiation factor aIF-2	CNAG_03606	1	0.038931	48.467	ETLNSQSK(1)SVR	2	0.42849	1
J9VN41	973	K	Translation initiation factor aIF-2	CNAG_03606	1	0.0276264	91.069	FVTK(1)SGK	2	-0.051153	1
J9VN41	1219	K	Translation initiation factor aIF-2	CNAG_03606	1	0.0332627	57.59	MK(1)VEQGVP	2	-0.8068	1
J9VN44	463	K	Uncharacterized protein	CNAG_01276	1	0.0119059	64.121	AK(1)AEDILSK	2	-0.74088	1
J9VN44	757	K	Uncharacterized protein	CNAG_01276	1	0.0173307	52.167	SSAIMTEK(1)R	2	-0.43731	1
J9VN50	54	K	NAD dependent epimerase/dehydratase	CNAG_02673	1	3.42707e-67	139.9	K(1)HNVTIVPLLGSLEEYDK	4	1.5831	2
J9VN50	102	K	NAD dependent epimerase/dehydratase	CNAG_02673	1	0.00424266	93.649	AILEGMK(1)K	2	-0.49012	2
J9VN50	359	K	NAD dependent epimerase/dehydratase	CNAG_02673	1	4.97176e-13	124.98	INK(1)ALSQQ	2	-0.39026	2
J9VN52	193	K	Ubiquitin-conjugating enzyme E2 G1	CNAG_06592	1	0.0100935	77.662	EDYPSYK(1)K	2	-0.39655	1
J9VN56	29	K	Peptidyl-prolyl cis-trans isomerase	CNAG_03627	1	1.92513e-52	124.62	LFDDVVPK(1)TAQNFR	2	-0.7901	4
J9VN56	138	K	Peptidyl-prolyl cis-trans isomerase	CNAG_03627	1	1.05219e-40	184	KIESYGSGSGATK(1)AK	2	-0.68781	6
J9VN56	139	K	Peptidyl-prolyl cis-trans isomerase	CNAG_03627	1	4.78355e-32	130.29	K(1)IESYGSGSGATK	2	-0.82186	1
J9VN56	151	K	Peptidyl-prolyl cis-trans isomerase	CNAG_03627	1	4.56801e-75	168.45	IESYGSGSGATK(1)AK	3	0.13993	3
J9VN60	89	K	Eukaryotic translation initiation factor 3 subunit G	TIF35	1	1.01381e-05	95.981	K(1)TTIIGENLHFK	3	-0.7891	1
J9VN60	258	K	Eukaryotic translation initiation factor 3 subunit G	TIF35	1	1.01381e-05	95.981	K(1)TTIIGENLHFK	3	-0.7891	1
J9VN72	123	K	Origin recognition complex subunit 2	CNAG_07162	1	0.0130043	46.844	K(1)TPVK(1)TPK	2	-0.80083	1
J9VN72	127	K	Origin recognition complex subunit 2	CNAG_07162	1	0.0130043	46.844	K(1)TPVK(1)TPK	2	-0.80083	1
J9VN83	99	K	Capsular associated protein	CNAG_07554	1	0.00299151	58.172	SLPEAVAEYK(1)K	3	0.69269	1
J9VN96	1291	K	Myosin I binding protein	CNAG_01261	1	0.00181596	106.04	GIFAQGK(1)K	2	0.89035	1
J9VN98	29	K	Pumilio domain-containing protein	CNAG_03675	1	6.54341e-20	118.08	IVQSGK(1)SSK	2	0.12584	2
J9VN98	404	K	Pumilio domain-containing protein	CNAG_03675	1	0.00570324	65.224	K(1)HVEALCK	3	1.5096	1
J9VNA1	62	K	Uncharacterized protein	CNAG_06949	1	0.0233715	46.819	TAPENPK(1)NK	3	-0.97608	2
J9VNA2	605	K	Leukotriene A-4 hydrolase/aminopeptidase	CNAG_02076	1	0.00185351	60.157	LLNEQAPELAK(1)K	3	-0.24271	1
J9VNB2	65	K	Uncharacterized protein	CNAG_06657	1	1.61571e-06	110.25	DSALLPGGTLGK(1)HFR	3	-0.064772	1
J9VNB3	86	K	Valine-tRNA ligase	CNAG_07473	1	0.00463551	52.527	AATK(1)TSAAQSQAPK	3	3.3438	1
J9VNB3	230	K	Valine-tRNA ligase	CNAG_07473	1	0.00929208	57.785	LMK(1)TEGHSR	3	0.59456	1
J9VNB3	341	K	Valine-tRNA ligase	CNAG_07473	1	0.00463551	52.527	AATK(1)TSAAQSQAPK	3	3.3438	1
J9VNB3	596	K	Valine-tRNA ligase	CNAG_07473	1	7.37369e-05	78.324	TEEEAQEK(1)AK	2	0.6725	1
J9VNB3	1052	K	Valine-tRNA ligase	CNAG_07473	1	0.00889292	72.29	K(1)SIVVEGQK	2	0.02221	1
J9VNB3	1060	K	Valine-tRNA ligase	CNAG_07473	1	0.00463551	52.527	AATK(1)TSAAQSQAPK	3	3.3438	1
J9VND1	143	K	Uncharacterized protein	CNAG_03705	1	1.89285e-06	60.621	TVGTSENAATVAEETGEK(1)AK	3	-1.6402	1
J9VNF3	68	K	Ribosomal RNA methyltransferase Nop2	CNAG_03724	1	0.0350996	87.754	GVPGK(1)SR	2	0.44746	1
J9VNF3	291	K	Ribosomal RNA methyltransferase Nop2	CNAG_03724	1	0.0350996	87.754	GVPGK(1)SR	2	0.44746	1
J9VNF9	185	K	Ran GTPase-activating protein 1	CNAG_01197	1	0.00120815	52.569	LEDGSAPDWAAAFGK(1)HR	3	-0.94579	1
J9VNG2	214	K	DNA-directed RNA polymerase II subunit RPB3	CNAG_02022	1	0.0247942	58.815	GIAK(1)HHAK	3	0.30108	1
J9VNG8	96	K	Ribosome production factor 2	CNAG_01187	1	0.000452175	74.338	NDASLFVTGLHSK(1)K	3	-0.72929	1
J9VNJ0	65	K	Glutamine-fructose-6-phosphate transaminase (Isomerizing)	CNAG_01164	1	1.24563e-19	100.45	K(1)HIDEGIPCPLPDQAPAK	4	-1.3775	2
J9VNJ0	172	K	Glutamine-fructose-6-phosphate transaminase (Isomerizing)	CNAG_01164	1	1.8551e-07	110.74	YVWDSQPNK(1)R	2	1.3042	1
J9VNJ0	218	K	Glutamine-fructose-6-phosphate transaminase (Isomerizing)	CNAG_01164	1	0.00608409	76.927	YVWDSQPNK(1)R	2	1.2332	1
J9VNJ0	562	K	Glutamine-fructose-6-phosphate transaminase (Isomerizing)	CNAG_01164	1	0.00608409	76.927	YVWDSQPNK(1)R	2	1.2332	1
J9VNJ0	564	K	Glutamine-fructose-6-phosphate transaminase (Isomerizing)	CNAG_01164	1	0.0214994	55.839	EK(1)SLLIMGR	2	1.0889	1
J9VNJ4	125	K	Pre-mRNA-splicing factor SLU7	CNAG_01159	1	0.0015012	71.692	GAK(1)FTNK	2	0.049763	1
J9VNJ4	485	K	Pre-mRNA-splicing factor SLU7	CNAG_01159	1	6.86704e-06	92.943	LEDLASGK(1)AK	2	1.25	3
J9VNK1	471	K	Peptidyl-prolyl isomerase G (Cyclophilin G)	CNAG_06927	1	0.0209709	71.501	GEGNK(1)FK	3	0.04542	2
J9VNK3	26	K	Phosphotransferase	CNAG_03769	1	0.00193432	57.788	GFNTK(1)NAIGHDVVR	3	2.7375	1
J9VNK3	166	K	Phosphotransferase	CNAG_03769	1	2.9546e-23	113.52	GFNTK(1)NAIGHDVVR	3	-0.36928	3
J9VNK3	355	K	Phosphotransferase	CNAG_03769	1	2.91895e-06	89.698	LIIK(1)ELK	2	0.16286	1
J9VNK3	480	K	Phosphotransferase	CNAG_03769	1	0.0368296	49.448	SSK(1)FVPGER	2	-0.35831	1
J9VNK9	76	K	Replication factor A1	CNAG_01144	1	0.0346835	47.844	QVDK(1)HSLVK	3	-1.4527	1
J9VNM2	268	K	Uncharacterized protein	CNAG_04938	1	0.0100673	86.086	AAFLK(1)HK	3	-0.28915	1
J9VNN1	56	K	Acetyltransferase component of pyruvate dehydrogenase complex	CNAG_01120	1	4.54982e-05	115.57	EVFNK(1)AGEGK	3	1.2178	2
J9VNN1	141	K	Acetyltransferase component of pyruvate dehydrogenase complex	CNAG_01120	0.998224	0.00157905	63.944	EAAPK(0.998)EEK(0.002)PAPK	3	1.0776	1
J9VNN1	148	K	Acetyltransferase component of pyruvate dehydrogenase complex	CNAG_01120	0.999986	1.38277e-06	101.72	EEKPAPK(1)EEK	3	0.65254	1
J9VNN1	294	K	Acetyltransferase component of pyruvate dehydrogenase complex	CNAG_01120	1	1.45977e-05	96.059	EVFNK(1)AGEGK	3	0.98931	4
J9VNN1	301	K	Acetyltransferase component of pyruvate dehydrogenase complex	CNAG_01120	1	1.78985e-09	106.58	TK(1)LSVNDFVVK	2	0.93521	2
J9VNN1	424	K	Acetyltransferase component of pyruvate dehydrogenase complex	CNAG_01120	1	4.54982e-05	115.57	EVFNK(1)AGEGK	3	1.2178	2
J9VNN1	433	K	Acetyltransferase component of pyruvate dehydrogenase complex	CNAG_01120	1	4.54982e-05	115.57	EVFNK(1)AGEGK	3	1.2178	2
J9VNQ3	108	K	Solute carrier family 25 (Mitochondrial phosphate transporter), member 3	CNAG_03824	1	0.0362342	87.251	ESAIK(1)NR	2	0.17191	1
J9VNQ3	123	K	Solute carrier family 25 (Mitochondrial phosphate transporter), member 3	CNAG_03824	1	0.0362342	87.251	ESAIK(1)NR	2	0.17191	1
J9VNR0	20	K	V-type ATPase, G subunit	CNAG_05788	1	0.00417438	79.148	EAAK(1)VVQK	2	1.5139	1
J9VNR0	56	K	V-type ATPase, G subunit	CNAG_05788	0.999987	0.0382011	60.019	KEEEFK(1)R	3	-0.11305	1
J9VNR0	97	K	V-type ATPase, G subunit	CNAG_05788	0.999996	0.00613111	67.704	NKEEVVK(1)K	3	0.071447	1
J9VNR3	99	K	Pleiotropic drug resistance protein	CNAG_04984	1	0.0128321	75.738	LHDGK(1)NR	2	0.49775	1
J9VNR3	294	K	Pleiotropic drug resistance protein	CNAG_04984	1	1.04306e-08	111.12	TITEFCHIAPDGK(1)R	3	-0.56227	1
J9VNR7	34	K	Signal recognition particle subunit SRP9	CNAG_05798	1	0.0184381	48.948	FQPK(1)TGHLVLK	3	4.0318	1
J9VNU3	182	K	UDP-N-acetylglucosamine pyrophosphorylase	CNAG_05828	1	1.77416e-12	123.1	NAPGSK(1)ADCPETSRR	3	-0.35335	3
J9VNU3	464	K	UDP-N-acetylglucosamine pyrophosphorylase	CNAG_05828	1	2.46501e-33	133.25	NAPGSK(1)ADCPETSR	2	0.61495	5
J9VNU3	480	K	UDP-N-acetylglucosamine pyrophosphorylase	CNAG_05828	1	1.77416e-12	123.1	NAPGSK(1)ADCPETSRR	3	-0.35335	3
J9VNU7	299	K	DNA polymerase	CNAG_06607	1	5.36455e-26	170.79	VINSTSVK(1)NVIK	2	0.76523	2
J9VNV1	99	K	Uncharacterized protein	CNAG_06612	1	0.000273404	50.108	MSSGK(1)ATNMDSCR	3	-0.085683	1
J9VNV6	98	K	Protein YOP1	CNAG_01031	1	0.000357087	94.767	SPTIMK(1)LEK	3	0.75175	3
J9VNW1	584	K	Splicing factor U2AF 65 kDa subunit	CNAG_05848	1	0.014228	61.679	DVESTK(1)K	2	1.0141	1
J9VNW2	331	K	Aldehyde dehydrogenase (NAD )	CNAG_06628	1	0.0418294	62.463	EQTSK(1)LK	2	0.41007	1
J9VNW2	375	K	Aldehyde dehydrogenase (NAD )	CNAG_06628	1	5.8538e-06	104.55	QEGATVITGGK(1)R	3	-0.44389	2
J9VNW6	71	K	Small subunit ribosomal protein S15	CNAG_06633	1	1.12657e-09	90.853	AK(1)TEAGPNEKPAMVK	4	1.2477	2
J9VNW6	84	K	Small subunit ribosomal protein S15	CNAG_06633	1	3.26103e-137	189.87	TEAGPNEKPAMVK(1)THLR	4	0.12281	1
J9VNX6	155	K	RNA polymerase-associated protein RTF1	CNAG_06648	1	0.0136349	91.069	ALNVLK(1)NK	2	0.69842	1
J9VNY3	128	K	Uncharacterized protein	CNAG_05060	1	0.000977793	86.911	GSGEGIQLVK(1)R	2	1.1817	1
J9VNZ0	91	K	Mitochondrial protein	CNAG_06668	1	1.64689e-40	139.77	AQWSGVGQK(1)EIER	2	1.0577	2
J9VNZ0	219	K	Mitochondrial protein	CNAG_06668	1	1.0494e-08	95.094	AQLHGNTDPK(1)K	3	1.2931	3
J9VNZ0	230	K	Mitochondrial protein	CNAG_06668	1	0.00011521	91.265	EIHEAALK(1)R	3	-0.25183	4
J9VNZ1	424	K	Flap endonuclease 1	FEN1	1	0.000660078	80.245	EPAAK(1)NTGK	2	0.027156	2
J9VNZ3	351	K	Sulfite reductase (NADPH) hemoprotein, beta-component	CNAG_05070	1	0.00519037	81.296	LVELAK(1)K	3	0.62978	2
J9VNZ6	50	K	Cytoplasmic protein (Fragment)	CNAG_03885	1	1.73029e-05	94.688	DK(1)VENEELLR	2	0.29522	1
J9VP03	229	K	NADH dehydrogenase (Ubiquinone) Fe-S protein 3	CNAG_07177	0.831816	0.0369809	60.91	YDDEK(0.832)K(0.168)R	3	0.40281	1
J9VP10	63	K	Phospholipase A-2-activating protein	CNAG_05084	1	0.00631095	105.14	VEGPEK(1)R	2	-0.11398	2
J9VP10	179	K	Phospholipase A-2-activating protein	CNAG_05084	1	0.00631095	105.14	VEGPEK(1)R	2	-0.11398	2
J9VP12	45	K	Tuftelin-interacting protein 11	CNAG_06691	1	0.0371952	56.258	LFEFK(1)GNK	2	0.12932	1
J9VP12	1015	K	Tuftelin-interacting protein 11	CNAG_06691	1	0.0166715	57.532	AISLEDMVK(1)K	2	-3.8486	1
J9VP14	87	K	Uncharacterized protein	CNAG_03905	1	0.0289424	78.77	QQQPPK(1)QR	2	0.012179	1
J9VP16	395	K	Protein phosphatase PP2A regulatory subunit B	CNAG_06696	0.999999	0.000531447	77.058	GKVPGK(1)K	3	0.23407	1
J9VP17	55	K	Pyruvate carboxylase	CNAG_05907	1	0.00968574	95.358	LADAVK(1)YR	2	0.13847	1
J9VP17	96	K	Pyruvate carboxylase	CNAG_05907	1	2.42934e-13	119.39	YK(1)SDESYLVGK	2	-2.4846	2
J9VP17	320	K	Pyruvate carboxylase	CNAG_05907	1	0.00968574	95.358	LADAVK(1)YR	2	0.13847	1
J9VP17	720	K	Pyruvate carboxylase	CNAG_05907	1	0.00968574	95.358	LADAVK(1)YR	2	0.13847	1
J9VP17	1012	K	Pyruvate carboxylase	CNAG_05907	1	1.17326e-22	105.9	IDERPGLNMAPLDFK(1)K	4	-0.39061	2
J9VP27	105	K	Isocitrate dehydrogenase [NADP]	CNAG_03920	0.999597	0.00188879	71.501	VKEFK(1)LK	3	0.37464	1
J9VP27	127	K	Isocitrate dehydrogenase [NADP]	CNAG_03920	0.999597	0.00188879	71.501	VKEFK(1)LK	3	0.37464	1
J9VP27	421	K	Isocitrate dehydrogenase [NADP]	CNAG_03920	0.999597	0.00188879	71.501	VKEFK(1)LK	3	0.37464	1
J9VP30	710	K	HAL protein kinase	CNAG_07667	1	1.62465e-05	77.279	GVIK(1)HMLDPDPK	3	0.44988	2
J9VP38	437	K	Endothelin-converting enzyme	CNAG_03935	0.999996	0.0170274	65.232	KTVEDFEK(1)R	3	-0.40259	1
J9VP38	781	K	Endothelin-converting enzyme	CNAG_03935	0.999996	0.0170274	65.232	KTVEDFEK(1)R	3	-0.40259	1
J9VP42	280	K	Uncharacterized protein	CNAG_05933	1	0.022696	84.498	ALEYVK(1)K	2	0.11073	1
J9VP42	536	K	Uncharacterized protein	CNAG_05933	1	0.022696	84.498	ALEYVK(1)K	2	0.11073	1
J9VP44	166	K	Glucosamine 6-phosphate N-acetyltransferase	CNAG_05695	1	0.0058024	86.014	VILDCK(1)EAK	2	0.37166	2
J9VP44	910	K	Glucosamine 6-phosphate N-acetyltransferase	CNAG_05695	1	0.000285426	97.734	VILDCK(1)EAK	2	-1.3711	1
J9VP44	913	K	Glucosamine 6-phosphate N-acetyltransferase	CNAG_05695	1	0.0058024	86.014	VILDCK(1)EAK	2	0.37166	2
J9VP44	924	K	Glucosamine 6-phosphate N-acetyltransferase	CNAG_05695	1	0.0058024	86.014	VILDCK(1)EAK	2	0.37166	2
J9VP46	416	K	Uncharacterized protein	CNAG_03945	1	1.17568e-05	61.87	VDELDTGPLPTSEQVGIK(1)R	3	-0.40374	1
J9VP46	485	K	Uncharacterized protein	CNAG_03945	1	1.35462e-12	113.99	RNESEK(1)SLGER	3	0.70999	2
J9VP49	112	K	Transcription elongation factor SPT6	CNAG_03950	1	0.00482872	94.006	EGRPLK(1)R	3	1.3437	2
J9VP49	473	K	Transcription elongation factor SPT6	CNAG_03950	1	7.75082e-10	92.38	AIKEEEAFDEVSK(1)K	3	0.81654	1
J9VP49	1236	K	Transcription elongation factor SPT6	CNAG_03950	1	7.78663e-23	133.32	DAAEAATAAK(1)K	3	0.5223	2
J9VP56	174	K	Pre-mRNA-splicing factor CWC22	CNAG_07689	1	0.0043332	71.614	ISWDALK(1)K	2	-0.23028	1
J9VP60	9	K	Charged multivesicular body protein 5	CNAG_05715	1	0.00166566	115.71	IFGTGK(1)AK	2	0.55601	1
J9VP61	246	K	Ribosome recycling factor	CNAG_03965	1	0.0010472	74.611	DLDGQLALAK(1)K	3	0.4998	1
J9VP65	252	K	Uncharacterized protein	CNAG_07488	0.999874	0.035544	45.598	KAEELDRK(1)R	2	0.34843	1
J9VP65	360	K	Uncharacterized protein	CNAG_07488	0.999874	0.035544	45.598	KAEELDRK(1)R	2	0.34843	1
J9VP66	22	K	Ribosome biogenesis protein ERB1	ERB1	0.999939	0.00252507	84.479	SAPK(1)TAEKPK	3	-0.16207	1
J9VP66	176	K	Ribosome biogenesis protein ERB1	ERB1	0.999939	0.00252507	84.479	SAPK(1)TAEKPK	3	-0.16207	1
J9VP67	364	K	Ketol-acid reductoisomerase, mitochondrial	CNAG_05725	1	0.00412618	65.535	K(1)TYREDLQK	3	-0.77746	2
J9VP70	449	K	Uncharacterized protein	CNAG_00899	0.999079	9.56986e-10	68.41	K(0.001)DVSASAVASK(0.999)NESGGGK	4	0.3568	1
J9VP70	456	K	Uncharacterized protein	CNAG_00899	1	0.000938322	119.75	NESGGGK(1)R	2	0.1406	1
J9VP75	83	K	Grx4 family monothiol glutaredoxin	CNAG_03985	1	0.000122118	81.656	ENLK(1)TYNCLEDQELR	3	0.89439	1
J9VP81	39	K	Nucleolar protein 58	CNAG_05976	1	6.76959e-61	156.24	EFETPEGANK(1)ALK	2	0.98819	2
J9VP81	343	K	Nucleolar protein 58	CNAG_05976	1	0.00237603	62.088	EFETPEGANK(1)ALK	3	0.29385	1
J9VP81	559	K	Nucleolar protein 58	CNAG_05976	1	4.6468e-06	84.365	RADEDEDGEK(1)K	3	0.60245	1
J9VP84	1117	K	Cytoplasmic protein	CNAG_05745	1	0.00399982	65.043	ADAARPGGAAGGK(1)K	3	-0.72961	1
J9VP88	120	K	ATP synthase subunit alpha	CNAG_05750	1	0.0379968	73.26	EGDTVK(1)R	2	-3.0901	1
J9VP88	228	K	ATP synthase subunit alpha	CNAG_05750	1	5.93769e-09	99.941	KWNDGADESK(1)K	3	-1.1552	2
J9VP88	293	K	ATP synthase subunit alpha	CNAG_05750	1	2.22609e-15	160.56	VGSAAQTK(1)LMK	2	-0.66162	2
J9VP88	412	K	ATP synthase subunit alpha	CNAG_05750	1	2.22609e-15	160.56	VGSAAQTK(1)LMK	2	-0.66162	2
J9VP88	529	K	ATP synthase subunit alpha	CNAG_05750	1	0.046869	50.897	K(1)IIEGHVADFLA	2	-0.70087	1
J9VP93	111	K	Uncharacterized protein	CNAG_07672	1	4.96023e-49	144.8	VAQNNVANVENSGK(1)K	3	0.28824	2
J9VP99	242	K	Ornithine-oxo-acid transaminase	CNAG_05134	1	0.0120931	103.83	SELAK(1)LK	2	1.2805	1
J9VP99	350	K	Ornithine-oxo-acid transaminase	CNAG_05134	1	0.0023229	91.318	SELAK(1)LK	2	1.2565	2
J9VPA5	51	K	Large subunit ribosomal protein L24	CNAG_04021	1	0.00365868	53.168	SIPIRK(1)DDEVLIVR	3	0.1947	1
J9VPA5	125	K	Large subunit ribosomal protein L24	CNAG_04021	1	0.00085022	83.862	K(1)SGDVEMTE	2	-0.93918	5
J9VPA6	112	K	Uncharacterized protein	CNAG_03098	1	0.0373732	75.243	GGATGK(1)R	2	-0.22765	1
J9VPA9	133	K	Uncharacterized protein	CNAG_05768	1	0.0203882	44.612	LGIDRPNPAAK(1)K	3	1.1013	1
J9VPB1	445	K	Cullin 3	CNAG_03103	1	0.0199374	63.181	K(1)GK(1)GAK(1)GVGGAAK	2	-0.069206	1
J9VPB1	447	K	Cullin 3	CNAG_03103	1	0.0199374	63.181	K(1)GK(1)GAK(1)GVGGAAK	2	-0.069206	1
J9VPB1	450	K	Cullin 3	CNAG_03103	1	0.0199374	63.181	K(1)GK(1)GAK(1)GVGGAAK	2	-0.069206	1
J9VPB2	265	K	F-box and WD-40 domain-containing protein MET30	CNAG_05773	1	0.000205934	81.625	AAPESSIGAAK(1)K	3	1.781	1
J9VPC4	350	K	Trehalose synthase	CNAG_03113	1	0.007282	91.087	VTEAINK(1)R	2	0.82519	1
J9VPC4	572	K	Trehalose synthase	CNAG_03113	1	0.007282	91.087	VTEAINK(1)R	2	0.82519	1
J9VPC4	700	K	Trehalose synthase	CNAG_03113	1	3.75284e-06	60.949	IDQTGEVNEQDVNVLK(1)K	3	-0.95877	1
J9VPD5	45	K	Fructosamine kinase	CNAG_02542	1	0.0255784	70.441	QYFTK(1)TDR	2	2.6638	1
J9VPD8	356	K	Ubiquinol-cytochrome c reductase core subunit 2	CNAG_05179	0.999959	0.00223892	60.901	NAGEFKEEEVK(1)R	3	-1.5593	1
J9VPF5	108	K	Chaperone DnaK	CNAG_05199	1	0.00994379	71.888	VVETVK(1)STFGR	2	1.1409	1
J9VPF5	114	K	Chaperone DnaK	CNAG_05199	1	0.00994379	71.888	VVETVK(1)STFGR	2	1.1409	1
J9VPF5	171	K	Chaperone DnaK	CNAG_05199	1	2.19543e-16	114.72	DTASAYLGK(1)PVK	2	1.2477	1
J9VPF5	301	K	Chaperone DnaK	CNAG_05199	1	0.00395098	87.476	EAAEK(1)AK	2	-1.7636	2
J9VPF5	354	K	Chaperone DnaK	CNAG_05199	1	4.49741e-14	121.29	TIEPCK(1)K	3	-0.38158	3
J9VPF5	387	K	Chaperone DnaK	CNAG_05199	1	2.95656e-08	96.23	VVETVK(1)STFGR	2	-0.77931	1
J9VPF5	454	K	Chaperone DnaK	CNAG_05199	1	0.00994379	71.888	VVETVK(1)STFGR	2	1.1409	1
J9VPF5	455	K	Chaperone DnaK	CNAG_05199	1	0.00994379	71.888	VVETVK(1)STFGR	2	1.1409	1
J9VPF5	560	K	Chaperone DnaK	CNAG_05199	1	0.00363491	80.755	YAEADK(1)AR	2	-0.43672	2
J9VPF5	620	K	Chaperone DnaK	CNAG_05199	1	1.4793e-21	110.97	GAAGDSSVK(1)AEDIR	3	-0.62486	4
J9VPG5	461	K	Alpha-amylase	CNAG_03146	1	1.18242e-05	102.52	K(1)HFAYGELR	3	-0.61596	1
J9VPH1	466	K	Activating transcription factor	CNAG_04090	1	1.35529e-09	89.506	GGK(1)GSNTSTPQTGSK	3	1.8051	1
J9VPH1	478	K	Activating transcription factor	CNAG_04090	1	3.17937e-20	105.19	GSNTSTPQTGSK(1)R	3	-0.0023568	6
J9VPH1	555	K	Activating transcription factor	CNAG_04090	1	1.74559e-33	175.8	GGK(1)GSNTSTPQTGSK(1)R	3	-0.16907	3
J9VPH6	52	K	Cytochrome c oxidase subunit 6b	CNAG_05839	1	1.35284e-69	170.18	GEEFAPCQQFK(1)K	3	-0.12844	10
J9VPI7	39	K	Chaperone regulator	CNAG_05252	1	0.00314027	73.632	KDASDADIK(1)K	3	-1.1464	1
J9VPI8	208	K	Uncharacterized protein	CNAG_05854	1	0.00261372	72.705	GLPGGASYDDAK(1)R	2	-0.63441	1
J9VPI8	224	K	Uncharacterized protein	CNAG_05854	1	0.00261372	72.705	GLPGGASYDDAK(1)R	2	-0.63441	1
J9VPJ9	137	K	Hydrolase	CNAG_03069	1	0.00294346	105.52	IFEQMK(1)SR	2	0.29849	1
J9VPL1	111	K	Bud site selection protein 20	CNAG_03055	1	0.00440489	66.267	AAGLGTDNK(1)QR	2	0.001792	1
J9VPL5	394	K	Uncharacterized protein	CNAG_07681	1	1.54922e-07	89.827	AAGGVPLSGK(1)D	2	-0.2718	1
J9VPM5	146	K	DNA damage-inducible protein 1	CNAG_03039	1	0.00717556	99.688	DAEFEK(1)QR	2	-0.89929	1
J9VPM5	351	K	DNA damage-inducible protein 1	CNAG_03039	1	0.00717556	99.688	DAEFEK(1)QR	2	-0.89929	1
J9VPP1	283	K	Transcription initiation factor TFIIF subunit alpha	CNAG_03017	1	0.000500093	82.417	LFELQAK(1)NK	2	-2.6799	1
J9VPP1	658	K	Transcription initiation factor TFIIF subunit alpha	CNAG_03017	1	0.000514743	72.583	KENAAVPSSSSSAK(1)R	3	-0.41398	2
J9VPP7	152	K	ATP synthase subunit beta	CNAG_05918	0.999934	0.00192456	91.867	AKHEK(1)SLK	4	0.27675	2
J9VPP7	441	K	ATP synthase subunit beta	CNAG_05918	0.999934	0.00192456	91.867	AKHEK(1)SLK	4	0.27675	2
J9VPP7	540	K	ATP synthase subunit beta	CNAG_05918	0.999934	0.00192456	91.867	AKHEK(1)SLK	4	0.27675	2
J9VPP8	94	K	Uncharacterized protein	CNAG_03007	1	0.00429967	56.414	GLDGWDREEAK(1)R	3	0.68201	1
J9VPQ3	454	K	ATP-dependent RNA helicase ROK1	CNAG_03205	1	0.017207	76.943	QMVEASK(1)K	3	-2.1555	2
J9VPQ3	597	K	ATP-dependent RNA helicase ROK1	CNAG_03205	1	0.017207	76.943	QMVEASK(1)K	3	-2.1555	2
J9VPR1	58	K	Uncharacterized protein	CNAG_05934	1	0.0230164	70.808	SITQLSK(1)K	2	1.3323	1
J9VPT9	233	K	Uncharacterized protein	CNAG_02967	1	0.0141303	94.114	SGFGK(1)QK	2	1.2152	1
J9VPU9	34	K	Asparagine-tRNA ligase	CNAG_02418	1	0.0129326	42.317	K(1)SDLPVVYIDEK	3	0.74011	1
J9VPU9	163	K	Asparagine-tRNA ligase	CNAG_02418	0.998008	4.75005e-57	142.91	SVVLVDDPSK(0.002)ESK(0.998)SAK	3	0.52419	1
J9VPU9	176	K	Asparagine-tRNA ligase	CNAG_02418	1	0.0129326	42.317	K(1)SDLPVVYIDEK	3	0.74011	1
J9VPV1	142	K	Malate dehydrogenase, NAD-dependent	CNAG_03266	1	0.000994547	119.29	AGVFNPK(1)K	3	0.30308	2
J9VPV1	335	K	Malate dehydrogenase, NAD-dependent	CNAG_03266	1	1.02026e-17	99.752	GVTFQPPPPK(1)L	2	-0.51351	1
J9VPV9	627	K	Proteasome activator subunit 4	CNAG_05977	1	3.3381e-05	106.4	AVASAVSALK(1)K	3	0.091503	1
J9VPY8	387	K	Uncharacterized protein	CNAG_02922	1	0.0186571	55.314	SLK(1)EMEK(1)ILK	2	-4.2691	1
J9VPY8	391	K	Uncharacterized protein	CNAG_02922	1	0.0186571	55.314	SLK(1)EMEK(1)ILK	2	-4.2691	1
J9VPZ2	96	K	Hydroxymethylglutaryl-CoA synthase	CNAG_03311	0.977768	0.0192526	49.472	EIADK(0.022)LNLK(0.978)AR	3	-0.89538	1
J9VPZ2	332	K	Hydroxymethylglutaryl-CoA synthase	CNAG_03311	1	0.00864979	79.148	TK(1)TYTDK	2	1.0399	1
J9VPZ2	426	K	Hydroxymethylglutaryl-CoA synthase	CNAG_03311	0.977768	0.0192526	49.472	EIADK(0.022)LNLK(0.978)AR	3	-0.89538	1
J9VPZ7	89	K	Rho GDP-dissociation inhibitor	CNAG_03316	1	0.00667258	82.452	DALAK(1)LK	2	-0.86384	1
J9VPZ8	10	K	Large subunit ribosomal protein L39	CNAG_01455	0.785128	0.0269725	40.377	LK(0.215)TDNK(0.785)IQYNAK	3	-0.12584	1
J9VPZ8	34	K	Large subunit ribosomal protein L39	CNAG_01455	1	9.19555e-05	81.676	TDNK(1)IQYNAK	2	0.86044	1
J9VPZ8	40	K	Large subunit ribosomal protein L39	CNAG_01455	0.785128	0.0269725	40.377	LK(0.215)TDNK(0.785)IQYNAK	3	-0.12584	1
J9VQ02	48	K	Uncharacterized protein	CNAG_03114	1	0.00416932	86.898	K(1)TSSSDER	2	2.2739	1
J9VQ03	714	K	Nucleolar GTP-binding protein 2	NOG2	1	1.60639e-05	80.69	SRGDDEPTGK(1)K	3	0.44724	1
J9VQ06	813	K	Chitin synthase	CNAG_03326	1	0.0304689	79.469	DLGAAK(1)K	2	0.33551	1
J9VQ09	74	K	Uncharacterized protein	CNAG_03118	1	0.0256979	50.372	LGDGRGK(1)SK	3	0.2932	1
J9VQ09	129	K	Uncharacterized protein	CNAG_03118	1	0.0256979	50.372	LGDGRGK(1)SK	3	0.2932	1
J9VQ16	95	K	Uncharacterized protein	CNAG_03337	1	0.00259897	72.2	AHSNAFAFK(1)K	3	-0.20465	1
J9VQ17	47	K	Cellular nucleic acid-binding protein	CNAG_02338	1	0.00115915	122.33	ECPQPK(1)NK	2	-0.57817	3
J9VQ21	537	K	tRNA (guanine-N(7)-)-methyltransferase non-catalytic subunit TRM82	TRM82	1	0.00389534	87.476	EGSRPAK(1)K	3	0.43966	1
J9VQ21	554	K	tRNA (guanine-N(7)-)-methyltransferase non-catalytic subunit TRM82	TRM82	1	0.00389534	87.476	EGSRPAK(1)K	3	0.43966	1
J9VQ24	30	K	Eukaryotic translation initiation factor 5A	CNAG_01428	1	2.3127e-06	97.631	GRPCK(1)IVDMSTSK	3	0.71245	1
J9VQ24	37	K	Eukaryotic translation initiation factor 5A	CNAG_01428	1	2.3127e-06	97.631	GRPCK(1)IVDMSTSK	3	0.71245	1
J9VQ24	42	K	Eukaryotic translation initiation factor 5A	CNAG_01428	1	2.3127e-06	97.631	GRPCK(1)IVDMSTSK	3	0.71245	1
J9VQ24	50	K	Eukaryotic translation initiation factor 5A	CNAG_01428	1	5.30128e-23	131.69	IVDMSTSK(1)TGK	2	-1.6623	11
J9VQ24	70	K	Eukaryotic translation initiation factor 5A	CNAG_01428	1	2.3127e-06	97.631	GRPCK(1)IVDMSTSK	3	0.71245	1
J9VQ25	502	K	Xaa-Pro dipeptidase	CNAG_02327	1	0.00193217	87.258	FVVQDK(1)LK	2	0.84652	1
J9VQ27	170	K	Proteasome subunit beta type	CNAG_02886	0.999713	0.0362206	40.727	KCIDETEK(1)R	3	-1.226	1
J9VQ28	494	K	Uncharacterized protein	CNAG_01423	1	0.0102461	85.676	LQDIWK(1)K	2	-0.44313	1
J9VQ34	16	K	Uncharacterized protein	CNAG_03142	1	4.12066e-16	158.61	NHGDALADAK(1)R	2	-0.22955	2
J9VQ34	69	K	Uncharacterized protein	CNAG_03142	1	7.36397e-43	133.15	NHGDALADAK(1)R	3	-2.0955	5
J9VQ34	76	K	Uncharacterized protein	CNAG_03142	1	4.8709e-24	135.81	LEK(1)HAEAEHER	3	-3.2419	9
J9VQ34	135	K	Uncharacterized protein	CNAG_03142	1	4.12066e-16	158.61	NHGDALADAK(1)R	2	-0.22955	2
J9VQ39	8	K	Uncharacterized protein	CNAG_03362	1	0.00578228	68.657	TAK(1)SAVLK	2	0.087346	1
J9VQ45	559	K	Uridine kinase	CNAG_03367	1	0.000855978	74.376	THSPTGEK(1)R	3	0.71391	1
J9VQ46	177	K	Lupus La protein	CNAG_02301	1	0.000113561	75.589	RGDIEGK(1)GAAGK	3	-0.84207	1
J9VQ46	203	K	Lupus La protein	CNAG_02301	1	0.00641056	72.29	K(1)FAEQESIPK	2	-1.6851	1
J9VQ46	368	K	Lupus La protein	CNAG_02301	1	3.69022e-09	86.548	FINHGENPDWK(1)DLK	3	0.88874	1
J9VQ47	135	K	Vacuolar protein-sorting protein BRO1	CNAG_03372	1	0.0118477	76.679	SDPEGLK(1)R	2	1.1393	1
J9VQ53	371	K	ATP-dependent RNA helicase DOB1	CNAG_01398	1	7.93342e-89	150.69	AMAALAQGQGEDPANPSGGK(1)GK	4	0.90188	2
J9VQ53	772	K	ATP-dependent RNA helicase DOB1	CNAG_01398	1	0.0209821	63.397	VNLPK(1)DLR	2	0.89655	1
J9VQ53	819	K	ATP-dependent RNA helicase DOB1	CNAG_01398	1	0.00297861	101.65	SFVDLVK(1)K	2	-0.65655	1
J9VQ57	197	K	Uncharacterized protein	CNAG_07093	1	0.0047248	93.561	TTIPK(1)NASK	2	0.42203	1
J9VQ60	71	K	4-aminobutyrate transaminase	CNAG_02852	1	4.81674e-34	136.33	GEGLNLHTADGK(1)K	3	-0.72651	1
J9VQ60	385	K	4-aminobutyrate transaminase	CNAG_02852	1	0.000218813	94.465	TK(1)HLIADVR	3	0.12431	1
J9VQ68	229	K	NifU-like protein c	CNAG_03395	1	0.00114595	75.819	GFDEDTGLVK(1)LK	3	-0.6777	1
J9VQ69	37	K	Uncharacterized protein	CNAG_02843	1	1.22237e-13	107.82	K(1)SGSTADITFEK	3	-2.7029	3
J9VQ69	135	K	Uncharacterized protein	CNAG_02843	1	0.0215425	43.69	AIDLDHK(1)QGISSR	3	-0.76383	1
J9VQ69	227	K	Uncharacterized protein	CNAG_02843	1	1.81491e-16	123.28	QVMDVHEEAK(1)R	2	-0.20725	2
J9VQ69	233	K	Uncharacterized protein	CNAG_02843	0.85047	0.0251441	57.59	IAEEK(0.85)K(0.15)K	3	-0.44008	1
J9VQ69	235	K	Uncharacterized protein	CNAG_02843	1	8.91579e-26	98.3	K(1)SHAATVPTDEPGSALPSSDVK	3	0.59005	2
J9VQ75	520	K	Uncharacterized protein	CNAG_01375	1	0.0277969	49.149	TIEPASEPSPAGK(1)R	2	1.3964	1
J9VQ78	1034	K	ATP-binding cassette transporter	CNAG_02262	1	0.00201642	77.14	KLIEDEK(1)R	3	0.056889	1
J9VQ80	399	K	Uncharacterized protein	CNAG_03408	0.998634	0.0381329	40.244	GMK(0.001)DDQK(0.999)ER	3	-0.49823	1
J9VQ80	430	K	Uncharacterized protein	CNAG_03408	1	0.00654367	60.255	QDGGQPEK(1)K	2	-0.15301	3
J9VQ80	450	K	Uncharacterized protein	CNAG_03408	0.999996	0.000168133	75.89	QAEKEDQDAK(1)K	3	-2.2327	2
J9VQ81	48	K	Ubiquitin-like protein Nedd8	CNAG_02827	1	0.000288227	73.435	LIFGGK(1)AMGDDK	3	-1.9937	1
J9VQ82	93	K	GTP-binding nuclear protein	CNAG_02257	1	0.00144908	71.176	K(1)NLQYFEISAK	3	1.5363	1
J9VQ82	117	K	GTP-binding nuclear protein	CNAG_02257	1	0.00144908	71.176	K(1)NLQYFEISAK	3	1.5363	1
J9VQ82	126	K	GTP-binding nuclear protein	CNAG_02257	1	0.00144908	71.176	K(1)NLQYFEISAK	3	1.5363	1
J9VQ82	136	K	GTP-binding nuclear protein	CNAG_02257	1	0.000475921	71.176	K(1)NLQYFEISAK	3	-0.68096	1
J9VQ89	535	K	Exportin-1	CNAG_03418	1	0.000260159	80.245	DLLGLTEMK(1)R	2	1.7894	1
J9VQ89	768	K	Exportin-1	CNAG_03418	1	0.0042233	92.051	LVETYVK(1)K	2	-1.9302	2
J9VQ90	67	K	DNA-directed RNA polymerase II subunit RPB7	CNAG_01359	1	5.93472e-05	106.62	IIPSTGQAK(1)FK	3	0.17979	1
J9VQ91	44	K	Cytoskeleton assembly control protein	CNAG_02237	1	0.00375738	58.172	TEAELSVNIK(1)K	3	0.41665	1
J9VQ91	55	K	Cytoskeleton assembly control protein	CNAG_02237	1	1.1866e-20	120.84	ATSPEETAPK(1)QK	3	1.1826	3
J9VQ91	731	K	Cytoskeleton assembly control protein	CNAG_02237	1	7.21876e-08	95.264	K(1)SGGGQVDVIK	2	1.3385	1
J9VQ91	772	K	Cytoskeleton assembly control protein	CNAG_02237	1	2.28202e-14	96.464	FAETDDSSEK(1)LVK	2	0.40297	1
J9VQ91	928	K	Cytoskeleton assembly control protein	CNAG_02237	1	0.000117584	85.813	ATSPEETAPK(1)QK	3	0.73763	2
J9VQ96	4	K	RNA polymerase II-associated factor 1	CNAG_02232	1	0.0411567	72.928	K(1)SDLLVR	2	-0.54677	1
J9VQA6	14	K	THO complex subunit 4	CNAG_03186	1	2.92049e-05	96.604	SLDDIIADK(1)R	2	0.43907	1
J9VQB5	254	K	Nucleolar protein 56	CNAG_02209	1	0.00150098	109.16	AK(1)NVLDAAR	2	1.0105	1
J9VQB5	520	K	Nucleolar protein 56	CNAG_02209	0.999982	0.00135944	68.044	K(1)SEAMDVDVKEEK	4	-4.0394	1
J9VQC3	61	K	Arginine-tRNA ligase	CNAG_03457	1	0.00543227	73.834	VTGQEEEIAK(1)AR	2	-0.74255	1
J9VQC3	77	K	Arginine-tRNA ligase	CNAG_03457	1	3.77824e-05	80.96	GK(1)PVDLEVWTK	2	0.072205	1
J9VQC3	245	K	Arginine-tRNA ligase	CNAG_03457	1	0.00543227	73.834	VTGQEEEIAK(1)AR	2	-0.74255	1
J9VQC3	490	K	Arginine-tRNA ligase	CNAG_03457	1	0.00543227	73.834	VTGQEEEIAK(1)AR	2	-0.74255	1
J9VQC3	594	K	Arginine-tRNA ligase	CNAG_03457	1	0.00543227	73.834	VTGQEEEIAK(1)AR	2	-0.74255	1
J9VQC7	203	K	26S protease regulatory subunit 7	CNAG_07719	1	0.00896997	104.2	EQIEK(1)LR	2	-0.47253	1
J9VQC7	377	K	26S protease regulatory subunit 7	CNAG_07719	1	5.71161e-06	97.452	IHGK(1)SMSVER	3	0.1202	1
J9VQC8	330	K	AGC/NDR protein kinase	CNAG_02194	0.999993	0.0116914	55.261	KADTNEICALK(1)K	3	-0.37532	1
J9VQC9	55	K	Uncharacterized protein	CNAG_03463	1	0.00100883	67.019	ESHGVGFDGLGK(1)K	3	0.22228	1
J9VQC9	279	K	Uncharacterized protein	CNAG_03463	1	1.174e-09	112.5	AK(1)NAVEEATK	2	0.37728	1
J9VQE6	275	K	Uncharacterized protein	CNAG_03237	1	0.0176979	88.643	GLPAGK(1)R	2	0.15601	1
J9VQF6	126	K	DNAJ domain-containing protein	CNAG_03487	1	0.0378295	44.692	ILDEDK(1)K	3	-2.2599	1
J9VQG8	198	K	Splicing factor 3B subunit 2	CNAG_03267	1	1.69203e-07	73.877	NTVPVPSHWNAK(1)R	3	-1.7306	1
J9VQG8	205	K	Splicing factor 3B subunit 2	CNAG_03267	1	1.69203e-07	73.877	NTVPVPSHWNAK(1)R	3	-1.7306	1
J9VQH4	48	K	F-type H-transporting ATPase subunit G	CNAG_02762	1	0.0153196	68.657	NLIGYSLK(1)E	2	-0.45408	1
J9VQH4	155	K	F-type H-transporting ATPase subunit G	CNAG_02762	1	0.000180721	101.65	NLIGYSLK(1)E	2	-1.2392	1
J9VQH8	68	K	Cellular nucleic acid-binding protein	CNAG_01273	1	3.43719e-05	111.63	DEAAILASK(1)K	2	0.042724	2
J9VQH8	83	K	Cellular nucleic acid-binding protein	CNAG_01273	1	3.43719e-05	111.63	DEAAILASK(1)K	2	0.042724	2
J9VQH8	159	K	Cellular nucleic acid-binding protein	CNAG_01273	1	3.02796e-05	90.614	DEAAILASK(1)K	3	-1.0549	4
J9VQI0	12	K	Large subunit ribosomal protein L24e	CNAG_03283	1	0.0348789	48.527	CDFTGYK(1)VYPSR	2	-0.66793	1
J9VQI0	27	K	Large subunit ribosomal protein L24e	CNAG_03283	1	0.000274689	115.78	GITEEVAK(1)K	3	0.53338	3
J9VQI0	69	K	Large subunit ribosomal protein L24e	CNAG_03283	1	3.09977e-05	105.98	GITEEVAK(1)K	2	-1.0823	2
J9VQI0	111	K	Large subunit ribosomal protein L24e	CNAG_03283	1	0.000274689	115.78	GITEEVAK(1)K	3	0.53338	3
J9VQI1	31	K	Ribosomal protein	CNAG_02144	1	0.0157061	88.819	STMGK(1)PQR	2	0.20266	1
[truncated: 1,537 more rows]

## Sheet: A. fumigatus Af293 acetylome
Supplementary Data 1. Acetylome analyses in C. neoformans, A. fumigatus and C. albicansb.
Protein accession	Position	Amino acid	Protein description	Gene names	Localization probability	PEP	Score	Modified sequence	Charge	Mass error [ppm]	MS/MS count		bAcetylome analysis in A. fumigatus. The acetylome data of three biological replicates of Af293 were pooled.
Q4WWC5	41	K	Histone H2B	htb1	0.773696	9.07083e-05	118.9	TAAAATGDK(0.226)K(0.774)K	3	0.89808	4
Q4WZR7	161	K	Prolyl-tRNA synthetase	AFUA_2G16010	0.783887	7.22694e-09	109.5	K(0.216)VGVK(0.784)NCSFPLFVSEDVLQR	3	0.039585	1
Q4WVR4	86	K	Translation initiation factor eif-2b delta subunit	AFUA_5G13040	0.784711	0.00163473	83.499	K(0.217)K(0.785)AK(0.955)AEK(0.044)AAR	2	-0.65198	3
Q4WZF0	635	K	Uncharacterized protein	AFUA_2G17190	0.78861	0.0149196	46.844	PK(0.197)K(0.789)DK(0.507)K(0.507)AGQK	2	-0.97353	1
Q4WPR4	67	K	Signal recognition particle subunit SRP72	AFUA_4G10180	0.796861	4.44746e-07	98.182	VFEESGDALK(0.797)K(0.203)K	2	-3.0166	1
E9RD31	296	K	Elongation factor Tu	AFUA_1G12170	0.798101	0.000497286	86.288	K(0.798)TK(0.202)VTDIETFK	3	0.060404	1
Q4WNS9	106	K	SUMO-conjugating enzyme	AFUA_4G06830	0.798136	0.00332505	52.862	LDVVFPDEYPTK(0.202)PPK(0.798)CK	3	-0.049936	1
Q4WP17	1283	K	Clathrin heavy chain	AFUA_4G07700	0.825016	7.08133e-21	194.59	EVNQACVDK(0.175)K(0.825)EFR	3	-0.19684	4
Q4WVS9	1513	K	Kinesin family protein	AFUA_5G13190	0.825379	0.0191162	44.788	K(0.524)EEQVK(0.825)K(0.825)K(0.825)DALIEEITAEK	3	-0.30758	1
Q4WVS9	1514	K	Kinesin family protein	AFUA_5G13190	0.825379	0.0191162	44.788	K(0.524)EEQVK(0.825)K(0.825)K(0.825)DALIEEITAEK	3	-0.30758	1
Q4WVS9	1515	K	Kinesin family protein	AFUA_5G13190	0.825379	0.0191162	44.788	K(0.524)EEQVK(0.825)K(0.825)K(0.825)DALIEEITAEK	3	-0.30758	1
Q4WM94	37	K	Chaperonin, putative	AFUA_6G10700	0.827286	9.53469e-07	98.443	IK(0.173)PEAK(0.827)TASGIFLPESSVK	3	-0.49912	1
Q4WP96	415	K	Transcription elongation factor spt5	spt5	0.82805	0.00661356	62.633	LFSEAEAK(0.828)K(0.172)R	3	-0.21963	1
Q4WNG6	259	K	Proteasome component Prs3, putative	AFUA_6G06440	0.828216	0.0486835	66.989	GIEEIYTPLK(0.828)K(0.172)D	2	2.0632	1
Q4WKL7	304	K	Eukaryotic translation initiation factor 3 subunit B	prt1	0.829752	1.08332e-18	153.06	SFVSHDLTAGPAGDAEPK(0.83)K(0.17)K	3	-0.16234	1
Q4WYT8	47	K	BAR adaptor protein RVS167, putative	AFUA_3G14230	0.832246	0.0498111	44.207	FQELEK(0.168)ETK(0.832)K	2	-1.6989	1
Q4WC83	513	K	DNA repair/transcription protein, putative	AFUA_8G05370	0.832569	0.00355414	62.162	AIAALAEISK(0.833)HK(0.167)PR	3	-1.4816	1
Q4WGN6	200	K	Translation elongation factor eEF-3, putative	AFUA_7G05660	0.832583	0.00413091	46.154	VPDLIPAVSEAMWDTK(0.833)ADIK(0.167)K	3	-0.066451	1
Q4WP10	420	K	Ribosome biogenesis protein ytm1	ytm1	0.837231	0.0135401	40.137	ATK(0.837)TDK(0.163)DGAVGESVYSISR	3	0.35209	1
Q4WEM7	545	K	Glutamyl-tRNA synthetase	AFUA_5G03560	0.838182	0.000335104	85.469	GGPATPYTEEK(0.162)PK(0.838)HGK	3	-0.23408	1
Q4WHC3	406	K	Phosphotransferase	AFUA_2G05910	0.84409	2.39514e-34	195.09	K(0.156)K(0.844)NIESCHVGADGSVFTK	3	-0.5943	2
Q4WTS4	182	K	Glycyl-tRNA synthetase	AFUA_5G05920	0.847366	0.00171356	78.324	VVVDEEK(0.025)EAK(0.847)K(0.127)K	3	-0.41164	1
Q4WZI4	197	K	Curved DNA-binding protein (42 kDa protein)	AFUA_2G16820	0.847369	7.0533e-08	113.33	LMVPPGLLASGTEEEK(0.847)K(0.153)K	3	-1.7497	1
Q4WSF6	285	K	Mitogen-activated protein kinase hog1	hog1	0.855466	0.00158005	95.502	MLVFDPK(0.855)K(0.145)R	3	0.020201	2
Q4WTN0	144	K	Cytosine deaminase-uracil phosphoribosyltransferase fusion protein	AFUA_5G05460	0.856515	1.70501e-12	151.74	DEETCK(0.143)PK(0.857)LFYEK	2	1.4354	1
Q4WRU6	978	K	Hsp70 family chaperone Lhs1/Orp150, putative	AFUA_1G15050	0.857142	0.0452061	74.301	PK(0.052)K(0.857)DK(0.091)GK	2	-0.73549	1
P40292	249	K	Heat shock protein 90	hsp90	0.857331	9.52737e-05	102.5	IEEVDDEEEEEK(0.143)K(0.857)K	3	0.1117	2
Q4X1C0	14	K	40S ribosomal protein Rps16, putative	AFUA_2G10500	0.857847	5.82404e-12	141.13	K(0.142)K(0.858)TATAVAHCK	2	0.60553	2
Q4WT08	662	K	Coatomer subunit beta	AFUA_1G10970	0.858304	0.00482574	62.166	DMVQVEDK(0.858)K(0.142)R	3	0.12859	1
Q4WWZ9	36	K	Cytochrome c oxidase copper chaperone Cox17, putative	AFUA_3G07690	0.861009	2.08674e-09	67.913	GAAEQTPGPAPAQQEPTEK(0.039)PK(0.1)PCCVCK(0.861)TEK	4	0.51628	1
Q4WNW2	713	K	ATP dependent RNA helicase (Dob1), putative	AFUA_4G07160	0.862696	0.0172249	47.712	K(0.863)PPK(0.137)NSTEEIPR	3	-2.1137	1
Q4WP05	153	K	Translation initiation factor EF-2 gamma subunit, putative	AFUA_4G07580	0.86381	0.00397828	60.55	SYK(0.864)SEK(0.136)EIDPPCER	3	0.49101	1
Q4W9J1	106	K	Ran exchange factor Prp20/Pim1, putative	AFUA_4G04740	0.871437	0.035336	41.399	VTQPPVK(0.129)K(0.871)PK	3	0.43273	1
Q4WS60	732	K	DNA-directed RNA polymerase subunit	AFUA_1G13900	0.875844	0.000349099	81.92	IQLVEPTLLK(0.124)PK(0.876)R	3	0.42226	1
Q4W9J1	105	K	Ran exchange factor Prp20/Pim1, putative	AFUA_4G04740	0.880642	0.0496618	73.499	VTQPPVK(0.881)K(0.119)PK	2	0.26284	1
Q4WSF6	286	K	Mitogen-activated protein kinase hog1	hog1	0.884113	0.00599486	74.376	MLVFDPK(0.116)K(0.884)R	2	0.0061394	2
Q4WVR4	85	K	Translation initiation factor eif-2b delta subunit	AFUA_5G13040	0.889704	0.00320927	82.261	K(0.89)K(0.89)AK(0.22)AEK(0.001)AAR	3	1.8646	2
Q4X174	209	K	Alcohol dehydrogenase, putative	AFUA_2G10960	0.891392	0.00100738	103.91	VIAIDSGDK(0.109)K(0.891)R	3	-0.33248	1
Q4WEK3	40	K	Uncharacterized protein	AFUA_5G03310	0.89504	0.0294034	96.948	YEAELK(0.895)K(0.105)K	2	1.3686	1
Q4WCJ8	196	K	Uncharacterized protein	AFUA_8G04170	0.895579	0.00990375	53.754	QIK(1)K(0.896)K(0.896)K(0.209)K	2	-0.16412	1
Q4WCJ8	197	K	Uncharacterized protein	AFUA_8G04170	0.895579	0.00990375	53.754	QIK(1)K(0.896)K(0.896)K(0.209)K	2	-0.16412	1
Q4WHB0	416	K	Actin cortical patch component, putative	AFUA_2G06040	0.905589	0.00268228	55.975	TGDFK(0.094)PK(0.906)STVTAVAAR	3	-1.1076	1
Q4WT53	173	K	60S ribosomal protein L35	AFUA_1G10510	0.912727	0.000391423	101.46	K(0.087)K(0.913)EIHFPQR	3	2.2656	1
E9R5E2	47	K	Glucosamine-fructose-6-phosphate aminotransferase	AFUA_6G06340	0.913383	1.03674e-86	263.31	GYDSAGFAVDGDK(0.087)K(0.913)NEVCAFK	3	1.3564	3
Q4WVR4	88	K	Translation initiation factor eif-2b delta subunit	AFUA_5G13040	0.922164	0.00320927	82.261	K(0.539)K(0.539)AK(0.922)AEKAAR	3	0.36614	1
Q4WGJ5	802	K	PHD finger domain protein, putative	AFUA_7G05250	0.922312	6.48902e-06	149.72	MLCDEVK(0.922)K(0.078)R	2	-0.48735	2
Q4X0H3	149	K	Pyrimidine 5'-nucleotidase, putative	AFUA_2G13470	0.92456	4.674e-05	65.175	EVDDALPLDNILK(0.075)PDPK(0.925)LR	3	0.509	1
Q4WZB3	122	K	Heptaketide hydrolyase ayg1	ayg1	0.92709	0.0108698	71.98	FPYVDITK(0.073)PSSIK(0.927)R	2	0.29839	1
Q4WWC5	8	K	Histone H2B	htb1	0.931774	2.85042e-15	133.17	AAEK(0.932)K(0.068)PSTGGK(1)APAGK	2	0.37232	11
Q4WK70	311	K	Topoisomerase I	AFUA_1G03500	0.935081	0.0403169	43.03	SEPVDEK(0.013)K(0.052)PAVK(0.935)K	3	0.053297	1
P40292	73	K	Heat shock protein 90	hsp90	0.943	0.00122225	81.448	IDIIPDK(0.057)ENK(0.943)TLTIR	2	1.2138	2
Q4WJW8	205	K	NADH-cytochrome b5 reductase 2	mcr1	0.945252	0.00444914	61.194	K(0.055)IFK(0.945)DPEDQTK	3	0.016466	1
Q4WYD9	168	K	Uncharacterized protein	AFUA_3G12690	0.947661	0.000639449	80.632	VANTK(0.052)PK(0.948)TFDEWIVR	3	0.51266	2
Q4WN47	58	K	Lysine--tRNA ligase	AFUA_6G07640	0.956064	0.0144427	73.632	EANAPPK(0.044)PEK(0.956)K	2	0.99876	1
Q4WVJ5	178	K	WD repeat protein	AFUA_5G12330	0.956546	0.0104779	82.529	PPK(0.044)EK(0.957)K(0.999)K	2	-0.51896	1
Q4WGY1	477	K	Cytochrome P450 monooxygenase, putative	AFUA_7G06630	0.961559	0.000838305	77.644	YHVQTVTDK(0.038)PK(0.962)AR	3	1.2429	1
P40292	269	K	Heat shock protein 90	hsp90	0.96511	6.0519e-07	118.21	IEEEELNK(0.965)TK(0.035)PIWTR	3	0.6365	1
Q4WWC6	124	K	Histone H2A	hta1	0.965331	0.000327464	102.52	K(0.035)TPK(0.965)SGK(0.999)GPSQEL	2	-0.42202	1
E9R5E2	339	K	Glucosamine-fructose-6-phosphate aminotransferase	AFUA_6G06340	0.966653	7.8443e-08	73.574	GK(0.033)FDHFMQK(0.967)EIFEQPESVVNTMR	4	-0.84154	1
Q4WK70	864	K	Topoisomerase I	AFUA_1G03500	0.967955	0.0388393	83.647	K(0.032)K(0.968)FEK(1)ENEK	2	0.66846	1
Q4X0F7	55	K	Aromatic aminotransferase Aro8, putative	AFUA_2G13630	0.969092	0.00846659	56.205	SPSCYTK(0.031)PK(0.969)AK	3	1.1295	1
Q4WEB0	215	K	Vacuolar ATP synthase catalytic subunit A, putative	AFUA_5G02370	0.972658	0.0419482	40.502	WDFK(0.027)PGK(0.973)FK	3	1.1472	1
Q4WP31	76	K	60S ribosomal protein L38, putative	AFUA_4G07845	0.975318	0.018084	73.499	VVDVSK(0.025)GDK(0.975)K	2	0.12863	1
Q4WLF7	241	K	DNA topoisomerase 2	AFUA_6G13690	0.975717	0.00622043	49.188	GEDYTK(0.976)VTFK(0.024)PDYAK	3	1.0559	1
Q4WXQ7	592	K	Stress response protein nst1	nst1	0.976509	0.0369332	45.825	K(0.023)AQEEERARK(0.977)EAEK	2	0.74509	1
Q4WPD0	220	K	Uncharacterized protein	AFUA_4G08820	0.977578	0.0154276	45.207	K(0.022)QPIGK(0.978)SDTLSSK	3	0.43018	1
Q4WIC3	908	K	MYB DNA-binding domain protein	AFUA_2G02350	0.97838	0.00558291	50.04	SK(0.019)QVK(0.978)PSLPQVGK(0.003)DGK	3	0.30003	1
Q4WLJ6	140	K	GTP-binding nuclear protein	AFUA_6G13300	0.97886	1.1226e-52	267.86	K(0.021)K(0.979)NLQYYDISAK	2	0.29385	2
Q4WNL2	159	K	Dipeptidyl peptidase 3	AFUA_4G06140	0.981642	0.000530369	90.913	K(0.018)TK(0.982)VSDEHLR	3	0.15454	1
Q4WKL9	349	K	C2H2 finger domain protein, putative	AFUA_1G02010	0.981875	0.00391571	54.276	DHFLCLDK(0.018)ECLEK(0.982)K	3	-0.20996	1
Q4WRV2	174	K	ATP-dependent RNA helicase drs1	drs1	0.982222	0.0379602	71.501	QQK(0.036)EK(0.982)K(0.982)R	2	0.17058	1
Q4WRV2	175	K	ATP-dependent RNA helicase drs1	drs1	0.982222	0.0379602	71.501	QQK(0.036)EK(0.982)K(0.982)R	2	0.17058	1
Q4WWZ4	950	K	Plasma membrane ATPase	AFUA_3G07640	0.982505	0.00177631	88.637	SK(0.017)ADTK(0.983)IENMIAHLSK	3	-0.38715	2
Q4WSZ2	144	K	60S ribosomal protein L6	AFUA_1G11130	0.982653	0.0122804	47.836	KTEEAFFK(0.983)QGEK(0.017)PEK	3	-0.66969	1
Q4WZG6	54	K	PT repeat family protein	AFUA_2G17000	0.982984	0.00250164	57.148	DADGK(0.017)PTK(0.983)TEYLFSR	3	0.10595	1
Q4X1G1	135	K	40S ribosomal protein S15, putative	AFUA_2G10090	0.984113	9.00299e-23	116.05	EFNQIEVKPEMVGHYLGEFSITYK(0.016)PVK(0.984)HGR	4	-0.53433	2
Q4WH82	255	K	Replication protein A 70 kDa DNA-binding subunit	AFUA_2G06320	0.984581	0.0190422	86.898	TTSK(0.015)PYDK(0.985)R	2	0.36816	2
Q4WX46	248	K	Uncharacterized protein	AFUA_3G08190	0.987103	1.95496e-05	80.316	DKDKDDEGDEGGDK(0.013)PPTK(0.987)R	3	-0.2136	1
Q4WU02	449	K	DUF89 domain protein	AFUA_5G06710	0.988604	0.00412515	73.498	ADVVVGLK(0.011)PGEDEK(0.989)LR	3	-0.016498	2
Q4WJQ1	799	K	Eukaryotic translation initiation factor 3 subunit A	tif32	0.989411	0.0384285	42.797	K(0.011)EVSEK(0.989)RHEEFEK	3	1.7709	1
Q4WCV2	14	K	Actin associated protein Wsp1, putative	AFUA_6G02540	0.989564	4.11087e-13	116.63	PSILSDADK(0.01)ETVK(0.99)R	2	-0.84592	1
Q4WHP9	575	K	Hsp70 chaperone BiP/Kar2, putative	AFUA_2G04620	0.990935	3.26213e-05	89.468	MVAEAEEFAEEDK(0.009)AIK(0.991)AK	3	-0.3565	1
Q4X0X7	416	K	Adenylosuccinate lyase	AFUA_2G11940	0.991178	0.0245858	68.972	K(0.009)LGK(0.991)NNDLIER	2	0.52885	1
Q4WPE2	99	K	Uncharacterized protein	AFUA_4G08940	0.991391	0.000320061	93.909	IDPNDPHAEYK(0.009)DWK(0.991)R	3	1.1712	1
Q4WT66	1532	K	Nonribosomal peptide synthetase 1	NRPS1	0.991585	0.0298753	46.334	K(0.008)PMFK(0.992)DYMR	3	1.2512	1
Q4WWC7	197	K	Dihydrolipoamide succinyltransferase, putative	AFUA_3G05370	0.991841	0.000132817	61.963	PQPPAPK(0.992)SDSPSDVK(0.008)PSFEGR	3	0.11309	2
Q4WIE1	589	K	Structural maintenance of chromosomes protein	AFUA_2G02170	0.992025	0.00150036	56.081	LAASECESLVQK(0.992)HTDDINK(0.008)K	4	0.51529	1
Q4WJ21	188	K	Adenylate kinase	adk1	0.992212	2.24617e-09	102.07	IFNPPK(0.992)NDMK(0.008)DDVTGEPLIQR	3	-1.653	2
Q4WXK0	55	K	Uncharacterized protein	AFUA_3G09780	0.992336	0.00300324	86.497	SNIIDSIK(0.008)EDNK(0.992)AR	2	-0.2528	2
Q4WDJ0	244	K	Formate dehydrogenase	AFUA_6G04920	0.99245	2.65413e-13	101.6	LK(0.008)PFDCK(0.992)ELLYYDYQPLRPEVEK	3	0.40939	4
Q4WY39	327	K	Fructose-bisphosphate aldolase, class II	AFUA_3G11690	0.993031	4.79779e-14	138.05	DYLMSAVGNPDGEDK(0.007)PNK(0.993)K	2	-0.88264	6
Q4WI65	67	K	Uncharacterized protein	AFUA_2G02930	0.994185	0.0456784	44.318	K(0.007)AEK(0.994)EAK(0.999)AR	2	0.66217	1
Q4WWJ2	189	K	Histone H1	AFUA_3G06070	0.994625	5.66931e-20	178.01	VTK(1)TTAK(0.005)PAEK(0.995)ATK	2	0.16355	1
Q4WK03	145	K	Polyadenylate-binding protein, cytoplasmic and nuclear	pab1	0.995048	0.00209555	63.998	K(0.005)TGQGNVFIK(0.995)NLDAAIDNK	2	0.087477	1
Q4WBM4	328	K	ELMO/CED-12 family protein	AFUA_8G02810	0.995303	0.000721877	74.987	MLLEQSAK(0.005)PGQK(0.995)R	3	-0.19917	1
Q4WTH5	167	K	Protein phosphatase 2C, putative	AFUA_1G09280	0.995304	0.00409919	47.688	AKPLSFDHK(0.005)PQNEGEK(0.995)AR	4	-0.2868	1
Q4WD72	550	K	2-methylcitrate dehydratase, putative	AFUA_6G03730	0.995459	0.00332683	48.196	SSLENYDVDK(0.005)YVDLYVK(0.995)DK	3	-0.59674	1
Q4X077	103	K	Cytochrome p450, putative	AFUA_2G14430	0.995529	0.000372342	64.275	ACGNTESCVK(0.996)TMYK(0.004)PLPK	3	-0.76272	1
Q4WDJ2	871	K	Cytokinesis protein SepA/Bni1	AFUA_6G04940	0.995533	0.0212107	41.684	LEK(0.004)QLERTK(0.996)TQFK	3	-3.7648	1
Q4WJ48	380	K	Uncharacterized protein	AFUA_1G07240	0.996133	7.41269e-14	128.01	VLEEGNVLSEPNK(0.004)EAETCYK(0.996)R	3	0.11474	1
Q4WEB5	94	K	Splicing factor 3a subunit 3, putative	AFUA_5G02420	0.996431	0.0351983	42.031	QLDEIK(0.004)DFHK(0.996)R	3	0.302	1
Q4X0G7	311	K	Translation elongation factor EF-2 subunit, putative	AFUA_2G13530	0.996881	0.000257828	94.767	LASDEK(0.003)DLK(0.997)GK	3	0.045815	4
Q96X30	265	K	Enolase	enoA	0.997035	0.0230708	47.148	K(0.003)YDLDFK(0.997)NPESDPSK	2	-0.82665	1
Q4WQ80	48	K	Splicing factor 3a subunit 2, putative	AFUA_4G11880	0.997112	0.0193142	42.661	LALETIDLDK(0.003)DPYFFK(0.997)NHVGSFECR	4	-0.11052	1
Q4WJQ1	14	K	Eukaryotic translation initiation factor 3 subunit A	tif32	0.997354	0.00773086	49.988	PPPPHIK(0.003)PENVLK(0.997)R	3	-0.17812	1
Q4WCX3	134	K	Uncharacterized protein	AFUA_6G02740	0.99745	0.0183912	45.911	VIDK(0.003)YEK(0.997)ISR	3	-0.18687	1
Q4WHC3	488	K	Phosphotransferase	AFUA_2G05910	0.997873	0.044905	50.034	NK(0.002)DEMQK(0.998)LL	2	0.98948	1
Q4WV43	104	K	37S ribosomal protein S12	AFUA_5G10750	0.998066	0.00307351	62.088	GVCLK(0.998)TGITK(0.002)PK	2	0.92015	2
Q4WCI4	788	K	Uncharacterized protein	AFUA_8G04310	0.998093	4.80758e-09	136.21	ENK(0.998)K(0.002)LEEDNLLK	2	0.63884	1
Q4WP12	193	K	Peptidyl-prolyl cis-trans isomerase B	cpr2	0.998196	0.00302082	65.043	IVK(0.998)SGQIK(0.002)DESTK	3	-0.90804	1
Q4WJ94	117	K	40S ribosomal protein S26	AFUA_1G06770	0.998214	0.018069	54.259	K(0.002)LAPPQAAK(0.998)AM	2	-0.24771	2
Q4WMZ5	818	K	DNA polymerase V, putative	AFUA_6G08170	0.99835	0.0358135	72.138	KDK(0.001)K(0.998)DAK	2	0.25605	1
Q4WVM8	541	K	Nuclear pore complex subunit Nup192, putative	AFUA_5G12670	0.998365	0.00134941	72.321	FLTEEDK(0.002)FLSSK(0.998)FK	2	2.3782	2
P40292	233	K	Heat shock protein 90	hsp90	0.998443	0.000505898	55.208	ETEKEVPDEEAEETK(0.002)EEEDEEK(0.998)K	3	-0.58793	1
Q4WG92	19	K	Tropomyosin, putative	AFUA_7G04210	0.998633	0.00171044	60.549	LEADEAQNK(0.001)VEELK(0.999)AK	3	-0.38051	1
Q4WZS4	197	K	Cofactor for methionyl-and glutamyl-tRNA synthetases, putative	AFUA_2G15940	0.998763	0.000825717	51.31	AAAQNPDAGK(0.001)PLVVGQGK(0.999)PEK	3	0.046071	1
Q4X0C2	486	K	ATP-dependent RNA helicase dbp9	dbp9	0.998796	0.0143612	40.968	HK(0.001)PTSFPTAK(0.999)HDESVLAK	3	-0.19673	1
Q4X1Q7	1797	K	SNF2 family helicase, putative	AFUA_2G09120	0.998846	0.0400955	70.256	VAGK(0.001)GAQK(0.999)R	2	-0.036156	1
Q4WI65	70	K	Uncharacterized protein	AFUA_2G02930	0.998921	0.0456784	44.318	K(0.007)AEK(0.994)EAK(0.999)AR	2	0.66217	1
O43102	86	K	Centromere/microtubule-binding protein cbf5	cbf5	0.998923	0.00165745	48.771	SYISSGVINLDK(0.001)PSNPSSHEVVAWMK(0.999)R	3	-0.34904	1
Q4WK70	867	K	Topoisomerase I	AFUA_1G03500	0.998923	0.0301876	46.457	K(0.344)K(0.657)FEK(0.999)ENEK	3	-0.10149	1
Q4WK26	417	K	Signal recognition particle subunit SRP68	AFUA_1G03940	0.998936	4.72337e-12	125.23	VLCGTNDGMIFETDK(0.001)AECLK(0.999)R	3	0.27519	2
Q4WQM3	342	K	Uncharacterized protein	AFUA_4G13320	0.998995	0.0289152	107.9	ELK(0.001)K(0.999)DQK	2	-0.31359	1
Q4WHY9	68	K	Peptidyl-prolyl cis-trans isomerase	AFUA_2G03720	0.99925	0.0452234	62.861	IVFNLFDK(0.001)DVPK(0.999)TAK	2	0.35943	1
Q4WPF6	182	K	Thioredoxin, putative	AFUA_4G09090	0.999271	0.0123272	46.249	TLFDPSK(0.001)PSALSNNGK(0.999)R	3	1.6723	1
Q4WAZ9	2528	K	PKS-NRPS hybrid synthetase psoA	NRPS14	0.9993	0.021292	41.621	LRPWDK(0.001)PSADTK(0.999)R	3	0.82203	1
Q4WVI9	81	K	Disulfide isomerase (TigA), putative	AFUA_5G12260	0.999325	0.00136609	71.98	DK(0.001)VTVAK(0.999)VDADEHR	3	-0.7008	1
Q4WU74	262	K	GTPase activating protein (Gyp2), putative	AFUA_5G07440	0.999332	0.0148818	48.423	K(0.001)LRDRSK(0.999)MR	2	2.5375	1
Q4X054	225	K	Eukaryotic translation initiation factor 3 subunit D	AFUA_2G14670	0.999397	0.0106137	60.161	SYDK(0.001)APVK(0.999)NAER	2	-0.16871	1
Q4X0N4	15	K	Pre-rRNA processing protein Tsr1, putative	AFUA_2G12880	0.999412	0.00230551	94.767	STTK(0.999)TSHK(0.001)PFK	2	2.008	1
Q4WVA3	153	K	Rho-gdp dissociation inhibitor	AFUA_5G11380	0.999417	2.29537e-18	128.52	VSKDEEMLGSYAPSTTDK(0.001)PIYEK(0.999)K	3	0.30875	3
Q4WWC6	127	K	Histone H2A	hta1	0.99947	0.000327464	102.52	K(0.035)TPK(0.965)SGK(0.999)GPSQEL	2	-0.42202	1
Q4WVJ5	179	K	WD repeat protein	AFUA_5G12330	0.999474	0.0104779	82.529	PPK(0.044)EK(0.957)K(0.999)K	2	-0.51896	1
A4D9K2	209	K	Jumonji family transcription factor, putative	AFUA_1G12332	0.999474	0.00142639	60.062	TPAAPK(0.001)PQTTTSNSQK(0.999)R	3	-0.49066	1
Q4WHA5	261	K	Heterogeneous nuclear ribonucleoprotein HRP1	AFUA_2G06090	0.999505	0.00164293	67.952	PLAICGKPIEVK(1)K	3	-0.077038	1
Q4WCL5	226	K	Acetyl-CoA acetyltransferase, putative	AFUA_8G04000	0.999524	0.0148758	40.319	GKPDVTVTQDEEPK(1)NLNPEK	3	-1.4487	1
Q4W9J9	376	K	Proteasome regulatory particle subunit Rpt6, putative	AFUA_4G04660	0.999546	1.39698e-08	136.57	ILNK(1)HDDKEVAVSK	2	0.27906	2
E9QVU7	697	K	Cell division control protein Cdc48	AFUA_2G17110	0.999593	7.53316e-07	62.02	KTPVAPDVDIPFIASK(1)THGFSGADLGFVTQR	4	0.98023	1
Q4WCT8	152	K	Thioesterase family protein	AFUA_6G02390	0.999614	0.00108314	147.75	VFYNDKEK(1)K	2	0.57933	2
Q4WJ16	243	K	Cell polarity protein (Alp11), putative	AFUA_1G07580	0.999637	0.000451708	99.238	YFTCPNK(1)TGVFVKPEK	2	1.3986	1
Q4X1Q6	55	K	NADH-ubiquinone dehydrogenase 24 kDa subunit, putative	AFUA_2G09130	0.999707	0.00364698	50.493	NKPNNNPSIPFK(1)FSEQNMK	3	-1.6088	1
Q4WTY7	119	K	Uncharacterized protein	AFUA_5G06560	0.999729	0.00260954	56.514	SLVAILAKPDPISTK(1)K	3	1.2119	1
E9QV42	98	K	Fibrillarin	AFUA_1G14220	0.999747	0.00145054	96.708	GGKEDLLVTK(1)NLTPGESVYGEK	3	-0.12311	2
Q4WCJ8	195	K	Uncharacterized protein	AFUA_8G04170	0.999762	0.00990375	53.754	QIK(1)K(0.896)K(0.896)K(0.209)K	2	-0.16412	1
Q4WSG1	283	K	60S ribosomal protein L5, putative	AFUA_1G12890	0.999774	0.0324066	72.275	EEWKAESK(1)K	2	-2.1045	1
Q4WWC5	4	K	Histone H2B	htb1	0.999788	0.000435826	63.754	PPK(1)AAEK(0.905)K(0.095)PSTGGK	3	0.18125	1
Q4W9B7	270	K	Mediator of RNA polymerase II transcription subunit 17	srb4	0.999791	0.0245711	41.695	VKDCGIITGCSK(1)PYR	3	-1.8588	1
Q4WUD7	126	K	Pyridoxine biosynthesis protein	AFUA_5G08090	0.999793	0.00122369	74.15	K(1)HDYKVPFVCGCR	3	-0.27946	2
Q4WEN5	137	K	Mitochondrial export translocase Oxa1, putative	AFUA_5G03640	0.999794	0.0211185	42.941	GKEGNQIEMLK(1)LR	3	0.08027	1
Q4WWR9	239	K	40S ribosomal protein S4	AFUA_3G06840	0.9998	2.72159e-06	87.352	ESNVFVIGQEKPWISLPK(1)GK	3	0.2594	1
Q4X0A9	315	K	Probable E3 ubiquitin ligase complex SCF subunit sconB	sconB	0.999816	0.0125219	44.045	RKPESGKEDTAMVK(1)R	3	0.40343	1
Q4WH91	280	K	Glutamine amidotransferase:cyclase	AFUA_2G06230	0.999825	0.00323849	69.815	NLGKPVDMAK(1)R	2	-0.71235	2
Q4WK23	1002	K	Mitochondrial translation initiation factor IF-2, putative	AFUA_1G03970	0.999849	0.00248161	78.939	DHKPIQVCK(1)K	2	-0.22917	2
Q4WIE3	66	K	40S ribosomal protein S10a	AFUA_2G02150	0.999849	0.00893424	42.58	K(1)TPCGEGSK(0.992)TWDK(0.008)YEMR	3	-2.0451	1
Q4WYH6	239	K	Uncharacterized protein	AFUA_3G13070	0.99986	0.0114519	83.358	ASEKPAAK(1)R	2	0.10134	1
Q4WY39	273	K	Fructose-bisphosphate aldolase, class II	AFUA_3G11690	0.999866	0.0109138	42.123	DKPVYFVFHGGSGSTK(1)EEYK	3	0.10769	1
Q4WGJ9	109	K	40S ribosomal protein S13	AFUA_7G05290	0.999868	0.0342292	130.66	KDKDSK(1)FR	2	0.16946	1
Q4X1G1	85	K	40S ribosomal protein S15, putative	AFUA_2G10090	0.999877	5.46717e-13	143.93	AKQEAKPNEKPELVK(1)THLR	3	-0.27038	4
Q4WCR8	307	K	SAGA-associated factor 11	AFUA_6G02190	0.999885	0.0234531	42.708	LSGK(0.656)K(0.344)PPLPPSSK(1)LR	3	-0.41892	1
Q4WRF2	20	K	40S ribosomal protein S25, putative	AFUA_1G16523	0.999891	1.18379e-12	164.41	VKDK(1)AQHAVVLEK	2	0.63414	2
Q4WVP2	120	K	Mitochondrial large ribosomal subunit YmL35, putative	AFUA_5G12810	0.999896	0.0211491	43.68	EEKIK(1)K(1)ITAMR	2	-1.3265	1
Q4WVP2	121	K	Mitochondrial large ribosomal subunit YmL35, putative	AFUA_5G12810	0.999896	0.0211491	43.68	EEKIK(1)K(1)ITAMR	2	-1.3265	1
Q4WVA0	288	K	Probable kinetochore protein nuf2	nuf2	0.999903	0.0453411	43.168	EK(1)AQIDAMEKR	2	0.59231	1
Q4WDZ1	428	K	RAN small monomeric GTPase (Ran), putative	AFUA_5G01180	0.999906	0.0256136	42.947	KVAEDEVEVLTNK(1)K	3	0.62308	1
Q4X050	678	K	Arsenite resistance protein Ars2, putative	AFUA_2G14710	0.999912	0.0099065	50.786	CKVPECTK(1)LFK	3	-0.20985	1
Q4WH99	279	K	Protein disulfide-isomerase	AFUA_2G06150	0.999914	1.53367e-20	169.69	DQYAEDFKPVAEK(1)HK	2	0.25642	5
Q4WQA7	137	K	G2/M-specific cyclin NimE	AFUA_4G12160	0.999915	0.0196577	46.462	EKPAVEGK(1)R	3	1.6997	1
Q4WT08	43	K	Coatomer subunit beta	AFUA_1G10970	0.999925	0.00156234	77.894	GNDETKVETMK(1)R	3	0.64994	2
Q4WQK3	44	K	Glutamine synthetase	AFUA_4G13120	0.999929	0.0301869	73.887	TK(1)TLSKPVK	2	-0.88354	1
Q4WAN3	18	K	DUF1716 domain protein	AFUA_7G01910	0.999931	0.0172973	46.524	KPLSAASAK(1)R	3	-0.20211	1
Q4WWJ2	102	K	Histone H1	AFUA_3G06070	0.999933	0.000349625	110.31	KEPAAKPAAK(1)K	3	0.48353	2
Q4WM37	1414	K	Bifunctional pyrimidine biosynthesis protein (PyrABCN), putative	AFUA_6G11310	0.999935	0.0347291	42.345	KNVLFSIGSYK(1)EK	2	1.716	1
Q4WI57	110	K	Cytochrome c subunit Vb, putative	AFUA_2G03010	0.999935	1.00015e-20	95.002	KGTLDNPIIVK(1)SAGDEQYAGCTGYPADSHHTVWLTVSR	5	0.24963	1
Q4WWT2	112	K	40S ribosomal protein S9	AFUA_3G06970	0.999941	4.94436e-19	191.79	ELLTLDEKDPK(1)R	2	-0.49289	3
Q4WHL9	14	K	Uncharacterized protein	AFUA_2G04930	0.999943	1.39507e-09	110.64	LK(1)SSVKPEDHSNEEGASLCK	3	0.29818	1
Q4WPX7	676	K	HMG box transcriptional regulator, putative	AFUA_4G10820	0.999947	0.0163114	63.419	ELEEKALK(1)R	3	-1.0091	1
Q4X1I3	129	K	Eukaryotic translation initiation factor 3 subunit G	tif35	0.999952	0.0130597	79.889	GSIKDQLK(1)DK	2	1.4488	1
Q4WY97	233	K	Glutathione peroxidase	AFUA_3G12270	0.999955	0.0277573	65.043	KGEGEATAQAK(1)LS	2	-0.61164	1
Q4WBU2	587	K	Uncharacterized protein	AFUA_8G06810	0.999957	0.00515939	53.491	EIHGKDDEAIADLK(1)R	3	0.77923	1
Q4WQ57	589	K	Alpha-ketoglutarate dehydrogenase complex subunit Kgd1, putative	AFUA_4G11650	0.999958	7.87669e-06	98.573	LIAEGTFTKEDIDEHK(1)K	3	0.5004	1
Q4WYK9	84	K	Nucleolar protein 58	nop58	0.99996	3.08422e-17	192.14	LASLLDEIKDEK(1)K	2	0.050136	2
Q4WCX7	156	K	Acyl-protein thioesterase 1	AFUA_6G02780	0.999961	0.0225735	46.159	LK(1)NYIPENWPNKK	3	0.091871	1
Q4WEI0	163	K	Septin	AFUA_5G03080	0.99997	0.00471467	52.862	PTGHTLKPLDIEVMK(1)R	3	0.36708	1
Q4WD72	509	K	2-methylcitrate dehydratase, putative	AFUA_6G03730	0.999972	0.00554344	83.204	EEAKPEILSK(1)YK	2	-0.032198	3
Q4WMY3	940	K	DNA-directed RNA polymerase subunit beta	AFUA_6G08300	0.999973	0.0330688	47.062	KPVIGDK(1)FSSR	2	-0.041514	1
Q4WAU9	588	K	NIMA-interacting protein TinC	AFUA_7G02570	0.999978	6.13373e-05	68.164	EGVHDSGHGCGKPLTLHK(1)AK	3	0.068695	1
Q4WRB8	130	K	Translationally-controlled tumor protein homolog	AFUA_1G16840	0.999978	0.0247183	55.064	KGAPAAVK(1)K	2	-0.50458	1
Q4WCM6	65	K	Peptidyl-prolyl cis-trans isomerase H	cyp3	0.999979	0.00149123	92.939	NSQGKPQGYK(1)NSK	2	2.2195	1
Q4X0W1	24	K	Uncharacterized protein	AFUA_2G12100	0.999979	0.000703912	48.286	MDTSTKPSSSLPSSNPPSVEGAYK(1)R	3	0.043504	1
Q4WMG8	249	K	Uncharacterized protein	AFUA_6G09950	0.99998	0.00947671	57.108	WKDFASK(1)SK	3	0.60573	1
Q4WFD9	326	K	Uncharacterized protein	AFUA_3G02550	0.99998	0.0267502	59.198	EK(1)LYTK(0.333)AAK(0.333)K(0.333)R	2	0.66957	1
Q4WU60	224	K	Electron transfer flavoprotein, beta subunit, putative	AFUA_5G07300	0.999981	0.0102021	50.222	KLEDFGVEDK(1)R	3	0.52427	1
Q4WQA4	339	K	Histone deacetylase SIR2, putative	AFUA_4G12120	0.999982	1.35121e-31	194.23	ESLEDDSLKPQGLK(1)R	2	0.63635	2
Q4WXQ3	690	K	Acetolactate synthase	AFUA_3G10310	0.999982	0.00627815	59.116	CTKPSEVEEK(1)LK	3	0.47758	1
Q4WJQ0	23	K	G-protein complex gamma subunit GpgA	AFUA_1G05210	0.999982	0.0181151	52.247	KQSVADLK(1)YR	2	2.2515	1
Q4WXZ8	113	K	Ubiquitin (UbiC), putative	AFUA_3G11260	0.999985	5.15877e-05	90.412	YYKVDGDGK(1)IER	2	0.96975	1
A4DA91	45	K	C6 transcription factor, putative	AFUA_4G01392	0.999985	0.0225994	53.237	KEPCMECVK(1)R	2	0.20436	1
Q4WWI2	634	K	Eukaryotic translation initiation factor subunit eIF2A, putative	AFUA_3G05970	0.999985	0.000165571	48.854	TKPAEAPAPAPAAADAAANPTAQDK(1)K	3	0.24494	1
Q4WDG4	86	K	Centromere protein Cse4, putative	AFUA_6G04660	0.999987	0.00586255	60.196	YKPGTVALK(1)EIR	3	0.22653	1
Q4WY69	713	K	C6 transcription factor (Mut3), putative	AFUA_3G11990	0.999987	0.00326759	89.266	QSSVKPVNLK(1)R	3	-0.38211	2
Q4WCM6	55	K	Peptidyl-prolyl cis-trans isomerase H	cyp3	0.999988	5.78291e-05	83.823	FCTGESK(1)NSQGKPQGYK	3	0.20164	1
Q4WHK6	139	K	Alternative oxidase	AFUA_2G05060	0.999988	0.00309335	62.088	HPKPGQEHDAK(1)FR	3	0.58687	2
Q4WMV0	202	K	MICOS complex subunit	AFUA_6G08630	0.999988	0.000966515	70.438	KVPVVAEK(1)HLALR	3	-0.055677	1
Q4WUD7	130	K	Pyridoxine biosynthesis protein	AFUA_5G08090	0.999989	0.0015787	92.151	KHDYK(1)VPFVCGCR	2	0.32105	1
Q4WXX8	181	K	THUMP domain protein	AFUA_3G11060	0.999989	0.00168459	68.044	EILKPHFHSGGPPK(1)K	3	-0.04568	1
E9QRL5	248	K	Nuclear segregation protein (Bfr1), putative	AFUA_1G14120	0.999989	0.0336469	77.662	EIKDNYYK(1)AR	2	0.0040684	1
Q4X0G7	294	K	Translation elongation factor EF-2 subunit, putative	AFUA_2G13530	0.999989	2.04918e-13	142.84	IFAAVNNDKTEEIHK(1)LVEK	3	0.25643	1
A4D9C4	60	K	Uncharacterized protein	AFUA_2G16980	0.999991	0.00368588	59.68	SKPTLGNTGIGK(1)SK	3	0.46765	1
Q4WJV9	230	K	Alcohol dehydrogenase, zinc-containing, putative	AFUA_1G04620	0.999992	0.0249573	65.329	KDPSAQFEK(1)LK	2	-0.86051	1
Q4WMR4	487	K	PHD finger domain protein, putative	AFUA_6G09000	0.999992	0.00467017	58.781	AAKPLPIDTK(1)AK	3	0.1026	1
Q4WTM1	144	K	DUF814 domain protein, putative	AFUA_1G08820	0.999993	0.00830929	64.103	AEKEEFLK(1)K	3	0.63546	1
P67875	47	K	Ribonuclease mitogillin	mitF	0.999993	0.0123119	66.27	TNKWEDK(1)R	3	-0.76585	1
Q4WTW7	181	K	60S ribosomal protein L8, putative	AFUA_5G06360	0.999993	0.00295258	73.951	TDKPLLK(1)ASR	3	-0.51581	2
E9RAB9	650	K	Hsp70 chaperone Hsp88	AFUA_1G12610	0.999993	0.00495596	100.88	YKEK(1)IEAER	2	-1.2381	2
E9QWI4	265	K	Isoleucyl-tRNA synthetase, cytoplasmic	AFUA_1G13710	0.999993	0.00995891	120.33	TLYKDPK(1)K	2	0.82713	1
Q4X1B5	219	K	C2H2 transcription factor (RfeC), putative	AFUA_2G10550	0.999994	3.8655e-05	68.134	DADGKFPCPHCNK(1)TYLHAK	3	-0.96409	1
Q4WRV7	63	K	Protein translocation complex componenet (Npl1), putative	AFUA_1G14940	0.999994	0.000151331	78.674	IQSDYKPEHGDLIEAQK(1)R	3	0.11932	1
Q4WSW3	193	K	Cell wall biogenesis protein phosphatase Ssd1, putative	AFUA_1G11420	0.999995	0.0063035	60.691	KAAELAQQK(1)R	2	0.21377	1
Q4WTY5	125	K	NADH dehydrogenase [ubiquinone] 1 alpha subcomplex subunit	AFUA_5G06540	0.999995	0.0105842	74.987	GAYKPYSTVK(1)PK	2	0.39353	1
E9QRL5	366	K	Nuclear segregation protein (Bfr1), putative	AFUA_1G14120	0.999996	0.00189616	55.097	KEDREEDYFVGTGGK(1)K	4	0.73404	1
Q4WD66	175	K	Biotin synthase, putative	AFUA_6G03670	0.999996	0.0233513	100.25	KTSLK(1)NIK	2	-1.7208	1
Q4WIF1	48	K	CCR4-NOT transcription complex, subunit 3	AFUA_2G02070	0.999996	0.0106345	59.931	DKLEENLK(1)R	3	0.85891	1
Q4X132	95	K	KRR1 small subunit processome component	AFUA_2G11380	0.999996	0.00627815	59.116	KTFDPAAILK(1)AR	3	0.099852	2
Q4WCD5	161	K	Casein kinase, putative	AFUA_8G04810	0.999996	0.000913378	59.884	DVKPHNVMIDHEK(1)R	3	-0.16157	1
A4DA37	273	K	Uncharacterized protein	AFUA_8G04826	0.999996	0.00379192	68.563	GKGDTEMVK(1)LR	2	1.5898	1
Q4X1E3	1338	K	TOR pathway phosphatidylinositol 3-kinase TorA, putative	AFUA_2G10270	0.999997	0.00151746	60.489	EKIDPDSFGVTMGK(1)MR	3	-1.1321	1
Q4X258	172	K	SRP receptor beta subunit (Srp102), putative	AFUA_2G07600	0.999997	0.00433478	65.842	LKDTPGHGK(1)LR	3	-0.10867	1
A4GYZ2	60	K	Alpha-1,4 glucan phosphorylase	AFUA_1G12920	0.999998	0.00106548	71.545	K(1)HSATGFSNKDEFEK	3	0.47864	1
Q4WK69	91	K	ATP synthase subunit gamma	AFUA_1G03510	0.999998	7.72075e-26	207.55	VFENAETKPLEDK(1)K	2	0.009754	5
Q4WY45	254	K	Oxysterol binding protein (Osh5), putative	AFUA_3G11750	0.999998	0.00129025	60.307	KNTFNAVLYHEK(1)HGER	5	-0.51533	2
Q4WP12	37	K	Peptidyl-prolyl cis-trans isomerase B	cpr2	0.999998	8.68127e-05	73.928	ITSK(1)VFFDIEHGDKPLGR	3	-0.4755	1
Q4WX65	182	K	Inorganic diphosphatase, putative	AFUA_3G08380	0.999998	1.83455e-15	149.69	EEFLNPIKQDVK(1)K	2	-0.14418	2
Q8NKF4	173	K	60S ribosomal protein L3	rpl3	0.999998	0.0429858	101.28	KTPLK(1)QK	2	-0.13685	1
Q4W9T8	690	K	Glycine dehydrogenase	AFUA_4G03760	0.999999	0.014609	61.11	KYHEANGGEK(1)R	2	0.80739	1
Q4WCW9	172	K	Structural maintenance of chromosome complex subunit SmcA	AFUA_6G02700	0.999999	0.00266605	67.095	AKDPGEFVK(1)HGCR	3	0.2069	1
Q4WUD3	475	K	Probable Xaa-Pro aminopeptidase P	ampp	0.999999	2.01351e-08	124.62	TFHFGKPTELEK(1)K	2	-0.24513	1
Q4WWR1	118	K	60S ribosomal protein L37	AFUA_3G06760	0.999999	0.00922325	73.887	KYNWSEK(1)AK	2	-1.3542	2
Q4WX65	319	K	Inorganic diphosphatase, putative	AFUA_3G08380	0.999999	1.40545e-05	81.316	IPDGKPENQFAFSGECK(1)NK	3	-0.5101	2
Q4WET4	205	K	Cyclin-dependent protein kinase PhoA	AFUA_5G04130	0.999999	0.0341313	73.082	DLKPQNLLINK(1)K	2	0.033253	1
Q4X1G1	66	K	40S ribosomal protein S15, putative	AFUA_2G10090	0.999999	0.00648598	91.783	KPMGLIK(1)K	2	0.34848	4
Q4WAM8	275	K	Heat shock protein (Sti1), putative	AFUA_7G01860	0.999999	0.017622	67.93	KIGNDFYK(1)K	2	-0.1231	2
Q4WIA5	155	K	Casein kinase I, putative	AFUA_2G02530	0.999999	0.000656049	86.214	DIKPDNFLMGIGK(1)R	2	0.45334	4
Q4WIV3	299	K	Carboxyphosphonoenolpyruvate phosphonomutase, putative	AFUA_2G00540	0.999999	0.00111481	62.709	LKNEGITGIPEGLGPK(1)K	3	-0.19755	1
Q4WXT8	76	K	Hydroxymethylglutaryl-CoA synthase Erg13, putative	AFUA_3G10660	0.999999	0.0120148	74.392	KYNIDPK(1)SIGR	2	0.92792	1
Q4WCW2	360	K	ATP-dependent RNA helicase sub2	sub2	0.999999	0.00676046	69.198	EFKEFNK(1)R	3	0.73214	1
A0A067Z9B6	171	K	O-methyltransferase af390-400	af390-400	1	7.93952e-32	200.77	DDK(1)ASCYIDTFPEKK	2	-0.80013	5
A0A067Z9B6	182	K	O-methyltransferase af390-400	af390-400	1	0.000279232	100.38	ASCYIDTFPEK(1)K	2	-0.80072	2
A4D9A6	64	K	Phosphoribosylglycinamide formyltransferase, putative	AFUA_2G10855	1	1.75949e-09	130.27	RADIPTQYHNLVK(1)YK	3	1.0564	2
A4D9A8	308	K	Uncharacterized protein	AFUA_2G11470	1	0.00418555	109.71	HYELSEK(1)R	2	-0.24459	1
A4D9C4	67	K	Uncharacterized protein	AFUA_2G16980	1	0.0212547	82.305	LLSAK(1)AK	2	-0.25799	1
A4D9E7	11	K	Cyclin, putative	AFUA_3G10070	1	2.24359e-05	106.62	ASAPSHSSQK(1)R	2	0.36603	2
A4D9H7	394	K	Uncharacterized protein	AFUA_5G12302	1	8.50753e-10	137.55	SSTFSTK(1)QIGK(1)R	2	0.50874	6
A4D9H7	398	K	Uncharacterized protein	AFUA_5G12302	1	8.50753e-10	137.55	SSTFSTK(1)QIGK(1)R	2	0.50874	5
A4D9I9	168	K	Nucleoside-diphosphate-sugar epimerase, putative	AFUA_5G07170	1	0.00412999	49.768	APDSVK(1)TSIVCPPTIYGPGR	2	-0.83436	2
A4D9J9	63	K	DUF636 domain protein	AFUA_1G09754	1	0.0300227	104.44	GKDLIK(1)K	2	-0.16208	1
A4D9K0	67	K	Cytochrome c oxidase assembly protein Cox19, putative	AFUA_1G09757	1	2.08262e-08	127.71	MEK(1)NLMAPDDFK	2	0.33099	4
A4D9K2	1261	K	Jumonji family transcription factor, putative	AFUA_1G12332	1	1.1658e-05	120.77	ILK(1)TCGSFVQR	2	0.20455	1
A4D9K5	252	K	Ubiquitin-protein ligase Sel1/Ubx2, putative	AFUA_1G14690	1	0.00113747	90.614	DCDQATYYYK(1)K	2	1.1999	1
A4D9L0	102	K	Glutathione S-transferase kappa	AFUA_1G16635	1	0.00645188	113.1	ALTYIK(1)R	2	-0.46681	1
A4D9M6	753	K	Sit4-associated protein (Sap185), putative	AFUA_4G11012	1	0.000517268	100.07	ITQAIVAGQK(1)R	2	0.46852	1
A4D9N6	105	K	Disrupter of telomere silencing protein Dot5, putative	AFUA_4G05915	1	0.000299855	77.776	ASTPGCTK(1)QACLFR	2	0.32969	1
A4D9N7	10	K	NADH-ubiquinone oxidoreductase 21 kDa subunit, putative	AFUA_4G05910	1	0.000677562	75.589	AAK(1)SASNAIAVHK	2	-0.75516	2
A4D9N7	142	K	NADH-ubiquinone oxidoreductase 21 kDa subunit, putative	AFUA_4G05910	1	0.0182836	54.198	GLAAIFEK(1)DK	2	0.17671	2
A4D9S6	102	K	Ubiquitin UbiA, putative	AFUA_1G04040	1	5.8632e-17	155.14	ALASK(1)YNCEK(1)SICR	2	-0.46508	1
A4D9S6	107	K	Ubiquitin UbiA, putative	AFUA_1G04040	1	5.8632e-17	160.16	YNCEK(1)SICR	2	-0.50387	2
A4D9S6	138	K	Ubiquitin UbiA, putative	AFUA_1G04040	1	4.40065e-23	212.27	CGHSNQLRPK(1)K	3	-1.7689	6
A4D9U6	140	K	Uncharacterized protein	AFUA_2G02165	1	0.000651374	104.01	RCHLPEK(1)YR	3	0.76593	1
A4DA02	46	K	C6 transcription factor, putative	AFUA_5G01272	1	0.0121341	82.287	ECVYVK(1)SR	2	0.084248	1
A4DA06	51	K	Uncharacterized protein	AFUA_5G02650	1	2.12097e-06	174.27	EFLALQK(1)R	2	1.3111	2
A4DA06	121	K	Uncharacterized protein	AFUA_5G02650	1	6.81663e-05	118.28	IQQANK(1)TFSR	2	0.16107	1
A4DA08	87	K	C6 transcription factor, putative	AFUA_5G02690	1	0.00158494	92.939	DHPDICSYERPSK(1)K	2	-0.95162	1
A4DA32	176	K	Carbonic anhydrase	AFUA_8G06550	1	3.49963e-28	190.11	NVIK(1)TAAVQQSFHER	2	-0.65807	2
A4DA45	121	K	Uncharacterized protein	AFUA_8G02315	1	0.0261111	70.912	LQK(1)QGK(1)R	2	0.49986	2
A4DA45	124	K	Uncharacterized protein	AFUA_8G02315	1	0.0261111	70.912	LQK(1)QGK(1)R	2	0.49986	2
A4DA78	82	K	Copper resistance protein Crd2, putative	AFUA_4G04318	1	3.50709e-16	152.58	AAAENHPVTGDACPCGK(1)R	2	-0.48104	2
A4DA81	190	K	Cytochrome c heme lyase	AFUA_4G04600	1	0.0167625	56.043	GLGQAWEK(1)CR	2	0.5701	1
A4DA87	60	K	Uncharacterized protein	AFUA_4G00235	1	0.00782097	58.32	APALTEHASNK(1)HNK	2	-0.08876	1
A4GYZ2	125	K	Alpha-1,4 glucan phosphorylase	AFUA_1G12920	1	0.0105578	97.635	QSFADQK(1)R	2	-0.68915	2
A4GYZ5	323	K	Nucleoporin, putative	AFUA_1G12280	1	0.0241287	124.08	K(1)HLVLSK	2	-1.4029	1
A4GYZ5	329	K	Nucleoporin, putative	AFUA_1G12280	1	0.0233151	92.47	HLVLSK(1)R	2	-0.49598	1
E9QRL5	47	K	Nuclear segregation protein (Bfr1), putative	AFUA_1G14120	1	0.0127631	92.822	LNQIK(1)AK	2	1.2344	1
E9QRL5	64	K	Nuclear segregation protein (Bfr1), putative	AFUA_1G14120	1	2.59022e-14	154.52	IESAKPNNQDSPSAK(1)R	2	0.16724	2
E9QRL5	118	K	Nuclear segregation protein (Bfr1), putative	AFUA_1G14120	1	1.25132e-05	120.55	MPFK(1)NVEDIDR	2	1.177	2
E9QRL5	182	K	Nuclear segregation protein (Bfr1), putative	AFUA_1G14120	1	0.0254637	77.732	AQIATLK(1)K	2	-0.00077554	2
E9QRL5	216	K	Nuclear segregation protein (Bfr1), putative	AFUA_1G14120	1	2.08536e-18	173.06	AEHDSAFK(1)NLNALR	2	-0.31648	2
E9QRL5	234	K	Nuclear segregation protein (Bfr1), putative	AFUA_1G14120	1	0.00234077	119.86	LHAEQQK(1)K	2	0.003894	1
E9QRW5	216	K	Mitochondrial processing peptidase alpha subunit, putative	AFUA_1G11870	1	0.0195655	69.598	EVFFK(1)PER	2	1.2036	1
E9QTS9	247	K	U3 small nucleolar ribonucleoprotein protein IMP4, putative	AFUA_1G13070	1	0.0200484	46.406	HHVFVK(1)TGYR	3	0.51599	1
E9QU85	24	K	Ribosomal protein	AFUA_1G11710	1	4.20882e-98	306.27	ENVEQLLNYSQNEK(1)K	2	-0.019723	2
E9QU85	78	K	Ribosomal protein	AFUA_1G11710	1	2.93522e-21	170.16	AK(1)HHGIDAMSADDLKK	3	-0.71487	9
E9QU85	91	K	Ribosomal protein	AFUA_1G11710	1	1.06625e-21	191.57	HHGIDAMSADDLK(1)K	3	-0.93126	14
E9QU85	118	K	Ribosomal protein	AFUA_1G11710	1	7.98854e-22	160.64	KYDAFLASDTLIK(1)QIPR	2	-0.65294	2
E9QU85	130	K	Ribosomal protein	AFUA_1G11710	1	0.0418728	47.039	LLGPGLSK(1)AGK	2	-0.040758	1
E9QU85	156	K	Ribosomal protein	AFUA_1G11710	1	0.0242865	66.351	STIK(1)FQLK	2	1.2949	1
E9QU85	214	K	Ribosomal protein	AFUA_1G11710	1	0.000716055	117.72	ATMSPPK(1)R	2	1.11	4
E9QUP9	46	K	Citrate synthase	AFUA_6G03590	1	0.0261319	89.673	AVIPAK(1)R	2	-1.9581	1
E9QUP9	464	K	Citrate synthase	AFUA_6G03590	1	0.0284276	62.463	SINLLGLK(1)K	2	-0.21522	1
E9QUZ4	36	K	ADP-ribosylation factor, putative	AFUA_1G11730	1	0.0080814	91.853	TTILYK(1)LK	2	1.4019	1
E9QV42	73	K	Fibrillarin	AFUA_1G14220	1	0.0375227	67.385	GGAK(1)VIIEPHR	3	0.066701	1
E9QV42	110	K	Fibrillarin	AFUA_1G14220	1	6.10893e-09	127.71	NLTPGESVYGEK(1)R	2	0.47282	1
E9QV42	309	K	Fibrillarin	AFUA_1G14220	1	1.97339e-17	206.97	DHCIVSGIYK(1)R	3	-0.50268	5
E9QVH0	24	K	G-protein complex alpha subunit GpaA/FadA	AFUA_1G13140	1	6.39243e-18	209.97	NEEIENQLK(1)R	2	-0.050521	1
E9QVH0	141	K	G-protein complex alpha subunit GpaA/FadA	AFUA_1G13140	1	1.09291e-10	177.06	DTGVQECFK(1)R	2	0.46353	4
E9QVH3	149	K	Exocyst complex component Sec5, putative	AFUA_1G12790	1	0.0364152	49.418	SIDQK(1)SASLK	2	0.40316	1
E9QVU7	36	K	Cell division control protein Cdc48	AFUA_2G17110	1	9.62461e-28	212.39	KEELDTSTAILK(1)K	2	0.18064	4
E9QVU7	78	K	Cell division control protein Cdc48	AFUA_2G17110	1	0.0186828	82.287	GDTVLVK(1)GK	2	-0.064095	1
E9QVU7	113	K	Cell division control protein Cdc48	AFUA_2G17110	1	2.34489e-09	125.51	VK(1)HGDIITVHPCPDIK	2	0.74454	5
E9QVU7	127	K	Cell division control protein Cdc48	AFUA_2G17110	1	4.09133e-50	243.83	HGDIITVHPCPDIK(1)YAK	2	-1.0119	3
E9QVU7	254	K	Cell division control protein Cdc48	AFUA_2G17110	1	0.0101178	86.833	SIGIK(1)PPR	2	-0.15084	1
E9QVU7	269	K	Cell division control protein Cdc48	AFUA_2G17110	1	0.00021064	75.877	GILMYGPPGTGK(1)TLMAR	2	-0.57968	1
E9QVU7	404	K	Cell division control protein Cdc48	AFUA_2G17110	1	2.84497e-15	144.28	LEILSIHTK(1)NMK	2	0.44038	2
E9QVU7	521	K	Cell division control protein Cdc48	AFUA_2G17110	1	4.2531e-08	117.18	ELIESVQYPVDHPEK(1)FQK	3	-0.13687	1
E9QVU7	543	K	Cell division control protein Cdc48	AFUA_2G17110	1	0.00103915	61.962	GVLFYGPPGTGK(1)TMLAK	2	-0.25697	1
E9QVU7	584	K	Cell division control protein Cdc48	AFUA_2G17110	1	0.0183967	80.229	DIFDK(1)AR	2	-0.37187	3
E9QVU7	633	K	Cell division control protein Cdc48	AFUA_2G17110	1	0.000360873	75.911	VVNQLLTEMDGMTSK(1)K	2	-1.3211	1
E9QWI4	163	K	Isoleucyl-tRNA synthetase, cytoplasmic	AFUA_1G13710	1	0.038663	54.259	QLFDK(1)GLVYR	2	1.4459	1
E9QWI4	247	K	Isoleucyl-tRNA synthetase, cytoplasmic	AFUA_1G13710	1	0.00418555	109.71	ILDEASK(1)K	2	-0.29047	2
E9QWI4	597	K	Isoleucyl-tRNA synthetase, cytoplasmic	AFUA_1G13710	1	0.00945747	60.489	NCVVNGIVLAEDGK(1)K	2	0.47414	1
E9QWI4	604	K	Isoleucyl-tRNA synthetase, cytoplasmic	AFUA_1G13710	1	1.67448e-05	105.65	LK(1)NYPDPTLIMQR	2	-0.26507	1
E9QWI4	669	K	Isoleucyl-tRNA synthetase, cytoplasmic	AFUA_1G13710	1	1.30764e-05	121.9	FFEGQAALFK(1)K	2	-0.46306	2
E9QWI4	922	K	Isoleucyl-tRNA synthetase, cytoplasmic	AFUA_1G13710	1	0.00311518	78.705	ALPSLTSDDVK(1)K	2	1.5265	1
E9QX28	153	K	RAS small monomeric GTPase RasA	AFUA_5G11230	1	0.00625029	76.228	FIETSAK(1)SR	2	1.1003	2
E9QXU1	126	K	Rho GTPase Rho1	AFUA_6G06900	1	1.09898e-06	133.98	HDPK(1)TIEELHK	2	0.22831	3
E9QXU1	162	K	Rho GTPase Rho1	AFUA_6G06900	1	0.000940008	84.892	IGAYK(1)YLECSAR	2	-0.49253	1
E9QXU1	189	K	Rho GTPase Rho1	AFUA_6G06900	1	0.000637793	111.61	AALLTK(1)THK	2	0.30972	2
E9QY26	112	K	14-alpha sterol demethylase Cyp51B	AFUA_7G03740	1	2.85663e-05	103.91	GNDFILNGK(1)LR	2	-0.64695	2
E9QY26	263	K	14-alpha sterol demethylase Cyp51B	AFUA_7G03740	1	0.000512177	91.812	LTETYMEIIK(1)AR	2	1.4902	2
E9QY26	517	K	14-alpha sterol demethylase Cyp51B	AFUA_7G03740	1	0.00153934	141.2	SFVEFEK(1)R	2	-0.13541	1
E9QYM4	121	K	Adenylyl cyclase-associated protein	AFUA_1G12760	1	0.0123933	61.344	TYLYVSTK(1)AR	2	0.21246	1
E9QYP0	241	K	L-ornithine N(5)-monooxygenase	sidA	1	0.0474316	44.511	YCTTLPALLK(1)DK	2	0.034269	1
E9QYP0	267	K	L-ornithine N(5)-monooxygenase	sidA	1	3.3159e-25	157.9	SKPYNIAVLGSGQSAAEIFHDLQK(1)R	3	-0.20632	2
E9QYY1	112	K	Isocitrate dehydrogenase [NAD] subunit, mitochondrial	AFUA_1G12800	1	0.00332385	76.228	SVQK(1)NYVALK	2	0.39619	1
E9QYY1	373	K	Isocitrate dehydrogenase [NAD] subunit, mitochondrial	AFUA_1G12800	1	2.58912e-15	176.87	AK(1)THEYAEAICK	3	-0.55623	2
E9QYY1	383	K	Isocitrate dehydrogenase [NAD] subunit, mitochondrial	AFUA_1G12800	1	3.22851e-08	160.88	THEYAEAICK(1)R	2	-0.48795	5
E9QZZ2	132	K	Uncharacterized protein	AFUA_1G13230	1	0.0435519	66.073	SLELK(1)HK	2	-0.55382	1
E9QZZ2	243	K	Uncharacterized protein	AFUA_1G13230	1	0.00374954	73.632	SLLK(1)TDLLTK	2	1.409	1
E9R1Z4	277	K	SCF ubiquitin ligase complex subunit CulA, putative	AFUA_1G12960	1	0.000158697	89.301	VGLYLHPDIMK(1)R	2	-0.52384	4
E9R1Z4	422	K	SCF ubiquitin ligase complex subunit CulA, putative	AFUA_1G12960	1	0.0254637	77.732	YTDSLLK(1)K	2	0.54382	1
E9R2B2	9	K	Small nuclear ribonucleoprotein Lsm8, putative	AFUA_1G11670	1	0.000115847	130.66	SLHSYINK(1)K	2	-0.15065	1
E9R2S1	93	K	C2H2 transcription factor, putative	AFUA_1G13050	1	2.148e-07	129.82	HMDK(1)HDRPYK	3	-1.0103	3
E9R337	116	K	Zinc-dependent alcohol dehydrogenase, putative	AFUA_1G14390	1	0.000366655	99.568	YNICPDMK(1)FR	2	-1.5857	1
E9R3W5	38	K	Spermidine synthase	AFUA_1G13490	1	6.33416e-24	216.97	VNQILHHEK(1)SK	2	-0.018508	3
E9R3W5	154	K	Spermidine synthase	AFUA_1G13490	1	0.000338508	84.365	VHIGDGFQFLK(1)ER	2	-0.24259	2
E9R3X0	16	K	G2/M phase checkpoint control protein Sum2, putative	AFUA_1G12390	1	0.00548857	69.721	FNLISK(1)SDIR	2	-0.79553	1
E9R426	191	K	Aflatoxin B1-aldehyde reductase GliO-like, putative	AFUA_1G13370	1	8.90235e-06	115.92	NIETELIPACK(1)R	2	-2.3217	1
E9R4B8	189	K	Nitrite reductase NiiA	AFUA_1G12840	1	0.0216482	79.427	LIEFASK(1)HK	2	-1.0248	1
E9R4B8	257	K	Nitrite reductase NiiA	AFUA_1G12840	1	5.2653e-07	152.67	ELGLDVLHEK(1)R	3	1.1596	2
E9R4B8	668	K	Nitrite reductase NiiA	AFUA_1G12840	1	0.00131513	97.565	LITIGQVAK(1)K	2	-0.16021	2
E9R4B8	688	K	Nitrite reductase NiiA	AFUA_1G12840	1	0.0387938	68.224	IDLFGAK(1)K	2	-2.3923	1
E9R4B8	979	K	Nitrite reductase NiiA	AFUA_1G12840	1	3.69989e-20	196.24	YYATQQMCPHK(1)R	2	0.30125	5
E9R4B8	1005	K	Nitrite reductase NiiA	AFUA_1G12840	1	1.63143e-05	129.85	YWVSCPYHK(1)R	2	-0.18636	2
E9R5E2	46	K	Glucosamine-fructose-6-phosphate aminotransferase	AFUA_6G06340	1	6.56275e-09	125.22	GYDSAGFAVDGDK(1)K	2	-0.12676	6
E9R5E2	54	K	Glucosamine-fructose-6-phosphate aminotransferase	AFUA_6G06340	1	1.40611e-11	167.03	NEVCAFK(1)EVGK	2	-0.155	4
E9R5E2	146	K	Glucosamine-fructose-6-phosphate aminotransferase	AFUA_6G06340	1	3.8274e-39	216.15	FETETDTECIAK(1)LAK	2	0.26673	1
E9R5E2	332	K	Glucosamine-fructose-6-phosphate aminotransferase	AFUA_6G06340	1	0.000219046	136.96	GK(1)FDHFMQK	2	-0.39073	4
E9R5E2	540	K	Glucosamine-fructose-6-phosphate aminotransferase	AFUA_6G06340	1	1.44157e-05	120.06	LNEPIK(1)QMCAK	2	0.19475	2
E9R5E2	545	K	Glucosamine-fructose-6-phosphate aminotransferase	AFUA_6G06340	1	0.00727544	82.452	QMCAK(1)FFK	2	-0.10773	3
E9R5E2	689	K	Glucosamine-fructose-6-phosphate aminotransferase	AFUA_6G06340	1	0.0228667	55.064	NLAK(1)SVTVE	2	1.6707	1
E9R5G2	358	K	Squalene monooxygenase Erg1	AFUA_5G07780	1	0.0048224	94.309	VPNLGDTK(1)R	2	-0.35007	2
E9R5T0	335	K	Ethanolamine kinase, putative	AFUA_1G11550	1	0.025899	48.214	QFLTEYVK(1)SYSQYR	3	-1.0793	1
E9R5U7	825	K	Phosphoinositide phospholipase C	AFUA_1G13250	1	0.000340713	103.91	DAENK(1)ALLER	2	-1.9317	1
E9R6J7	128	K	Multifunctional tryptophan biosynthesis protein	AFUA_1G13090	1	0.00117147	63.682	VDVFGEILHGK(1)TSILK	3	-0.90333	1
E9R6J7	133	K	Multifunctional tryptophan biosynthesis protein	AFUA_1G13090	1	0.000526391	115.78	TSILK(1)HDGK	2	0.67515	1
E9R6J7	486	K	Multifunctional tryptophan biosynthesis protein	AFUA_1G13090	1	0.00154954	83.182	DVEAYK(1)NDGVK	2	1.4558	1
E9R7B2	288	K	RNA-binding La domain protein	AFUA_1G12590	1	0.0135515	64.82	GQDLLIK(1)SK	2	0.30363	3
E9R7B2	376	K	RNA-binding La domain protein	AFUA_1G12590	1	4.93395e-15	142.39	GVPVVQSTADDATAGQK(1)R	2	0.25754	3
E9R7Y1	191	K	TPR repeat protein	AFUA_6G13600	1	1.87284e-13	192.38	ALCNLELK(1)NYR	2	-0.75603	1
E9R808	302	K	Tubulin gamma chain	AFUA_1G13390	1	0.00421068	110.61	LLQPK(1)NR	2	-2.3339	1
E9R893	160	K	DUF255 domain protein	AFUA_1G12370	1	7.94901e-06	107.35	QDTVGFVDILEK(1)LR	2	0.40722	1
E9R8H0	197	K	Uncharacterized protein	AFUA_1G11780	1	0.0234584	43.897	VTGSMEAPQK(1)K	2	0.82102	1
E9R903	135	K	Acyl-CoA thioesterase	AFUA_1G12060	1	0.019124	61.48	ICFSCLCSFK(1)R	2	-0.35731	1
E9R966	125	K	Translation initiation factor eIF4E, putative	AFUA_1G12130	1	0.0362261	69.383	GGCWK(1)FR	2	-0.23239	1
E9R966	215	K	Translation initiation factor eIF4E, putative	AFUA_1G12130	1	0.0042458	51.089	LSPELRPTSSGSHSYFYK(1)R	3	-0.55555	1
E9R9L4	754	K	Intracellular protein transport protein (UsoA), putative	AFUA_1G13720	1	0.00345493	57.267	LEEQHNYAK(1)NELLK	3	-0.01015	1
E9RAB9	61	K	Hsp70 chaperone Hsp88	AFUA_1G12610	1	7.68642e-33	202.92	TQEMSNLK(1)NTVGNLK	2	0.39823	3
E9RAB9	68	K	Hsp70 chaperone Hsp88	AFUA_1G12610	1	0.00203173	123.98	NTVGNLK(1)R	2	-0.22604	1
E9RAB9	193	K	Hsp70 chaperone Hsp88	AFUA_1G12610	1	0.00320965	72.34	LDLPGPEEK(1)PR	2	1.0993	1
E9RAB9	271	K	Hsp70 chaperone Hsp88	AFUA_1G12610	1	0.00397104	86.898	TVAAAEK(1)MK	2	-0.26492	2
E9RAB9	430	K	Hsp70 chaperone Hsp88	AFUA_1G12610	1	0.00232053	67.136	GNVMPSTK(1)ILTFYR	2	0.58744	1
E9RAB9	448	K	Hsp70 chaperone Hsp88	AFUA_1G12610	1	0.0027891	79.489	YAK(1)PDMLPGK	2	-1.3676	4
E9RAB9	480	K	Hsp70 chaperone Hsp88	AFUA_1G12610	1	1.3682e-09	132.06	ADANDDFMICK(1)LK	2	0.0057771	5
E9RBC1	172	K	CORD and CS domain protein	AFUA_1G11540	1	0.0303141	86.866	GWSCCK(1)R	2	-0.43727	1
E9RBC1	279	K	CORD and CS domain protein	AFUA_1G11540	1	0.0425304	67.334	VLGTK(1)LELK	2	0.74542	1
E9RBG1	107	K	ABC transporter, putative	AFUA_1G14330	1	3.56349e-06	117.08	EDSTLNPLSPNFK(1)AK	2	0.33035	1
E9RBG1	136	K	ABC transporter, putative	AFUA_1G14330	1	2.63745e-11	105.96	VAGVAFK(1)NLSVHGYGSPTDYQK	3	-0.068048	1
E9RBN4	210	K	Small nuclear ribonucleoprotein complex protein Nhp2, putative	AFUA_1G13570	1	0.0310714	72.138	EVVK(1)ALR	2	-0.25079	1
E9RD31	74	K	Elongation factor Tu	AFUA_1G12170	1	9.55032e-35	227.34	TTLTAAITK(1)HQSEK	2	0.83009	3
E9RD31	295	K	Elongation factor Tu	AFUA_1G12170	1	3.67311e-21	171.76	DSEVEIVGGSFEPK(1)K	2	0.81428	4
E9RD31	298	K	Elongation factor Tu	AFUA_1G12170	1	2.64911e-06	93.106	TK(1)VTDIETFKK	2	1.529	2
E9RD31	306	K	Elongation factor Tu	AFUA_1G12170	1	0.000187606	150.27	VTDIETFK(1)K	3	0.25781	8
E9RD31	407	K	Elongation factor Tu	AFUA_1G12170	1	3.1719e-10	88.573	RVMPGDNVEMILK(1)THHPVAAEAGQR	4	-1.6734	1
H9CJQ0	107	K	Cytochrome b	AFUA_m0010	1	0.00286194	74.611	GLYYGSYK(1)SPR	2	-1.2869	1
H9CJR3	168	K	Uncharacterized protein	AFUA_m0450	1	0.000134695	101.3	IYETGQHLDYLK(1)K	2	-0.13488	2
H9CJR9	121	K	NADH dehydrogenase subunit 2	AFUA_m0530	1	8.49473e-05	111.63	NLTVSNIILK(1)K	2	0.19569	1
O13410	4	K	Orotidine 5'-phosphate decarboxylase	pyrG	1	0.000135957	85.813	SSK(1)SQLTYGAR	2	-1.2346	1
O13410	15	K	Orotidine 5'-phosphate decarboxylase	pyrG	1	7.29342e-06	143.24	ASK(1)HPNPLAK	2	0.10632	2
O13410	31	K	Orotidine 5'-phosphate decarboxylase	pyrG	1	0.00653004	88.495	LFEIAEAK(1)K	2	0.12861	1
O14434	121	K	Scytalone dehydratase arp1	arp1	1	6.45796e-06	66.809	AAHQVYTDSTLQTVK(1)LK	3	-0.54438	1
O42630	323	K	Vacuolar protease A	pep2	1	2.0206e-91	308.2	KGFTGQYSIECDK(1)R	2	0.8162	6
O43099	121	K	Putative peroxiredoxin pmp20	pmp20	1	4.60476e-06	112.42	FSK(1)SIGWADEEGR	2	0.1862	1
O43099	153	K	Putative peroxiredoxin pmp20	pmp20	1	3.675e-15	107.75	ITYAALEPAK(1)NHLEFSSAETVLK	3	0.74806	1
O43102	56	K	Centromere/microtubule-binding protein cbf5	cbf5	1	1.32609e-27	181.58	TGHFTPIPAGCSPLK(1)R	2	0.032901	5
O43102	120	K	Centromere/microtubule-binding protein cbf5	cbf5	1	1.2737e-07	163.16	LVK(1)SQQGAGK	2	0.18999	1
O43102	147	K	Centromere/microtubule-binding protein cbf5	cbf5	1	1.81027e-07	122.78	LHDKIPGGEAQFK(1)R	3	0.30142	7
O43102	274	K	Centromere/microtubule-binding protein cbf5	cbf5	1	0.000914308	110.25	VIQPLESLLTTYK(1)R	2	0.41419	2
O43102	366	K	Centromere/microtubule-binding protein cbf5	cbf5	1	0.00104905	91.961	WGLGPVALEK(1)K	2	1.6433	2
O43102	388	K	Centromere/microtubule-binding protein cbf5	cbf5	1	0.00100603	93.096	ANEDTPAK(1)WK	2	-0.18699	1
P0C7S9	41	K	1,3-beta-glucanosyltransferase gel1	gel1	1	0.00220601	83.045	GNAFFK(1)GAER	2	0.24237	1
P0C956	452	K	1,3-beta-glucanosyltransferase gel4	gel4	1	4.89944e-07	133.42	LSFVMNQYYK(1)K	2	0.16001	1
P0C959	131	K	Dipeptidyl-peptidase 5	AFUA_2G09030	1	0.000332175	93.237	AASLPASFSGLK(1)TAK	2	-1.7974	1
P0C959	327	K	Dipeptidyl-peptidase 5	AFUA_2G09030	1	7.37887e-05	113.22	VLYVYSLGSK(1)K	2	-0.010764	1
P40292	55	K	Heat shock protein 90	hsp90	1	0.000219863	97.45	YQSLSDPTK(1)LDTGK	2	0.56976	1
P40292	60	K	Heat shock protein 90	hsp90	1	0.00668517	95.502	LDTGK(1)DLR	2	1.041	1
P40292	70	K	Heat shock protein 90	hsp90	1	0.00377123	73.499	IDIIPDK(1)ENK	2	1.6573	2
P40292	248	K	Heat shock protein 90	hsp90	1	2.57562e-12	156.81	IEEVDDEEEEEK(1)K	2	-0.74115	2
P40292	322	K	Heat shock protein 90	hsp90	1	0.0260018	77.058	AILYVPK(1)R	2	1.2957	2
P40292	332	K	Heat shock protein 90	hsp90	1	1.38025e-10	153.75	RAPFDLFETK(1)K	3	-0.25127	10
P40292	384	K	Heat shock protein 90	hsp90	1	0.00042306	98.048	ETLQQNK(1)IMK	2	2.3534	2
P40292	420	K	Heat shock protein 90	hsp90	1	0.00110116	91.549	FYSAFSK(1)NIK	2	0.21529	1
P40292	438	K	Heat shock protein 90	hsp90	1	0.0150003	75.825	QTLAK(1)LLR	2	0.16165	1
P40292	446	K	Heat shock protein 90	hsp90	1	0.000940674	55.453	YQSTK(1)SGDEATSLADYVTR	2	0.15806	1
P40292	466	K	Heat shock protein 90	hsp90	1	1.05618e-07	120.9	MPEHQK(1)QIYYITGESIK	2	-1.2405	4
P40292	481	K	Heat shock protein 90	hsp90	1	0.000116977	101.89	AVAK(1)SPFLDSLK	2	1.1066	2
P40292	489	K	Heat shock protein 90	hsp90	1	0.00276124	79.659	SPFLDSLK(1)QK	2	-1.045	3
P40292	549	K	Heat shock protein 90	hsp90	1	0.00253863	81.017	EYENLAK(1)SLK	2	0.37338	1
P40292	552	K	Heat shock protein 90	hsp90	1	6.81262e-12	171.36	SLK(1)NILGDKVEK	2	-1.8777	2
P40292	607	K	Heat shock protein 90	hsp90	1	9.55622e-06	107.17	DTSMSSYMSSK(1)K	2	-0.38116	6
P40292	615	K	Heat shock protein 90	hsp90	1	0.00152627	80.31	TFEISPK(1)SSIIK	2	0.39018	1
P54267	248	K	Chitin synthase G	chsG	1	0.0375227	82.716	DIVNLK(1)K	2	-0.19448	1
P54267	412	K	Chitin synthase G	chsG	1	0.00145054	128.59	GWK(1)NLINPLVAAQNFEYK	3	0.12668	2
P54267	489	K	Chitin synthase G	chsG	1	0.00145054	96.342	GIEGMNIFK(1)K	2	-0.21173	2
P54267	834	K	Chitin synthase G	chsG	1	0.00152729	87.184	TLEDSYK(1)SFR	2	-0.58136	1
P61832	10	K	Histone H3	hhtA	1	4.09921e-06	153.05	K(1)STGGK(1)APR	2	-1.1119	14
P61832	15	K	Histone H3	hhtA	1	4.09921e-06	153.05	STGGK(1)APR	2	0.32827	25
P61832	19	K	Histone H3	hhtA	1	5.09992e-07	143.03	K(1)QLASK(1)AAR	2	0.36111	44
P61832	24	K	Histone H3	hhtA	1	5.09992e-07	167.93	QLASK(1)AAR	2	-0.086282	51
P61832	28	K	Histone H3	hhtA	1	9.17002e-21	186.29	K(1)AAPSTGGVK(0.852)K(0.148)PHR	3	0.53983	18
P61832	37	K	Histone H3	hhtA	1	9.17002e-21	186.29	K(1)AAPSTGGVK(1)K	2	-0.16235	18
P61832	43	K	Histone H3	hhtA	1	0.00628527	76.064	YK(1)PGTVALR	2	-0.049765	2
P61832	57	K	Histone H3	hhtA	1	1.3237e-08	173.19	YQK(1)STELLIR	2	-0.61147	82
P61832	80	K	Histone H3	hhtA	1	4.10165e-05	113.22	EIAQDFK(1)SDLR	2	0.20019	4
P67875	40	K	Ribonuclease mitogillin	mitF	1	5.11531e-21	159.34	ATWTCINQQLNPK(1)TNK	2	0.2474	2
P67875	96	K	Ribonuclease mitogillin	mitF	1	0.000478096	75.243	TPIK(1)FGK(1)ADCDRPPK	3	1.3223	2
P67875	99	K	Ribonuclease mitogillin	mitF	1	1.7438e-06	151.26	TPIK(1)FGK(1)ADCDRPPK	3	1.3223	6
P67875	107	K	Ribonuclease mitogillin	mitF	1	0.000274772	79.804	ADCDRPPK(1)HSQNGMGK	2	0.035342	4
P87184	239	K	Alkaline protease 2	alp2	1	0.000841203	95.775	ANLYAVK(1)VLR	2	-0.21755	1
P87184	291	K	Alkaline protease 2	alp2	1	3.46517e-14	143.43	GSVANMSLGGGK(1)SR	2	0.18414	2
P87184	412	K	Alkaline protease 2	alp2	1	1.04123e-05	109.6	DSAFAVDELTPK(1)K	2	-2.5855	1
Q4U3E8	125	K	Mannose-1-phosphate guanyltransferase	mpg1	1	0.0348912	69.716	QLAEFHK(1)K	2	1.8926	1
Q4U3E8	126	K	Mannose-1-phosphate guanyltransferase	mpg1	1	7.85156e-12	162.93	K(1)HGDEGTIVVTK	3	-0.19448	3
Q4U3E8	137	K	Mannose-1-phosphate guanyltransferase	mpg1	1	3.94965e-15	147.09	HGDEGTIVVTK(1)VDEPSK	2	-0.045508	3
Q4U3E8	239	K	Mannose-1-phosphate guanyltransferase	mpg1	1	1.70787e-32	199.37	DFLTGTCLYLTSLAK(1)R	2	0.095528	2
Q4W8X7	93	K	NmrA-like family protein	AFUA_6G00230	1	1.26914e-12	163.62	LVDAAVQSGVK(1)R	2	1.1288	2
Q4W943	346	K	F-box domain protein	AFUA_4G00200	1	0.0131187	92.187	TK(1)LPHLR	2	0.11025	1
Q4W946	60	K	2-oxoglutarate-Fe(II) type oxidoreductase	encD	1	0.0117972	103.91	TFDCAK(1)R	2	0.27047	1
Q4W946	120	K	2-oxoglutarate-Fe(II) type oxidoreductase	encD	1	0.000118056	60.938	EGLFLGPDLAEDHPYCVQK(1)K	3	0.047997	1
Q4W979	266	K	NAD binding Rossmann fold oxidoreductase, putative	AFUA_4G00560	1	0.0437744	48.423	FYGK(1)ENAER	2	0.6807	1
Q4W986	76	K	Aminotransferase, putative	AFUA_4G00630	1	7.27823e-06	113.76	SLTYNDGASGSK(1)R	2	0.76564	1
Q4W986	318	K	Aminotransferase, putative	AFUA_4G00630	1	0.0333343	70.69	LNCEK(1)LK	2	-1.4783	1
Q4W989	780	K	Sensor histidine kinase/response regulator, putative	AFUA_4G00660	1	0.0236847	65.224	DTLLVDGK(1)R	2	-0.075079	1
Q4W9B8	12	K	ATP-dependent 6-phosphofructokinase	pfkA	1	3.80156e-06	106.26	SSTQAPVEPPK(1)R	2	-0.55493	2
Q4W9B8	101	K	ATP-dependent 6-phosphofructokinase	pfkA	1	0.00113377	123.69	AAK(1)NMVLR	2	1.4075	4
Q4W9B8	355	K	ATP-dependent 6-phosphofructokinase	pfkA	1	9.21086e-21	158.93	TPLVDAVQETK(1)HVAK	2	0.45685	2
Q4W9B8	401	K	ATP-dependent 6-phosphofructokinase	pfkA	1	0.0022728	99.442	MILPQDK(1)R	2	0.90156	1
Q4W9B8	496	K	ATP-dependent 6-phosphofructokinase	pfkA	1	2.27152e-06	102.89	SLPSEDFETTAMCFEK(1)YK	3	0.18068	4
Q4W9B8	636	K	ATP-dependent 6-phosphofructokinase	pfkA	1	0.00196825	119.56	AGK(1)LILR	2	-0.27359	1
Q4W9B9	416	K	IMP-specific 5'-nucleotidase 1	isn1	1	4.14384e-31	175.8	TLHVGDQFLSAGANDFK(1)AR	3	-0.26126	1
Q4W9I4	57	K	Rab GTPase SrgA, putative	AFUA_4G04810	1	0.0170359	88.294	TIELDGK(1)R	2	-0.61367	1
Q4W9I4	172	K	Rab GTPase SrgA, putative	AFUA_4G04810	1	0.000769009	96.229	AFYSLASAIK(1)K	2	-0.41296	1
Q4W9I5	751	K	AAA family ATPase, putative	AFUA_4G04800	1	0.00442729	61.48	SVK(1)SECHASIK	3	-0.71373	1
Q4W9J1	35	K	Ran exchange factor Prp20/Pim1, putative	AFUA_4G04740	1	6.57886e-07	117.3	TANK(1)GQPAK(1)TTAASQLK	2	0.30042	2
Q4W9J1	40	K	Ran exchange factor Prp20/Pim1, putative	AFUA_4G04740	1	6.57886e-07	117.3	TANK(1)GQPAK(1)TTAASQLK	2	0.30042	3
Q4W9J1	63	K	Ran exchange factor Prp20/Pim1, putative	AFUA_4G04740	1	5.76682e-11	143.93	QSQATDASAK(1)SR	2	-0.040518	2
Q4W9J1	79	K	Ran exchange factor Prp20/Pim1, putative	AFUA_4G04740	1	0.000621347	92.856	ATSASAAAATK(1)K	2	0.07084	1
Q4W9J1	295	K	Ran exchange factor Prp20/Pim1, putative	AFUA_4G04740	1	0.00292678	75.589	VQPTPTLIPSLK(1)K	2	-0.64644	1
Q4W9J1	349	K	Ran exchange factor Prp20/Pim1, putative	AFUA_4G04740	1	6.0534e-21	121.84	EFGLPK(1)NIVHVSCGAFHSFAVDATGK	4	-0.69016	2
Q4W9J3	289	K	Nuclear pore protein (Nic96), putative	AFUA_4G04720	1	0.000840555	83.806	SGLGK(1)SVIGNPGTGR	2	0.066902	1
Q4W9J7	604	K	FGGY-family carbohydrate kinase, putative	AFUA_4G04680	1	0.0108368	85.212	ALLNVK(1)YK	2	-0.26459	1
Q4W9J8	405	K	Calcium permease family membrane transporter	AFUA_4G04670	1	0.0138606	92.838	ESNLHSK(1)R	2	0.14422	1
Q4W9J9	273	K	Proteasome regulatory particle subunit Rpt6, putative	AFUA_4G04660	1	0.00078167	88.596	NIK(1)IIMATNR	2	0.536	1
Q4W9L3	46	K	Succinate--CoA ligase [ADP-forming] subunit beta, mitochondrial	AFUA_4G04520	1	0.0181744	61.815	LLK(1)SYGVGVPK	2	2.3018	1
Q4W9L3	124	K	Succinate--CoA ligase [ADP-forming] subunit beta, mitochondrial	AFUA_4G04520	1	4.63427e-05	111.86	LITK(1)QTGAAGR	2	0.20851	2
Q4W9L3	426	K	Succinate--CoA ligase [ADP-forming] subunit beta, mitochondrial	AFUA_4G04520	1	0.00929748	69.275	SVQFSK(1)VVK	2	2.2649	1
Q4W9L9	53	K	60S ribosomal protein L13	AFUA_4G04460	1	0.00341772	69.275	PVDK(1)LRPVVR	3	-0.69798	1
Q4W9L9	64	K	60S ribosomal protein L13	AFUA_4G04460	1	0.0010359	130.22	CPTVK(1)YNR	2	0.27624	1
Q4W9L9	120	K	60S ribosomal protein L13	AFUA_4G04460	1	0.00416722	127.12	LKDYK(1)AR	2	-0.33362	2
Q4W9L9	155	K	60S ribosomal protein L13	AFUA_4G04460	1	2.88523e-09	130.72	AAFAAEGK(1)TEGYATK	2	-0.44148	1
Q4W9L9	162	K	60S ribosomal protein L13	AFUA_4G04460	1	0.00193359	71.08	TEGYATK(1)LGATFPVK	2	-0.31254	1
Q4W9L9	170	K	60S ribosomal protein L13	AFUA_4G04460	1	2.10248e-08	96.373	LGATFPVK(1)NISAAEAVTEVK	3	0.54973	2
Q4W9L9	182	K	60S ribosomal protein L13	AFUA_4G04460	1	4.77273e-06	117.08	NISAAEAVTEVK(1)R	3	-2.6199	2
Q4W9M2	315	K	Uncharacterized protein	AFUA_4G04430	1	0.00585086	78.098	CAQYLDK(1)AK	2	-1.3477	1
Q4W9M5	329	K	3-hydroxybutyryl-CoA dehydrogenase, putative	AFUA_4G04410	1	0.000456687	92.538	MVDAGWLGK(1)K	2	0.8586	2
Q4W9N1	1092	K	DEAD helicases superfamily protein (Aquarius), putative	AFUA_4G04350	1	0.0176886	87.476	NGELPLK(1)R	2	-0.90047	1
Q4W9N1	1250	K	DEAD helicases superfamily protein (Aquarius), putative	AFUA_4G04350	1	0.000524787	93.561	CAK(1)NALFGMPK	2	-1.2206	4
Q4W9N6	135	K	Alanine racemase family protein, putative	AFUA_4G04300	1	0.00302716	74.987	GLWAVESVDSEK(1)K	2	-0.57771	1
Q4W9N8	213	K	AN1 zinc finger protein	AFUA_4G04280	1	0.0457027	52.247	GDAGIPADK(1)R	2	1.6684	1
Q4W9P4	128	K	Leucine aminopeptidase 1	lap1	1	0.000246372	146.79	YYK(1)SQTGIR	2	0.20766	1
Q4W9Q4	462	K	SAC3/GANP domain protein	AFUA_4G04110	1	0.0281029	75.213	AYK(1)PDVK	2	0.24706	1
Q4W9R6	303	K	Chromosome segregation protein (Pcs1), putative	AFUA_4G03980	1	0.000833553	77.068	EIGIVEANANMEK(1)LR	2	-3.08	1
Q4W9R6	377	K	Chromosome segregation protein (Pcs1), putative	AFUA_4G03980	1	0.0291829	51.276	ALQTK(1)LAAAR	2	0.019536	1
Q4W9R6	523	K	Chromosome segregation protein (Pcs1), putative	AFUA_4G03980	1	0.0267662	76.1	VIDALTK(1)R	2	0.71915	1
Q4W9S0	83	K	Ferric-chelate reductase, putative	AFUA_4G03940	1	0.0060366	114.02	APLPVK(1)R	2	-0.11687	2
Q4W9S1	70	K	Cysteine synthase B, putative	AFUA_4G03930	1	0.0260954	56.205	AMPALNMLEK(1)K	2	-1.2074	1
Q4W9S1	112	K	Cysteine synthase B, putative	AFUA_4G03930	1	0.00383708	70.728	AFLSNK(1)TSDAK	2	2.3089	1
Q4W9S1	117	K	Cysteine synthase B, putative	AFUA_4G03930	1	0.0280731	75.243	TSDAK(1)LK	2	0.063731	1
Q4W9S4	108	K	Peroxisomal multifunctional beta-oxidation protein (MFP), putative	AFUA_4G03900	1	0.00547543	96.111	DVSFK(1)NMK	2	-0.022846	2
Q4W9S4	312	K	Peroxisomal multifunctional beta-oxidation protein (MFP), putative	AFUA_4G03900	1	0.00142878	69.516	TPSAPAGEEPDLK(1)GK	2	2.2598	1
Q4W9S4	838	K	Peroxisomal multifunctional beta-oxidation protein (MFP), putative	AFUA_4G03900	1	8.76615e-06	135.55	HVFNK(1)FGAFK	2	-0.47923	2
Q4W9S6	274	K	60S ribosomal protein L7	AFUA_4G03880	1	5.19513e-14	153.51	FK(1)HYIEGGDTGNR	2	0.13972	4
Q4W9S8	641	K	Eukaryotic translation initiation factor 3 subunit C	nip1	1	0.0148232	89.142	VISK(1)TFR	2	-1.6908	1
Q4W9S8	679	K	Eukaryotic translation initiation factor 3 subunit C	nip1	1	0.0177885	68.657	FLAAGDWK(1)K	2	-0.68952	1
Q4W9S8	861	K	Eukaryotic translation initiation factor 3 subunit C	nip1	1	4.80079e-05	90.561	RPGGQQFGGGALGGAIK(1)A	2	0.06541	1
Q4W9T8	386	K	Glycine dehydrogenase	AFUA_4G03760	1	1.64362e-09	91.166	FGVPMGFGGPHAAFFACADK(1)YK	3	-0.11898	2
Q4W9T8	723	K	Glycine dehydrogenase	AFUA_4G03760	1	6.7208e-21	179.33	CDTK(1)TGNLDLADLK	2	0.50188	1
Q4W9T8	733	K	Glycine dehydrogenase	AFUA_4G03760	1	0.000532755	88.075	TGNLDLADLK(1)AK	2	-0.17263	1
Q4W9T8	1031	K	Glycine dehydrogenase	AFUA_4G03760	1	0.0484005	48.467	EAAAYPLPYLVEK(1)K	2	0.23809	1
Q4W9U9	70	K	Ribosome associated DnaJ chaperone Zuotin, putative	AFUA_4G03650	1	0.000737021	120.15	IQAQQNVK(1)K	2	0.25587	1
Q4W9U9	109	K	Ribosome associated DnaJ chaperone Zuotin, putative	AFUA_4G03650	1	0.00057522	87.088	AQDHYAVLGLSK(1)YR	2	0.98355	2
Q4W9U9	149	K	Ribosome associated DnaJ chaperone Zuotin, putative	AFUA_4G03650	1	7.80892e-06	88.427	AALGDRDENDNFFK(1)CIQK	3	1.1363	1
Q4W9U9	163	K	Ribosome associated DnaJ chaperone Zuotin, putative	AFUA_4G03650	1	7.37887e-05	113.22	AHELLTDPVK(1)R	2	0.90631	3
Q4W9U9	181	K	Ribosome associated DnaJ chaperone Zuotin, putative	AFUA_4G03650	1	1.12634e-33	197.14	QFDSVDEAADVDPPSK(1)K	2	-0.54017	1
Q4W9U9	429	K	Ribosome associated DnaJ chaperone Zuotin, putative	AFUA_4G03650	1	0.031975	60.398	GVWTEEVK(1)R	2	-1.9432	1
Q4W9V1	24	K	Sterol 24-C-methyltransferase	AFUA_4G03630	1	1.32331e-06	151.83	AMHGK(1)SAQFR	3	-0.95862	3
Q4W9V1	362	K	Sterol 24-C-methyltransferase	AFUA_4G03630	1	1.55116e-30	178.06	TADSLAIAGDCLVAGGEK(1)K	3	1.4083	2
Q4W9W8	213	K	HLH DNA binding domain protein, putative	AFUA_4G03460	1	0.00212007	78.264	AAHNIIEK(1)R	2	-0.82433	2
Q4W9X3	317	K	Flavohemoprotein	AFUA_4G03410	1	9.01944e-46	254.47	AFK(1)NHITSLEQK	3	0.2192	2
Q4W9Z9	204	K	Pre-mRNA-splicing factor cwc26	cwc26	1	0.00224627	122.13	IINVALK(1)R	2	-0.45303	1
Q4WA03	13	K	Mitochondrial cytochrome b2, putative	AFUA_4G03120	1	0.000124557	94.688	LTGAEVAK(1)HSSK	2	-0.2335	2
Q4WA08	306	K	DEAD/DEAH box helicase, putative	AFUA_4G03070	1	1.07581e-05	107.09	LVEIK(1)SLDGLCR	2	-0.037457	1
Q4WA08	427	K	DEAD/DEAH box helicase, putative	AFUA_4G03070	1	0.0273424	55.261	ELTGDMQLTK(1)R	2	-4.3837	1
Q4WA08	1943	K	DEAD/DEAH box helicase, putative	AFUA_4G03070	1	0.00761362	85.676	DGELLALK(1)R	2	0.975	1
Q4WA10	83	K	Profilin	AFUA_4G03050	1	0.0304965	52.167	FVAIK(1)ADDR	2	-1.1461	1
Q4WA16	81	K	Vesicle-mediated transport protein (Imh1), putative	AFUA_4G02990	1	0.0126325	66.393	EACDAVADLK(1)K	2	0.17875	1
Q4WA17	160	K	Acetyltransferase, GNAT family, putative	AFUA_4G02980	1	0.0172309	86.472	VLEVK(1)GR	2	-0.57335	1
Q4WA18	249	K	Plasma membrane channel protein (Aqy1), putative	AFUA_4G02970	1	0.000406353	147.75	GVSAVHEK(1)R	2	0.67775	1
Q4WA31	97	K	NmrA-like family protein, putative	AFUA_4G02840	1	0.0136504	93.143	NFVEAAK(1)R	2	0.29689	1
Q4WA34	219	K	Oxidoreductase, putative	AFUA_4G02810	1	0.00156386	80.688	AAVCAMAK(1)AR	2	0.49373	2
Q4WA80	428	K	Uncharacterized protein	AFUA_7G00350	1	0.0437254	79.146	AFYHLK(1)K	2	-0.20218	1
Q4WAE4	210	K	Alcohol dehydrogenase, putative	AFUA_7G01010	1	0.0113212	67.385	VIAIDGGDEK(1)R	2	0.052236	1
Q4WAG4	47	K	Farnesyl-diphosphate farnesyltransferase, putative	AFUA_7G01220	1	1.34033e-06	126.12	TCFK(1)FLDLTSR	2	0.62154	2
Q4WAG5	408	K	DnaJ domain protein	AFUA_7G01230	1	5.41821e-05	116.03	DVCDQVLGDK(1)R	2	-0.15287	3
Q4WAG8	515	K	Uncharacterized protein	AFUA_7G01260	1	0.00168575	125.25	INQSLK(1)R	2	0.44368	1
Q4WAH3	367	K	C6 transcription factor, putative	AFUA_7G01310	1	0.0184537	64.207	LSAMDLK(1)R	2	-1.9813	2
Q4WAH9	47	K	Thiosulfate sulfurtransferase, putative	AFUA_7G01370	1	0.000717635	150.4	ELHEALK(1)K	2	-0.50968	1
Q4WAH9	276	K	Thiosulfate sulfurtransferase, putative	AFUA_7G01370	1	1.13746e-10	143.31	VFQK(1)HEVDETK	3	-0.64741	2
Q4WAH9	335	K	Thiosulfate sulfurtransferase, putative	AFUA_7G01370	1	0.000613563	97.813	VNDSEGLIK(1)K	2	-0.40305	1
Q4WAI4	843	K	Isoleucyl-tRNA synthetase, putative	AFUA_7G01420	1	0.00549866	63.216	LQCEHPLK(1)R	2	0.14522	2
Q4WAI8	46	K	Ribosomal protein S5	AFUA_7G01460	1	0.00138428	88.056	EWQPVTK(1)LGR	2	0.93115	1
Q4WAI8	81	K	Ribosomal protein S5	AFUA_7G01460	1	0.00162689	75.589	EYQIVDFFLPK(1)LK	2	0.056679	3
Q4WAI8	83	K	Ribosomal protein S5	AFUA_7G01460	1	0.0133054	91.853	LK(1)DEVMK	2	-0.11153	1
Q4WAI8	191	K	Ribosomal protein S5	AFUA_7G01460	1	0.000125275	103.76	GTGLVASPAVK(1)R	2	-0.2611	5
Q4WAI9	48	K	Integral membrane protein, Mpv17/PMP22 family, putative	AFUA_7G01470	1	0.0186852	42.336	GFDK(1)HDLAR	3	0.38134	1
Q4WAJ0	132	K	Cap binding protein	AFUA_7G01480	1	0.02944	42.864	ADYHLFK(1)K	3	1.0779	1
Q4WAJ0	145	K	Cap binding protein	AFUA_7G01480	1	0.00073345	70.41	GIRPEWEDPQNK(1)HGGK	3	0.14137	3
Q4WAJ3	128	K	SNARE domain protein	AFUA_7G01510	1	0.00723269	102.46	AQSDFQK(1)R	2	0.34335	1
Q4WAJ5	161	K	AMP-binding enzyme, putative	AFUA_7G01530	1	0.00413392	86.136	VLVATQK(1)YR	2	0.18225	1
Q4WAJ7	790	K	Mitochondrial exoribonuclease Cyt-4, putative	AFUA_7G01550	1	0.00254328	55.011	LQDVDPHEVPDLTK(1)R	3	1.2502	1
Q4WAL7	134	K	DUF218 domain protein	AFUA_7G01750	1	0.000432797	95.981	STNCGANAIETK(1)R	2	0.15981	1
Q4WAM5	76	K	UTP-glucose-1-phosphate uridylyltransferase Ugp1, putative	AFUA_7G01830	1	0.0136705	105.52	RFLNDK(1)AK	2	0.19257	2
Q4WAM5	132	K	UTP-glucose-1-phosphate uridylyltransferase Ugp1, putative	AFUA_7G01830	1	1.19648e-06	77.959	LNGGLGTSMGCVGPK(1)SVIEVR	3	-2.304	1
Q4WAM5	299	K	UTP-glucose-1-phosphate uridylyltransferase Ugp1, putative	AFUA_7G01830	1	0.0161846	53.448	GGTIIDYEGK(1)AR	2	0.11397	1
Q4WAM5	384	K	UTP-glucose-1-phosphate uridylyltransferase Ugp1, putative	AFUA_7G01830	1	9.173e-46	254.34	HFK(1)NAHGVNVPR	2	0.39477	13
Q4WAM5	400	K	UTP-glucose-1-phosphate uridylyltransferase Ugp1, putative	AFUA_7G01830	1	0.001665	74.475	FLPVK(1)TCSDLLLVK	2	-0.27184	1
Q4WAM5	409	K	UTP-glucose-1-phosphate uridylyltransferase Ugp1, putative	AFUA_7G01830	1	3.07169e-14	145.1	TCSDLLLVK(1)SDLYR	3	-2.8	3
Q4WAM5	440	K	UTP-glucose-1-phosphate uridylyltransferase Ugp1, putative	AFUA_7G01830	1	0.040173	81.191	LGSDFK(1)K	2	-0.19035	2
Q4WAM5	447	K	UTP-glucose-1-phosphate uridylyltransferase Ugp1, putative	AFUA_7G01830	1	1.86219e-13	197.96	VSDFQK(1)R	2	-0.73366	4
Q4WAM6	315	K	Membrane bound C2 domain protein (Vp115), putative	AFUA_7G01840	1	0.00230905	82.417	TFILGSK(1)PPR	2	-0.22288	1
Q4WAM6	660	K	Membrane bound C2 domain protein (Vp115), putative	AFUA_7G01840	1	0.0458499	77.923	EIHITK(1)K	2	-0.20279	1
Q4WAM6	766	K	Membrane bound C2 domain protein (Vp115), putative	AFUA_7G01840	1	0.00129579	88.596	FHFK(1)SATDLR	2	0.59599	2
Q4WAM6	987	K	Membrane bound C2 domain protein (Vp115), putative	AFUA_7G01840	1	0.00756631	58.885	EVPK(1)TYIGPEDLSK	2	-0.52951	1
Q4WAM6	1121	K	Membrane bound C2 domain protein (Vp115), putative	AFUA_7G01840	1	0.0357396	58.981	YIPVK(1)MK	2	-0.6296	1
Q4WAM6	1160	K	Membrane bound C2 domain protein (Vp115), putative	AFUA_7G01840	1	0.000239135	101.39	NGFSDPYCK(1)FR	2	0.32412	1
Q4WAM6	1297	K	Membrane bound C2 domain protein (Vp115), putative	AFUA_7G01840	1	0.0139939	48.467	GASFLK(1)HGIMSR	3	-0.14604	2
Q4WAM7	135	K	DNA-directed RNA polymerase III subunit Rpc34, putative	AFUA_7G01850	1	0.0158019	62.463	SLEGK(1)SYIK	2	-0.81697	1
Q4WAM7	204	K	DNA-directed RNA polymerase III subunit Rpc34, putative	AFUA_7G01850	1	6.27924e-06	120.29	SWYEVPATGNK(1)R	2	-0.4986	4
Q4WAM8	154	K	Heat shock protein (Sti1), putative	AFUA_7G01860	1	3.47501e-07	102.39	LASNPK(1)TSHLLADADFMAK	3	-1.0167	1
Q4WAM8	334	K	Heat shock protein (Sti1), putative	AFUA_7G01860	1	0.0311913	61.602	ADFK(1)VIAK	2	1.1049	1
Q4WAM8	375	K	Heat shock protein (Sti1), putative	AFUA_7G01860	1	0.000548087	114.97	TPDALTK(1)LR	2	-1.5357	2
Q4WAM8	399	K	Heat shock protein (Sti1), putative	AFUA_7G01860	1	6.4606e-06	107.99	EAYIDPVEAEK(1)AR	2	-1.2848	1
Q4WAN0	81	K	Nicotinate phosphoribosyltransferase	AFUA_7G01880	1	8.49473e-05	111.63	VTDEEIAFLK(1)K	2	1.4933	1
Q4WAN0	378	K	Nicotinate phosphoribosyltransferase	AFUA_7G01880	1	0.000316359	99.276	DFYDNEGIK(1)EK	2	-0.81732	1
Q4WAN4	191	K	DNA-directed RNA polymerase subunit beta	AFUA_7G01920	1	0.0137549	70.816	MPIMLK(1)SK	2	0.044782	3
Q4WAN4	243	K	DNA-directed RNA polymerase subunit beta	AFUA_7G01920	1	0.0113212	67.385	SAGNTVQVFK(1)K	2	0.52502	1
Q4WAN4	424	K	DNA-directed RNA polymerase subunit beta	AFUA_7G01920	1	0.00034036	91.961	DVDDRDHFGK(1)K	3	-0.94465	1
Q4WAN4	666	K	DNA-directed RNA polymerase subunit beta	AFUA_7G01920	1	1.54202e-21	140.73	VCRPLFVVDNDPK(1)SENCGSLVLNK	3	-0.23961	1
Q4WAN4	1217	K	DNA-directed RNA polymerase subunit beta	AFUA_7G01920	1	0.0103845	97.071	LCNNK(1)HR	2	-0.033227	1
Q4WAN6	537	K	Nuclear pore complex subunit Nup85, putative	AFUA_7G01940	1	0.00741376	67.385	VDFSFTK(1)SAR	2	2.5534	1
Q4WAP5	56	K	Uncharacterized protein	AFUA_7G02020	1	0.0168885	45.829	FEAEHSSGYK(1)K	3	-3.0098	1
Q4WAP9	124	K	AIF-like mitochondrial oxidoreductase (Nfrl), putative	AFUA_7G02070	1	0.00635502	65.219	DPVFK(1)CSPSTGEK	2	-1.6375	1
Q4WAQ1	155	K	Membrane associated DnaJ chaperone, putative	AFUA_7G02090	1	0.00360809	76.563	LAQDTLLDPAK(1)R	2	0.68206	1
Q4WAQ6	44	K	40S ribosomal protein S24	AFUA_7G02140	1	0.0310614	61.691	EK(1)LAELYK	2	-1.3501	1
Q4WAQ6	50	K	40S ribosomal protein S24	AFUA_7G02140	1	0.00702373	72.607	LAELYK(1)ANK	2	2.179	1
Q4WAQ6	53	K	40S ribosomal protein S24	AFUA_7G02140	1	0.000435311	89.301	ANK(1)DQVSVFGFR	2	-4.2039	1
Q4WAQ6	69	K	40S ribosomal protein S24	AFUA_7G02140	1	5.58812e-15	138	TQYGGGK(1)STGFALIYDSHEALK	2	-0.0040707	3
Q4WAQ6	84	K	40S ribosomal protein S24	AFUA_7G02140	1	1.82865e-09	134.14	STGFALIYDSHEALK(1)K	2	-0.0011554	3
Q4WAQ6	85	K	40S ribosomal protein S24	AFUA_7G02140	1	0.00120589	132.57	K(1)FEPHYR	2	-0.089488	1
Q4WAQ6	100	K	40S ribosomal protein S24	AFUA_7G02140	1	0.000337439	128.27	IGAATK(1)VEK	2	-0.39097	1
Q4WAQ9	30	K	Peptidyl-prolyl cis-trans isomerase-like 4	cyp6	1	0.00230905	82.417	ACENFLK(1)LCK	2	-0.13866	1
Q4WAR0	239	K	UDP-N-acetylglucosamine pyrophosphorylase	AFUA_7G02180	1	0.00263827	101.54	ILMESK(1)FK	2	-0.97702	6
Q4WAR0	304	K	UDP-N-acetylglucosamine pyrophosphorylase	AFUA_7G02180	1	0.00020191	106.62	QVDIATK(1)VVR	2	2.8425	1
Q4WAR0	350	K	UDP-N-acetylglucosamine pyrophosphorylase	AFUA_7G02180	1	0.0121377	82.279	QPDVLK(1)FR	2	1.8433	3
Q4WAR3	88	K	Ribosomal small subunit assembly protein, putative	AFUA_7G02210	1	0.00146298	96.229	VHFEGVPTK(1)K	2	1.1909	1
Q4WAR5	241	K	mRNA binding post-transcriptional regulator (Csx1), putative	AFUA_7G02230	1	0.000330932	126.07	ISTATPK(1)NK	2	-1.4075	1
Q4WAR9	68	K	TRAPP complex component Bet3, putative	AFUA_7G02270	1	0.00174176	69.92	LIEDYLAK(1)SGMGR	2	0.22968	1
Q4WAS3	124	K	Adenine phosphoribosyltransferase 1	AFUA_7G02310	1	0.000159091	99.927	GK(1)LPGPCETQGYEK	2	-0.070473	1
Q4WAS6	143	K	L-PSP endoribonuclease family protein (Hmf1), putative	AFUA_7G02340	1	0.0141544	77.732	FFTHK(1)PAR	2	0.30986	1
Q4WAS8	65	K	Uncharacterized protein	AFUA_7G02360	1	0.00234286	73.927	DPYGDWWDK(1)QER	2	0.88501	1
Q4WAS9	1370	K	Helicase swr1	swr1	1	0.0121445	73.885	LSIAFPDK(1)R	2	-3.1743	1
Q4WAU0	392	K	Oxysterol binding protein (Osh1), putative	AFUA_7G02480	1	0.0153848	70.056	ANHVVEAK(1)R	2	0.29576	1
Q4WAU1	75	K	Mitochondrial molecular chaperone (Atp12), putative	AFUA_7G02490	1	0.0266703	64.711	FWK(1)NVDVR	2	0.67753	1
Q4WAU1	158	K	Mitochondrial molecular chaperone (Atp12), putative	AFUA_7G02490	1	0.000300931	78.081	QALK(1)NHLIPLTSLTAR	3	0.42726	1
Q4WAU3	255	K	Uncharacterized protein	AFUA_7G02510	1	3.62559e-21	171.81	LPEHLSGAPGTACK(1)R	2	-0.34668	1
Q4WAU8	549	K	D-lactate dehydrogenase (Cytochrome)	AFUA_7G02560	1	3.09396e-10	79.88	AVEMEGTVTGEHGVGLIK(1)R	3	-0.15529	1
Q4WAU9	342	K	NIMA-interacting protein TinC	AFUA_7G02570	1	0.0263214	77.058	MDEFK(1)AK	2	0.63503	1
Q4WAV3	12	K	WD repeat protein	AFUA_7G02610	1	1.06981e-06	118.61	SGSSLAPGHTK(1)R	2	-1.5136	1
Q4WAV7	255	K	Oxidoreductase, 2OG-Fe(II) oxygenase family, putative	AFUA_8G00110	1	0.0185331	68.224	VVAPPGAK(1)R	2	0.86727	1
Q4WAV8	322	K	Uncharacterized protein	AFUA_8G00120	1	0.0225872	43.297	TVFLVHDK(1)R	3	0.22204	1
Q4WAW2	143	K	Uncharacterized protein	AFUA_8G00160	1	0.0377436	68.625	HTISATK(1)R	2	-1.6329	1
Q4WAW5	387	K	Tryprostatin B 6-hydroxylase	ftmP450-1	1	0.0205103	57.532	HLDEVDK(1)LR	2	2.7077	1
Q4WAW7	209	K	Tryprostatin B synthase	ftmPT1	1	6.32355e-05	103.83	AYFYPQPK(1)SAVTGR	2	1.1381	1
Q4WAX0	266	K	Fumitremorgin C monooxygenase	ftmP450-3	1	1.62607e-05	130.41	AYCSDQPTK(1)R	2	2.2094	1
Q4WAY3	262	K	Fumagillin dodecapentaenoate synthase	af370	1	5.38541e-07	152.54	AEAVNAVYLK(1)R	2	0.92476	1
Q4WAY3	702	K	Fumagillin dodecapentaenoate synthase	af370	1	0.000531718	78.814	GLAGK(1)SALATSPK	2	-1.0327	1
Q4WAY7	286	K	Methionine aminopeptidase 2-1	AFUA_8G00410	1	0.0337	70.525	GK(1)TYPIK	2	1.3336	1
Q4WAY7	316	K	Methionine aminopeptidase 2-1	AFUA_8G00410	1	0.00599982	60.345	NVPFVK(1)SNDMTK	2	1.0714	1
Q4WAY7	375	K	Methionine aminopeptidase 2-1	AFUA_8G00410	1	0.0387938	68.224	SLLTAIK(1)K	2	0.46731	1
Q4WAY8	101	K	C6 finger transcription factor fumR	fumR	1	0.00607784	104.76	CHGQK(1)LR	2	0.82134	1
Q4WAY9	7	K	Uncharacterized protein	AFUA_8G00430	1	0.00290534	100.19	AETLQK(1)K	2	-0.5888	2
Q4WAZ0	178	K	Dual-functional monooxygenase/methyltransferase psoF	psoF	1	1.35014e-08	88.872	GEVYQTSTWPAHEIEFENK(1)R	3	0.33482	1
Q4WAZ0	250	K	Dual-functional monooxygenase/methyltransferase psoF	psoF	1	0.0100563	60.178	NLAGHAVK(1)HSGR	2	0.51919	1
Q4WAZ1	44	K	Methionine aminopeptidase	AFUA_8G00460	1	6.92795e-09	138.45	GSYFCSQECFK(1)K	2	-0.51419	1
Q4WAZ1	113	K	Methionine aminopeptidase	AFUA_8G00460	1	0.0477524	47.302	SK(1)WDLLDEK	2	1.9092	1
Q4WAZ1	263	K	Methionine aminopeptidase	AFUA_8G00460	1	0.0266703	64.711	EFGK(1)IIEK	2	-0.30879	1
Q4WAZ1	267	K	Methionine aminopeptidase	AFUA_8G00460	1	0.00397104	86.898	IIEK(1)HAASR	2	0.17234	3
Q4WAZ9	302	K	PKS-NRPS hybrid synthetase psoA	NRPS14	1	3.53165e-10	120.87	TAYK(1)NAGLDLSK	2	1.1697	1
Q4WAZ9	533	K	PKS-NRPS hybrid synthetase psoA	NRPS14	1	0.00340389	61.127	VSIPGTSK(1)ADVLAAIR	2	1.8693	1
Q4WAZ9	1151	K	PKS-NRPS hybrid synthetase psoA	NRPS14	1	0.010533	79.469	AMTSMK(1)R	2	-0.89117	3
Q4WAZ9	1327	K	PKS-NRPS hybrid synthetase psoA	NRPS14	1	0.000157002	110.53	AVHYYLSK(1)LK	2	0.45197	4
Q4WB00	9	K	Methyltransferase psoC	psoC	1	0.000627233	87.667	MDNFMEMTK(1)K	2	-0.21191	4
Q4WB00	47	K	Methyltransferase psoC	psoC	1	0.012165	48.527	LVVAPLDMSEPGK(1)K	2	-0.59549	1
Q4WB00	193	K	Methyltransferase psoC	psoC	1	2.61776e-06	114.64	SMLEDAGLK(1)NVQEK	2	-1.6169	2
Q4WB00	206	K	Methyltransferase psoC	psoC	1	0.0104455	97.798	VIVNLGK(1)K	2	-0.22132	1
Q4WB01	492	K	Cytochrome P450 monooxygenase psoD	psoD	1	0.0042795	110.34	PLK(1)FGCR	2	-0.28996	1
Q4WB01	513	K	Cytochrome P450 monooxygenase psoD	psoD	1	0.000246811	99.815	IVEEAAK(1)HLK	3	0.7393	1
Q4WB06	288	K	Cell surface protein Mas1, putative	AFUA_8G00610	1	0.000310741	94.09	CTGTVGAAK(1)NVCILR	2	-0.67858	1
Q4WB16	64	K	Secreted antimicrobial peptide, putative	AFUA_8G00710	1	0.0135319	64.841	ATASFYK(1)GR	2	0.41772	1
Q4WB17	6	K	Amino acid transporter, putative	AFUA_8G00720	1	0.0316686	86.086	MMLWLK(1)R	2	-1.6479	1
Q4WB30	212	K	Dihydroorotase, homodimeric type	AFUA_8G00850	1	1.57358e-13	132.14	AVCSGDPK(1)FFFGSDSAPHPR	2	0.8877	5
Q4WB75	518	K	Ferric-chelate reductase (Fre2), putative	AFUA_8G01310	1	0.0118834	67.252	YLSK(1)NGTSVTR	2	-1.8824	1
Q4WB80	244	K	Uncharacterized protein	AFUA_8G01360	1	0.00111782	90.913	PAAVTCPAIK(1)R	2	-0.20846	1
Q4WBC4	249	K	Thiosulfate sulfurtransferase, putative	AFUA_8G01800	1	0.00130627	131.04	LAEVFK(1)R	2	-0.19482	1
Q4WBF4	62	K	Beta-glucosidase	AFUA_8G02100	1	0.0265253	76.847	AK(1)ALVAR	2	-0.36881	5
Q4WBI7	188	K	Zinc-binding alcohol dehydrogenase, putative	AFUA_8G02430	1	0.00116849	111.17	HYGCGPGK(1)K	2	0.71216	2
Q4WBL6	15	K	Translation machinery-associated protein 22	tma22	1	1.48168e-10	139.21	SEVAQNSPAEVQAK(1)K	3	0.28655	2
Q4WBL6	37	K	Translation machinery-associated protein 22	tma22	1	2.33419e-07	77.221	VVYCGVCTLPPEYCEFGGTAK(1)K	3	-0.41695	1
Q4WBL6	129	K	Translation machinery-associated protein 22	tma22	1	0.0153857	42.059	HVTVITGLEVHGLENK(1)K	3	0.44581	1
Q4WBM0	32	K	Cytidine deaminase	AFUA_8G02770	1	7.18045e-06	119.34	ANAYCPYSK(1)FR	3	-1.5178	4
Q4WBM1	157	K	Vacuolar protein sorting/targeting protein 10	vps10	1	0.00705935	60.55	LCIVK(1)SYYTTDDFK	2	-1.2177	1
Q4WBM7	320	K	Dynamin-like GTPase Dnm1, putative	AFUA_8G02840	1	0.00109642	147.62	DRLPDIK(1)AR	3	-0.98237	2
Q4WBM9	793	K	AMP deaminase Amd1, putative	AFUA_8G02860	1	4.56385e-21	161.08	GVAGNNVAK(1)SNVPDIR	3	-0.27802	2
Q4WBQ3	91	K	Hydroxymethylglutaryl-CoA synthase, putative	AFUA_8G07210	1	1.11435e-11	145	LEVGTETLLDK(1)AK	3	0.90491	3
Q4WBQ3	187	K	Hydroxymethylglutaryl-CoA synthase, putative	AFUA_8G07210	1	4.3588e-11	155.14	GSCMK(1)HVYDFYK	2	1.5428	5
Q4WBQ3	412	K	Hydroxymethylglutaryl-CoA synthase, putative	AFUA_8G07210	1	3.09069e-06	114.31	TAVSPEFYDQMCK(1)LR	2	-0.13087	1
Q4WBR1	222	K	AhpC/TSA family thioredoxin peroxidase, putative	AFUA_8G07130	1	0.000364141	102.4	VIDALQAADK(1)K	2	1.2801	1
Q4WBR3	225	K	Alanyl-tRNA synthetase, putative	AFUA_8G07110	1	0.000783603	86.114	GAVAVAPGEK(1)FR	2	0.090617	1
Q4WBX7	383	K	Fructosyl amino acid oxidase, putative	AFUA_8G06440	1	0.0292039	62.969	YIAK(1)SFQR	2	-0.56225	1
Q4WC18	242	K	Glutamate decarboxylase	AFUA_8G06020	1	0.00403999	82.803	AINDLLIHK(1)K	2	0.67267	2
Q4WC49	55	K	DUF567 domain protein	AFUA_8G05720	1	0.000790517	84.605	LANGQPIFQIK(1)AK	2	0.015334	2
Q4WC49	97	K	DUF567 domain protein	AFUA_8G05720	1	5.85681e-11	127.94	EHLHIHTTFAAVDPHGK(1)K	3	0.31001	1
Q4WC49	129	K	DUF567 domain protein	AFUA_8G05720	1	0.00227494	73.499	TGSIETLK(1)MK	2	0.98362	2
Q4WC54	198	K	OPA3 domain protein	AFUA_8G05670	1	0.00102089	131.22	EVIHLK(1)AK	2	0.39025	1
Q4WC55	773	K	Myosin-1	myoA	1	0.00422888	70.195	TTGGLEFIK(1)LR	2	0.51459	1
Q4WC56	133	K	Uncharacterized protein	AFUA_8G05650	1	1.59875e-06	114.72	NAFIGLAMAQAK(1)K	2	0.28083	2
Q4WC58	505	K	Chitin synthase F	AFUA_8G05630	1	0.00653253	56.569	YAASK(1)TSMGADSK	2	-0.08502	1
Q4WC59	488	K	Chitin synthase activator (Chs3), putative	AFUA_8G05620	1	0.000185503	89.805	ACLAGDMGLGK(1)R	2	-1.1708	2
Q4WC60	325	K	Probable beta-glucosidase btgE	btgE	1	0.00046863	88.075	DK(1)SSVLSEVAALK	2	0.46133	1
Q4WC61	55	K	Uncharacterized protein	AFUA_8G05600	1	8.68712e-13	191.79	HYNVDHGWAK(1)R	2	-1.2822	4
Q4WC63	8	K	Acetyl-coA hydrolase Ach1, putative	AFUA_8G05580	1	0.000175964	123.79	AASALLK(1)SR	2	0.27116	1
Q4WC63	335	K	Acetyl-coA hydrolase Ach1, putative	AFUA_8G05580	1	0.00194984	127.02	FSPDGFK(1)R	2	1.1184	1
Q4WC63	493	K	Acetyl-coA hydrolase Ach1, putative	AFUA_8G05580	1	0.0254637	77.732	AEYECLK(1)K	2	-0.18383	2
Q4WC64	1113	K	Transcription factor (Sin3), putative	AFUA_8G05570	1	1.65203e-06	139.86	EYALNESYVK(1)K	2	0.44381	1
Q4WC67	357	K	Fumarate reductase Osm1, putative	AFUA_8G05530	1	0.00481572	75.819	EIGCGEAALK(1)K	2	-0.33149	1
Q4WC67	370	K	Fumarate reductase Osm1, putative	AFUA_8G05530	1	7.81197e-09	124.07	TFDEYNLIAEGK(1)K	3	0.23256	2
Q4WC67	467	K	Fumarate reductase Osm1, putative	AFUA_8G05530	1	6.83589e-13	158.47	VAGDSASQYLFK(1)K	2	-0.06551	2
Q4WC67	556	K	Fumarate reductase Osm1, putative	AFUA_8G05530	1	6.51452e-05	97.904	IPEKEYTMEEVAK(1)HNK	3	0.27514	1
Q4WC71	247	K	Transcription initiation factor iif, beta subunit	AFUA_8G05490	1	0.0221772	52.391	GAFVQATK(1)PVK	2	0.90371	1
Q4WC76	168	K	Mitochondrial ATPase subunit ATP4, putative	AFUA_8G05440	1	8.83642e-05	116.52	ADHTNAVK(1)AR	3	-0.011921	2
Q4WC76	229	K	Mitochondrial ATPase subunit ATP4, putative	AFUA_8G05440	1	0.00253669	107.29	YESQVK(1)QR	2	-0.067329	1
Q4WC76	272	K	Mitochondrial ATPase subunit ATP4, putative	AFUA_8G05440	1	0.0174172	74.415	VMSAK(1)AQ	2	-0.76229	1
Q4WC77	12	K	Ribosome biogenesis protein Noc4, putative	AFUA_8G05430	1	0.0291161	53.448	PLPTDAATGSK(1)K	2	0.052165	1
Q4WC77	26	K	Ribosome biogenesis protein Noc4, putative	AFUA_8G05430	1	0.029979	61.56	EGGVPSSK(1)R	2	1.4188	1
Q4WC85	162	K	ER membrane protein complex subunit 3	AFUA_8G05350	1	0.0019261	77.185	FK(1)SMLQSGVMTR	2	0.0098898	1
Q4WC86	123	K	Signal peptidase complex component, putative	AFUA_8G05340	1	0.00159595	126.62	K(1)HSPLYK	2	0.13852	1
Q4WC87	132	K	Methylenetetrahydrofolate dehydrogenase	AFUA_8G05330	1	0.0191251	85.676	FLDPETK(1)R	2	0.10056	2
Q4WC87	271	K	Methylenetetrahydrofolate dehydrogenase	AFUA_8G05330	1	0.00520981	81.099	NFGPEVK(1)EK	2	0.020075	1
Q4WC88	170	K	ATP synthase subunit alpha	AFUA_8G05320	1	4.33868e-06	127.46	GPINTK(1)AK	2	4.1247	3
Q4WC88	221	K	ATP synthase subunit alpha	AFUA_8G05320	1	9.28127e-05	99.344	QTGK(1)TAVALDAMLNQK	2	-0.74113	1
Q4WC88	233	K	ATP synthase subunit alpha	AFUA_8G05320	1	7.47755e-72	283.43	TAVALDAMLNQK(1)R	3	-0.54058	8
Q4WC88	243	K	ATP synthase subunit alpha	AFUA_8G05320	1	0.00017452	99.752	RWNNSSDESK(1)K	3	0.309	1
Q4WC88	427	K	ATP synthase subunit alpha	AFUA_8G05320	1	6.50173e-05	107.06	VGSAAQVK(1)AMK	2	-0.47984	1
Q4WC88	475	K	ATP synthase subunit alpha	AFUA_8G05320	1	0.0021327	111.95	LTELLK(1)QK	2	-0.96473	1
Q4WC93	59	K	C6 transcription factor, putative	AFUA_8G05270	1	0.00372769	83.862	AHPCENCVK(1)R	2	-0.12493	1
Q4WCA3	261	K	Oxidoreductin	AFUA_8G05140	1	5.73873e-27	183.7	SEQLPFDNECLEK(1)R	2	0.31793	4
Q4WCA3	328	K	Oxidoreductin	AFUA_8G05140	1	1.0041e-05	90.334	K(1)HLQNYTFCISDPLQDR	3	0.094926	1
Q4WCA3	400	K	Oxidoreductin	AFUA_8G05140	1	1.338e-06	126.19	LMDCVGCDK(1)CR	2	-0.76311	3
Q4WCC1	9	K	Small nuclear ribonucleoprotein SmG, putative	AFUA_8G04960	1	0.000593296	125.68	PQAQPELK(1)K	2	-0.86135	1
Q4WCD5	143	K	Casein kinase, putative	AFUA_8G04810	1	0.00139728	67.997	ALDFCHSK(1)GIMHR	4	-1.1687	1
Q4WCD6	119	K	Valyl-tRNA synthetase	AFUA_8G04800	1	0.00043203	89.43	DLFK(1)PEFGPDGK	2	0.82552	1
Q4WCD6	211	K	Valyl-tRNA synthetase	AFUA_8G04800	1	7.1598e-07	129.82	HDLGREEFTK(1)R	2	0.26236	2
Q4WCD6	225	K	Valyl-tRNA synthetase	AFUA_8G04800	1	6.97151e-06	112.84	DEYHANIK(1)NALR	2	0.92404	2
Q4WCD6	305	K	Valyl-tRNA synthetase	AFUA_8G04800	1	0.000843515	95.094	TLLDVPGYDK(1)K	2	0.26246	2
Q4WCD6	357	K	Valyl-tRNA synthetase	AFUA_8G04800	1	0.000748752	97.277	YQHLIGK(1)FAR	2	0.78368	2
Q4WCD6	440	K	Valyl-tRNA synthetase	AFUA_8G04800	1	0.00982382	72.928	VIEMLK(1)EK	2	-0.56666	2
Q4WCD6	454	K	Valyl-tRNA synthetase	AFUA_8G04800	1	5.5038e-06	128.81	WENNPMK(1)IPR	2	-0.10729	2
Q4WCD6	637	K	Valyl-tRNA synthetase	AFUA_8G04800	1	0.00373225	59.709	VPFK(1)EVYCHSLIR	3	0.98869	1
Q4WCD6	879	K	Valyl-tRNA synthetase	AFUA_8G04800	1	0.0102056	77.072	TISIMK(1)AR	2	0.47864	2
Q4WCD7	28	K	Ribosome biogenesis protein, putative	AFUA_8G04790	1	4.7011e-08	134.68	AREPQLIEPPK(1)R	2	-0.35732	3
Q4WCD7	95	K	Ribosome biogenesis protein, putative	AFUA_8G04790	1	1.31546e-05	108.63	NECGIVVFGSSSK(1)K	2	0.092499	1
Q4WCE2	748	K	Pre-mRNA splicing helicase, putative	AFUA_8G04740	1	9.34003e-06	147.62	QEFIGVTDK(1)K	2	0.27422	1
Q4WCE2	1196	K	Pre-mRNA splicing helicase, putative	AFUA_8G04740	1	0.0357981	58.433	DILQK(1)AER	2	-0.12382	1
Q4WCE2	1234	K	Pre-mRNA splicing helicase, putative	AFUA_8G04740	1	0.00304198	73.435	TVCDLVSK(1)FPR	2	-0.13463	1
Q4WCE2	1451	K	Pre-mRNA splicing helicase, putative	AFUA_8G04740	1	0.00146564	128.61	HADWEK(1)R	2	0.062534	1
Q4WCE2	2149	K	Pre-mRNA splicing helicase, putative	AFUA_8G04740	1	0.00147371	128.48	NLLAIK(1)R	2	-0.66987	1
Q4WCE3	378	K	Oligopeptidase family protein	AFUA_8G04730	1	0.000838857	118.03	HSTPDVLK(1)K	2	0.72867	2
Q4WCE9	61	K	Serine/threonine protein kinase, putative	AFUA_8G04670	1	0.0262178	58.699	ATSELFALK(1)K	2	0.34105	1
Q4WCF0	47	K	Noc1p protein, putative	AFUA_8G04660	1	0.00064883	90.793	FAGIELAPEHAK(1)R	2	0.19291	1
Q4WCF0	50	K	Noc1p protein, putative	AFUA_8G04660	1	0.0323488	47.302	RGK(1)NNGDVEGR	2	-1.8568	1
Q4WCF1	141	K	3-hydroxyanthranilate 3,4-dioxygenase 1	bna1-1	1	0.000911628	116.52	CGEVVWEK(1)R	2	-1.7781	2
Q4WCF1	165	K	3-hydroxyanthranilate 3,4-dioxygenase 1	bna1-1	1	5.03949e-13	162.93	EVVEEFAADQEK(1)R	2	-0.10109	1
Q4WCF2	15	K	RNA-3'-phosphate cyclase family protein	AFUA_8G04640	1	7.85044e-05	107.79	FTGHK(1)NFVNR	3	1.8572	1
Q4WCF2	201	K	RNA-3'-phosphate cyclase family protein	AFUA_8G04640	1	0.000679225	79.492	LPK(1)TLHLMNPGR	3	0.58074	1
Q4WCF8	123	K	PWWP domain protein	AFUA_8G04570	1	0.0182866	53.448	SASGVPEHK(1)SK	2	0.22606	1
Q4WCF8	491	K	PWWP domain protein	AFUA_8G04570	1	1.76384e-05	96.143	WK(1)NVLDADTTTTPAEPK	2	0.8182	1
Q4WCG5	584	K	Mannosyltransferase PMTI	AFUA_8G04500	1	0.00174285	81.92	GVSFWTK(1)NDTR	2	-0.95745	1
Q4WCG5	722	K	Mannosyltransferase PMTI	AFUA_8G04500	1	0.0130358	47.037	AHGSAGHFVTAK(1)ER	3	-2.9079	1
Q4WCG6	70	K	Uncharacterized protein	AFUA_8G04490	1	0.0018601	80.69	LLCWDSEK(1)AER	2	0.57808	1
Q4WCH2	11	K	Oligosaccharyl transferase subunit (Stt3), putative	AFUA_8G04430	1	0.0419832	46.069	AETPVDVLLK(1)GK	2	-0.76576	1
Q4WCH3	151	K	mRNA cleavage and polyadenylation specificity factor complex subunit (Pta1), putative	AFUA_8G04420	1	0.000327727	124.98	VCCIK(1)FVQR	2	0.33838	1
Q4WCH4	352	K	Uncharacterized protein	AFUA_8G04410	1	0.00703203	111.82	QLECVK(1)R	2	0.71637	1
Q4WCH4	592	K	Uncharacterized protein	AFUA_8G04410	1	1.76519e-05	83.751	VFENPHASSFTTPAAQK(1)R	3	1.4955	2
Q4WCH5	322	K	Nucleolar protein 12	nop12	1	1.68284e-14	154.13	VDSVAHPSQIDHK(1)R	3	-0.29528	3
Q4WCH7	301	K	Uncharacterized protein	AFUA_8G04380	1	0.00048079	94.767	FITK(1)VDCSSGK	2	0.96575	1
Q4WCI1	261	K	Cystathionine gamma-lyase	AFUA_8G04340	1	0.000951846	135.83	GLK(1)TLHLR	2	-0.026132	1
Q4WCI4	684	K	Uncharacterized protein	AFUA_8G04310	1	1.70417e-11	139.29	QQLHEK(1)HDALQSEFDSK	3	0.74469	1
Q4WCI8	1177	K	AAA family ATPase, putative	AFUA_8G04270	1	0.00178799	81.625	AFDK(1)HGVPGLR	2	-0.18809	2
Q4WCJ3	108	K	rRNA maturation protein (Nop14), putative	AFUA_8G04220	1	0.0200503	67.08	K(1)NK(1)IGGIVDRR	3	0.12801	2
Q4WCJ3	110	K	rRNA maturation protein (Nop14), putative	AFUA_8G04220	1	0.0200503	67.08	K(1)NK(1)IGGIVDRR	3	0.12801	2
Q4WCK1	745	K	Uncharacterized protein	AFUA_8G04140	1	1.67032e-09	129.89	GNSGGK(1)SGIAVFTPGR	2	-0.48631	1
Q4WCK6	40	K	Choline oxidase (CodA), putative	AFUA_8G04090	1	0.00447653	95.502	LAQYLPNK(1)R	3	-0.25545	2
Q4WCK6	491	K	Choline oxidase (CodA), putative	AFUA_8G04090	1	1.35142e-06	94.688	DPMAVVDHQLK(1)VR	2	4.065	1
Q4WCL5	232	K	Acetyl-CoA acetyltransferase, putative	AFUA_8G04000	1	0.0161432	73.248	NLNPEK(1)LR	2	0.42137	2
Q4WCL5	304	K	Acetyl-CoA acetyltransferase, putative	AFUA_8G04000	1	0.0413777	43.761	FTTAPALAIPK(1)ALK	2	-0.85164	1
Q4WCL5	372	K	Acetyl-CoA acetyltransferase, putative	AFUA_8G04000	1	7.77461e-05	103.44	ILTTLLGVLK(1)AK	2	0.16764	1
Q4WCL6	289	K	U5 snRNP component Snu114, putative	AFUA_8G03990	1	0.00135093	84.479	IPPNDAYFK(1)LK	2	-0.60982	2
Q4WCM0	330	K	Uncharacterized protein	AFUA_8G03950	1	4.32726e-05	112.64	IAGK(1)SSQFISK	2	0.52316	1
Q4WCM1	262	K	Ribosome recycling factor, putative	AFUA_8G03940	1	0.0287093	73.665	ELFDAAK(1)R	2	-0.45804	1
Q4WCM2	59	K	Hsp70 chaperone (HscA), putative	AFUA_8G03930	1	4.67079e-09	124.51	LIGEAAK(1)NQAAMNPK	2	-0.2232	2
Q4WCM2	67	K	Hsp70 chaperone (HscA), putative	AFUA_8G03930	1	4.16209e-15	155.57	NQAAMNPK(1)NTIFDIK	3	-0.082862	8
Q4WCM2	74	K	Hsp70 chaperone (HscA), putative	AFUA_8G03930	1	0.00456217	88.37	NTIFDIK(1)R	3	-2.7888	1
Q4WCM2	87	K	Hsp70 chaperone (HscA), putative	AFUA_8G03930	1	0.00308374	94.309	YEDPIVK(1)K	2	0.1285	6
Q4WCM2	129	K	Hsp70 chaperone (HscA), putative	AFUA_8G03930	1	0.00190117	57.788	TFSPQEISSMVLMK(1)MK	3	-1.4054	1
Q4WCM2	361	K	Hsp70 chaperone (HscA), putative	AFUA_8G03930	1	0.00987393	69.721	LLSDFFDGK(1)K	2	0.22226	3
Q4WCM2	429	K	Hsp70 chaperone (HscA), putative	AFUA_8G03930	1	0.010693	77.662	GQTVPTIK(1)K	2	0.11292	4
Q4WCM2	539	K	Hsp70 chaperone (HscA), putative	AFUA_8G03930	1	0.000610178	128.86	SSDEAFTK(1)K	2	-0.29618	1
Q4WCM2	566	K	Hsp70 chaperone (HscA), putative	AFUA_8G03930	1	0.00211692	66.059	VEEIISDPTMSLK(1)LK	2	-0.31101	3
Q4WCM2	604	K	Hsp70 chaperone (HscA), putative	AFUA_8G03930	1	0.0205544	110.31	KELALK(1)R	2	-0.92099	1
Q4WCM2	609	K	Hsp70 chaperone (HscA), putative	AFUA_8G03930	1	0.00397104	86.898	LITK(1)AMATR	2	0.074467	1
Q4WCM6	108	K	Peptidyl-prolyl cis-trans isomerase H	cyp3	1	3.08092e-12	166.6	FADENFVLK(1)HDR	3	-0.60528	3
Q4WCM7	123	K	Alanine--tRNA ligase	ALA1	1	0.000324418	123.86	LK(1)SAVNSQK	2	0.43527	1
Q4WCM7	137	K	Alanine--tRNA ligase	ALA1	1	6.33219e-12	150.85	AGGK(1)HNDLDDVGK	2	-1.3994	1
Q4WCM7	691	K	Alanine--tRNA ligase	ALA1	1	1.06838e-08	134.13	FDFSHK(1)SAVTEK	2	3.2427	2
Q4WCM7	818	K	Alanine--tRNA ligase	ALA1	1	0.0276401	75.692	VAK(1)EFEK	2	1.1584	1
Q4WCM7	926	K	Alanine--tRNA ligase	ALA1	1	2.38256e-08	125.82	AVSESLNYVK(1)SK	2	0.20241	2
Q4WCP3	223	K	Dienelactone hydrolase family protein	AFUA_6G01940	1	0.0476827	56.956	IACLSSAK(1)DTK	2	-0.30794	1
Q4WCP3	307	K	Dienelactone hydrolase family protein	AFUA_6G01940	1	3.40913e-05	115	GYK(1)TALSFLQK	2	-0.46093	2
Q4WCP3	315	K	Dienelactone hydrolase family protein	AFUA_6G01940	1	0.000592618	99.815	TALSFLQK(1)HA	2	0.10671	2
Q4WCP6	785	K	GATA transcriptional activator AreA	AFUA_6G01970	1	9.74735e-24	174.78	TAGATGK(1)SGVVPIAAAPPK	3	-0.065302	2
Q4WCQ8	47	K	ATP synthase subunit E, putative	AFUA_6G02090	1	0.00430655	70.089	ADEEFAIEK(1)SK	2	-0.37047	1
Q4WCQ8	64	K	ATP synthase subunit E, putative	AFUA_6G02090	1	2.08211e-13	170.26	QETAAIDSLYEK(1)K	2	0.98314	2
Q4WCQ8	116	K	ATP synthase subunit E, putative	AFUA_6G02090	1	0.0290885	54.023	ISTVASQDAK(1)K	2	-0.11364	1
Q4WCQ8	162	K	ATP synthase subunit E, putative	AFUA_6G02090	1	0.00754042	93.267	EFK(1)STVGK	2	0.14215	2
Q4WCR0	74	K	MADS box transcription factor Mcm1	AFUA_6G02110	1	0.00137422	130	HITFSK(1)R	2	0.19987	2
Q4WCR0	119	K	MADS box transcription factor Mcm1	AFUA_6G02110	1	0.0182866	53.448	LQPLVTK(1)AEGK	2	-0.72525	1
Q4WCS2	247	K	Phosphotransferase	AFUA_6G02230	1	0.0174491	43.592	ITK(1)LQTIEHADYEK	3	-1.4722	1
Q4WCS2	400	K	Phosphotransferase	AFUA_6G02230	1	0.00973113	80.165	VLVHAIGK(1)R	2	-0.30534	2
Q4WCS5	127	K	Uncharacterized protein	AFUA_6G02260	1	5.90744e-05	115.33	EQQTLAEIEK(1)R	2	0.70984	1
Q4WCS5	243	K	Uncharacterized protein	AFUA_6G02260	1	0.0309291	80.462	EVEGFK(1)R	2	0.34798	1
Q4WCT4	253	K	DUF207 domain protein	AFUA_6G02350	1	1.0884e-09	136.6	LCSTEQLCGPK(1)TR	2	-0.93984	1
Q4WCT7	277	K	Ubiquitin C-terminal hydrolase, putative	AFUA_6G02380	1	8.32989e-05	103.14	AAGEEATK(1)SSDIFFK	2	-0.42437	2
Q4WCT7	323	K	Ubiquitin C-terminal hydrolase, putative	AFUA_6G02380	1	2.64444e-05	110.25	SPTLDRDAVYTK(1)R	2	-0.39274	2
Q4WCT7	426	K	Ubiquitin C-terminal hydrolase, putative	AFUA_6G02380	1	1.9167e-17	163.33	AAESDAGLEPLQK(1)K	2	0.20362	1
Q4WCU0	543	K	WD repeat protein	AFUA_6G02410	1	8.49473e-05	111.63	TIAETYLSHK(1)R	2	0.34585	1
Q4WCU1	73	K	Ubiquitin conjugating enzyme (UbcM), putative	AFUA_6G02420	1	3.18765e-27	212.1	FLTK(1)IYHPNIDR	2	2.0578	3
Q4WCU1	91	K	Ubiquitin conjugating enzyme (UbcM), putative	AFUA_6G02420	1	5.57871e-07	110.12	ICLDVLK(1)NNWSPALQIR	2	-0.10234	2
Q4WCU3	27	K	60S ribosomal protein L24a	AFUA_6G02440	1	0.0273093	76.035	GDSK(1)IFR	2	-1.8341	2
Q4WCU3	35	K	60S ribosomal protein L24a	AFUA_6G02440	1	1.18187e-09	136.24	FQNGK(1)SESLFLQR	2	0.65591	1
Q4WCU3	69	K	60S ribosomal protein L24a	AFUA_6G02440	1	2.40415e-10	179.81	GISEEVAK(1)K	2	-1.2283	7
Q4WCU4	15	K	40S ribosomal protein S30	AFUA_6G02450	1	0.0341267	70.332	VK(1)SATPK	2	0.75743	1
Q4WCU4	53	K	40S ribosomal protein S30	AFUA_6G02450	1	0.00359676	80.245	FVNVTITGGK(1)R	2	-1.2904	2
Q4WCU6	497	K	Fumarate hydratase, putative	AFUA_6G02470	1	0.000282846	95.094	ILSDGMK(1)SFEK	2	-0.49266	4
Q4WCU6	568	K	Fumarate hydratase, putative	AFUA_6G02470	1	1.45964e-06	81.016	ALSEEEFDK(1)HVRPELMLSPK	3	-0.25121	1
Q4WCU6	579	K	Fumarate hydratase, putative	AFUA_6G02470	1	2.05487e-11	142.1	HVRPELMLSPK(1)EK	2	-0.54109	3
Q4WCU8	308	K	Aspartate aminotransferase	AFUA_6G02490	1	1.78117e-14	151.56	GEYSMGPTAGCNLVK(1)K	2	-1.5422	2
Q4WCV0	84	K	Eukaryotic translation initiation factor eIF-1A subunit, putative	AFUA_6G02520	1	5.44083e-10	174.42	LEAMCFDGEK(1)R	2	1.109	17
Q4WCW2	48	K	ATP-dependent RNA helicase sub2	sub2	1	4.63639e-08	134.81	KGDLTVSGGRPDK(1)K	2	0.030603	4
Q4WCW2	66	K	ATP-dependent RNA helicase sub2	sub2	1	9.2354e-06	126.71	DFLLK(1)GELLR	2	1.1746	1
Q4WCW2	206	K	ATP-dependent RNA helicase sub2	sub2	1	0.00621469	66.004	NVK(1)AFVLDECDK	2	1.0849	1
Q4WCW2	327	K	ATP-dependent RNA helicase sub2	sub2	1	0.00562648	79.148	ANELDK(1)LLR	2	-0.2769	1
Q4WCW5	247	K	Uncharacterized protein	AFUA_6G02660	1	0.0227059	52.247	AGYSATSAK(1)LK	2	-0.79174	1
Q4WCX3	93	K	Uncharacterized protein	AFUA_6G02740	1	0.000291189	87.429	NILPK(1)SSSSSSLDNTR	2	-0.6706	1
Q4WCX3	131	K	Uncharacterized protein	AFUA_6G02740	1	0.0111288	95.741	VIDK(1)YEK	2	0.64381	1
Q4WCX4	76	K	Nascent polypeptide-associated complex subunit beta	egd1	1	0.00473744	116.9	LQTTLK(1)K	2	0.32089	3
Q4WCX7	14	K	Acyl-protein thioesterase 1	AFUA_6G02780	1	0.00713084	72.325	APYIVPALK(1)K	2	-0.20483	1
Q4WCY0	87	K	Ctr copper transporter, putative	AFUA_6G02810	1	5.09478e-05	104.17	YIAIAGK(1)SSEAGR	2	0.18864	1
Q4WCY2	21	K	Uncharacterized protein	AFUA_6G02830	1	9.71973e-34	189.11	FPK(1)SLDPITLFHSPALASSK	3	0.42001	1
Q4WCY2	68	K	Uncharacterized protein	AFUA_6G02830	1	1.51815e-18	127.74	QAAAVASETATEDQASDHLEHAK(1)R	4	-0.39582	1
Q4WCY6	445	K	Isocitrate lyase	AFUA_6G02860	1	0.027189	63.184	AGFPAATK(1)R	2	-0.18239	1
Q4WCZ1	205	K	Acetylglutamate kinase, putative	AFUA_6G02910	1	0.000180459	69.747	ARPINAGVFYADYLDK(1)EK	3	-0.76381	1
Q4WCZ1	357	K	Acetylglutamate kinase, putative	AFUA_6G02910	1	1.13919e-115	326.53	VHTK(1)TSLSEFEDLEK	2	0.82761	2
Q4WCZ1	394	K	Acetylglutamate kinase, putative	AFUA_6G02910	1	0.0406971	55.064	YVEGLK(1)ER	2	3.2279	1
Q4WCZ1	543	K	Acetylglutamate kinase, putative	AFUA_6G02910	1	3.03503e-06	119.39	GFGASGASVEQK(1)R	2	0.51779	1
Q4WCZ1	636	K	Acetylglutamate kinase, putative	AFUA_6G02910	1	0.000973233	136.11	LQGYDK(1)R	2	2.167	2
Q4WCZ1	650	K	Acetylglutamate kinase, putative	AFUA_6G02910	1	0.00172443	82.651	EIIYENLSPEDVK(1)R	2	-0.56786	2
Q4WCZ1	848	K	Acetylglutamate kinase, putative	AFUA_6G02910	1	2.62187e-08	104.41	IIGEAPLVK(1)NIAGR	2	0.29242	2
Q4WCZ1	868	K	Acetylglutamate kinase, putative	AFUA_6G02910	1	4.06252e-33	207.55	HGIEVGGFAVHSSGK(1)R	2	-0.51602	1
Q4WCZ6	40	K	NADH-ubiquinone oxidoreductase 105 kDa subunit	AFUA_6G02960	1	0.0209034	64.236	AYPTMK(1)K	2	-0.78072	1
Q4WCZ6	41	K	NADH-ubiquinone oxidoreductase 105 kDa subunit	AFUA_6G02960	1	3.74196e-08	158.56	K(1)HNPQTPILIR	3	0.17135	2
Q4WD10	104	K	Uncharacterized protein	AFUA_6G03100	1	4.70098e-09	121.26	VFCQPPK(1)HEYNTLTEATQK	3	-0.043893	1
Q4WD43	123	K	Amino acid oxidase fmpA	fmpA	1	9.37032e-05	119.68	ALETVNYIK(1)K	2	0.30969	1
Q4WD43	448	K	Amino acid oxidase fmpA	fmpA	1	3.79637e-07	72.316	TLFVATGGCDHAFK(1)FLPIIGEK	3	-0.54628	1
Q4WD47	887	K	Nonribosomal peptide synthetase fmpE	fmpE	1	0.000226634	101.53	VHYSQDYETLK(1)K	2	0.54897	1
Q4WD47	1397	K	Nonribosomal peptide synthetase fmpE	fmpE	1	4.8181e-08	123.95	IFGEQSSDPAK(1)R	2	-0.89491	1
Q4WD49	228	K	Uncharacterized protein	AFUA_6G03500	1	0.00437897	82.563	TYHQLVK(1)R	3	1.5875	1
Q4WD51	274	K	Short-chain dehydrogenase/reductase family protein, putative	AFUA_6G03520	1	4.99682e-06	98.552	AYVTPEGPATAAPK(1)NLGH	2	-0.39514	1
Q4WD52	129	K	Glutamine synthetase, putative	AFUA_6G03530	1	0.00149767	101.65	GLLK(1)TALSK	2	1.2474	1
Q4WD53	291	K	Malate synthase	AFUA_6G03540	1	7.78803e-05	105.98	K(1)HPNFVLPDR	3	-0.27267	1
Q4WD53	319	K	Malate synthase	AFUA_6G03540	1	0.00109042	106.36	LLIK(1)TCHR	3	-0.47341	2
Q4WD53	501	K	Malate synthase	AFUA_6G03540	1	0.0121397	66.299	GNK(1)FQLAAR	2	-1.167	1
Q4WD57	519	K	mRNA-nucleus export ATPase (Elf1), putative	AFUA_6G03580	1	0.00227494	73.499	NGAGK(1)STLMR	2	0.0016244	1
Q4WD57	642	K	mRNA-nucleus export ATPase (Elf1), putative	AFUA_6G03580	1	0.0162588	89.355	WLQEYLK(1)K	2	-1.1816	1
Q4WD57	783	K	mRNA-nucleus export ATPase (Elf1), putative	AFUA_6G03580	1	0.00226637	110.41	VEK(1)HPNLR	2	0.23139	1
Q4WD63	240	K	Aminotransferase, putative	AFUA_6G03640	1	0.00302716	74.987	GAGVVQSLGVEK(1)R	2	-0.45537	1
Q4WD72	376	K	2-methylcitrate dehydratase, putative	AFUA_6G03730	1	0.0123726	57.532	LAAMGK(1)SAK	2	0.58752	1
Q4WD72	382	K	2-methylcitrate dehydratase, putative	AFUA_6G03730	1	0.010631	85.676	DIK(1)EITNR	2	0.42189	1
Q4WD72	398	K	2-methylcitrate dehydratase, putative	AFUA_6G03730	1	0.0100873	97.602	IIDK(1)QFK	2	-0.21863	1
Q4WD72	467	K	2-methylcitrate dehydratase, putative	AFUA_6G03730	1	0.0305394	71.379	DYHDPAK(1)R	2	0.2055	1
Q4WD74	335	K	Amidophosphoribosyltransferase	AFUA_6G03750	1	1.73997e-25	204.35	YLDKPYCQGFVK(1)NR	2	0.68216	2
Q4WD76	448	K	Oxidoreductase (Msc7), putative	AFUA_6G03770	1	0.00562129	114.94	LICGGK(1)R	2	-0.34177	2
Q4WD80	19	K	ATP synthase D chain, mitochondrial, putative	AFUA_6G03810	1	0.0215492	53.237	SAALK(1)IDWVK	2	-0.64081	1
Q4WD80	43	K	ATP synthase D chain, mitochondrial, putative	AFUA_6G03810	1	1.20744e-05	113.24	GQTAASLQAFK(1)K	3	0.20754	2
Q4WD80	89	K	ATP synthase D chain, mitochondrial, putative	AFUA_6G03810	1	5.32624e-05	110.08	NFK(1)PATYDVNR	2	0.93613	1
Q4WD81	62	K	Nascent polypeptide-associated complex subunit alpha	egd2	1	0.000245548	92.247	LGLK(1)HVPGITR	2	-0.51616	5
Q4WD81	76	K	Nascent polypeptide-associated complex subunit alpha	egd2	1	3.65127e-21	173.03	RPK(1)NILFVINQPDVYR	2	-0.31493	4
Q4WD82	12	K	Ribosomal protein L14	AFUA_6G03830	1	8.23756e-07	142.08	VAQWK(1)LVEVGR	2	-0.17474	1
Q4WD82	41	K	Ribosomal protein L14	AFUA_6G03830	1	4.68612e-15	176.78	LAAIVEIIDHK(1)R	3	-0.13885	5
Q4WD82	86	K	Ribosomal protein L14	AFUA_6G03830	1	0.00157054	105.52	AAGTGPVK(1)K	2	0.71869	3
Q4WD82	91	K	Ribosomal protein L14	AFUA_6G03830	1	2.89087e-11	180.61	LWEK(1)NEIDGK	2	-0.3755	4
Q4WD82	100	K	Ribosomal protein L14	AFUA_6G03830	1	0.00339378	89.886	WAK(1)STIAQK	2	0.2851	2
Q4WD82	114	K	Ribosomal protein L14	AFUA_6G03830	1	0.00882141	63.184	RK(1)NLTDFER	3	-0.17854	1
Q4WD84	366	K	Signal sequence receptor alpha subunit, putative	AFUA_6G03850	1	0.000156118	119.68	AMEDHLLK(1)K	2	-2.2025	1
Q4WD99	924	K	GTPase activating protein (Tsc2), putative	AFUA_6G04000	1	7.13675e-22	202.61	SVMCDQVK(1)NESFR	2	-1.9942	2
Q4WDA0	481	K	Chromosome segregation protein Cse1, putative	AFUA_6G04010	1	5.7828e-05	108.9	VDAIK(1)YLYLFR	2	1.3024	1
Q4WDA3	173	K	Peroxisomal D3,D2-enoyl-CoA isomerase	AFUA_6G04040	1	1.65072e-05	127.83	ANEALIMSK(1)R	2	-0.20703	3
Q4WDA4	50	K	Cell division cycle protein 123	cdc123	1	0.0263079	77.072	TLTPK(1)SR	2	0.40516	1
Q4WDA7	1181	K	Uncharacterized protein	AFUA_6G04080	1	0.0469465	87.251	ALSNLMK(1)R	2	-1.2737	1
Q4WDA7	1653	K	Uncharacterized protein	AFUA_6G04080	1	0.0390857	56.258	LDILQALK(1)R	2	0.55737	1
Q4WDB9	539	K	Mannosyl-oligosaccharide glucosidase, putative	AFUA_6G04210	1	0.0492986	64.207	SIYPLLK(1)R	2	-1.6564	1
Q4WDC0	102	K	Uncharacterized protein	AFUA_6G04220	1	1.2936e-06	144.17	DTGSSLSLQK(1)R	2	0.40284	2
Q4WDC9	557	K	mRNA binding protein Pumilio 2, putative	AFUA_6G04310	1	0.0204071	60.509	LFEHGNQSQK(1)K	2	0.18901	1
Q4WDD8	197	K	Transcription factor TFIIIB component, putative	AFUA_6G04400	1	2.05561e-05	64.845	NDTSTPAAGSQHLPPVESATEIRPSK(1)R	4	-0.51713	1
Q4WDD9	75	K	DUF1183 domain protein	AFUA_6G04410	1	0.0491021	63.565	TICDK(1)YK	2	-1.5106	1
Q4WDF1	382	K	Enhancer of polycomb-like protein 1	epl1	1	0.00201907	113.26	QNIAK(1)HIK	2	0.74482	1
Q4WDF1	530	K	Enhancer of polycomb-like protein 1	epl1	1	0.00692759	92.187	AIMAAK(1)AR	2	-0.040097	2
Q4WDF4	138	K	37S ribosomal protein S9	AFUA_6G04560	1	0.00122361	89.301	DFVGEPVPTK(1)K	2	-0.029427	1
Q4WDF5	161	K	Translation elongation factor eEF-1 subunit gamma, putative	AFUA_6G04570	1	0.00258956	80.706	TK(1)QDYAAILR	2	-0.2307	2
Q4WDF5	197	K	Translation elongation factor eEF-1 subunit gamma, putative	AFUA_6G04570	1	3.14455e-05	119.27	PLLGLDPYNK(1)K	2	-0.50065	3
Q4WDF5	209	K	Translation elongation factor eEF-1 subunit gamma, putative	AFUA_6G04570	1	1.5654e-05	119.74	AANK(1)ALAVLEK	2	0.62622	2
Q4WDF5	250	K	Translation elongation factor eEF-1 subunit gamma, putative	AFUA_6G04570	1	6.50173e-05	107.06	AFATVLDK(1)AWR	2	0.17852	1
Q4WDF5	330	K	Translation elongation factor eEF-1 subunit gamma, putative	AFUA_6G04570	1	2.94603e-22	164.8	HPLEALGK(1)PEFVLDEWKR	3	-0.21118	1
Q4WDF5	339	K	Translation elongation factor eEF-1 subunit gamma, putative	AFUA_6G04570	1	9.36491e-06	89.484	HPLEALGKPEFVLDEWK(1)R	4	-1.196	1
Q4WDF5	453	K	Translation elongation factor eEF-1 subunit gamma, putative	AFUA_6G04570	1	4.54544e-06	138.89	KLDPSNPEDK(1)K	2	0.032317	3
Q4WDF7	172	K	rRNA biogenesis protein rrp36	rrp36	1	1.40855e-06	116.58	HAPMVQSSK(1)HPVTR	2	-0.57857	3
Q4WDF7	351	K	rRNA biogenesis protein rrp36	rrp36	1	6.10414e-10	128.74	RGLGNDPTPYNDGGGGK(1)R	3	-0.90075	2
Q4WDG0	21	K	NADH-ubiquinone oxidoreductase B14 subunit, putative	AFUA_6G04620	1	9.58923e-05	150.66	QEFEK(1)HR	2	-0.25325	4
Q4WDG2	78	K	Hydrolase, alpha/beta fold family, putative	AFUA_6G04640	1	0.0077121	77.662	FDDVPVYYK(1)R	2	0.2985	1
Q4WDG7	48	K	Uncharacterized protein	AFUA_6G04690	1	0.00352677	67.846	ITATQIETIAPK(1)SK	2	-0.96536	1
Q4WDG8	52	K	Imidazoleglycerol-phosphate dehydratase	AFUA_6G04700	1	3.26624e-09	128.21	EAEAAK(1)HGIVPPK	2	-1.2664	1
Q4WDH1	223	K	Bifunctional purine biosynthetic protein Ade1, putative	AFUA_6G04730	1	0.000366758	93.096	SLPPAQDHK(1)R	3	0.49958	4
Q4WDH1	463	K	Bifunctional purine biosynthetic protein Ade1, putative	AFUA_6G04730	1	0.000945992	125.01	IK(1)SCVAR	2	1.6191	1
Q4WDH2	79	K	Actin Act1	AFUA_6G04740	1	0.0177504	56.414	DSYVGDEAQSK(1)R	2	-3.5856	1
Q4WDH2	131	K	Actin Act1	AFUA_6G04740	1	6.06741e-05	65.416	VAPEEHPVLLTEAPINPK(1)SNR	3	0.57088	1
Q4WDH2	231	K	Actin Act1	AFUA_6G04740	1	4.03902e-09	187.16	EIVRDIK(1)EK	3	0.0013263	4
Q4WDH2	344	K	Actin Act1	AFUA_6G04740	1	7.76613e-07	121.56	EITALAPSSMK(1)VK	2	-0.023774	3
Q4WDH2	346	K	Actin Act1	AFUA_6G04740	1	0.00988803	68.657	VK(1)IIAPPER	2	-0.31077	1
Q4WDH7	50	K	Proteasome subunit alpha type	AFUA_6G04790	1	0.000573899	86.898	THAVLVGLK(1)R	2	-0.021958	4
Q4WDH7	61	K	Proteasome subunit alpha type	AFUA_6G04790	1	2.35848e-17	206.36	NAEELSSYQK(1)K	2	0.13866	1
Q4WDH7	125	K	Proteasome subunit alpha type	AFUA_6G04790	1	3.84138e-05	118.28	AQTNTQQYGK(1)R	2	-0.35741	1
Q4WDH7	178	K	Proteasome subunit alpha type	AFUA_6G04790	1	0.0215492	53.237	NLDK(1)FADCSR	2	2.3131	1
Q4WDH8	78	K	Lysine decarboxylase-like protein	AFUA_6G04800	1	2.17506e-19	156.67	ALAHEFHK(1)NNVQLVYGGGTK	3	0.11606	1
Q4WDI3	61	K	Short chain dehydrogenase/reductase family protein	AFUA_6G04850	1	0.0158019	62.463	SLVK(1)TALCR	2	0.46912	1
Q4WDJ0	239	K	Formate dehydrogenase	AFUA_6G04920	1	0.0393299	67.981	LK(1)PFDCK	2	0.0838	1
Q4WDJ0	296	K	Formate dehydrogenase	AFUA_6G04920	1	0.000625376	99.283	GLFNK(1)ELISK	2	-0.1194	3
Q4WDJ0	301	K	Formate dehydrogenase	AFUA_6G04920	1	0.0148232	89.142	ELISK(1)MK	2	-1.1744	4
Q4WDJ0	327	K	Formate dehydrogenase	AFUA_6G04920	1	1.25652e-28	218.02	EDVAEAVK(1)SGHLR	2	0.089367	3
Q4WDJ0	397	K	Formate dehydrogenase	AFUA_6G04920	1	2.08138e-07	154.36	HDYK(1)PEDLIVK	2	0.43816	1
Q4WDJ3	460	K	Mitochondrial GTPase (Mss1), putative	AFUA_6G04950	1	0.0245259	59.84	TLFPAVPEK(1)R	2	0.75339	1
Q4WDJ5	51	K	Phosphoserine aminotransferase	AFUA_6G04970	1	1.52827e-20	199.8	SPTANK(1)ILEDTK	2	0.21452	1
Q4WDJ5	385	K	Phosphoserine aminotransferase	AFUA_6G04970	1	0.000381233	79.148	EFLAGAEK(1)R	2	-0.58459	2
Q4WDL0	302	K	Mitochondrial import receptor subunit (Tom40), putative	AFUA_6G05110	1	0.0120266	95.502	VSCLLEK(1)R	2	-0.58205	5
Q4WDL1	82	K	Glycogen synthase kinase (Skp1), putative	AFUA_6G05120	1	0.000143112	93.623	MMPSGEDAAIK(1)R	2	0.066059	4
Q4WDL4	64	K	Transcriptional repressor TupA/RocA, putative	AFUA_6G05150	1	2.98512e-06	115.92	VYQLEQAQIK(1)MK	2	0.56883	1
Q4WDL9	49	K	60S ribosomal protein L28	AFUA_6G05200	1	0.00234927	73.877	QSFK(1)YAGYANTK	2	-1.4863	1
Q4WDL9	107	K	60S ribosomal protein L28	AFUA_6G05200	1	0.010631	85.676	AVASK(1)TAK	2	0.99131	1
Q4WDL9	110	K	60S ribosomal protein L28	AFUA_6G05200	1	0.00592317	105.04	TAK(1)NGYR	2	0.041362	1
Q4WDM0	65	K	Malate dehydrogenase, NAD-dependent	AFUA_6G05210	1	2.97795e-55	212.65	DDGLK(1)NALTGTDIVVIPAGIPR	3	0.43106	2
Q4WDM0	142	K	Malate dehydrogenase, NAD-dependent	AFUA_6G05210	1	0.00350758	104.05	QGVFDPK(1)R	2	0.085858	4
Q4WDM0	240	K	Malate dehydrogenase, NAD-dependent	AFUA_6G05210	1	0.000961045	124.59	FAEK(1)VIR	2	-0.49141	1
Q4WDM0	290	K	Malate dehydrogenase, NAD-dependent	AFUA_6G05210	1	6.58391e-23	168.05	NGAEK(1)AINILQGVTEQEKK	3	-0.26198	1
Q4WDM0	303	K	Malate dehydrogenase, NAD-dependent	AFUA_6G05210	1	2.6695e-32	211.83	AINILQGVTEQEK(1)K	2	-0.015236	4
Q4WDM0	311	K	Malate dehydrogenase, NAD-dependent	AFUA_6G05210	1	0.00230905	82.417	LLEACTK(1)GLK	2	-0.19515	1
Q4WDM0	314	K	Malate dehydrogenase, NAD-dependent	AFUA_6G05210	1	0.0193948	69.716	GLK(1)GNIEK	2	0.71888	1
Q4WDM0	325	K	Malate dehydrogenase, NAD-dependent	AFUA_6G05210	1	9.786e-07	137.89	GIEFVK(1)NTPPK	2	0.17807	5
Q4WDN0	99	K	Nucleolus protein required for cell viability, putative	AFUA_6G05310	1	0.000781865	73.927	IIDPLQMNLSNK(1)R	2	0.36788	1
Q4WDN0	139	K	Nucleolus protein required for cell viability, putative	AFUA_6G05310	1	0.0306635	61.161	TELTTELK(1)R	2	0.1719	1
Q4WDN2	141	K	37 ribosomal protein Rsm10, putative	AFUA_6G05330	1	2.92957e-06	155.06	K(1)HAFYGVGMK	2	-0.60103	2
Q4WDN3	279	K	Tryptophanyl-tRNA synthetase, putative	AFUA_6G05340	1	0.000840192	88.092	IILTDSPAEISK(1)K	2	1.3668	1
Q4WDU1	310	K	Uncharacterized protein	AFUA_5G00650	1	0.00310764	62.088	AIDIMLSHVK(1)QR	2	1.0124	2
Q4WDU8	54	K	GNAT family acetyltransferase, putative	AFUA_5G00720	1	2.9224e-27	213.38	ACVK(1)SQLEEYHK	2	0.69917	2
Q4WDU9	380	K	H /K ATPase alpha subunit, putative	AFUA_5G00730	1	0.00124348	122.19	TGTLTK(1)NR	2	1.0018	1
Q4WDU9	407	K	H /K ATPase alpha subunit, putative	AFUA_5G00730	1	0.0328859	60.436	DEMVLK(1)GK	2	1.0405	1
Q4WDU9	712	K	H /K ATPase alpha subunit, putative	AFUA_5G00730	1	0.00864916	90.37	TTPEQK(1)LR	2	-1.3078	1
Q4WDU9	785	K	H /K ATPase alpha subunit, putative	AFUA_5G00730	1	0.0292652	72.968	VVFDNLK(1)K	2	-0.25741	2
Q4WDX6	81	K	DUF858 domain protein	AFUA_5G01020	1	0.000288802	95.094	LLPSCSTEGK(1)LK	2	-0.47222	1
Q4WE17	112	K	Allergen, putative	AFUA_5G01440	1	0.0146215	76.679	SLPQLK(1)EK	2	0.94896	1
Q4WE25	406	K	MFS transporter, putative	AFUA_5G01520	1	0.0284208	50.194	RQGLAIEK(1)NR	2	0.077811	1
Q4WE49	582	K	Nucleolar RNA methyltransferase (Nop2), putative	AFUA_5G01760	1	0.00983768	60.509	ENVDGFFVCK(1)LK	2	-0.3543	1
Q4WE50	94	K	Uncharacterized protein	AFUA_5G01770	1	0.000189511	96.113	LHAPHPEMPK(1)K	3	0.5164	3
Q4WE51	79	K	Cell differentiation and development protein Fsr1	AFUA_5G01780	1	0.00024276	99.973	LHESLGK(1)HVR	3	-0.91156	1
Q4WE51	749	K	Cell differentiation and development protein Fsr1	AFUA_5G01780	1	0.00703203	111.82	FWNLEK(1)R	2	-0.68922	1
Q4WE57	621	K	DUF455 domain protein	AFUA_5G01840	1	4.66871e-05	101.53	NDHFSTVYK(1)HPQR	3	0.12312	1
Q4WE59	99	K	Actin-related protein 2/3 complex subunit 3	AFUA_5G01860	1	0.0492672	42.599	VK(1)PGMTSR	2	0.10495	1
Q4WE62	529	K	Peptidyl-prolyl isomerase cwc27	cwc27	1	0.00208273	122.79	EFVGGK(1)R	2	-0.99366	1
Q4WE63	240	K	Heat shock transcription factor Hsf1, putative	AFUA_5G01900	1	2.93643e-08	130.56	SPSEYANPYFK(1)R	2	1.6967	1
Q4WE68	5	K	Histone H2A.Z	htz1	1	2.07985e-100	281.99	PGGK(1)GK(1)SVGGK(1)AGAK(1)DAAGK	2	0.17939	47
Q4WE68	7	K	Histone H2A.Z	htz1	1	2.07985e-100	281.99	PGGK(1)GK(1)SVGGK(1)AGAK(1)DAAGK	2	0.17939	66
Q4WE68	12	K	Histone H2A.Z	htz1	1	2.07985e-100	281.99	SVGGK(1)AGAK(1)DAAGK(1)TQK	2	0.51455	63
Q4WE68	16	K	Histone H2A.Z	htz1	1	2.07985e-100	269.04	SVGGK(1)AGAK(1)DAAGK(1)TQK	2	0.51455	30
Q4WE68	21	K	Histone H2A.Z	htz1	1	1.88968e-28	182.82	SVGGK(1)AGAK(1)DAAGK(1)TQK	2	0.51455	4
Q4WE68	44	K	Histone H2A.Z	htz1	1	0.0042626	85.533	FLK(1)NNTQNK	2	0.13127	1
Q4WE68	127	K	Histone H2A.Z	htz1	1	0.00529748	80.688	ALLLK(1)VEQK	2	0.52676	1
Q4WE69	166	K	Phosphate transporter (Pho88), putative	AFUA_5G01960	1	2.361e-32	196.8	AANSFLSQGQVK(1)TDK	2	0.26057	1
Q4WE70	72	K	Glyceraldehyde-3-phosphate dehydrogenase	AFUA_5G01970	1	1.88976e-32	198.23	GTIETYDQGLIVNGK(1)K	2	-0.80742	2
Q4WE70	105	K	Glyceraldehyde-3-phosphate dehydrogenase	AFUA_5G01970	1	5.10802e-11	77.062	FYAEKDPSQIPWSETGAAYIVESTGVFTTK(1)EK	3	0.22749	1
Q4WE70	194	K	Glyceraldehyde-3-phosphate dehydrogenase	AFUA_5G01970	1	1.14975e-06	132.32	VVDAPSNK(1)DWR	2	-0.10302	2
Q4WE70	251	K	Glyceraldehyde-3-phosphate dehydrogenase	AFUA_5G01970	1	2.55489e-05	117.2	LEK(1)GASYDEIK	2	-0.17076	2
Q4WE70	259	K	Glyceraldehyde-3-phosphate dehydrogenase	AFUA_5G01970	1	0.000121446	101.71	GASYDEIK(1)QAIK	2	-0.97013	1
Q4WE74	283	K	A-pheromone processing metallopeptidase Ste23	AFUA_5G02010	1	9.13954e-06	128.51	FYQK(1)HYSANR	2	0.10571	1
Q4WE74	502	K	A-pheromone processing metallopeptidase Ste23	AFUA_5G02010	1	0.0221523	83.862	KFDPDLIK(1)K	2	0.16893	2
Q4WE74	570	K	A-pheromone processing metallopeptidase Ste23	AFUA_5G02010	1	6.46175e-05	94.569	LSDLHMPHK(1)NEFVPTR	3	-0.79989	1
Q4WE74	976	K	A-pheromone processing metallopeptidase Ste23	AFUA_5G02010	1	8.24706e-06	110.91	ALTK(1)ADIVDFYK	2	0.4914	1
Q4WE76	121	K	Cleavage and polyadenylation specific factor 5	AFUA_5G02030	1	8.71762e-07	141.13	RLEEHYEK(1)HGMR	3	1.7526	7
Q4WE76	243	K	Cleavage and polyadenylation specific factor 5	AFUA_5G02030	1	0.0507314	46.462	VLSVPK(1)NMK	2	0.22041	1
Q4WE85	97	K	F-box domain protein	AFUA_5G02120	1	0.000436647	101.3	DLAHCAVVCK(1)R	2	0.7377	1
Q4WE88	14	K	Proteasome endopeptidase complex	AFUA_5G02150	1	5.2101e-06	134.38	RGTCAVGVK(1)GK	2	0.44956	3
Q4WE88	25	K	Proteasome endopeptidase complex	AFUA_5G02150	1	6.69243e-08	132.06	GKDVVVLGCEK(1)R	2	-0.2942	3
Q4WE89	10	K	RNA binding protein (Arp), putative	AFUA_5G02160	1	0.031108	41.684	ATVSAPTPK(1)LDR	2	0.34977	1
Q4WE91	223	K	Cysteine synthase (O-acetylserine (Thiol)-lyase) (Csase)	AFUA_5G02180	1	0.023134	54.784	YLK(1)TASDGR	2	-1.0086	1
Q4WE97	244	K	NAD dependent epimerase/dehydratase family protein	AFUA_5G02240	1	0.00394813	74.849	MTK(1)YEMCEK	2	-0.13167	1
Q4WEA9	293	K	Vacuolar dynamin-like GTPase VpsA, putative	AFUA_5G02360	1	0.0158471	48.998	NFFESHK(1)AYR	3	-0.27678	1
Q4WEA9	298	K	Vacuolar dynamin-like GTPase VpsA, putative	AFUA_5G02360	1	3.1812e-09	128.54	NK(1)ASYCGTPYLAR	2	0.30173	2
Q4WEA9	327	K	Vacuolar dynamin-like GTPase VpsA, putative	AFUA_5G02360	1	0.00335112	90.15	QTLPDIK(1)AR	2	-0.55677	1
Q4WEA9	482	K	Vacuolar dynamin-like GTPase VpsA, putative	AFUA_5G02360	1	0.0111495	92.445	RYPMLK(1)EK	2	-0.21084	1
Q4WEB0	383	K	Vacuolar ATP synthase catalytic subunit A, putative	AFUA_5G02370	1	0.0204106	102.71	KEPIMK(1)R	2	-0.74871	3
Q4WEB0	539	K	Vacuolar ATP synthase catalytic subunit A, putative	AFUA_5G02370	1	0.0058435	67.997	YTAILDK(1)FYEK	2	-1.6169	1
Q4WEB0	543	K	Vacuolar ATP synthase catalytic subunit A, putative	AFUA_5G02370	1	7.77187e-12	177.1	FYEK(1)HHPEFPR	3	-1.5165	3
Q4WEB3	120	K	Catabolite degradation protein, putative	AFUA_5G02400	1	0.00058604	143.03	LITCSQDK(1)K	2	0.41492	1
Q4WEB5	262	K	Splicing factor 3a subunit 3, putative	AFUA_5G02420	1	0.0011913	103.55	EFK(1)NENVYK	2	0.41256	1
Q4WEB5	268	K	Splicing factor 3a subunit 3, putative	AFUA_5G02420	1	3.15625e-11	156.08	NENVYK(1)NHLTGK	2	-0.097865	1
Q4WEB8	292	K	Farnesyl-pyrophosphate synthetase	AFUA_5G02450	1	1.26343e-05	152.96	KDSELEAK(1)VK	2	-0.19955	2
Q4WEB8	304	K	Farnesyl-pyrophosphate synthetase	AFUA_5G02450	1	0.00529748	80.688	ELDLEK(1)VYK	2	1.1647	1
Q4WEB8	331	K	Farnesyl-pyrophosphate synthetase	AFUA_5G02450	1	2.00519e-05	113.43	KIAAIDESQGLK(1)K	2	-0.34206	1
Q4WEC1	377	K	Glycogen [starch] synthase	AFUA_5G02480	1	0.00991781	68.626	GQAVVK(1)SLR	2	0.8497	1
Q4WEC1	601	K	Glycogen [starch] synthase	AFUA_5G02480	1	0.0132471	56.013	MGLEYVK(1)AR	2	0.1813	1
Q4WED4	68	K	Cytochrome P450, putative	AFUA_5G02610	1	0.00165824	94.465	LLEEICDEK(1)R	2	0.5324	1
Q4WEE3	386	K	MFS multidrug transporter, putative	AFUA_5G02700	1	0.00151036	141.52	HYLTLVK(1)K	2	0.050805	2
Q4WEE3	537	K	MFS multidrug transporter, putative	AFUA_5G02700	1	7.47e-21	162.37	FAFADDEEQQGPGEK(1)H	2	-0.19429	1
Q4WEE5	188	K	Phosphoribosylformylglycinamidine synthase	AFUA_5G02720	1	0.00157054	105.52	EVLQEANK(1)R	2	-0.98377	2
Q4WEE5	821	K	Phosphoribosylformylglycinamidine synthase	AFUA_5G02720	1	0.0233098	47.869	DSMSMK(1)MK	2	-1.3442	2
Q4WEE7	383	K	Alpha-1,2-mannosyltransferase (Ktr4), putative	AFUA_5G02740	1	4.92014e-05	63.376	CTPGQFYAGAPFLAK(1)EDCRPSYFK	3	-0.63716	1
Q4WEE7	392	K	Alpha-1,2-mannosyltransferase (Ktr4), putative	AFUA_5G02740	1	0.00647593	66.215	EDCRPSYFK(1)HVGMH	2	-0.46934	1
Q4WEE8	122	K	Cytochrome c oxidase subunit Va, putative	AFUA_5G02750	1	0.00828627	91.318	IFEGIK(1)AK	2	0.62774	3
Q4WEF7	65	K	Uncharacterized protein	AFUA_5G02850	1	0.000482853	64.705	RVTMNWDMTK(1)LDYPNLNR	3	-1.2537	1
Q4WEF7	117	K	Uncharacterized protein	AFUA_5G02850	1	2.38095e-12	168.61	HFSQTVPGQK(1)ER	3	0.38683	2
Q4WEH4	105	K	60S ribosomal protein L4, putative	AFUA_5G03020	1	0.00168126	93.649	MFAPTK(1)VWR	2	-1.3075	3
Q4WEH4	119	K	60S ribosomal protein L4, putative	AFUA_5G03020	1	0.000225496	128.38	VNLGQK(1)R	2	0.10147	4
Q4WEH4	184	K	60S ribosomal protein L4, putative	AFUA_5G03020	1	0.00199678	71.558	ALGAGADLVK(1)VQK	2	-0.12114	1
Q4WEH4	323	K	60S ribosomal protein L4, putative	AFUA_5G03020	1	0.00101918	148.33	RAVVQK(1)K	2	-0.27486	1
Q4WEH4	345	K	60S ribosomal protein L4, putative	AFUA_5G03020	1	0.000529461	88.101	LNPYAAAFSK(1)EK	2	-0.34299	2
Q4WEI0	56	K	Septin	AFUA_5G03080	1	2.25544e-48	214.82	TTFINTLFSTTIK(1)NYADHK	3	-1.0439	1
Q4WEI0	62	K	Septin	AFUA_5G03080	1	0.00306093	120.62	NYADHK(1)R	2	-0.70731	2
Q4WEI0	85	K	Septin	AFUA_5G03080	1	0.0182419	59.908	AELEEK(1)FFK	2	0.21938	1
Q4WEI0	354	K	Septin	AFUA_5G03080	1	5.12544e-21	159.69	LNK(1)DLEATHAAIK	3	0.96819	2
Q4WEI1	630	K	Small nucleolar ribonucleoprotein complex subunit (Pwp2), putative	AFUA_5G03090	1	0.0376009	82.671	SGALLK(1)K	2	0.062159	1
Q4WEI4	666	K	5'-3' exoribonuclease 1	AFUA_5G03120	1	0.00304198	73.435	EHLLTPEEK(1)AR	2	0.21753	1
Q4WEI5	121	K	Histone acetyltransferase type B subunit 2	hat2	1	0.0451618	50.897	GEIGGYGGSSK(1)K	2	-0.44436	1
Q4WEJ4	45	K	Microsomal signal peptidase subunit (Gp23), putative	AFUA_5G03220	1	6.72188e-06	113.22	AEVALK(1)NVQVIK	2	-0.30242	1
Q4WEJ4	136	K	Microsomal signal peptidase subunit (Gp23), putative	AFUA_5G03220	1	0.00320965	72.34	FFPTK(1)SSSSPR	2	1.1132	2
Q4WEJ7	395	K	Ubiquitin C-terminal hydrolase (HAUSP), putative	AFUA_5G03250	1	0.000380206	97.797	YDAGSPYGLQDAK(1)K	2	0.25388	1
Q4WEJ7	562	K	Ubiquitin C-terminal hydrolase (HAUSP), putative	AFUA_5G03250	1	0.0057733	76.927	DDIPSHIEK(1)R	2	1.192	1
Q4WEJ7	1076	K	Ubiquitin C-terminal hydrolase (HAUSP), putative	AFUA_5G03250	1	0.00857201	60.364	FAVVPK(1)SLYSNPR	2	0.25241	1
Q4WEK3	72	K	Uncharacterized protein	AFUA_5G03310	1	5.75226e-06	90.718	QSTLNEPTTAPSENPSLK(1)R	2	-0.092409	2
Q4WEK4	356	K	TFIIH complex helicase Ssl2, putative	AFUA_5G03320	1	0.000934928	82.925	AK(1)SGIIVLPCGAGK	2	1.3248	1
Q4WEK8	216	K	NADH pyrophosphatase, putative	AFUA_5G03360	1	0.00895827	42.639	NTFCGTCGYPTLSVNSGTK(1)R	3	0.81399	1
Q4WEL4	68	K	1-aminocyclopropane-1-carboxylate deaminase, putative	AFUA_5G03420	1	3.16917e-05	102.29	REDHSSPLACAGNK(1)YR	3	0.50702	1
Q4WEL5	215	K	PHD transcription factor (Rum1), putative	AFUA_5G03430	1	0.00636528	68.657	GGFDQVCK(1)MK	2	-0.15272	2
Q4WEL5	1304	K	PHD transcription factor (Rum1), putative	AFUA_5G03430	1	0.0488818	41.117	SHMEYVEK(1)R	3	0.5323	1
Q4WEL9	258	K	Methylenetetrahydrofolate reductase	AFUA_5G03480	1	4.48573e-10	137.84	LEAVK(1)HDDDAVKR	3	-0.6169	2
Q4WEL9	556	K	Methylenetetrahydrofolate reductase	AFUA_5G03480	1	5.54126e-05	103.83	TVLKPLFAK(1)HGHEK	4	0.75199	1
Q4WEM1	46	K	Alpha glucosidase II, alpha subunit, putative	AFUA_5G03500	1	0.000756604	119.75	KCSQSGFCK(1)R	2	-0.23048	3
Q4WEM1	891	K	Alpha glucosidase II, alpha subunit, putative	AFUA_5G03500	1	0.0178694	60.298	GSK(1)TAEYLK	2	-0.29225	1
Q4WEM7	151	K	Glutamyl-tRNA synthetase	AFUA_5G03560	1	0.0182329	86.794	VAVAAIK(1)K	2	0.1978	1
Q4WEM7	523	K	Glutamyl-tRNA synthetase	AFUA_5G03560	1	0.000426709	147.16	HTAILK(1)K	2	0.22767	2
Q4WEM7	543	K	Glutamyl-tRNA synthetase	AFUA_5G03560	1	0.0001121	101.53	GGPATPYTEEK(1)PK	2	-0.19265	1
Q4WEM7	555	K	Glutamyl-tRNA synthetase	AFUA_5G03560	1	0.00865908	88.358	NPAVGMK(1)K	2	0.36476	2
Q4WEN2	146	K	Cdc48-dependent protein degradation adaptor protein (Shp1), putative	AFUA_5G03610	1	9.45399e-12	128.22	SGLAVQNPDDLK(1)R	2	0.31287	1
Q4WEN2	384	K	Cdc48-dependent protein degradation adaptor protein (Shp1), putative	AFUA_5G03610	1	0.0202948	58.32	SAVLGDLPEFK(1)R	2	0.27828	1
Q4WEN7	15	K	Transcription initiation factor TFIID subunit beta, putative	AFUA_5G03660	1	7.13236e-15	150.37	SSPPPHPTPTNPLK(1)R	2	0.26689	1
Q4WEN9	305	K	Transcription initiation factor TFIID complex 60 kDa subunit	AFUA_5G03680	1	0.0152216	60.55	DLAGSLLGLISK(1)K	2	4.302	1
Q4WEP0	325	K	Phosphatidylinositol transfer protein sfh5	sfh5	1	0.0170448	61.161	VFLSK(1)NTTR	2	-0.053257	1
Q4WEP6	7	K	WW domain protein	AFUA_5G03750	1	0.000742719	84.365	MDGFLGK(1)MIEK	2	-0.37356	3
Q4WEP6	11	K	WW domain protein	AFUA_5G03750	1	0.0102328	72.325	MIEK(1)FAEK	2	-0.72571	1
Q4WEP8	334	K	Lipase, putative	AFUA_5G03770	1	0.000333703	91.961	SITLMCDTLK(1)R	2	-1.2345	3
Q4WEQ8	131	K	Signal recognition particle 54 kDa protein	AFUA_5G03880	1	0.000488296	87.863	GFK(1)TALVCADTFR	2	0.33286	1
Q4WEQ8	431	K	Signal recognition particle 54 kDa protein	AFUA_5G03880	1	0.0230191	51.059	MMAGMAK(1)R	2	0.044009	1
Q4WER0	83	K	DUF1665 domain protein	AFUA_5G03870	1	0.0303141	86.866	SLGAQK(1)K	2	-0.11055	1
Q4WES7	7	K	Ubiquitin conjugating enzyme (UbcH), putative	AFUA_5G04060	1	0.00731685	81.784	SSVAQK(1)R	2	0.42405	1
Q4WES9	697	K	Terpene cyclase/mutase family member	AFUA_5G04080	1	0.00495707	100.02	AMK(1)LLMSR	2	0.056084	1
Q4WET0	39	K	SGT1 and CS domain protein	AFUA_5G04090	1	0.00804545	101.28	APAYYIK(1)R	2	-1.3816	2
Q4WET8	79	K	NTF2 and RRM domain protein	AFUA_5G04160	1	0.00105607	87.863	SPEK(1)LHLFYSR	2	0.053139	1
Q4WET8	111	K	NTF2 and RRM domain protein	AFUA_5G04160	1	0.00863953	100.19	AINEK(1)FK	2	-0.037882	1
Q4WET8	121	K	NTF2 and RRM domain protein	AFUA_5G04160	1	0.00020442	106.4	QLDFQDCK(1)VR	2	0.90453	1
Q4WET8	312	K	NTF2 and RRM domain protein	AFUA_5G04160	1	0.000280623	95.417	AVPK(1)TWATIASK	2	2.1231	1
Q4WEU3	117	K	Ubiquinol-cytochrome C reductase complex core protein 2, putative	AFUA_5G04210	1	0.0139505	78.192	ENVVLK(1)AK	2	-0.95285	1
Q4WEU3	362	K	Ubiquinol-cytochrome C reductase complex core protein 2, putative	AFUA_5G04210	1	0.0398018	67.838	NVVDVLK(1)K	2	-1.308	1
Q4WEU3	375	K	Ubiquinol-cytochrome C reductase complex core protein 2, putative	AFUA_5G04210	1	6.86421e-09	126.1	TAAGEIAGDEIK(1)K	2	0.71875	6
Q4WEU3	382	K	Ubiquinol-cytochrome C reductase complex core protein 2, putative	AFUA_5G04210	1	0.00188644	114.78	AIALAK(1)FR	2	-0.35732	2
Q4WEU4	144	K	Mitochondrial DNA replication protein (Yhm2), putative	AFUA_5G04220	1	0.0139855	78.113	TVEITK(1)HK	2	0.4439	1
Q4WEU4	246	K	Mitochondrial DNA replication protein (Yhm2), putative	AFUA_5G04220	1	0.00488549	95.741	VEMQSK(1)K	2	1.696	2
Q4WEU4	254	K	Mitochondrial DNA replication protein (Yhm2), putative	AFUA_5G04220	1	4.71064e-16	159.34	KEDPNRPK(1)NLTVGK	2	0.66783	4
Q4WEU4	260	K	Mitochondrial DNA replication protein (Yhm2), putative	AFUA_5G04220	1	0.0206865	57.347	NLTVGK(1)TFK	2	0.32978	2
Q4WEU5	112	K	Citrate synthase	AFUA_5G04230	1	0.000812792	84.365	GYTIPECQK(1)LLPK	2	-0.14609	1
Q4WEU5	224	K	Citrate synthase	AFUA_5G04230	1	0.00370797	73.885	LPTIAAK(1)IYR	2	0.21527	1
Q4WEU5	231	K	Citrate synthase	AFUA_5G04230	1	0.0357507	69.598	NVFK(1)DGK	2	0.28435	1
Q4WEU5	459	K	Citrate synthase	AFUA_5G04230	1	5.79305e-22	174.9	PK(1)SFSTEAYAK	2	-0.04282	2
Q4WEU6	552	K	RNA binding protein Nrd1, putative	AFUA_5G04240	1	2.12585e-14	153.09	YGVVQTCIVNVDK(1)R	2	0.423	1
Q4WEU6	576	K	RNA binding protein Nrd1, putative	AFUA_5G04240	1	0.00869497	52.527	EGMESYK(1)SGDMQLR	2	0.87484	1
Q4WEU7	69	K	Homocysteine synthase CysD	AFUA_5G04250	1	4.8181e-08	123.95	IMNPTVDVFEK(1)R	2	-0.33434	2
Q4WEU9	119	K	AMP-binding enzyme, putative	AFUA_5G04270	1	2.36692e-30	179.74	AAFGAGLVELHNK(1)HGCGR	3	0.31829	3
Q4WEV4	116	K	Secretion related GTPase SrgB/Ypt1	AFUA_5G04320	1	8.10296e-05	103.11	YATEGVNK(1)LLVGNK	2	0.16421	2
Q4WEV4	122	K	Secretion related GTPase SrgB/Ypt1	AFUA_5G04320	1	1.63796e-12	160.18	LLVGNK(1)SDMEDK	2	2.1998	4
Q4WEV5	147	K	Aminopeptidase	AFUA_5G04330	1	1.61284e-08	130.69	EIEVHK(1)AEILGK	2	-0.19813	1
Q4WEV5	272	K	Aminopeptidase	AFUA_5G04330	1	5.59183e-21	181.58	GQTALSNMPIK(1)SER	2	0.56973	1
Q4WEV5	634	K	Aminopeptidase	AFUA_5G04330	1	1.89408e-05	122.57	INK(1)DLSGFYR	2	-0.83759	2
Q4WEV5	726	K	Aminopeptidase	AFUA_5G04330	1	1.20437e-07	123.29	SVFSQNDSVAAGLK(1)K	2	-0.80567	1
Q4WEV5	788	K	Aminopeptidase	AFUA_5G04330	1	0.00922966	53.08	DK(1)SAVHTNLR	3	0.77202	1
Q4WEV5	821	K	Aminopeptidase	AFUA_5G04330	1	2.06266e-31	188.19	DKYDSVKEEYIK(1)TDSVDGK	3	0.12468	1
Q4WEV9	42	K	NADH-ubiquinone oxidoreductase, subunit G, putative	AFUA_5G04370	1	0.00133546	76.943	TDSPLVHK(1)AR	3	-0.98326	2
Q4WEV9	90	K	NADH-ubiquinone oxidoreductase, subunit G, putative	AFUA_5G04370	1	0.0238834	79.713	FHEVGGK(1)R	2	0.78087	2
Q4WEV9	103	K	NADH-ubiquinone oxidoreductase, subunit G, putative	AFUA_5G04370	1	0.000304093	84.169	NIGPLVK(1)TSMNR	2	-0.51031	4
Q4WEV9	222	K	NADH-ubiquinone oxidoreductase, subunit G, putative	AFUA_5G04370	1	7.35404e-10	138.19	LNDDINEEWIDDK(1)SR	2	-0.84469	1
Q4WEV9	231	K	NADH-ubiquinone oxidoreductase, subunit G, putative	AFUA_5G04370	1	9.28693e-06	125.74	FACDGLK(1)TQR	2	-1.0341	3
Q4WEV9	618	K	NADH-ubiquinone oxidoreductase, subunit G, putative	AFUA_5G04370	1	0.000120024	106.62	GVQPTNTPFK(1)K	2	0.78347	2
Q4WEW0	65	K	Uncharacterized protein	AFUA_5G04380	1	0.0383178	83.206	TLCAK(1)NYR	2	2.3283	1
Q4WEW8	138	K	Actin cytoskeleton organization and biogenesis protein, putative	AFUA_3G04300	1	9.08148e-05	105.46	IGVCALDVK(1)AR	2	0.46049	1
Q4WEX5	116	K	Transcription initiation factor IIF subunit alpha, putative	AFUA_3G04230	1	0.00755295	60.019	VGLK(1)HHIAR	3	0.27962	1
Q4WEX5	554	K	Transcription initiation factor IIF subunit alpha, putative	AFUA_3G04230	1	0.000456926	96.059	ALSPTAPPGQVGK(1)K	2	0.56166	1
Q4WEX5	616	K	Transcription initiation factor IIF subunit alpha, putative	AFUA_3G04230	1	0.00205079	66.977	AGSPTPIGSK(1)GLAASR	2	-0.7646	1
Q4WEX6	132	K	Fatty acid synthase beta subunit, putative	AFUA_3G04220	1	8.60839e-06	98.889	GNDVHAVAAALPGITAK(1)K	2	0.087053	2
Q4WEX6	582	K	Fatty acid synthase beta subunit, putative	AFUA_3G04220	1	5.02951e-26	202.13	LVK(1)NAMGQTFVDTK	3	1.5512	3
Q4WEX6	945	K	Fatty acid synthase beta subunit, putative	AFUA_3G04220	1	2.78092e-12	162.22	MVELMYVK(1)HESR	3	-0.031833	8
Q4WEX6	1166	K	Fatty acid synthase beta subunit, putative	AFUA_3G04220	1	0.00548857	69.721	LLAGK(1)SYSWR	2	0.0062944	1
Q4WEX6	1192	K	Fatty acid synthase beta subunit, putative	AFUA_3G04220	1	0.00738978	87.476	FQTNPMK(1)R	2	-0.11803	3
Q4WEX6	1226	K	Fatty acid synthase beta subunit, putative	AFUA_3G04220	1	0.00839875	66.19	EPYQSGK(1)LVK	2	-0.15357	1
Q4WEX6	1229	K	Fatty acid synthase beta subunit, putative	AFUA_3G04220	1	0.0017485	116.37	LVK(1)TVEVK	2	1.0897	1
Q4WEX6	1285	K	Fatty acid synthase beta subunit, putative	AFUA_3G04220	1	0.00802591	101.28	IK(1)EFYYR	2	1.6424	1
Q4WEX6	1738	K	Fatty acid synthase beta subunit, putative	AFUA_3G04220	1	1.90184e-16	149.95	HFIENYGLSIIDIVK(1)NNPK	3	1.1911	1
Q4WEX6	1970	K	Fatty acid synthase beta subunit, putative	AFUA_3G04220	1	4.8892e-05	102.73	AHLVK(1)IIHECVK	2	-0.25958	2
Q4WEX6	2014	K	Fatty acid synthase beta subunit, putative	AFUA_3G04220	1	0.0146961	89.369	SGVK(1)PFR	2	-0.21574	1
Q4WEX7	153	K	Fatty acid synthase alpha subunit FasA	AFUA_3G04210	1	0.0125735	81.296	TLVAQK(1)LK	2	-0.2981	2
Q4WEX7	168	K	Fatty acid synthase alpha subunit FasA	AFUA_3G04210	1	0.0213691	56.632	AIK(1)DLVGGK	2	0.73517	1
Q4WEX7	541	K	Fatty acid synthase alpha subunit FasA	AFUA_3G04210	1	3.22279e-05	121.41	VQNDLK(1)NVYK	2	0.59994	2
Q4WEX7	545	K	Fatty acid synthase alpha subunit FasA	AFUA_3G04210	1	0.00196597	119.57	NVYK(1)LIR	2	1.3671	1
Q4WEX7	555	K	Fatty acid synthase alpha subunit FasA	AFUA_3G04210	1	0.00168962	69.456	MSK(1)SSQLQFNALYK	2	-0.66652	1
Q4WEX7	615	K	Fatty acid synthase alpha subunit FasA	AFUA_3G04210	1	0.00823465	69.721	VETIPFLHLK(1)K	3	-0.08528	3
Q4WEX7	617	K	Fatty acid synthase alpha subunit FasA	AFUA_3G04210	1	3.17396e-06	145.31	K(1)HEHGWEYNK	3	0.035988	2
Q4WEX7	729	K	Fatty acid synthase alpha subunit FasA	AFUA_3G04210	1	8.39445e-05	97.291	QDVEALVDYIYDTK(1)K	3	0.38179	1
Q4WEX7	758	K	Fatty acid synthase alpha subunit FasA	AFUA_3G04210	1	8.19174e-42	242.79	EIDSIDSK(1)SELAHR	2	-0.14519	4
Q4WEX7	913	K	Fatty acid synthase alpha subunit FasA	AFUA_3G04210	1	0.00377316	104.45	SLMTK(1)LR	2	-0.40973	2
Q4WEX7	949	K	Fatty acid synthase alpha subunit FasA	AFUA_3G04210	1	4.08031e-09	132.06	VVNGEESELLYK(1)K	2	1.1028	1
Q4WEX7	1039	K	Fatty acid synthase alpha subunit FasA	AFUA_3G04210	1	0.000470126	117.89	HHNGPLK(1)GK	2	-0.12103	2
Q4WEX7	1415	K	Fatty acid synthase alpha subunit FasA	AFUA_3G04210	1	0.00135093	84.479	FPSPLLDIK(1)YR	2	-0.75806	2
Q4WEX7	1536	K	Fatty acid synthase alpha subunit FasA	AFUA_3G04210	1	0.00236916	60.657	NESDVICQQMK(1)HLGR	3	-0.38944	1
Q4WEX7	1594	K	Fatty acid synthase alpha subunit FasA	AFUA_3G04210	1	0.0083818	47.037	VMEK(1)FDYIVYPSR	2	1.4985	1
Q4WEX7	1792	K	Fatty acid synthase alpha subunit FasA	AFUA_3G04210	1	5.36448e-11	154.36	EAVFK(1)SLGVCSK	2	0.16283	1
Q4WEX8	142	K	N2,N2-dimethylguanosine tRNA methyltransferase	AFUA_3G04200	1	0.00956664	51.286	AYGEHVLALK(1)K	3	-1.1485	1
Q4WEY0	170	K	C2H2 finger domain protein, putative	AFUA_3G04180	1	0.0343588	49.081	GGFK(1)SSFTTVK	2	-1.4543	1
Q4WEY1	245	K	Pyruvate dehydrogenase E1 beta subunit PdbA, putative	AFUA_3G04170	1	0.00462891	69.65	DDFVLPLGK(1)AK	2	0.15557	1
Q4WEY1	275	K	Pyruvate dehydrogenase E1 beta subunit PdbA, putative	AFUA_3G04170	1	1.86835e-32	199.58	CVGQSLNAATELK(1)QK	2	0.38071	4
Q4WEY3	80	K	Mitochondrial enoyl reductase, putative	AFUA_3G04150	1	2.98971e-07	101.08	LHK(1)HSISPPHGTQVTLR	3	1.2316	1
Q4WEY3	308	K	Mitochondrial enoyl reductase, putative	AFUA_3G04150	1	1.47961e-21	170.77	LALNCVGGK(1)SATALAK	3	0.71785	4
Q4WEY6	285	K	rRNA processing protein Bystin, putative	AFUA_3G04110	1	0.000747183	110.64	VREEIHETK(1)K	3	0.64495	2
Q4WEY6	296	K	rRNA processing protein Bystin, putative	AFUA_3G04110	1	0.00193219	86.288	LNVHTYNALK(1)K	2	-0.088434	1
Q4WEY6	301	K	rRNA processing protein Bystin, putative	AFUA_3G04110	1	0.00450956	70.908	ALYK(1)PACFFK	2	1.3594	1
Q4WEZ3	122	K	Conserved mitochondrial protein	AFUA_3G04020	1	0.0206311	62.466	ASLPESVSK(1)R	2	2.571	1
Q4WF33	432	K	Glycosyl transferase, putative	AFUA_3G03620	1	0.000292984	53.603	TAYIHEPLQFGTVPEDFGGHLK(1)QR	4	-2.0751	1
Q4WF35	277	K	Carboxylesterase, putative	AFUA_3G03600	1	0.000597046	126.39	NCGHAFDK(1)K	2	-0.8762	1
Q4WF53	990	K	Nonribosomal peptide synthetase 4	NRPS4	1	0.00127414	78.324	YAIVEDSADGK(1)R	2	0.93626	1
Q4WF61	1668	K	Nonribosomal peptide synthetase 3	NRPS3	1	2.93095e-10	145.81	GESGDAHQIQK(1)K	2	0.32526	1
Q4WF62	275	K	Mitochondrial enoyl reductase, putative	AFUA_3G03330	1	0.000769009	96.229	TVGAEVLQGK(1)R	2	0.31401	1
Q4WF91	331	K	Phosphoglucomutase, putative	AFUA_3G03020	1	0.0134436	55.04	GALAGALEPK(1)TK	2	1.693	1
Q4WFF7	44	K	Short-chain dehydrogenase/reductase, putative	AFUA_3G02370	1	0.000745403	107.57	SVEPLQK(1)LK	2	0.97124	2
Q4WFF9	277	K	Chromatin remodeling complex subunit (Arp9), putative	AFUA_3G02330	1	0.000404214	137.9	EMCEQLK(1)R	2	-0.025675	4
Q4WFG0	329	K	C2H2 finger domain protein (Kin17), putative	AFUA_3G02320	1	0.00518202	78.932	AGSGFPNAK(1)R	2	2.8596	1
Q4WFJ0	48	K	MFS multidrug transporter, putative	AFUA_3G02060	1	0.00304951	74.853	DQSPAPECPDLK(1)K	2	0.969	1
Q4WFK5	355	K	Uncharacterized protein	AFUA_3G01900	1	0.00558766	60.102	EHPVAFLK(1)QK	3	-0.84049	1
Q4WFN7	452	K	GMC oxidoreductase, putative	AFUA_3G01580	1	0.0380045	56.916	GTVTLK(1)SK	2	-0.71551	1
Q4WFP9	353	K	3-methyl-2-oxobutanoate dehydrogenase, putative	AFUA_3G01450	1	0.00906076	107.32	LEAPVK(1)R	2	0.22508	1
Q4WFR0	38	K	DUF636 domain protein	AFUA_3G01340	1	8.09415e-17	197.27	VILCHCINCK(1)R	2	-0.56896	1
Q4WFR0	69	K	DUF636 domain protein	AFUA_3G01340	1	0.0406971	55.064	LYVDK(1)SER	2	-0.62158	1
Q4WFR1	201	K	Class II aldolase/adducin domain protein	AFUA_3G01330	1	0.00106612	99.815	NIAQALGNK(1)K	2	0.40274	1
Q4WFR2	309	K	Homocysteine S-methyltransferase, putative	AFUA_3G01320	1	2.68931e-09	122.01	VIGGCCGTDEEHLEAVAK(1)R	3	0.021637	1
Q4WFT3	376	K	GMP synthase [glutamine-hydrolyzing]	gua1	1	2.36201e-05	119.74	THHNVGALPK(1)R	3	-0.066777	2
Q4WFT3	477	K	GMP synthase [glutamine-hydrolyzing]	gua1	1	0.00434078	68.657	AVGVMGDK(1)R	2	0.10108	4
Q4WFT7	83	K	Tyrosinase, putative	AFUA_3G01070	1	3.05947e-21	169.94	EYTDAVLCLASK(1)PSK	2	-1.0109	1
Q4WFW0	410	K	FAD-dependent oxygenase, putative	AFUA_3G00840	1	7.35011e-07	122.33	AINSK(1)SSAFAFR	2	0.23968	2
Q4WFW4	124	K	Oxidoreductase, 2OG-Fe(II) oxygenase family, putative	AFUA_3G00800	1	0.00310522	67.334	HWAEIEK(1)FHR	3	0.1672	1
Q4WFW4	183	K	Oxidoreductase, 2OG-Fe(II) oxygenase family, putative	AFUA_3G00800	1	0.000754017	130.27	YK(1)SLYSR	2	0.56048	1
Q4WFW5	393	K	Methylaspartate ammonia-lyase, putative	AFUA_3G00790	1	0.0431903	79.454	GIALAK(1)R	2	-0.074653	1
Q4WFX6	364	K	Amine oxidase	AFUA_3G00680	1	8.17975e-11	111.57	NVICLHEQDNGLQHK(1)HTNYR	4	0.54828	1
Q4WFX6	625	K	Amine oxidase	AFUA_3G00680	1	0.00101506	74.987	VSVMLK(1)PDGFFTK	2	1.4921	1
Q4WFX9	162	K	Probable leucine aminopeptidase 2	lap2	1	0.00121774	79.652	GECTFATK(1)SVLSAK	2	-1.1445	1
Q4WFX9	290	K	Probable leucine aminopeptidase 2	lap2	1	0.001495	119.29	FSVK(1)NAVR	2	-0.062235	1
Q4WG06	279	K	Phosphoketolase, putative	AFUA_3G00370	1	5.4092e-55	219.22	ESMHQAMAATLEHCVLEIK(1)K	3	-0.89468	1
Q4WG06	666	K	Phosphoketolase, putative	AFUA_3G00370	1	0.0296242	73.637	EHLPK(1)LK	2	-0.84776	1
Q4WG09	162	K	Mannan endo-1,6-alpha-mannosidase	AFUA_3G00340	1	0.00240473	77.597	WDK(1)VACDGGMR	2	-0.61454	3
Q4WG26	188	K	Short chain dehydrogenase (AtsC), putative	AFUA_3G00180	1	0.0382371	82.305	FNAQFK(1)K	2	1.5635	1
Q4WG41	183	K	Diacylglycerol acyltransferase type 2A	AFUA_7G03700	1	0.00108318	134.44	LQMLIK(1)R	2	0.19367	1
Q4WG47	122	K	Phosphatidylinositol 4-kinase (STT4), putative	AFUA_7G03760	1	0.0107008	52.49	FGSVQEHK(1)R	3	0.50294	1
Q4WG47	658	K	Phosphatidylinositol 4-kinase (STT4), putative	AFUA_7G03760	1	0.0017204	73.834	LLAK(1)NSPPLIAESR	2	0.1341	1
Q4WG51	453	K	C2 domain protein	AFUA_7G03800	1	0.00141934	96.342	MTELK(1)NEQR	2	-0.84017	1
Q4WG57	108	K	DNA-directed RNA polymerase II subunit RPB11a, putative	AFUA_7G03860	1	0.0138463	48.568	VPHPLVPK(1)FELR	3	-0.48716	1
Q4WG65	653	K	Alpha,alpha-trehalose phosphate synthase subunit TPS3, putative	AFUA_7G03940	1	0.000930713	83.226	LPVNK(1)VEEMYR	2	1.0245	1
Q4WG65	779	K	Alpha,alpha-trehalose phosphate synthase subunit TPS3, putative	AFUA_7G03940	1	0.036898	57.532	AEGSWIEK(1)R	2	-0.24344	1
Q4WG69	67	K	Eukaryotic translation initiation factor 3 subunit M	AFUA_7G03980	1	0.000792644	120.87	QRDEVLK(1)K	3	0.48875	1
Q4WG77	37	K	Uncharacterized protein	AFUA_7G04060	1	0.0254767	59.198	LPSFMAESK(1)K	2	-1.2737	1
Q4WG77	163	K	Uncharacterized protein	AFUA_7G04060	1	3.29613e-07	123.79	NEEIGEIMK(1)R	2	-0.22267	1
Q4WG78	5	K	Phospho-2-dehydro-3-deoxyheptonate aldolase	AFUA_7G04070	1	0.00077676	84.753	PLVK(1)TTEVNEDTR	2	2.2252	1
Q4WG78	102	K	Phospho-2-dehydro-3-deoxyheptonate aldolase	AFUA_7G04070	1	0.014595	89.55	AYLEK(1)PR	2	-0.51262	1
Q4WG78	227	K	Phospho-2-dehydro-3-deoxyheptonate aldolase	AFUA_7G04070	1	1.51253e-18	148.26	QGLAAITK(1)TSGNEHGFVILR	3	0.052815	1
Q4WG78	278	K	Phospho-2-dehydro-3-deoxyheptonate aldolase	AFUA_7G04070	1	1.63852e-26	204.18	EVVMVDCSHGNSK(1)K	2	0.046828	6
Q4WG82	134	K	Protein kinase C substrate, putative	AFUA_7G04110	1	0.0137912	90.986	EIGK(1)QWR	2	-0.43856	1
Q4WG82	152	K	Protein kinase C substrate, putative	AFUA_7G04110	1	0.0151302	59.35	SMTAALK(1)K	2	1.5199	1
Q4WG85	86	K	L-galactose dehydrogenase (L-GalDH), putative	AFUA_7G04140	1	0.0217579	81.784	LLTK(1)VGR	2	-0.34278	1
Q4WG86	126	K	Cochaperone Pam16	AFUA_7G04150	1	0.00322544	99.815	LFDLNDPK(1)K	2	0.38022	1
Q4WG90	138	K	Cyclopropane-fatty-acyl-phospholipid synthase, putative	AFUA_7G04190	1	0.00813938	64.827	SK(1)IPMEVFYEK	2	-0.89196	2
Q4WG90	297	K	Cyclopropane-fatty-acyl-phospholipid synthase, putative	AFUA_7G04190	1	0.00238218	77.744	NQTAWGNK(1)GLR	2	-0.14126	1
Q4WG90	518	K	Cyclopropane-fatty-acyl-phospholipid synthase, putative	AFUA_7G04190	1	0.0207001	66.962	AHVPTVNK(1)E	2	0.75441	1
Q4WG92	14	K	Tropomyosin, putative	AFUA_7G04210	1	7.08639e-26	198.87	LEADEAQNK(1)VEELK	2	-0.53624	1
Q4WGA0	149	K	RhoGAP and Fes/CIP4 domain protein	AFUA_7G04300	1	0.00200553	113.41	SHYFNK(1)CR	3	0.56894	4
Q4WGA0	205	K	RhoGAP and Fes/CIP4 domain protein	AFUA_7G04300	1	0.0348937	58.699	VYAPEDLK(1)K	2	-1.0864	1
Q4WGA0	299	K	RhoGAP and Fes/CIP4 domain protein	AFUA_7G04300	1	0.0248137	57.175	VFQITGIPEK(1)K	2	-0.35218	1
Q4WGA0	572	K	RhoGAP and Fes/CIP4 domain protein	AFUA_7G04300	1	0.000696982	120.99	DAIFGELK(1)R	2	0.4134	1
Q4WGA1	152	K	Cell division control protein Cdc6, putative	AFUA_7G04310	1	0.0454419	46.069	VQVGGK(1)SMTPR	2	1.0778	1
Q4WGA2	340	K	UBX domain protein (Ubx5), putative	AFUA_7G04320	1	0.00486398	83.313	YSLK(1)HNVR	3	0.75491	1
Q4WGA3	262	K	Ste20-like serine/threonine protein kinase, putative	AFUA_7G04330	1	0.00275636	67.207	ELLEHPFVK(1)R	3	-0.088256	1
Q4WGB2	55	K	Mitochondrial ribosomal protein DAP3, putative	AFUA_7G04420	1	0.00850942	66.056	VSLDGPPK(1)YR	2	-0.097926	1
Q4WGB8	9	K	Ribosomal protein S28e	AFUA_7G04490	1	0.0243339	79.116	QPVK(1)LVK	2	-0.011879	2
Q4WGC6	785	K	Na/K ATPase alpha 1 subunit, putative	AFUA_7G04570	1	0.0431847	53.753	TSPEQK(1)YR	2	3.0208	1
Q4WGD9	325	K	Conserved hypothetical portein	AFUA_7G04700	1	0.00678443	73.499	YQDPSSPIK(1)R	2	-0.65226	1
Q4WGE0	708	K	NF-X1 finger transcription factor, putative	AFUA_7G04710	1	1.06482e-11	145.6	VLK(1)NQPCWLAETR	2	0.06068	1
Q4WGE0	970	K	NF-X1 finger transcription factor, putative	AFUA_7G04710	1	0.00727072	71.451	SVGECVK(1)LR	2	0.15476	1
Q4WGF5	109	K	rRNA adenine N(6)-methyltransferase	AFUA_7G04860	1	0.0389507	53.211	TVQGTPAEK(1)K	2	-0.1138	1
Q4WGJ1	100	K	CTP synthase	AFUA_7G05210	1	0.000694667	98.156	IYQHVIEK(1)ER	2	-0.050716	4
Q4WGJ1	334	K	CTP synthase	AFUA_7G05210	1	2.82188e-13	192.44	ALEHSAMHCK(1)K	2	0.12001	4
Q4WGJ2	202	K	Mitochondrial carrier protein, putative	AFUA_7G05220	1	0.000641839	111.46	IILETSK(1)HK	2	1.0347	2
Q4WGJ2	603	K	Mitochondrial carrier protein, putative	AFUA_7G05220	1	0.000323995	123.72	AFFK(1)GGPAR	2	0.12411	2
Q4WGJ5	8	K	PHD finger domain protein, putative	AFUA_7G05250	1	0.00460126	83.948	APYSSSK(1)YR	2	-0.010045	1
Q4WGJ5	39	K	PHD finger domain protein, putative	AFUA_7G05250	1	0.0011706	86.214	GPNSEASEGPPLK(1)K	2	-0.26454	1
Q4WGJ5	239	K	PHD finger domain protein, putative	AFUA_7G05250	1	6.20552e-12	154.36	LHTSGASPSPIK(1)R	2	0.89709	2
Q4WGJ5	556	K	PHD finger domain protein, putative	AFUA_7G05250	1	0.00459046	83.998	LTCYICK(1)QR	2	2.1744	1
Q4WGJ5	682	K	PHD finger domain protein, putative	AFUA_7G05250	1	0.00372769	83.862	ITLTVGGNK(1)R	2	1.2237	1
Q4WGJ5	775	K	PHD finger domain protein, putative	AFUA_7G05250	1	1.70897e-09	138.42	RDYVAMGVSGGK(1)R	2	0.27482	5
Q4WGJ6	161	K	Transformer-SR ribonucleoprotein, putative	AFUA_7G05260	1	0.0303141	86.866	YFGPPK(1)R	2	-0.23783	1
Q4WGJ9	67	K	40S ribosomal protein S13	AFUA_7G05290	1	0.00230028	96.668	VVTGNK(1)ILR	2	-0.0046759	2
Q4WGK1	504	K	Splicing factor u2af large subunit	AFUA_7G05310	1	0.0133817	79.474	VLDLK(1)VPR	2	0.18727	1
Q4WGK6	192	K	FACT complex subunit pob3	pob3	1	0.00178033	78.324	FYIPGTAVK(1)TEK	2	0.63677	1
Q4WGK7	292	K	Septin AspB	AFUA_7G05370	1	1.97747e-13	166.6	LHTK(1)VNLIPVIAK	2	-0.89111	2
Q4WGK7	454	K	Septin AspB	AFUA_7G05370	1	1.47107e-06	167.12	ALHEQK(1)LAK	2	1.6365	2
Q4WGK7	518	K	Septin AspB	AFUA_7G05370	1	0.000507179	102.33	LESGRPIEEK(1)GK	2	0.0076824	1
Q4WGL0	89	K	Uncharacterized protein	AFUA_7G05400	1	0.00633498	70.089	AVGVDVTPAPK(1)K	2	0.044175	1
Q4WGL1	39	K	Thiamine pyrophosphokinase Thi80, putative	AFUA_7G05410	1	0.0359628	83.614	AFAVLK(1)K	2	0.55779	1
Q4WGL2	189	K	Mitochondrial intermembrane space import and assembly protein 40	mia40	1	0.0336564	51.276	GMDCIDK(1)FK	2	1.1382	3
Q4WGL2	191	K	Mitochondrial intermembrane space import and assembly protein 40	mia40	1	0.0114881	59.067	FK(1)GMQECFR	2	0.33753	1
Q4WGL2	264	K	Mitochondrial intermembrane space import and assembly protein 40	mia40	1	5.63952e-17	187.37	DVHAQVK(1)SEVAEK	2	0.33339	2
Q4WGL4	18	K	Transcription factor Tos4, putative	AFUA_7G05440	1	0.00293396	79.492	SSATASVVGVK(1)R	2	0.156	1
Q4WGL5	247	K	Secreted beta-glucosidase sun1	sun1	1	1.48194e-06	142.08	LHLTNPSLSK(1)K	3	-0.91239	4
Q4WGL5	308	K	Secreted beta-glucosidase sun1	sun1	1	0.000217539	97.797	WQGK(1)TTSAQYYVNPK	2	-0.19598	1
Q4WGL6	343	K	Uncharacterized protein	AFUA_7G05460	1	0.0431643	79.469	LLEDNK(1)K	2	1.657	1
Q4WGL7	355	K	Electron transfer flavoprotein alpha subunit, putative	AFUA_7G05470	1	0.0112728	67.207	VPELTEK(1)LK	2	-1.6152	1
Q4WGM8	73	K	Phospholipase PldA, putative	AFUA_7G05580	1	0.0366337	57.859	YK(1)SFAPVR	2	0.78653	1
Q4WGN6	221	K	Translation elongation factor eEF-3, putative	AFUA_7G05660	1	3.85101e-09	138.45	VCGLIVNK(1)DIER	3	-0.19079	3
Q4WGN6	306	K	Translation elongation factor eEF-3, putative	AFUA_7G05660	1	3.51484e-05	78.95	LVEDPQIVAPFLPK(1)LMPR	3	-0.043757	1
Q4WGN6	313	K	Translation elongation factor eEF-3, putative	AFUA_7G05660	1	1.00738e-17	163.99	LEK(1)NYETLADPEAR	2	0.14484	2
Q4WGN6	368	K	Translation elongation factor eEF-3, putative	AFUA_7G05660	1	0.0321969	60.91	DILSPK(1)YK	2	-1.4074	1
Q4WGN6	653	K	Translation elongation factor eEF-3, putative	AFUA_7G05660	1	0.0139214	70.908	GNLSEFVK(1)K	2	-0.26711	1
Q4WGN6	812	K	Translation elongation factor eEF-3, putative	AFUA_7G05660	1	0.00352378	89.08	IYK(1)IDGTLR	2	1.1873	1
Q4WGN8	103	K	Siroheme synthase Met8, putative	AFUA_7G05680	1	0.0230599	43.77	VWK(1)LCK(1)EK(1)R	3	2.6136	1
Q4WGN8	106	K	Siroheme synthase Met8, putative	AFUA_7G05680	1	0.0230599	43.77	VWK(1)LCK(1)EK(1)R	3	2.6136	1
Q4WGN8	108	K	Siroheme synthase Met8, putative	AFUA_7G05680	1	0.0230599	43.77	VWK(1)LCK(1)EK(1)R	3	2.6136	1
Q4WGP1	219	K	Acetyltransferase component of pyruvate dehydrogenase complex	AFUA_7G05720	1	0.0352432	58.815	GVPIK(1)ALK	2	0.20973	1
Q4WGP1	302	K	Acetyltransferase component of pyruvate dehydrogenase complex	AFUA_7G05720	1	0.000247057	96.745	QALNASAEGK(1)YK	2	1.284	4
Q4WGP1	313	K	Acetyltransferase component of pyruvate dehydrogenase complex	AFUA_7G05720	1	0.000833014	61.265	LSVNDFLVK(1)ACAAALMK	3	0.70275	1
Q4WGP3	185	K	Malate dehydrogenase	AFUA_7G05740	1	0.0382371	82.305	FISQIK(1)K	2	-0.69951	2
Q4WGP3	238	K	Malate dehydrogenase	AFUA_7G05740	1	0.00136562	81.565	IQFGGDEVVK(1)AK	2	0.40324	3
Q4WGP3	309	K	Malate dehydrogenase	AFUA_7G05740	1	0.00261814	70.373	ILEVGK(1)VNAYEEK	2	-0.67888	1
Q4WGP3	326	K	Malate dehydrogenase	AFUA_7G05740	1	2.43323e-06	125.72	LIQAALTDLK(1)K	2	-0.47545	3
Q4WGP9	452	K	Fructose-2,6-bisphosphatase	AFUA_7G05800	1	0.0268477	58.274	HQEFPTEVK(1)H	2	-3.7276	1
Q4WGQ0	213	K	Ribonucleoprotein, putative	AFUA_7G05810	1	0.00625947	89.355	LFTPHPAK(1)R	2	0.10796	3
Q4WGQ6	49	K	Proteasome subunit alpha type	AFUA_7G05870	1	0.0157379	62.162	ATNGIVLATEK(1)K	2	0.78935	1
Q4WGQ6	88	K	Proteasome subunit alpha type	AFUA_7G05870	1	0.0117329	94.662	VLVDK(1)AR	2	-0.57335	2
Q4WGQ6	98	K	Proteasome subunit alpha type	AFUA_7G05870	1	0.000261601	153.97	KVSHTGYK(1)R	3	-0.14779	3
Q4WGQ6	168	K	Proteasome subunit alpha type	AFUA_7G05870	1	0.00324756	69.314	ATVATGK(1)TGGILK	2	0.97978	1
Q4WGQ6	198	K	Proteasome subunit alpha type	AFUA_7G05870	1	6.47064e-07	122.46	ATAIGK(1)HATSAK	3	0.84929	4
Q4WGR1	313	K	Acyl-CoA desaturase	AFUA_7G05920	1	0.0011467	133.47	IQQLQK(1)K	2	0.57426	1
Q4WGR2	118	K	Metallopeptidase MepB	AFUA_7G05930	1	0.0248381	78.516	LVDAVLK(1)K	2	0.044385	2
Q4WGR2	150	K	Metallopeptidase MepB	AFUA_7G05930	1	0.0012321	89.171	NGLGLPAGPK(1)R	2	-0.98396	1
Q4WGR2	225	K	Metallopeptidase MepB	AFUA_7G05930	1	0.0105484	85.862	YAK(1)NAETR	2	2.6391	1
Q4WGR2	447	K	Metallopeptidase MepB	AFUA_7G05930	1	8.47301e-25	171.79	YGHAANFNLQPGFIDADGK(1)R	2	-0.26318	2
Q4WGR2	569	K	Metallopeptidase MepB	AFUA_7G05930	1	0.0194032	52.527	TK(1)HVNDALFNLR	2	0.10259	1
Q4WGR2	705	K	Metallopeptidase MepB	AFUA_7G05930	1	0.0180559	60.102	EPK(1)TDAFYK	2	1.8598	1
Q4WGR4	25	K	Cytokinesis EF-hand protein Cdc4, putative	AFUA_7G05950	1	0.0179595	68.557	EAFSLFDK(1)R	2	0.5132	1
Q4WGR6	73	K	mRNA transport regulator (Mtr10), putative	AFUA_7G05970	1	0.00952796	64.82	LFAATTLK(1)GK	2	-0.55183	1
Q4WGR8	59	K	5-formyltetrahydrofolate cyclo-ligase, putative	AFUA_7G05990	1	1.62253e-05	73.928	EVFVPYIHSIDSPSSTQK(1)K	3	0.72702	1
Q4WGS0	137	K	Uncharacterized protein	AFUA_7G06010	1	1.32373e-06	126.66	AVVSQEVSK(1)LK	2	-0.33861	1
Q4WGS4	289	K	DNA damage-inducible protein 1	ddi1	1	0.000648271	136.02	RHQACIDLK(1)K	2	0.37111	5
Q4WGS8	281	K	Fatty-acyl coenzyme A oxidase (Pox1), putative	AFUA_7G06090	1	0.00209173	75.89	TAHLTFEALK(1)HR	2	-1.3148	1
Q4WGW1	195	K	NADH-dependent flavin oxidoreductase, putative	AFUA_7G06420	1	9.33539e-05	98.105	AMTLDEIEQFK(1)K	2	0.253	1
Q4WGW2	8	K	BNR/Asp-box repeat domain protein	AFUA_7G06430	1	0.0036621	74.165	PGHFGQK(1)ILK	2	0.65091	1
Q4WGW2	82	K	BNR/Asp-box repeat domain protein	AFUA_7G06430	1	0.00136562	81.565	ILTVAK(1)STDGGR	2	0.96227	1
Q4WGW2	357	K	BNR/Asp-box repeat domain protein	AFUA_7G06430	1	2.24113e-20	117.62	SHWPGVLALDHHTLLAVYECGGPK(1)GK	3	0.10391	2
Q4WGY8	25	K	Rieske [2Fe-2S] domain protein	AFUA_7G06700	1	0.020475	61.833	YVIHLSDGK(1)R	2	-1.3579	1
Q4WH48	406	K	Subtilisin-like alkaline protease, putative	AFUA_7G08340	1	0.000201038	97.69	SIVPECSDFSK(1)AK	2	-0.67286	1
Q4WH81	16	K	Ubiquitinyl hydrolase 1	AFUA_2G06330	1	2.94047e-07	142.43	FCHPLALNIK(1)R	2	-0.32344	4
Q4WH81	683	K	Ubiquitinyl hydrolase 1	AFUA_2G06330	1	8.5265e-06	116.24	VVGVDDIQDMK(1)K	2	0.044468	2
Q4WH82	350	K	Replication protein A 70 kDa DNA-binding subunit	AFUA_2G06320	1	2.3309e-31	181.4	HETFASHATMSNASSSAK(1)R	3	-0.12097	2
Q4WH82	490	K	Replication protein A 70 kDa DNA-binding subunit	AFUA_2G06320	1	1.40174e-06	124.12	AK(1)LDHFGDQQR	2	-0.99886	2
Q4WH83	145	K	ATP-dependent RNA helicase dbp3	dbp3	1	0.00662126	70.942	TLAFGLPCIK(1)K	2	0.0297	2
Q4WH83	198	K	ATP-dependent RNA helicase dbp3	dbp3	1	0.00372145	83.883	VTCIYGGVK(1)K	2	0.94913	2
Q4WH83	379	K	ATP-dependent RNA helicase dbp3	dbp3	1	0.0483522	52.255	FK(1)SLEAFK	2	0.89235	1
Q4WH91	418	K	Glutamine amidotransferase:cyclase	AFUA_2G06230	1	0.000464231	64.454	VYVTSPDDTEHHTIK(1)TK	4	-0.12368	1
Q4WH92	8	K	Zinc knuckle domain protein	AFUA_2G06220	1	0.0170286	50.473	SSSVHFK(1)FK	2	1.049	1
Q4WH99	66	K	Protein disulfide-isomerase	AFUA_2G06150	1	0.000125313	101.3	ALAPK(1)YEEAATELK	2	0.59172	2
Q4WH99	75	K	Protein disulfide-isomerase	AFUA_2G06150	1	4.15355e-06	122.7	YEEAATELK(1)GK	2	0.58942	1
Q4WH99	77	K	Protein disulfide-isomerase	AFUA_2G06150	1	0.00555369	98.458	GK(1)NIPLVK	2	0.37603	1
Q4WH99	274	K	Protein disulfide-isomerase	AFUA_2G06150	1	0.00507272	66.246	DQYAEDFK(1)PVAEK	2	1.9014	1
Q4WH99	401	K	Protein disulfide-isomerase	AFUA_2G06150	1	4.70883e-06	99.011	ALAPK(1)YEELAALYAGDFK	2	0.053965	1
Q4WHA0	8	K	Uracil-DNA glycosylase	UNG1	1	0.00464295	78.516	ASPTGLK(1)R	2	-0.14615	1
Q4WHA0	284	K	Uracil-DNA glycosylase	UNG1	1	0.00190001	70.056	GFFNNGHFK(1)K	3	-1.8526	1
Q4WHA0	292	K	Uracil-DNA glycosylase	UNG1	1	0.00847521	99.973	KCNEWLAK(1)R	2	-1.184	2
Q4WHA3	257	K	Actin-related protein 4	arp4	1	7.32185e-10	137.62	TAVDAGQPAQAK(1)YK	2	0.9079	1
Q4WHA3	463	K	Actin-related protein 4	arp4	1	1.11428e-58	265.12	KEYDEHGPNIVEK(1)R	2	0.27539	6
Q4WHA7	364	K	mRNA splicing factor (Prp1/Zer1), putative	AFUA_2G06070	1	0.0019261	77.185	VIAANAIK(1)NNDR	2	-0.018982	1
Q4WHB0	88	K	Actin cortical patch component, putative	AFUA_2G06040	1	9.27459e-06	125.97	IIAVGDGK(1)QR	2	0.21275	2
Q4WHB4	649	K	NAD-specific glutamate dehydrogenase	AFUA_2G06000	1	1.14033e-17	162.48	GVILLDVNHQDK(1)AR	2	0.61767	1
Q4WHB4	918	K	NAD-specific glutamate dehydrogenase	AFUA_2G06000	1	0.00101343	82.202	AGCILFK(1)DASANK	2	0.34372	1
Q4WHC3	112	K	Phosphotransferase	AFUA_2G05910	1	1.22451e-06	129.89	GGFDICQSK(1)YR	3	-0.61271	3
Q4WHC3	404	K	Phosphotransferase	AFUA_2G05910	1	0.000253986	100.93	LSACGVAAICK(1)K	2	-0.44745	2
Q4WHC3	422	K	Phosphotransferase	AFUA_2G05910	1	7.21981e-09	91.337	NIESCHVGADGSVFTK(1)YPHFK	3	-0.4046	1
Q4WHC3	427	K	Phosphotransferase	AFUA_2G05910	1	0.0202197	83.377	YPHFK(1)AR	2	-0.94977	2
Q4WHD4	474	K	IdgA domain protein	AFUA_2G05800	1	0.0213455	57.434	TAQYVAINDAK(1)R	2	0.41518	1
Q4WHD7	175	K	SAGA complex component (Sgf73), putative	AFUA_2G05770	1	5.20511e-41	196.89	AQK(1)GAK(1)K(1)SAVK(1)GMAEDGTK	2	-0.42545	5
Q4WHD7	178	K	SAGA complex component (Sgf73), putative	AFUA_2G05770	1	5.20511e-41	196.89	GAK(1)K(1)SAVK(1)GMAEDGTKK	3	0.57785	17
Q4WHD7	179	K	SAGA complex component (Sgf73), putative	AFUA_2G05770	1	5.20511e-41	196.89	K(1)SAVK(1)GMAEDGTKK	3	-0.86152	28
Q4WHD7	183	K	SAGA complex component (Sgf73), putative	AFUA_2G05770	1	5.20511e-41	196.89	K(1)SAVK(1)GMAEDGTK(1)K	2	1.3151	28
Q4WHD7	191	K	SAGA complex component (Sgf73), putative	AFUA_2G05770	1	0.0134456	45.614	K(1)SAVK(1)GMAEDGTK(1)K	2	1.3151	1
Q4WHE0	166	K	Rho GTPase ModA, putative	AFUA_2G05740	1	3.57006e-13	159.5	YVECSALTQYK(1)LK	2	-0.44672	2
Q4WHE2	57	K	Uncharacterized protein	AFUA_2G05720	1	0.0333484	60.118	SLPLK(1)SFK	2	0.60872	1
Q4WHE7	353	K	Differentiation regulator (Nrd1), putative	AFUA_2G05670	1	0.0108619	70.256	RVFYGK(1)DR	3	-0.61107	1
Q4WHE7	577	K	Differentiation regulator (Nrd1), putative	AFUA_2G05670	1	0.0282664	75.043	INFGK(1)DR	2	-1.3395	1
Q4WHE9	112	K	Cytoplasmic asparaginyl-tRNA synthetase, putative	AFUA_2G05650	1	0.0129989	102.71	VLEEAK(1)K	2	0.78155	1
Q4WHE9	279	K	Cytoplasmic asparaginyl-tRNA synthetase, putative	AFUA_2G05650	1	0.00534763	98.997	AACLK(1)AFR	2	0.74115	1
Q4WHF3	509	K	RNA binding protein Jsn1, putative	AFUA_2G05610	1	1.33848e-06	120.7	VLTHK(1)NCGFVNFER	3	0.69711	2
Q4WHF3	958	K	RNA binding protein Jsn1, putative	AFUA_2G05610	1	0.00665245	88.177	ATPSQGYK(1)R	2	1.1974	1
Q4WHF5	121	K	Ubiquitin carboxyl-terminal hydrolase	AFUA_2G05590	1	1.22225e-06	116.63	K(1)HVIPGSDLDALLR	3	0.40018	1
Q4WHG0	203	K	Pre-mRNA-splicing factor cef1	cef1	1	0.00521178	70.056	ELK(1)NAGINIK	2	0.19353	1
Q4WHG0	262	K	Pre-mRNA-splicing factor cef1	cef1	1	0.0346028	94.114	KQQLANK(1)R	2	0.24773	1
Q4WHG1	75	K	Histone acetyltransferase esa1	esa1	1	1.63328e-25	198.87	TGVGNK(1)APSK(1)NAQK(1)R	2	-0.082284	4
Q4WHG1	79	K	Histone acetyltransferase esa1	esa1	1	1.63328e-25	198.87	TGVGNK(1)APSK(1)NAQK(1)R	2	-0.082284	5
Q4WHG1	83	K	Histone acetyltransferase esa1	esa1	1	6.04016e-13	136.57	TGVGNK(1)APSK(1)NAQK(1)R	2	-0.082284	3
Q4WHG1	102	K	Histone acetyltransferase esa1	esa1	1	3.78504e-39	190.19	DVSATPDLLTGK(1)NVNVGK(1)AQRPSK	3	0.37105	3
Q4WHG1	108	K	Histone acetyltransferase esa1	esa1	1	3.78504e-39	190.19	NVNVGK(1)AQRPSK(1)AGGK(1)ENR	2	-0.24264	5
Q4WHG1	114	K	Histone acetyltransferase esa1	esa1	1	1.32989e-10	178.49	PSK(1)AGGK(1)ENR	2	0.29113	4
Q4WHG1	118	K	Histone acetyltransferase esa1	esa1	1	1.32989e-10	178.49	PSK(1)AGGK(1)ENR	2	0.29113	4
Q4WHG2	245	K	Uncharacterized protein	AFUA_2G05520	1	2.25958e-07	105.9	NRPVQPTPPK(1)HLTDEELK	3	-0.11286	1
Q4WHG2	739	K	Uncharacterized protein	AFUA_2G05520	1	0.00599869	72.928	VHHPDTVK(1)K	2	0.61672	2
Q4WHG2	1143	K	Uncharacterized protein	AFUA_2G05520	1	0.00446968	107.9	INCLFGK(1)K	2	-1.2944	2
Q4WHG4	262	K	NADH-ubiquinone oxidoreductase 18 kDa subunit, putative	AFUA_2G05500	1	1.67799e-12	172.76	AYANNFIHEPK(1)K	3	-0.79397	2
Q4WHG5	41	K	Deoxyhypusine hydroxylase	lia1	1	2.05718e-07	111.65	ALFSLK(1)HLACLQPPTEK	3	0.85453	1
Q4WHG6	73	K	DNA-directed RNA polymerase subunit	AFUA_2G05480	1	2.30264e-08	132.79	SAVQTLTAEDK(1)R	2	0.70528	1
Q4WHG8	457	K	NADH-ubiquinone oxidoreductase 64 kDa subunit, putative	AFUA_2G05450	1	5.69968e-25	166.48	LEAQNNK(1)HALETDTHLR	4	0.14214	4
Q4WHG8	548	K	NADH-ubiquinone oxidoreductase 64 kDa subunit, putative	AFUA_2G05450	1	0.00562648	79.148	LFEQYDK(1)DR	2	0.11773	1
Q4WHH0	220	K	Uridine kinase	AFUA_2G05430	1	0.00251624	66.267	TAIDMVVK(1)HIQR	3	-2.0093	1
Q4WHH0	339	K	Uridine kinase	AFUA_2G05430	1	0.000319336	103.08	GGSCLETALK(1)R	2	-0.39534	3
Q4WHH3	97	K	Sugar hydrolase, putative	AFUA_2G05400	1	0.0211524	98.582	IDHVAK(1)QK	2	1.3136	1
Q4WHH3	437	K	Sugar hydrolase, putative	AFUA_2G05400	1	0.000334364	76.341	IPYK(1)NIQYHDGSDPIR	3	0.62434	1
Q4WHL2	16	K	Proline iminopeptidase	AFUA_2G05000	1	0.00423335	85.67	FHNIPGK(1)FR	2	-0.066852	1
Q4WHL4	307	K	Tyrosine decarboxylase, putative	AFUA_2G04980	1	0.0114187	64.104	VLDDSPEFSSIK(1)K	2	0.059219	1
Q4WHL9	202	K	Uncharacterized protein	AFUA_2G04930	1	0.000188497	107.79	EFEESIK(1)PIR	2	2.05	1
Q4WHM0	222	K	Nuclear pore complex subunit Nup159, putative	AFUA_2G04920	1	6.65546e-06	107.53	TGVSSVCWSNK(1)GK	2	-2.6291	1
Q4WHM1	249	K	Proteasome component Pup1, putative	AFUA_2G04910	1	0.00160198	118.06	IITK(1)QDLR	2	-0.28755	1
Q4WHN0	274	K	Translation release factor eRF3, putative	AFUA_2G04820	1	0.0309983	86.472	EIYGEK(1)K	2	-0.90193	1
Q4WHN0	442	K	Translation release factor eRF3, putative	AFUA_2G04820	1	8.78123e-13	171.26	MDDPTVEWSK(1)AR	2	-0.78742	3
Q4WHN0	451	K	Translation release factor eRF3, putative	AFUA_2G04820	1	0.00646524	68.536	FDECTVK(1)VSK	2	0.13664	1
Q4WHN0	454	K	Translation release factor eRF3, putative	AFUA_2G04820	1	0.00321723	72.29	VSK(1)FLEALGYK	2	0.55526	1
Q4WHN0	462	K	Translation release factor eRF3, putative	AFUA_2G04820	1	0.0367987	57.59	FLEALGYK(1)K	2	0.22836	1
Q4WHN0	521	K	Translation release factor eRF3, putative	AFUA_2G04820	1	0.00544074	54.812	NINAPFMMPVSTK(1)YR	2	0.030241	1
Q4WHN0	539	K	Translation release factor eRF3, putative	AFUA_2G04820	1	0.019536	85.161	IEAGVIK(1)K	2	-1.1044	1
Q4WHN8	227	K	Vacuolar protein sorting-associated protein 27	vps27	1	2.57313e-06	118.21	LTSK(1)SSLPSNLSDR	2	0.32708	1
Q4WHP0	18	K	Cytochrome b5, putative	AFUA_2G04710	1	2.22352e-51	259	EFTLQEISQHNTK(1)K	2	-0.0085138	2
Q4WHP1	147	K	RNA binding effector protein Scp160, putative	AFUA_2G04700	1	0.00107422	70.438	IMSLPGK(1)HMEQLR	3	1.4193	1
Q4WHP1	366	K	RNA binding effector protein Scp160, putative	AFUA_2G04700	1	6.4574e-05	79.837	VQFVPAPDK(1)HIQITGER	2	-0.77804	2
Q4WHP1	1220	K	RNA binding effector protein Scp160, putative	AFUA_2G04700	1	0.0160489	87.696	AK(1)SALEK	2	-0.13373	1
Q4WHP1	1273	K	RNA binding effector protein Scp160, putative	AFUA_2G04700	1	0.00207776	98.048	INVPK(1)DQAR	2	-0.095706	1
Q4WHP5	52	K	Class E vacuolar protein-sorting machinery protein hse1	hse1	1	0.00599454	74.464	DAVAAMIK(1)R	2	-0.98132	3
Q4WHP9	101	K	Hsp70 chaperone BiP/Kar2, putative	AFUA_2G04620	1	1.0044e-21	172.26	LVGDAAK(1)NQYASNPTR	2	-0.081132	1
Q4WHP9	116	K	Hsp70 chaperone BiP/Kar2, putative	AFUA_2G04620	1	0.0391424	81.784	TIFDIK(1)R	2	-0.54379	1
Q4WHP9	133	K	Hsp70 chaperone BiP/Kar2, putative	AFUA_2G04620	1	0.0321969	60.91	DAK(1)NFPYK	2	-2.2025	1
Q4WHP9	182	K	Hsp70 chaperone BiP/Kar2, putative	AFUA_2G04620	1	3.16451e-08	127.71	MKDIAEGYLGK(1)K	2	2.439	3
Q4WHP9	292	K	Hsp70 chaperone BiP/Kar2, putative	AFUA_2G04620	1	0.00191619	128.27	K(1)HNVDVSK	2	-0.023498	1
Q4WHP9	355	K	Hsp70 chaperone BiP/Kar2, putative	AFUA_2G04620	1	0.000321882	97.223	AKFEELNMDLFK(1)K	2	-0.071539	2
Q4WHP9	401	K	Hsp70 chaperone BiP/Kar2, putative	AFUA_2G04620	1	1.08664e-05	109	VQALLEEFFGGK(1)K	2	-0.032637	1
Q4WHR0	88	K	Fe-containing alcohol dehydrogenase, putative	AFUA_2G04520	1	0.00692381	56.205	EVGMDFANMK(1)AK	2	1.0313	1
Q4WHR6	75	K	Uncharacterized protein	AFUA_2G04460	1	6.65287e-11	135.09	TIYTAYQSFQPVLEK(1)HK	3	0.58453	1
Q4WHR9	223	K	DUF21 and CBS domain protein (Mam3), putative	AFUA_2G04430	1	1.51545e-05	110.64	LLGEDHGTIYK(1)K	2	0.77578	1
Q4WHR9	327	K	DUF21 and CBS domain protein (Mam3), putative	AFUA_2G04430	1	4.72273e-06	108.56	MLITYDPEDCK(1)R	2	-1.7468	2
Q4WHT0	106	K	Argininosuccinate synthase	AFUA_2G04310	1	0.00309024	116.73	AQIDVAK(1)R	2	1.0477	3
Q4WHT0	174	K	Argininosuccinate synthase	AFUA_2G04310	1	0.00100603	93.096	GIPVTSTK(1)AK	2	-0.059167	1
Q4WHT0	242	K	Argininosuccinate synthase	AFUA_2G04310	1	9.68375e-05	119.53	LEYTEGGQK(1)K	2	0.58764	1
Q4WHT0	278	K	Argininosuccinate synthase	AFUA_2G04310	1	0.00263831	116.88	FIGIK(1)SR	2	-0.22872	3
Q4WHT4	53	K	Mitochondrial inner membrane translocase subunit (TIM17), putative	AFUA_2G04270	1	0.00258956	80.706	IGAITAIK(1)AR	2	-0.11688	2
Q4WHT8	204	K	Fumarylacetoacetate hydrolase FahA	AFUA_2G04230	1	0.00904518	81.95	VPTFSPCK(1)R	2	-1.8774	1
Q4WHT9	440	K	Homogentisate 1,2-dioxygenase (HmgA), putative	AFUA_2G04220	1	2.24895e-09	127.36	VQEQYNEHSWRPLK(1)R	3	1.9814	1
Q4WHU8	24	K	40S ribosomal protein S11	AFUA_2G04130	1	2.73513e-05	116.74	QPHIFLNSK(1)TK	2	0.77387	1
Q4WHU8	40	K	40S ribosomal protein S11	AFUA_2G04130	1	3.66421e-06	150.81	WYK(1)DVGLGFR	2	0.43511	1
Q4WHU8	50	K	40S ribosomal protein S11	AFUA_2G04130	1	7.72075e-26	207.55	TPK(1)TAIEGSYIDKK	2	-0.006611	12
Q4WHU8	60	K	40S ribosomal protein S11	AFUA_2G04130	1	0.000460535	100.93	TAIEGSYIDK(1)K	2	-0.28666	9
Q4WHU8	100	K	40S ribosomal protein S11	AFUA_2G04130	1	1.36554e-06	125.3	EYLHYVPK(1)YNR	2	0.14376	1
Q4WHU8	106	K	40S ribosomal protein S11	AFUA_2G04130	1	0.0109347	84.916	YNRYEK(1)R	3	-0.57858	1
Q4WHU8	109	K	40S ribosomal protein S11	AFUA_2G04130	1	9.6684e-17	183.52	HK(1)NLAAHVSPAFR	3	0.21882	11
Q4WHV7	206	K	Uncharacterized protein	AFUA_2G04040	1	1.21177e-06	145.08	LYHQMLDYEK(1)R	2	0.55617	2
Q4WHV9	718	K	Alpha,alpha-trehalose phosphate synthase subunit, putative	AFUA_2G04020	1	1.1174e-08	136.96	IGYIAENGCFK(1)R	2	2.2257	1
Q4WHW4	202	K	DUF52 domain protein	AFUA_2G03970	1	1.64896e-05	128.01	LLQLQHPTK(1)R	2	1.6728	3
Q4WHW6	322	K	Serine/threonine-protein phosphatase	AFUA_2G03950	1	0.0139082	90.777	CNIK(1)IWK	2	0.83905	1
Q4WHW6	404	K	Serine/threonine-protein phosphatase	AFUA_2G03950	1	0.00761362	85.676	GVSYCFGK(1)K	2	1.1306	1
Q4WHW8	420	K	Small nucleolar ribonucleoprotein complex subunit, putative	AFUA_2G03930	1	6.83e-05	99.927	GPISPHDNLEGQK(1)HR	4	-0.72784	2
Q4WHW8	475	K	Small nucleolar ribonucleoprotein complex subunit, putative	AFUA_2G03930	1	0.00493074	67.952	ITK(1)LDVPAAFSK	2	-0.55634	1
Q4WHX4	92	K	FK506-binding protein 2	fpr2	1	3.4956e-15	157.37	GWDEGLLDMCVGEK(1)R	3	-0.20167	3
Q4WHX7	372	K	Mitochondrial import receptor subunit (Tom37), putative	AFUA_2G03840	1	1.98164e-06	133.89	ALSEYATGQK(1)K	2	1.3003	1
Q4WHY2	222	K	Oxysterol binding protein (Osh7), putative	AFUA_2G03790	1	0.0128688	68.383	GILFGK(1)MK	2	-3.4297	1
Q4WHY7	13	K	Exosome complex endonuclease 1/ribosomal RNA processing protein, putative	AFUA_2G03740	1	3.14556e-09	127.36	PLDTSTTYPLTK(1)LR	2	-0.88637	1
Q4WHY9	119	K	Peptidyl-prolyl cis-trans isomerase	AFUA_2G03720	1	1.09964e-17	162.94	SIYGDK(1)FADENFSR	2	1.303	2
Q4WHY9	198	K	Peptidyl-prolyl cis-trans isomerase	AFUA_2G03720	1	2.08229e-08	124.07	SNTRPK(1)IVNCGEL	2	-0.15177	3
Q4WHZ1	25	K	3-hydroxy-3-methylglutaryl coenzyme A reductase	AFUA_2G03700	1	2.66686e-39	223.06	SAEATNDVEPGWLK(1)R	2	-0.27389	1
Q4WHZ1	663	K	3-hydroxy-3-methylglutaryl coenzyme A reductase	AFUA_2G03700	1	0.00186348	92.611	IDLNPDTPK(1)R	2	0.33046	2
Q4WHZ1	674	K	3-hydroxy-3-methylglutaryl coenzyme A reductase	AFUA_2G03700	1	3.14682e-09	138.89	SLEECEAFLK(1)EK	2	0.094497	1
Q4WHZ9	246	K	Inosine-5'-monophosphate dehydrogenase	AFUA_2G03610	1	3.10875e-27	209.6	SDLMK(1)NLHYPLASK	2	-1.0253	4
Q4WHZ9	442	K	Inosine-5'-monophosphate dehydrogenase	AFUA_2G03610	1	0.000441901	84.365	GMGSIAAMEDK(1)K	2	-1.809	6
Q4WHZ9	465	K	Inosine-5'-monophosphate dehydrogenase	AFUA_2G03610	1	0.00930651	98.997	YFSEK(1)DR	2	0.0047304	1
Q4WHZ9	516	K	Inosine-5'-monophosphate dehydrogenase	AFUA_2G03610	1	1.71254e-27	179.79	SLDELHDGVNK(1)GIVR	2	0.048107	1
Q4WHZ9	542	K	Inosine-5'-monophosphate dehydrogenase	AFUA_2G03610	1	4.14161e-41	196.31	SASAMAEGNVHGLHSYDK(1)K	3	-0.86781	4
Q4WI02	110	K	Phenylalanyl-tRNA synthetase beta chain cytoplasmic	AFUA_2G03580	1	0.00723146	86.67	VGQGNAFK(1)K	2	0.37149	1
Q4WI02	501	K	Phenylalanyl-tRNA synthetase beta chain cytoplasmic	AFUA_2G03580	1	2.26104e-17	157.11	ELLGHK(1)VDLNFIETNPVVR	3	0.96819	1
Q4WI09	405	K	Calcium/calmodulin-dependent protein kinase, putative	AFUA_2G03490	1	9.31152e-23	172.66	SAQDLISHLLTVDPEK(1)R	3	0.47926	1
Q4WI16	325	K	Mitochondrial import inner membrane translocase subunit tim50	tim50	1	0.000163793	100.04	VILIDTK(1)EEHAR	2	0.20934	1
Q4WI16	387	K	Mitochondrial import inner membrane translocase subunit tim50	tim50	1	0.00156272	83.692	SFEGTSIPVEFAK(1)R	2	-0.29738	1
Q4WI18	156	K	Proteasome regulatory particle subunit (RpnK), putative	AFUA_2G03400	1	3.15749e-09	129.77	AVAVVVDPIQSVK(1)GK	2	0.22066	1
Q4WI19	380	K	Histone deacetylase	AFUA_2G03390	1	0.000595345	126.07	AQVVENLK(1)R	2	0.25484	1
Q4WI19	460	K	Histone deacetylase	AFUA_2G03390	1	0.0376364	101.6	KPQSLK(1)R	2	-0.48302	1
Q4WI20	51	K	Alkaline serine protease	AFUA_2G03380	1	4.57862e-10	133.96	LPAAGVGDMVMATVK(1)K	2	-0.58957	11
Q4WI27	486	K	Nucleoporin Nsp1, putative	AFUA_2G03310	1	0.00741376	67.385	NK(1)TMDEIITR	2	2.0451	1
Q4WI27	630	K	Nucleoporin Nsp1, putative	AFUA_2G03310	1	0.000723056	73.927	TNK(1)ADEPISQIVR	2	-1.0691	1
Q4WI29	68	K	14-3-3 family protein ArtA, putative	AFUA_2G03290	1	1.196e-08	133.32	IVTSIEQK(1)EESK	2	0.45497	1
Q4WI29	117	K	14-3-3 family protein ArtA, putative	AFUA_2G03290	1	4.1986e-22	164.53	HLIPSAASGESK(1)VFYHK	3	1.2779	1
Q4WI29	122	K	14-3-3 family protein ArtA, putative	AFUA_2G03290	1	0.0262534	73.975	VFYHK(1)MK	2	0.50582	5
Q4WI29	124	K	14-3-3 family protein ArtA, putative	AFUA_2G03290	1	0.000306018	143.89	MK(1)GDYHR	2	0.53057	5
Q4WI47	266	K	Alkaline phosphatase	AFUA_2G03110	1	3.88837e-05	111.12	ADDRDLVSVAK(1)K	2	0.37855	2
Q4WI51	365	K	Uncharacterized protein	AFUA_2G03070	1	0.00843993	73.9	SGGLGIIGGK(1)K	2	-0.058451	1
Q4WI51	434	K	Uncharacterized protein	AFUA_2G03070	1	0.0190936	67.897	GLGVIGGK(1)K	2	-1.3704	1
Q4WI54	100	K	Ribosomal protein L34 protein, putative	AFUA_2G03040	1	0.0156875	57.347	IIK(1)TPGGELR	2	2.363	1
Q4WI54	145	K	Ribosomal protein L34 protein, putative	AFUA_2G03040	1	0.0003686	117.52	EYSQISRPK(1)K	2	0.74455	2
Q4WI54	162	K	Ribosomal protein L34 protein, putative	AFUA_2G03040	1	0.00237908	109.11	CAGCVK(1)DR	2	-1.3975	5
Q4WI54	175	K	Ribosomal protein L34 protein, putative	AFUA_2G03040	1	0.000495544	94.363	AFLIEEQK(1)IVK	2	-0.072477	1
Q4WI55	94	K	Pre-mRNA splicing factor (Prp8), putative	AFUA_2G03030	1	0.0302141	104.37	KFSNEK(1)R	2	0.60024	1
Q4WI55	477	K	Pre-mRNA splicing factor (Prp8), putative	AFUA_2G03030	1	0.00465862	80.706	TYVLNELHK(1)K	2	0.50357	1
Q4WI55	625	K	Pre-mRNA splicing factor (Prp8), putative	AFUA_2G03030	1	0.000746704	105.2	DLK(1)HLIYYR	3	-0.22254	2
Q4WI55	1174	K	Pre-mRNA splicing factor (Prp8), putative	AFUA_2G03030	1	0.000583049	113.66	AAFWDLK(1)NR	2	0.16366	1
Q4WI55	1732	K	Pre-mRNA splicing factor (Prp8), putative	AFUA_2G03030	1	0.00684858	65.043	EDAFSAAIAK(1)SR	2	3.5685	1
Q4WI55	1794	K	Pre-mRNA splicing factor (Prp8), putative	AFUA_2G03030	1	0.0163016	87.435	NFK(1)TYGR	2	0.46244	1
Q4WI55	2259	K	Pre-mRNA splicing factor (Prp8), putative	AFUA_2G03030	1	0.00496747	79.659	SLGLSVLTK(1)R	2	0.21959	2
Q4WI55	2666	K	Pre-mRNA splicing factor (Prp8), putative	AFUA_2G03030	1	0.000235767	87.184	IIHTSVWAGQK(1)R	2	1.8341	2
Q4WI64	78	K	Aldehyde reductase, putative	AFUA_2G02950	1	0.00742694	79.713	ECAVAMK(1)K	2	-0.086598	2
Q4WI79	322	K	Alcohol dehydrogenase, zinc-containing, putative	AFUA_2G02810	1	0.00125829	86.772	SVSEAALEVLK(1)K	2	1.0134	1
Q4WI80	311	K	KH domain RNA-binding protein	AFUA_2G02780	1	0.00600302	52.527	ISIAK(1)APHDETGER	3	-0.79141	1
Q4WI85	192	K	C2H2 finger domain protein, putative	AFUA_2G02730	1	7.79437e-06	142.19	GYK(1)HGSCLSK	2	-0.20871	1
Q4WI87	27	K	60S ribosomal protein L24b	AFUA_2G02710	1	0.0192625	84.368	NDAK(1)SFR	2	-1.1523	1
Q4WI87	41	K	60S ribosomal protein L24b	AFUA_2G02710	1	0.00412334	91.9	CHANFK(1)MK	3	-0.84879	4
Q4WI88	103	K	Mitochondrial import inner membrane translocase subunit tim14	pam18	1	0.0296443	73.616	EFLDK(1)HI	2	1.1877	2
Q4WI90	142	K	Mitochondrial inner membrane AAA protease Yta12, putative	AFUA_2G02680	1	1.25996e-05	120.53	QFIEK(1)HVQSGR	2	0.44946	2
Q4WI90	653	K	Mitochondrial inner membrane AAA protease Yta12, putative	AFUA_2G02680	1	0.0387938	68.224	VVGGLEK(1)K	2	0.18155	1
Q4WI90	663	K	Mitochondrial inner membrane AAA protease Yta12, putative	AFUA_2G02680	1	0.0364579	53.567	SLVLSPEEK(1)R	2	0.35347	1
Q4WI90	767	K	Mitochondrial inner membrane AAA protease Yta12, putative	AFUA_2G02680	1	0.0310794	61.679	FGMSPK(1)LK	2	1.4914	1
Q4WI90	815	K	Mitochondrial inner membrane AAA protease Yta12, putative	AFUA_2G02680	1	0.0266669	89.142	ALLTEK(1)K	2	-0.48188	1
Q4WI95	191	K	Uncharacterized protein	AFUA_2G02630	1	0.00708676	73.248	EMMALNK(1)K	2	-1.4223	1
Q4WI99	445	K	Aspartyl-tRNA synthetase Dps1, putative	AFUA_2G02590	1	9.16424e-12	92.886	DKYDTDFYVLDK(1)FPMAVRPFYTK	4	0.50348	1
Q4WIA0	92	K	HAD superfamily hydrolase, putative	AFUA_2G02580	1	0.00857879	70.028	VAEISEK(1)LK	2	1.2217	1
Q4WIA2	279	K	Coatomer subunit gamma	AFUA_2G02560	1	6.67301e-05	103.88	HK(1)HEMVNFEAAK	3	0.72003	3
Q4WIA2	321	K	Coatomer subunit gamma	AFUA_2G02560	1	0.00187517	99.305	AITK(1)FAAIR	2	1.7358	1
Q4WIA2	406	K	Coatomer subunit gamma	AFUA_2G02560	1	0.0042626	85.533	TLCLK(1)FPSK	2	0.61054	1
Q4WIA2	431	K	Coatomer subunit gamma	AFUA_2G02560	1	0.000583609	123.86	DEGGYEFK(1)R	2	-0.42843	1
Q4WIA2	482	K	Coatomer subunit gamma	AFUA_2G02560	1	0.000516141	65.105	ILHLLGVEGPK(1)TSHPTK	3	0.15071	1
Q4WIA2	488	K	Coatomer subunit gamma	AFUA_2G02560	1	0.00286951	73.233	TSHPTK(1)YIR	3	0.29691	1
Q4WIA2	873	K	Coatomer subunit gamma	AFUA_2G02560	1	0.0254045	52.247	LFGK(1)TVSGGR	2	-0.4435	1
Q4WIA5	58	K	Casein kinase I, putative	AFUA_2G02530	1	0.0453686	65.252	LESVK(1)AK	2	-0.060166	1
Q4WIA5	60	K	Casein kinase I, putative	AFUA_2G02530	1	2.78754e-05	116.6	AK(1)HPQLEYEAR	2	0.373	2
Q4WIA5	137	K	Casein kinase I, putative	AFUA_2G02530	1	1.03135e-10	150.49	IEYIHAK(1)SFIHR	2	-1.1079	3
Q4WIA5	169	K	Casein kinase I, putative	AFUA_2G02530	1	6.13209e-13	120.9	RGNQVNVIDFGLAK(1)K	2	0.22976	3
Q4WIA5	232	K	Casein kinase I, putative	AFUA_2G02530	1	0.0102407	68.283	GTLPWQGLK(1)AATK(1)K	2	0.065983	1
Q4WIA5	236	K	Casein kinase I, putative	AFUA_2G02530	1	0.0102407	68.283	GTLPWQGLK(1)AATK(1)K	2	0.065983	1
Q4WIA5	278	K	Casein kinase I, putative	AFUA_2G02530	1	0.000629234	90.697	FDDK(1)PDYSYLR	2	0.63946	1
Q4WIA7	271	K	TORC1 growth control complex subunit Kog1, putative	AFUA_2G02510	1	1.24335e-06	122.39	QYLDPSVDETK(1)K	2	0.058706	2
Q4WIA8	190	K	Uncharacterized protein	AFUA_2G02500	1	0.00107357	70.438	HFANPNDMLVLK(1)NK	3	-1.1846	1
Q4WIB5	18	K	Mitochondrial genome maintenance protein Mgr2, putative	AFUA_2G02430	1	1.84299e-08	114.99	PVVAAPPQGHGPSTFDK(1)MK	3	0.36483	2
Q4WID0	91	K	Mitotic spindle biogenesis protein Spc19, putative	AFUA_2G02280	1	0.0261043	77.282	EQALK(1)AK	2	0.29224	1
Q4WID1	73	K	40S ribosomal protein S14, putative	AFUA_2G02270	1	7.22995e-06	158.08	PTQIK(1)NR	2	0.41692	2
Q4WIE1	565	K	Structural maintenance of chromosomes protein	AFUA_2G02170	1	0.0265252	76.847	FLLGK(1)QK	2	-0.17692	1
Q4WIE3	5	K	40S ribosomal protein S10a	AFUA_2G02150	1	0.00992448	85.38	SFQK(1)PEK	2	-0.16916	2
Q4WIE3	15	K	40S ribosomal protein S10a	AFUA_2G02150	1	0.00310979	77.533	EFGEGPK(1)VHK	2	-0.20803	1
Q4WIE3	58	K	40S ribosomal protein S10a	AFUA_2G02150	1	2.74424e-05	116.71	LPTK(1)TLHISTR	2	-0.098856	3
Q4WIE3	74	K	40S ribosomal protein S10a	AFUA_2G02150	1	2.06591e-10	142.39	TPCGEGSK(1)TWDK	2	-0.012143	12
Q4WIE3	78	K	40S ribosomal protein S10a	AFUA_2G02150	1	0.00360638	103.55	TWDK(1)YEMR	2	0.49599	4
Q4WIE8	73	K	Dihydrolipoyl dehydrogenase	AFUA_2G02100	1	1.76701e-12	154.86	AGQEGLK(1)TACIEK(1)R	2	0.97046	6
Q4WIE8	79	K	Dihydrolipoyl dehydrogenase	AFUA_2G02100	1	1.35351e-08	136.11	TACIEK(1)R	2	0.81696	5
Q4WIE8	113	K	Dihydrolipoyl dehydrogenase	AFUA_2G02100	1	2.29812e-55	229.48	SLLNNSHLYHQILHDTK(1)K	5	-0.18642	3
Q4WIE8	131	K	Dihydrolipoyl dehydrogenase	AFUA_2G02100	1	0.000606872	93.096	LNLEQMMK(1)AK	2	-0.66857	7
Q4WIE8	149	K	Dihydrolipoyl dehydrogenase	AFUA_2G02100	1	0.0346061	69.825	GIEFLFK(1)K	2	0.4155	1
Q4WIE8	336	K	Dihydrolipoyl dehydrogenase	AFUA_2G02100	1	3.07398e-17	157.14	RPYTEGLGLENIGIDK(1)DER	3	0.22649	1
Q4WIE8	383	K	Dihydrolipoyl dehydrogenase	AFUA_2G02100	1	5.63462e-06	117.08	AEEEAVAAVEYIK(1)K	2	-0.31822	2
Q4WIE8	420	K	Dihydrolipoyl dehydrogenase	AFUA_2G02100	1	0.000478351	137.83	AAGIK(1)YR	2	-0.054895	3
Q4WIE8	435	K	Dihydrolipoyl dehydrogenase	AFUA_2G02100	1	0.000397573	90.793	AK(1)TNLDTEGQVK	2	-1.5968	2
Q4WIF1	91	K	CCR4-NOT transcription complex, subunit 3	AFUA_2G02070	1	9.59699e-05	99.927	AIETCMEQFK(1)AVEK	2	0.66549	2
Q4WIF1	560	K	CCR4-NOT transcription complex, subunit 3	AFUA_2G02070	1	0.00256164	107.01	ALK(1)NQSWR	2	0.16572	1
Q4WIF3	224	K	Peptidyl-prolyl cis-trans isomerase D	cpr6	1	4.55039e-18	170.26	IASELK(1)NFGNTAFK	2	-1.7117	1
Q4WIF7	259	K	Transmembrane protein UsgS	AFUA_2G02010	1	0.0017382	90.15	IHFTPEQK(1)R	2	-0.69285	3
Q4WIF8	180	K	Uncharacterized protein	AFUA_2G02000	1	0.000892814	101.38	YEVTPCPFK(1)R	2	-0.42514	1
Q4WIF9	118	K	Signal recognition particle 14kD protein, putative	AFUA_2G01990	1	0.000996146	110.38	ASMTGLK(1)K	2	0.70459	2
Q4WIG6	209	K	Glutaminyl-tRNA synthetase	AFUA_2G01920	1	6.81777e-18	167.69	DGAYVCHCTK(1)AEIK	2	-0.60466	1
Q4WIG6	359	K	Glutaminyl-tRNA synthetase	AFUA_2G01920	1	1.92174e-05	121.02	LNLTGTVLSK(1)R	2	0.59852	2
Q4WIG6	367	K	Glutaminyl-tRNA synthetase	AFUA_2G01920	1	0.0241652	91.626	KIIELVK(1)K	2	0.24521	3
Q4WIG6	543	K	Glutaminyl-tRNA synthetase	AFUA_2G01920	1	0.00225452	56.514	AK(1)TYIHWVGESAAHK	4	0.16056	1
Q4WIG8	387	K	RNA polymerase II transcription elongation factor Rtf1p, putative	AFUA_2G01900	1	0.00503542	81.915	MATK(1)SMLAK	2	-1.2364	2
Q4WIH1	416	K	Chitin synthase A	AFUA_2G01870	1	0.00946652	68.224	VMLSHGK(1)K	2	0.8962	1
Q4WIH5	235	K	Uncharacterized protein	AFUA_2G01830	1	1.80722e-09	129.01	DVLEHLEHAK(1)NVAIVR	2	0.34169	1
Q4WIH6	450	K	Pre-mRNA splicing factor (Prp24), putative	AFUA_2G01820	1	0.0010143	108.46	EHLEIK(1)LR	3	-0.34452	2
Q4WIH6	628	K	Pre-mRNA splicing factor (Prp24), putative	AFUA_2G01820	1	0.000158595	102.57	SAIESVQELGEK(1)K	2	0.093198	1
Q4WIH6	1241	K	Pre-mRNA splicing factor (Prp24), putative	AFUA_2G01820	1	0.0477189	76.847	GGLGVK(1)R	2	0.37778	1
Q4WII3	331	K	Methionine aminopeptidase 2-2	AFUA_2G01750	1	0.0143538	77.282	VFPVK(1)AIR	2	-1.1817	1
Q4WIJ2	78	K	Mitochondrial outer membrane translocase receptor (TOM70), putative	AFUA_2G01660	1	2.35291e-06	127.17	TPPAPAPTEK(1)K	2	0.3984	1
Q4WIJ2	99	K	Mitochondrial outer membrane translocase receptor (TOM70), putative	AFUA_2G01660	1	0.0307622	48.527	AK(1)NATVQEEQVPK	2	0.37787	1
Q4WIJ2	141	K	Mitochondrial outer membrane translocase receptor (TOM70), putative	AFUA_2G01660	1	0.0415156	66.993	AYAAK(1)LK	2	-0.1028	1
Q4WIJ2	266	K	Mitochondrial outer membrane translocase receptor (TOM70), putative	AFUA_2G01660	1	0.0383178	83.206	AILEAK(1)GR	2	-0.37173	1
Q4WIJ2	575	K	Mitochondrial outer membrane translocase receptor (TOM70), putative	AFUA_2G01660	1	6.09826e-05	118.9	VSQALK(1)YFER	2	0.9401	1
Q4WIJ4	367	K	Tryptophanyl-tRNA synthetase	AFUA_2G01640	1	3.21299e-05	110.08	GEMLTGEVK(1)QK	2	0.037589	5
Q4WIK1	27	K	AP-1 adaptor complex subunit sigma, putative	AFUA_2G01570	1	0.0132906	60.255	WFTTLSPK(1)EK	2	-0.82699	1
Q4WIK9	164	K	Nucleolar protein 16	nop16	1	4.19896e-09	124.62	TNAK(1)SAVVQQLER	2	-0.89992	1
Q4WIM1	153	K	GAF domain nucleotide-binding protein	AFUA_2G01360	1	1.34756e-05	142.83	GVCGTAAEK(1)R	2	0.37546	2
Q4WIM2	552	K	NAD+ kinase Utr1, putative	AFUA_2G01350	1	0.000247057	96.745	SSAYCSFDGK(1)GR	2	-0.6472	1
Q4WIM4	12	K	Exosome complex subunit Rrp46, putative	AFUA_2G01330	1	0.000139865	103.44	VGPTASLTPLK(1)R	2	-0.11624	2
Q4WIM6	225	K	EF-hand calcium-binding domain protein, putative	AFUA_2G01310	1	9.25309e-15	154.69	YAAGVQLSGICEPGK(1)R	2	-0.48087	2
Q4WIN5	71	K	GTP cyclohydrolase II, putative	AFUA_2G01220	1	0.00353677	119.57	SAGMLK(1)R	2	-0.21375	2
Q4WIN6	223	K	ATP-dependent RNA helicase dbp5	dbp5	1	0.0283371	63.565	TFIPNK(1)LK	2	-0.073149	2
Q4WIN6	308	K	ATP-dependent RNA helicase dbp5	dbp5	1	5.11563e-41	232.37	QLYLDCADGEDK(1)YR	2	-0.1086	1
Q4WIN7	154	K	Actin polymerization protein Bzz1, putative	AFUA_2G01200	1	0.0301162	61.48	DSSYSELK(1)K	2	-0.68988	1
Q4WIP8	415	K	DNA helicase, putative	AFUA_2G01090	1	1.29979e-14	137.61	ESNVVLATLHGAGGHQLK(1)NQK	3	1.2476	1
Q4WIP8	709	K	DNA helicase, putative	AFUA_2G01090	1	0.0104943	105.2	GSAFLK(1)R	2	0.17788	1
Q4WIQ3	7	K	S-(hydroxymethyl)glutathione dehydrogenase	AFUA_2G01040	1	3.52181e-05	107.09	ADTVGK(1)TITCK	2	0.31376	2
Q4WIQ3	110	K	S-(hydroxymethyl)glutathione dehydrogenase	AFUA_2G01040	1	0.00245092	103.88	SGK(1)TNLCGK	2	0.36062	1
Q4WIQ3	327	K	S-(hydroxymethyl)glutathione dehydrogenase	AFUA_2G01040	1	0.000363046	103.55	GCAFGGIK(1)GR	2	-0.67297	2
Q4WIQ3	345	K	S-(hydroxymethyl)glutathione dehydrogenase	AFUA_2G01040	1	0.000818885	84.507	LK(1)VDEFITHR	3	0.42815	1
Q4WIQ3	367	K	S-(hydroxymethyl)glutathione dehydrogenase	AFUA_2G01040	1	3.31339e-06	113.65	INTAFEQMK(1)QGDCIR	2	0.01443	1
Q4WIQ6	72	K	Myo-inositol-phosphate synthase, putative	AFUA_2G01010	1	0.000245295	105.46	VTNYQFK(1)VDR	2	0.12445	1
Q4WIQ6	418	K	Myo-inositol-phosphate synthase, putative	AFUA_2G01010	1	0.00418271	65.627	YMPAVGDNK(1)R	2	-0.074355	2
Q4WIQ6	506	K	Myo-inositol-phosphate synthase, putative	AFUA_2G01010	1	6.56843e-06	88.108	APLTPPGTPVVNALAK(1)QR	3	-0.89339	1
Q4WIR0	317	K	Alcohol dehydrogenase, zinc-containing, putative	AFUA_2G00970	1	7.6108e-11	115.42	DRFEEMVQFYEK(1)HQIHPVVNR	4	-0.36433	1
Q4WIT1	67	K	Oxidoreductase, 2OG-Fe(II) oxygenase family, putative	AFUA_2G00750	1	2.71313e-11	135.55	AHATLPDLFALPTEVK(1)EK	3	0.55561	1
Q4WIV3	156	K	Carboxyphosphonoenolpyruvate phosphonomutase, putative	AFUA_2G00540	1	0.0182018	86.833	CGHLAGK(1)K	2	0.1438	1
Q4WIV3	285	K	Carboxyphosphonoenolpyruvate phosphonomutase, putative	AFUA_2G00540	1	1.11413e-16	131.45	LK(1)NEGITGIPEGLGPK	2	-2.4437	1
Q4WIX5	183	K	Sterol delta 5,6-desaturase, putative	AFUA_2G00320	1	0.0007104	84.615	GLHHPAIYK(1)R	3	1.1385	1
Q4WIY5	186	K	Peptide hydrolase	AFUA_2G00220	1	0.000397013	90.229	GSCPFGTK(1)SALAGK	2	-0.3567	3
Q4WIZ9	321	K	SWIRM domain protein Fun19, putative	AFUA_1G07750	1	1.40883e-06	142.89	LSCATYLCSK(1)R	2	0.36751	1
Q4WJ02	114	K	FACT complex subunit spt16	spt16	1	0.0261043	77.282	DPEGK(1)LR	2	0.11995	1
Q4WJ02	149	K	FACT complex subunit spt16	spt16	1	0.0133621	62.287	DTTTGPFAEDWK(1)R	2	-2.0548	1
Q4WJ02	287	K	FACT complex subunit spt16	spt16	1	0.00331091	69.721	YK(1)TYSSMIAR	2	-0.57532	1
Q4WJ02	676	K	FACT complex subunit spt16	spt16	1	0.00198876	89.507	LPDVYLRPPLDGK(1)R	3	0.93895	2
Q4WJ04	263	K	MFS monosaccharide transporter, putative	AFUA_1G07700	1	0.0153658	58.981	SYTDMFK(1)R	2	0.053846	1
Q4WJ05	118	K	Protein O-mannosyl transferase	AFUA_1G07690	1	0.0119671	60.478	FGSHYLK(1)R	3	0.02858	1
Q4WJ08	196	K	Uncharacterized protein	AFUA_1G07660	1	0.00400302	68.044	QSINSLSTK(1)SSVR	2	2.3368	1
Q4WJ08	245	K	Uncharacterized protein	AFUA_1G07660	1	1.79468e-09	134.51	LSPGMIGSK(1)SSESSK	2	-0.31425	1
Q4WJ08	529	K	Uncharacterized protein	AFUA_1G07660	1	1.85197e-06	103.88	IETFHSAGK(1)STSYHCTK	3	0.032809	1
Q4WJ10	429	K	YdiU domain protein	AFUA_1G07640	1	0.0324825	60.102	SVFLNEYK(1)R	2	0.011785	1
Q4WJ16	249	K	Cell polarity protein (Alp11), putative	AFUA_1G07580	1	0.0122435	66.19	TGVFVK(1)PEK	2	0.11243	1
Q4WJ20	119	K	26S proteasome regulatory particle subunit Rpn8, putative	AFUA_1G07540	1	4.3648e-08	125.54	ASDLEINELFK(1)R	2	-0.41591	1
Q4WJ21	18	K	Adenylate kinase	adk1	1	0.0107979	67.704	DMIEK(1)LENR	2	0.55653	1
Q4WJ21	230	K	Adenylate kinase	adk1	1	7.4084e-06	94.569	LSTYHAQTAPVVEYYK(1)K	3	0.023235	1
Q4WJ22	127	K	Dimeric dihydrodiol dehydrogenase, putative	AFUA_1G07520	1	0.00451677	101.54	ILCETAK(1)K	2	-0.70318	5
Q4WJ26	175	K	Coproporphyrinogen III oxidase, putative	AFUA_1G07480	1	6.08493e-09	146.21	PAIEK(1)MR	2	-1.2368	3
Q4WJ26	273	K	Coproporphyrinogen III oxidase, putative	AFUA_1G07480	1	8.28931e-17	172.8	HDATYYPK(1)FK	2	0.033314	15
Q4WJ26	275	K	Coproporphyrinogen III oxidase, putative	AFUA_1G07480	1	0.0356855	69.628	FK(1)AWCDK	2	-0.18685	1
Q4WJ26	280	K	Coproporphyrinogen III oxidase, putative	AFUA_1G07480	1	0.021888	40.015	AWCDK(1)YFHLPHR	4	2.4917	1
Q4WJ27	13	K	Autophagy-related protein 8	atg8	1	9.61728e-11	187.58	FKDEHPFEK(1)R	2	0.080015	3
Q4WJ27	35	K	Autophagy-related protein 8	atg8	1	7.43787e-09	134.14	YADRIPVICEK(1)VEK	2	0.99565	8
Q4WJ27	38	K	Autophagy-related protein 8	atg8	1	0.000522839	93.614	VEK(1)SDIATIDK	2	-0.19734	1
Q4WJ27	46	K	Autophagy-related protein 8	atg8	1	0.00653004	88.495	SDIATIDK(1)K	2	-1.6437	2
Q4WJ29	114	K	Mitochondrial GTP/GDP transporter Ggc1, putative	AFUA_1G07450	1	3.75875e-13	158.65	DYLAK(1)HHGSDFDR	2	-0.13196	4
Q4WJ29	269	K	Mitochondrial GTP/GDP transporter Ggc1, putative	AFUA_1G07450	1	0.0307974	40.493	IVSNMMK(1)NEGFTSFFK	2	-0.058884	1
Q4WJ29	283	K	Mitochondrial GTP/GDP transporter Ggc1, putative	AFUA_1G07450	1	0.0251038	50.897	GLTPK(1)LLMTGPK	2	0.1082	1
Q4WJ30	54	K	Molecular chaperone Hsp70	AFUA_1G07440	1	3.60419e-34	180.63	LIGDAAK(1)NQVAMNPHNTVFDAK	3	-0.25837	2
Q4WJ30	69	K	Molecular chaperone Hsp70	AFUA_1G07440	1	3.14483e-48	235.78	NQVAMNPHNTVFDAK(1)R	2	0.13082	8
Q4WJ30	86	K	Molecular chaperone Hsp70	AFUA_1G07440	1	1.10645e-22	173.37	RFQDAEVQSDMK(1)HWPFK	3	-0.63702	6
Q4WJ30	91	K	Molecular chaperone Hsp70	AFUA_1G07440	1	0.00191631	83.948	HWPFK(1)VVEK	3	-0.029434	6
Q4WJ30	185	K	Molecular chaperone Hsp70	AFUA_1G07440	1	0.000157267	84.653	IINEPTAAAIAYGLDK(1)K	2	-0.67509	1
Q4WJ30	244	K	Molecular chaperone Hsp70	AFUA_1G07440	1	1.41521e-17	199.03	LVNHFVNEFK(1)R	2	-2.1515	5
Q4WJ30	326	K	Molecular chaperone Hsp70	AFUA_1G07440	1	2.41059e-29	186.56	LDK(1)SSVHEIVLVGGSTR	2	-0.081187	2
Q4WJ30	421	K	Molecular chaperone Hsp70	AFUA_1G07440	1	0.0182729	86.744	RNTTIPTK(1)K	2	-0.71508	3
Q4WJ30	505	K	Molecular chaperone Hsp70	AFUA_1G07440	1	0.0066356	74.424	ITITNDK(1)GR	2	-0.21022	1
Q4WJ30	563	K	Molecular chaperone Hsp70	AFUA_1G07440	1	0.00375171	86.911	LNISDADK(1)EK	2	-0.12591	2
Q4WJ35	473	K	Glutamate synthase Glt1, putative	AFUA_1G07380	1	6.33083e-21	180.11	IIDDAELK(1)HTVAHR	2	-0.3301	2
Q4WJ35	650	K	Glutamate synthase Glt1, putative	AFUA_1G07380	1	0.00373788	98.048	IIDITFEK(1)K	2	0.18743	1
Q4WJ35	902	K	Glutamate synthase Glt1, putative	AFUA_1G07380	1	2.68736e-12	167.73	AAHEQIK(1)NCTLR	2	0.62563	4
Q4WJ35	1099	K	Glutamate synthase Glt1, putative	AFUA_1G07380	1	5.99064e-07	99.407	AK(1)ADHILISGHDGGTGASR	4	0.3726	2
Q4WJ35	1548	K	Glutamate synthase Glt1, putative	AFUA_1G07380	1	0.0305394	71.379	VLPTDYK(1)R	2	-0.098575	1
Q4WJ35	1962	K	Glutamate synthase Glt1, putative	AFUA_1G07380	1	0.000669343	76.728	VDYGHSEVK(1)THMGK	3	-1.633	1
Q4WJ41	403	K	Chromosome segregation protein (SepB), putative	AFUA_1G07320	1	1.20331e-20	163.44	TNGHLDDIAGPAEK(1)R	2	0.3761	1
Q4WJ44	81	K	Uncharacterized protein	AFUA_1G07280	1	0.00233113	88.596	SLDELVAEK(1)K	2	0.56319	1
Q4WJ44	154	K	Uncharacterized protein	AFUA_1G07280	1	1.03794e-09	122.66	AEATEFHQK(1)DLR	2	2.2151	3
Q4WJ47	304	K	SPX domain protein	AFUA_1G07250	1	0.0105337	69.276	DTPAIFLEK(1)K	2	0.68533	1
Q4WJ48	141	K	Uncharacterized protein	AFUA_1G07240	1	0.00217735	97.431	LLQQYYK(1)AK	2	-0.28786	1
Q4WJ48	437	K	Uncharacterized protein	AFUA_1G07240	1	0.00353895	68.846	WIEHYIAK(1)R	2	0.68516	2
Q4WJ57	786	K	Ubiquitin C-terminal hydrolase, putative	AFUA_1G07160	1	0.00086845	77.744	VLAAALEQHK(1)R	3	-0.45959	1
Q4WJ61	162	K	Dienelactone hydrolase family protein	AFUA_1G07130	1	4.14969e-12	153.51	TLGAGK(1)HDDSLAR	2	0.69158	2
Q4WJ64	937	K	Uncharacterized protein	AFUA_1G07090	1	0.00104659	113.71	GVTCLTIK(1)K	2	-0.4092	1
Q4WJ67	484	K	Armadillo repeat protein	AFUA_1G07050	1	0.0241931	60.064	HAVDGGAIK(1)R	2	-0.96062	1
Q4WJ68	305	K	Fructosamine-3-kinase, putative	AFUA_1G07040	1	0.000330523	92.939	IVPK(1)TEPVEEYEDR	2	0.354	1
Q4WJ71	236	K	Phosphatidate cytidylyltransferase	AFUA_1G07010	1	0.000922167	101.12	TQLIQLSPK(1)K	2	1.1529	1
Q4WJ73	11	K	30S ribosomal subunit S4, putative	AFUA_1G06980	1	0.0177738	60.398	ATTPLSK(1)AK	2	0.22544	1
Q4WJ73	267	K	30S ribosomal subunit S4, putative	AFUA_1G06980	1	0.0437766	79.116	DVLPAK(1)R	2	-0.81567	1
Q4WJ75	223	K	Pyruvate dehydrogenase E1 component subunit alpha	AFUA_1G06960	1	2.24983e-07	163.38	SSALTDYYK(1)R	3	1.3	4
Q4WJ75	300	K	Pyruvate dehydrogenase E1 component subunit alpha	AFUA_1G06960	1	2.67821e-08	123.95	STNDPIAGLK(1)QK	2	0.28028	2
Q4WJ77	212	K	Chorismate synthase	AFUA_1G06940	1	0.00621008	76.416	MTK(1)VIETFR	2	-1.1537	1
Q4WJ77	246	K	Chorismate synthase	AFUA_1G06940	1	2.90181e-05	89.468	NVPVGLGEPCFDK(1)LEAK	2	0.021966	2
Q4WJ81	451	K	C2H2 finger domain transcription factor crzA	crzA	1	3.01811e-09	129.17	SK(1)SDPYAHPSTSR	3	-0.55489	2
Q4WJ81	555	K	C2H2 finger domain transcription factor crzA	crzA	1	7.86768e-09	123.95	HPATFQCNLCPK(1)R	3	-0.30497	3
Q4WJ81	602	K	C2H2 finger domain transcription factor crzA	crzA	1	4.17525e-07	157.97	RHEGLHSGEK(1)K	3	0.17486	5
Q4WJ89	32	K	Uncharacterized protein	AFUA_1G06820	1	0.00175219	85.813	DALLLLK(1)QDK	2	-0.05749	1
Q4WJ89	40	K	Uncharacterized protein	AFUA_1G06820	1	0.0268815	76.478	SSYIK(1)SR	2	1.5553	1
Q4WJ89	116	K	Uncharacterized protein	AFUA_1G06820	1	0.0010403	92.538	LEQCQLK(1)LNK	2	-0.13789	1
Q4WJ90	704	K	Putative aconitate hydratase, mitochondrial	acoB	1	0.00066049	110.76	IIVAK(1)SFAR	2	0.9522	1
Q4WJ90	795	K	Putative aconitate hydratase, mitochondrial	acoB	1	2.83978e-22	159.04	DQCGFILAGSALNLLAK(1)R	2	-0.10163	2
Q4WJ93	83	K	CBS and PB1 domain protein	AFUA_1G06780	1	0.00112765	106.93	MEADLNK(1)K	2	-2.2259	3
Q4WJ93	225	K	CBS and PB1 domain protein	AFUA_1G06780	1	1.06823e-05	121.02	CFYDAMEK(1)LER	2	-0.747	1
Q4WJ93	614	K	CBS and PB1 domain protein	AFUA_1G06780	1	0.000372602	97.734	LSEEPLIPK(1)AR	2	0.05035	1
Q4WJ94	19	K	40S ribosomal protein S26	AFUA_1G06770	1	0.00237509	117.93	GHVK(1)PVR	2	-1.9241	6
Q4WJA0	290	K	T-complex protein 1, eta subunit, putative	AFUA_1G06710	1	0.0215492	53.237	LEAIYK(1)TGAK	2	-0.13356	1
Q4WJA0	375	K	T-complex protein 1, eta subunit, putative	AFUA_1G06710	1	3.04994e-06	94.845	YNIFSDCPGAK(1)TCTLVLR	3	-0.14517	1
Q4WJA0	404	K	T-complex protein 1, eta subunit, putative	AFUA_1G06710	1	5.9376e-07	147.62	SLHDAIMIVK(1)R	2	0.52035	6
Q4WJA5	719	K	CBS domain protein	AFUA_1G06660	1	0.00517729	99.442	IVATK(1)SHR	2	2.7385	1
Q4WJB0	203	K	NADH-quinone oxidoreductase, 23 kDa subunit, putative	AFUA_1G06610	1	0.00230077	96.665	EELLYNK(1)EK	2	0.4355	1
Q4WJB8	49	K	Mitochondrial carrier protein (Ymc1), putative	AFUA_1G06530	1	2.43289e-05	76.378	LQTTSEYK(1)SALDCATR	2	1.4709	1
Q4WJB8	60	K	Mitochondrial carrier protein (Ymc1), putative	AFUA_1G06530	1	0.00240582	73.435	IFK(1)NEGPLAFYK	2	-0.72276	1
Q4WJB8	259	K	Mitochondrial carrier protein (Ymc1), putative	AFUA_1G06530	1	0.0036323	113.26	SMTDCFK(1)K	2	-1.11	3
Q4WJC9	18	K	SNF7 family protein	AFUA_1G06420	1	0.00323102	72.2	DAPK(1)NAILLLR	2	-0.012203	1
Q4WJC9	33	K	SNF7 family protein	AFUA_1G06420	1	0.00501393	93.649	EQLDMLQK(1)R	2	-0.16697	1
Q4WJD0	14	K	Nuclear localization protein NPL6, putative	AFUA_1G06410	1	0.0142489	51.998	AAAQAAAK(1)SMK	2	-0.059224	1
Q4WJD0	238	K	Nuclear localization protein NPL6, putative	AFUA_1G06410	1	0.00016698	109.66	DSYLFFQK(1)HK	2	0.69536	2
Q4WJD0	252	K	Nuclear localization protein NPL6, putative	AFUA_1G06410	1	0.0177885	68.657	IIIDDEAK(1)R	2	-1.1115	1
Q4WJD2	55	K	Elongation factor 1-alpha	AFUA_1G06390	1	5.61409e-19	125.35	THINIVVIGHVDSGK(1)STTTGHMIYK	3	-1.0164	3
Q4WJD2	65	K	Elongation factor 1-alpha	AFUA_1G06390	1	3.95964e-15	147.06	STTTGHMIYK(1)CGGIDQR	2	-0.5459	7
Q4WJD2	76	K	Elongation factor 1-alpha	AFUA_1G06390	1	0.0299997	73.248	TIEK(1)FEK	2	3.5682	3
Q4WJD2	119	K	Elongation factor 1-alpha	AFUA_1G06390	1	1.19623e-22	172.32	FQTPK(1)YEVTVIDAPGHR	2	0.61654	2
Q4WJD2	189	K	Elongation factor 1-alpha	AFUA_1G06390	1	1.2705e-16	180.61	QLIVALNK(1)MDTCK	2	-0.75203	2
Q4WJD2	194	K	Elongation factor 1-alpha	AFUA_1G06390	1	0.000263273	80.387	MDTCK(1)WSEDRYNEIVK	3	0.79093	1
Q4WJD2	212	K	Elongation factor 1-alpha	AFUA_1G06390	1	0.0134539	93.429	ETSNFIK(1)K	2	-0.51792	9
Q4WJD2	411	K	Elongation factor 1-alpha	AFUA_1G06390	1	9.166e-06	128.01	FSELLEK(1)IDRR	3	-0.39143	6
Q4WJD2	472	K	Elongation factor 1-alpha	AFUA_1G06390	1	3.28951e-05	104.95	QTVAVGVVK(1)SVEK	2	0.079607	6
Q4WJD2	483	K	Elongation factor 1-alpha	AFUA_1G06390	1	0.0102502	63.944	AASGAGK(1)VTK	2	0.92302	1
Q4WJD3	42	K	DNA-directed RNA polymerase subunit	AFUA_1G06380	1	0.00501283	57.175	TCPYQHLLK(1)HGR	3	-1.9024	2
Q4WJD6	126	K	Pathogenesis associated protein Cap20, putative	AFUA_1G06350	1	1.39466e-55	228.08	LAGDVK(1)SHVFETFGSEYK	2	0.25703	2
Q4WJD6	138	K	Pathogenesis associated protein Cap20, putative	AFUA_1G06350	1	9.17413e-37	234.47	SHVFETFGSEYK(1)K	3	0.43108	4
Q4WJD7	102	K	60S ribosomal protein L27	AFUA_1G06340	1	0.0184481	85.212	YPLK(1)VTR	2	-0.53936	2
Q4WJE1	233	K	Proteasome regulatory particle subunit (RpnF), putative	AFUA_1G06300	1	8.92466e-05	98.04	VYHALGNQAK(1)AR	2	-0.064214	2
Q4WJE2	334	K	Small nucleolar ribonucleoprotein complex subunit (SOF1), putative	AFUA_1G06290	1	0.00305011	120.65	DIYHTK(1)R	2	0.29045	1
Q4WJE8	222	K	Ribosome biogenesis protein Ssf2, putative	AFUA_1G06230	1	0.0269855	75.825	HYAISTK(1)K	2	-1.0792	1
Q4WJE9	337	K	ATP-dependent rRNA helicase rrp3	rrp3	1	0.00534763	98.997	LGALGK(1)FR	2	1.041	1
Q4WJF0	217	K	N-acetylglucosamine-phosphate mutase	AFUA_1G06210	1	0.00162075	126.24	LAAAFK(1)R	2	0.45185	3
Q4WJF0	241	K	N-acetylglucosamine-phosphate mutase	AFUA_1G06210	1	6.35159e-34	196.95	GSLTVDCANGVGGPK(1)LR	2	1.1828	2
Q4WJF0	346	K	N-acetylglucosamine-phosphate mutase	AFUA_1G06210	1	0.00423214	85.676	SAGIAQK(1)LK	2	-0.35519	1
Q4WJF0	415	K	N-acetylglucosamine-phosphate mutase	AFUA_1G06210	1	4.33952e-06	114.64	TIK(1)NTEPQSPAQQR	2	0.52004	1
Q4WJF2	256	K	Histone H4 arginine methyltransferase RmtA	AFUA_1G06190	1	0.00104659	113.71	VPFSLPVK(1)R	2	-0.36943	2
Q4WJF3	136	K	Trimethyllysine dioxygenase TmlH, putative	AFUA_1G06180	1	6.33083e-21	180.11	QENPK(1)HCGVLAATK	2	0.41605	1
Q4WJF3	245	K	Trimethyllysine dioxygenase TmlH, putative	AFUA_1G06180	1	0.00168575	125.25	SEFTGK(1)R	2	0.7293	1
Q4WJF4	144	K	Proteasome regulatory particle subunit Rpt5, putative	AFUA_1G06170	1	0.00648159	96.034	VGK(1)SAVIK	2	0.51214	2
Q4WJF4	170	K	Proteasome regulatory particle subunit Rpt5, putative	AFUA_1G06170	1	0.00413646	70.321	LK(1)PGDLIGVNK	2	0.53508	1
Q4WJF4	300	K	Proteasome regulatory particle subunit Rpt5, putative	AFUA_1G06170	1	0.0226275	55.314	DCFALAK(1)EK	2	-0.0073943	2
Q4WJG1	32	K	Glutaredoxin Grx1, putative	AFUA_1G06100	1	0.000107916	108.35	SYCPYCNASK(1)K	2	-0.39033	1
Q4WJG7	137	K	AP-1 adaptor complex subunit gamma, putative	AFUA_1G06030	1	3.62453e-05	108.14	KVPDLQEHFLEK(1)AK	2	0.51529	1
Q4WJG7	741	K	AP-1 adaptor complex subunit gamma, putative	AFUA_1G06030	1	1.28801e-08	88.239	NVSDFSQFSHVGLQAAVPK(1)SQR	3	0.17047	1
Q4WJH1	105	K	Ribosomal protein L16a	AFUA_1G05990	1	0.00689347	63.185	LK(1)VFEGVPPPYDK	2	0.19867	1
Q4WJH1	116	K	Ribosomal protein L16a	AFUA_1G05990	1	0.00169107	84.892	VFEGVPPPYDK(1)K	2	0.4247	11
Q4WJH1	165	K	Ribosomal protein L16a	AFUA_1G05990	1	0.00335137	90.149	VK(1)SSAYYER	2	0.39956	3
Q4WJH1	194	K	Ribosomal protein L16a	AFUA_1G05990	1	0.00308861	77.662	TK(1)SQLAEYGY	2	0.55041	1
Q4WJH2	82	K	AMP-binding domain protein, putative	AFUA_1G05980	1	0.0509783	63.565	GLAYYLK(1)K	2	0.18208	1
Q4WJH3	355	K	Ubiquitin ligase complex F-box protein GRR1, putative	AFUA_1G05970	1	0.00238754	109.01	NLVLAK(1)CR	2	-0.12203	1
Q4WJH3	424	K	Ubiquitin ligase complex F-box protein GRR1, putative	AFUA_1G05970	1	0.00015993	94.203	LTDNSVQQLATLPK(1)LR	2	0.567	1
Q4WJI0	442	K	DnaJ and TPR domain protein	AFUA_1G05900	1	1.29004e-14	176.25	TKEEGNNAFK(1)AK	2	0.6273	1
Q4WJJ0	251	K	MAP kinase kinase (Mkk2), putative	AFUA_1G05800	1	6.66783e-12	164.81	IITTDPNPDVK(1)K	2	0.20948	1
Q4WJK7	626	K	Protein phosphatase	AFUA_1G05640	1	0.00198099	91.549	YDPLVDDHK(1)R	2	3.4982	1
Q4WJK8	10	K	40S ribosomal protein S3, putative	AFUA_1G05630	1	2.51624e-05	117.7	AAVQGAISK(1)R	2	0.8317	10
Q4WJK8	78	K	40S ribosomal protein S3, putative	AFUA_1G05630	1	0.00571935	74.173	ELTSLIQK(1)R	3	0.21029	3
Q4WJK8	81	K	40S ribosomal protein S3, putative	AFUA_1G05630	1	0.000776922	84.753	FK(1)FPENSVSLYAAK	2	0.55801	1
Q4WJK8	111	K	40S ribosomal protein S3, putative	AFUA_1G05630	1	0.000592618	99.815	YK(1)LLNGLAVR	2	0.98561	1
Q4WJK8	144	K	40S ribosomal protein S3, putative	AFUA_1G05630	1	1.41711e-06	123.62	GCEVVVSGK(1)LR	2	-1.1337	3
Q4WJK8	154	K	40S ribosomal protein S3, putative	AFUA_1G05630	1	2.52003e-05	86.367	SMK(1)FTDGFMIHSGQPAK	3	-0.3202	2
Q4WJK8	188	K	40S ribosomal protein S3, putative	AFUA_1G05630	1	0.00460126	83.948	QGVLGIK(1)VK	2	1.8863	4
Q4WJK9	221	K	Phenylalanyl-tRNA synthetase, beta subunit	AFUA_1G05620	1	0.000142729	96.464	DSPVYPVIYDSK(1)R	2	-0.094975	7
Q4WJK9	440	K	Phenylalanyl-tRNA synthetase, beta subunit	AFUA_1G05620	1	0.000283616	94.122	LANPK(1)TVEFQVVR	2	0.83428	1
Q4WJK9	463	K	Phenylalanyl-tRNA synthetase, beta subunit	AFUA_1G05620	1	8.60143e-06	138.65	ENK(1)HHAVPIK	2	1.2373	4
Q4WJL0	137	K	Protein phosphotase 2a 65kd regulatory sububit	AFUA_1G05610	1	0.00197084	84.479	LSK(1)ADWFTSK	2	-0.47551	1
Q4WJM1	74	K	40S ribosomal protein S12	AFUA_1G05500	1	6.537e-48	213.51	RQAHMCVLNEGCEEEAYK(1)K	3	-0.66443	15
Q4WJM1	90	K	40S ribosomal protein S12	AFUA_1G05500	1	0.00129579	88.596	IPLIK(1)VPDGK	2	0.31051	1
Q4WJM2	37	K	Histone deacetylase complex subunit (Hos4), putative	AFUA_1G05490	1	0.0133374	67.385	SASGSLSSK(1)R	2	0.25226	2
Q4WJM6	47	K	Peptidyl-prolyl cis-trans isomerase pin4	pin4	1	0.00261449	76.1	HILCEK(1)FSK	2	0.064814	2
Q4WJN2	97	K	Mitochondrial ADP,ATP carrier protein (Ant), putative	AFUA_1G05390	1	0.0011023	85.355	DTYK(1)SMFAYK	3	-0.043581	12
Q4WJN2	103	K	Mitochondrial ADP,ATP carrier protein (Ant), putative	AFUA_1G05390	1	0.0260709	58.917	SMFAYK(1)K	2	0.4259	2
Q4WJN2	146	K	Mitochondrial ADP,ATP carrier protein (Ant), putative	AFUA_1G05390	1	0.00970668	68.847	LANDAK(1)SAK	2	0.52139	1
Q4WJN2	250	K	Mitochondrial ADP,ATP carrier protein (Ant), putative	AFUA_1G05390	1	2.04858e-11	153.74	MMMTSGEAVK(1)YK	3	-1.6612	29
Q4WJN2	252	K	Mitochondrial ADP,ATP carrier protein (Ant), putative	AFUA_1G05390	1	0.000551023	114.86	YK(1)SSLDAAR	2	-0.076845	6
Q4WJN2	268	K	Mitochondrial ADP,ATP carrier protein (Ant), putative	AFUA_1G05390	1	0.0259246	65.224	EGVK(1)SLFK	2	-0.08753	1
Q4WJN2	272	K	Mitochondrial ADP,ATP carrier protein (Ant), putative	AFUA_1G05390	1	5.55098e-06	115	SLFK(1)GAGANILR	2	-0.23953	2
Q4WJN7	157	K	40S ribosomal protein S19	AFUA_1G05340	1	0.00228654	87.149	KVHGSTK(1)NR	3	-0.021145	1
Q4WJN7	193	K	40S ribosomal protein S19	AFUA_1G05340	1	0.00155562	76.357	IGVLEYDEEK(1)GGR	2	1.0712	1
Q4WJP0	503	K	RNA cytidine acetyltransferase	NAT10	1	0.000529461	88.101	VLCLDATLPK(1)SK	2	-0.1986	1
Q4WJP0	1051	K	RNA cytidine acetyltransferase	NAT10	1	1.57224e-06	141.08	EIYEQEIESK(1)R	2	-0.76843	1
Q4WJP3	1077	K	Golgi complex component (Vps8), putative	AFUA_1G05280	1	0.0175581	87.639	DVIDVIK(1)R	2	0.73913	1
Q4WJP7	365	K	PHD finger and BAH domain protein (Snt2), putative	AFUA_1G05240	1	0.0118954	74.533	YYEVVPTK(1)K	2	-3.3203	1
Q4WJP7	375	K	PHD finger and BAH domain protein (Snt2), putative	AFUA_1G05240	1	0.00811269	70.908	VINVPANVK(1)K	2	-0.34026	1
Q4WJP7	1429	K	PHD finger and BAH domain protein (Snt2), putative	AFUA_1G05240	1	9.06991e-21	159.18	CYLK(1)NAAAQPSPEPR	3	0.19498	2
Q4WJQ1	101	K	Eukaryotic translation initiation factor 3 subunit A	tif32	1	0.0277077	74.92	FIELAEK(1)K	2	-0.13095	1
Q4WJQ1	176	K	Eukaryotic translation initiation factor 3 subunit A	tif32	1	9.39957e-07	139.15	TVLEILK(1)NNAR	2	0.47702	2
Q4WJQ1	279	K	Eukaryotic translation initiation factor 3 subunit A	tif32	1	2.71961e-08	98.592	RPAK(1)NVMMANYYEK	2	0.29372	3
Q4WJQ1	328	K	Eukaryotic translation initiation factor 3 subunit A	tif32	1	1.82585e-14	153.79	QSAAALAAGQGTK(1)K	2	0.46006	1
Q4WJQ1	401	K	Eukaryotic translation initiation factor 3 subunit A	tif32	1	0.00214438	97.635	DALNK(1)GLLK	2	1.0464	1
Q4WJQ1	501	K	Eukaryotic translation initiation factor 3 subunit A	tif32	1	0.0047573	85.212	FIMNGCK(1)K	2	-1.2687	1
Q4WJQ1	740	K	Eukaryotic translation initiation factor 3 subunit A	tif32	1	5.56106e-06	112.17	REELK(1)HIPEDYEAQK	3	-0.15817	2
Q4WJQ1	750	K	Eukaryotic translation initiation factor 3 subunit A	tif32	1	0.00168752	69.65	HIPEDYEAQK(1)K	3	1.2214	4
Q4WJQ1	779	K	Eukaryotic translation initiation factor 3 subunit A	tif32	1	0.000853894	108.7	HKEAVALK(1)HR	2	-0.92329	3
Q4WJQ1	806	K	Eukaryotic translation initiation factor 3 subunit A	tif32	1	0.000618792	128.6	RHEEFEK(1)R	2	0.059736	2
Q4WJQ3	170	K	N-acetyltransferase (Nat5), putative	AFUA_1G05180	1	0.0291221	99.442	DK(1)NLQHIR	2	0.40847	1
Q4WJQ5	138	K	DNA-directed RNA polymerase I, II, and III subunit Rpb6	AFUA_1G05160	1	0.041438	80.462	K(1)IPLIVR	2	1.2861	1
Q4WJQ8	806	K	PH domain protein	AFUA_1G05130	1	0.00675323	57.347	QSVK(1)SVSK(1)PR	2	-2.7328	1
Q4WJQ8	810	K	PH domain protein	AFUA_1G05130	1	0.00675323	57.347	QSVK(1)SVSK(1)PR	2	-2.7328	1
Q4WJQ9	62	K	COPII-coated vesicle membrane protein Erv46, putative	AFUA_1G05120	1	0.001582	76.073	VVVLPELVVDK(1)SR	2	0.45822	1
Q4WJQ9	171	K	COPII-coated vesicle membrane protein Erv46, putative	AFUA_1G05120	1	0.00675873	65.179	EAYAAK(1)NWAFGK	2	0.99782	1
Q4WJR3	14	K	60S acidic ribosomal protein P0	AFUA_1G05080	1	0.0138066	78.516	AAYFDK(1)LK	2	-0.3709	1
Q4WJR3	16	K	60S acidic ribosomal protein P0	AFUA_1G05080	1	0.00461962	83.862	LK(1)SLLDEYK	2	0.53485	1
Q4WJR3	55	K	60S acidic ribosomal protein P0	AFUA_1G05080	1	1.12401e-17	162.67	GQAVVLMGK(1)NTMVR	2	-2.3397	7
Q4WJR3	99	K	60S acidic ribosomal protein P0	AFUA_1G05080	1	0.0233856	80.098	TK(1)ILANR	2	0.56352	2
Q4WJR4	155	K	tRNA (guanine-N(7)-)-methyltransferase non-catalytic subunit trm82	trm82	1	0.000405587	59.857	RPSAITLVDDDK(1)TILCGDK	3	1.5511	1
Q4WJR5	9	K	Uroporphyrinogen decarboxylase	AFUA_1G05060	1	4.10165e-05	113.22	FEPLK(1)NDLLLR	2	0.042255	1
Q4WJR5	44	K	Uroporphyrinogen decarboxylase	AFUA_1G05060	1	0.000859449	85.522	YLPEYHEAK(1)GNR	2	0.22688	1
Q4WJR5	182	K	Uroporphyrinogen decarboxylase	AFUA_1G05060	1	0.0283371	63.565	MWIYK(1)YPK	2	-0.003412	1
Q4WJR6	133	K	Cytosine deaminase, putative	AFUA_1G05050	1	0.0334925	60.019	QLMEK(1)FIK	2	0.22982	1
[truncated: 3,548 more rows]

## Sheet: C. albicans SC5314 acetylome
Supplemental table S1. Acetylome analyses in C. neoformans, A. fumigatus and C. albicansc.
[truncated: 1,493 more rows]

[truncated: 2 more sheets: C. neoformans dac4Δ acetylome, C. neoformans dac2Δ acetylome]
