# Supplementary material for: Fungal acetylome comparative analysis identifies an essential role of acetylation in human fungal pathogen virulence
Source: Commun Biol. 2019 May 1;2:154. doi: 10.1038/s42003-019-0419-1 (PMC6494858; doi:10.1038/s42003-019-0419-1)
Supplement: Supplementary file 3 — Supplementary Data 2 [file 42003_2019_419_MOESM3_ESM.xlsx]

## Sheet: Kac ortholog analysis
Supplementary Data 2. Kac orthologs and sites analysis in C. neoformans, A. fumigatus, C. albicans and S. cerevisiaea.
Ortholog Group	Identified Kac proteins in the acetylome				Orthologs from other fungal species					aKac ortholog analysis in fungi. Orthologous relationship of C. neoformans, A. fumigatus, C. albicans and S.cerevisiae was downloaded from FungalDB (http://fungidb.org/fungidb/). Orthologs identified in the acetylome results are shown in red.
	Corresponding ID	Organism/strain	Product Description		A. fumigatus Af293 ID	C. albicans SC5314 ID	C. neoformans H99 ID	S. cerevisiae S288c ID
OG5_152635	Afu1g00230	A. fumigatus Af293	Has domain(s) with predicted ATP binding, phosphotransferase activity, alcohol group as acceptor activity, role in lipopolysaccharide biosynthetic process and membrane localization	#
OG5_131437	Afu1g00470	A. fumigatus Af293	Betaine aldehyde dehydrogenase	#
OG5_126945	Afu1g00500	A. fumigatus Af293	FMN dependent dehydrogenase	#		C1_13630W_A	CNAG_01080 CNAG_05169	YML054C
OG5_127093	Afu1g00510	A. fumigatus Af293	D-lactate dehydrogenase (cytochrome)	#		C1_00630W_A C2_02980C_A C3_07360W_A	CNAG_01485	YDL174C
OG5_175763	Afu1g00760	A. fumigatus Af293	Ortholog of A. nidulans FGSC A4 : AN4143, AN12170, A. fumigatus Af293 : Afu5g14890, Aspergillus wentii : Aspwe1_0177868, Aspwe1_0403846 and Aspergillus niger ATCC 1015 : 41666-mRNA	#
OG5_152640	Afu1g00990	A. fumigatus Af293	Short chain dehydrogenase atsC, putative	#
OG5_162883	Afu1g01640	A. fumigatus Af293	Has domain(s) with predicted ATP binding, microtubule binding, microtubule motor activity, role in microtubule-based movement and microtubule associated complex localization	#
OG5_126731	Afu1g01680	A. fumigatus Af293	Branched-chain amino acid aminotransferase	#		C2_04230W_A C3_05590C_A	CNAG_06370	YHR208W YJR148W
OG5_127730	Afu1g01740	A. fumigatus Af293	Ortholog(s) have unfolded protein binding activity, role in protein folding and chaperonin-containing T-complex, nucleus localization	#		C2_09520C_A	CNAG_00447	YIL142W
OG5_128211	Afu1g01750	A. fumigatus Af293	Putative peptidyl-prolyl cis-trans isomerase	#			CNAG_03681
OG5_146713	Afu1g01970	A. fumigatus Af293	Velvet family protein	#			CNAG_00564
OG5_127223	Afu1g01990	A. fumigatus Af293	Ribosome biogenesis protein	#		C4_05010W_A	CNAG_01432	YCR072C
OG5_128373	Afu1g02010	A. fumigatus Af293	Ortholog(s) have cytosol localization	#		C6_01350W_A	CNAG_03527	YDR266C
OG5_129900	Afu1g02020	A. fumigatus Af293	Ortholog(s) have cytosol, nucleolus localization	#		C1_00910W_A	CNAG_01790	YMR233W YOR295W
OG5_128215	Afu1g02030	A. fumigatus Af293	Putative eukaryotic translation initiation factor 3 subunit	#		C7_01450C_A		YOR361C
OG5_128006	Afu1g02070	A. fumigatus Af293	Cytochrome C1	#		C2_04950C_A	CNAG_05909	YOR065W
OG5_142712	Afu1g02080	A. fumigatus Af293	Ortholog of A. nidulans FGSC A4 : AN0356, A. niger CBS 513.88 : An01g06170, A. oryzae RIB40 : AO090005000887, Aspergillus wentii : Aspwe1_0098094 and Aspergillus sydowii : Aspsy1_0085975	#
OG5_129009	Afu1g02090	A. fumigatus Af293	Has domain(s) with predicted oxidoreductase activity, transferase activity, transferring acyl groups other than amino-acyl groups, zinc ion binding activity and role in oxidation-reduction process	#			CNAG_05090
OG5_129003	Afu1g02110	A. fumigatus Af293	3-deoxy-7-phosphoheptulonate synthase	#		C1_05110C_A C2_02030W_A	CNAG_01400 CNAG_04951	YBR249C YDR035W
OG5_128837	Afu1g02140	A. fumigatus Af293	Putative glycogen debranching enzyme	#		C4_05140C_A	CNAG_04879	YPR184W
OG5_126704	Afu1g02150	A. fumigatus Af293	Ortholog(s) have glycerol-3-phosphate dehydrogenase [NAD+] activity and role in NADH oxidation, cell-abiotic substrate adhesion, glycerol biosynthetic process, intracellular accumulation of glycerol	#		C2_10240W_A C6_02010C_A	CNAG_00121 CNAG_01745	YDL022W YOL059W
OG5_126971	Afu1g02190	A. fumigatus Af293	Ras GTPase	#		CR_07520C_A	CNAG_02367	YER031C YGL210W
OG5_127903	Afu1g02210	A. fumigatus Af293	Ortholog(s) have cell division site, cytosol, nucleolus localization	#		C1_12310C_A	CNAG_02382	YOL077C
OG5_128002	Afu1g02410	A. fumigatus Af293	Ortholog(s) have ATP-dependent 3'-5' DNA helicase activity, ATP-dependent 5'-3' DNA helicase activity and role in box C/D snoRNP assembly, histone exchange, rRNA processing, regulation of transcription from RNA polymerase II promoter	#		C7_01810W_A	CNAG_00705	YPL235W
OG5_127577	Afu1g02430	A. fumigatus Af293	Ortholog(s) have polyubiquitin binding activity	#		C2_02730W_A	CNAG_04958	YGR048W
OG5_126694	Afu1g02460	A. fumigatus Af293	Ortholog(s) have cytosol localization	#		C1_01590C_A CR_05550C_A	CNAG_01235 CNAG_04513	YOR151C YOR207C
OG5_129563	Afu1g02510	A. fumigatus Af293	Has domain(s) with predicted RNA binding activity	#		C3_00730W_A	CNAG_02810	YGL014W
OG5_128866	Afu1g02540	A. fumigatus Af293	Ortholog(s) have ubiquitin binding activity and role in actin cortical patch organization, endocytosis, endoplasmic reticulum unfolded protein response, positive regulation of cytokinesis	#		C1_11540C_A	CNAG_02568	YBL047C
OG5_126605	Afu1g02550	A. fumigatus Af293	Tubulin alpha-1 subunit	#		CR_09120C_A	CNAG_03787	YML085C YML124C
OG5_126961	Afu1g02580	A. fumigatus Af293	Putative lipase	#			CNAG_03564
OG5_129246	Afu1g02610	A. fumigatus Af293	Ortholog(s) have nucleolus localization	#		CR_02420W_A	CNAG_06007	YOR004W
OG5_131764	Afu1g02620	A. fumigatus Af293	Ortholog of Aspergillus fumigatus A1163 : AFUB_003000	#		C7_03380W_A	CNAG_02190	YBL059C-A
OG5_128966	Afu1g02670	A. fumigatus Af293	ARP2/3 complex 34 kDa subunit	#		C1_06080C_A	CNAG_02094	YNR035C
OG5_127984	Afu1g02680	A. fumigatus Af293	Ortholog(s) have snoRNA binding activity	#		C1_08290C_A	CNAG_05101	YLR129W
OG5_afum|Afu1g02730	Afu1g02730	A. fumigatus Af293	Putative mitochondrial phosphate carrier protein	#
OG5_128679	Afu1g02810	A. fumigatus Af293	Ortholog(s) have RNA binding activity, role in mRNA polyadenylation, pre-mRNA cleavage required for polyadenylation, response to drug and cytosol, mRNA cleavage and polyadenylation specificity factor complex localization	#		C2_05690C_A	CNAG_03604	YPR107C
OG5_128565	Afu1g02830	A. fumigatus Af293	Ortholog(s) have role in ER-associated misfolded protein catabolic process and cytoplasm-associated proteasomal ubiquitin-dependent protein catabolic process, more	#		C1_06110C_A	CNAG_01732	YBR170C
OG5_133332	Afu1g02880	A. fumigatus Af293	Ortholog of A. nidulans FGSC A4 : AN0272, A. niger CBS 513.88 : An01g05030, A. oryzae RIB40 : AO090005000779, Aspergillus wentii : Aspwe1_0025563 and Aspergillus sydowii : Aspsy1_0055099	#		CR_07700W_A	CNAG_02295
OG5_132989	Afu1g02990	A. fumigatus Af293	Putative WD repeat-containing protein	#
OG5_159080	Afu1g03030	A. fumigatus Af293	Ortholog of A. nidulans FGSC A4 : AN9448, A. oryzae RIB40 : AO090005000796, Aspergillus wentii : Aspwe1_0169602, Aspergillus sydowii : Aspsy1_0628822 and Aspergillus terreus NIH2624 : ATET_01955	#
OG5_128649	Afu1g03050	A. fumigatus Af293	Ortholog(s) have 3'-5' DNA helicase activity, ATP-dependent four-way junction helicase activity, flap-structured DNA binding, four-way junction DNA binding activity	#		C4_06190C_A	CNAG_06166	YIR002C
OG5_128870	Afu1g03060	A. fumigatus Af293	Ortholog(s) have actin filament binding activity and role in barbed-end actin filament capping, filamentous growth, mitotic actomyosin contractile ring contraction	#		C4_01950W_A	CNAG_03900	YIL034C
OG5_127199	Afu1g03110	A. fumigatus Af293	Ortholog(s) have structural constituent of ribosome activity, role in cytoplasmic translation and cytosolic large ribosomal subunit, nucleolus localization	#		C1_11040W_A	CNAG_03221	YFR032C-A
OG5_128488	Afu1g03150	A. fumigatus Af293	Putative c-14 sterol reductase with a predicted role in ergosterol biosynthesis	#		C2_09400C_A	CNAG_00117	YNL280C
OG5_127022	Afu1g03390	A. fumigatus Af293	Putative 60S ribosomal protein L12	#		C3_02110W_A	CNAG_01480	YDR418W YEL054C
OG5_127203	Afu1g03400	A. fumigatus Af293	Ortholog(s) have cytoplasm localization	#		C4_05690W_A	CNAG_04684	YPR181C
OG5_134187	Afu1g03490	A. fumigatus Af293	Has domain(s) with predicted catalytic activity, coenzyme binding activity and role in cellular metabolic process	#
OG5_127702	Afu1g03500	A. fumigatus Af293	Ortholog(s) have DNA binding, DNA topoisomerase type I activity	#		C6_00950C_A	CNAG_04190	YOL006C
OG5_127077	Afu1g03510	A. fumigatus Af293	ATP Synthase gamma chain, mitochondrial precursor	#		CR_01310W_A	CNAG_02485	YBR039W
OG5_135740	Afu1g03540	A. fumigatus Af293	Has domain(s) with predicted protein tyrosine/serine/threonine phosphatase activity and role in protein dephosphorylation	#		C1_04640W_A		YBR204C
OG5_128618	Afu1g03550	A. fumigatus Af293	Putative mitochondrial dihydroxy acid dehydratase	#		C5_05410C_A	CNAG_05497	YJR016C
OG5_129934	Afu1g03590	A. fumigatus Af293	Ortholog(s) have protein transporter activity and role in cellular response to drug, poly(A)+ mRNA export from nucleus, transcription factor import into nucleus	#		C7_04030C_A	CNAG_05486	YPL125W
OG5_149740	Afu1g03610	A. fumigatus Af293	protein of unknown function	#
OG5_135109	Afu1g03620	A. fumigatus Af293	Has domain(s) with predicted oxidoreductase activity, oxidoreductase activity, acting on the aldehyde or oxo group of donors, NAD or NADP as acceptor activity and role in oxidation-reduction process	#		C1_03440C_A	CNAG_03269
OG5_137396	Afu1g03640	A. fumigatus Af293	protein of unknown function	#			CNAG_01379
OG5_168914	Afu1g03700	A. fumigatus Af293	Ortholog of A. nidulans FGSC A4 : AN4022, A. oryzae RIB40 : AO090003000976, Aspergillus wentii : Aspwe1_0103267, Aspergillus sydowii : Aspsy1_0057572 and Aspergillus terreus NIH2624 : ATET_03840	#
OG5_129325	Afu1g03710	A. fumigatus Af293	Ortholog of A. nidulans FGSC A4 : AN4021, A. niger CBS 513.88 : An18g04010, Aspergillus wentii : Aspwe1_0104536, Aspergillus sydowii : Aspsy1_0088999 and Aspergillus terreus NIH2624 : ATET_03838	#			CNAG_03261
OG5_128101	Afu1g03740	A. fumigatus Af293	Ortholog(s) have role in protein targeting to vacuole	#		C7_00170W_A	CNAG_00309	YJR126C
OG5_126599	Afu1g03820	A. fumigatus Af293	Ortholog(s) have U2-type spliceosomal complex localization	#		C3_01560W_A C3_04230W_A C5_05370C_A CR_02590C_A	CNAG_00960 CNAG_01734 CNAG_02303 CNAG_06626	YER013W YGL120C YKR086W YNR011C
OG5_127594	Afu1g03840	A. fumigatus Af293	Ortholog(s) have sequence-specific DNA binding, transcription factor activity, sequence-specific DNA binding, transcription regulatory region DNA binding activity	#		C4_01390W_A CR_04290W_A	CNAG_02215	YBL021C
OG5_128134	Afu1g03920	A. fumigatus Af293	Ortholog(s) have role in negative regulation of helicase activity and MCM complex, cytosol, nuclear chromatin localization	#		C2_07350W_A	CNAG_00099	YEL032W
OG5_128493	Afu1g03940	A. fumigatus Af293	Ortholog(s) have role in SRP-dependent cotranslational protein targeting to membrane, translocation and cytosol, nuclear periphery, signal recognition particle, endoplasmic reticulum targeting localization	#		C3_06970W_A	CNAG_05240	YPL243W
OG5_131167	Afu1g03950	A. fumigatus Af293	Cytochrome P450 with a role in C-22 denaturation	#		C7_02840C_A	CNAG_06644	YMR015C
OG5_127312	Afu1g03970	A. fumigatus Af293	Putative mitochondrial translation initiation factor IF-2	#		C1_08090C_A	CNAG_03606	YAL035W
OG5_128257	Afu1g04040	A. fumigatus Af293	Ubiquitin	#		C4_01050C_A	CNAG_00370	YIL148W YKR094C
OG5_126922	Afu1g04070	A. fumigatus Af293	Eukaryotic initiation factor 5A	#			CNAG_01428	YEL034W YJR047C
OG5_127956	Afu1g04090	A. fumigatus Af293	Ortholog(s) have mitochondrion localization	#		C1_06720C_A	CNAG_00692
OG5_127302	Afu1g04120	A. fumigatus Af293	Has domain(s) with predicted CoA-transferase activity and role in metabolic process	#		C2_07240C_A	CNAG_05031
OG5_126870	Afu1g04150	A. fumigatus Af293	Has domain(s) with predicted NAD binding, oxidoreductase activity, acting on the CH-OH group of donors, NAD or NADP as acceptor activity and role in oxidation-reduction process	#		C2_03080W_A CR_01400W_A	CNAG_01264 CNAG_04468 CNAG_04535 CNAG_07363	YIL094C YOR136W
OG5_126795	Afu1g04190	A. fumigatus Af293	Putative polyadenylate-binding protein	#		C1_03370W_A	CNAG_04441	YER165W
OG5_127996	Afu1g04240	A. fumigatus Af293	Ortholog(s) have role in endonucleolytic cleavage in 5'-ETS of tricistronic rRNA transcript (SSU-rRNA, 5.8S rRNA and LSU-rRNA), more	#		CR_09800C_A	CNAG_06766	YML093W
OG5_127867	Afu1g04280	A. fumigatus Af293	Ortholog of A. nidulans FGSC A4 : AN0470, A. niger CBS 513.88 : An01g03110, A. oryzae RIB40 : AO090003000921, Neosartorya fischeri NRRL 181 : NFIA_020490 and Aspergillus wentii : Aspwe1_0150815	#		C5_05250C_A	CNAG_01599	YJR113C
OG5_141353	Afu1g04315	A. fumigatus Af293	Ortholog of A. nidulans FGSC A4 : AN0466, A. oryzae RIB40 : AO090003000918, Aspergillus wentii : Aspwe1_0037360 and Aspergillus sydowii : Aspsy1_0041113	#		CR_05860W_A		YDR476C
OG5_127039	Afu1g04320	A. fumigatus Af293	Ribosomal protein S8	#		C2_05610C_A	CNAG_03198	YBL072C YER102W
OG5_130112	Afu1g04360	A. fumigatus Af293	Ortholog(s) have GTP-Rho binding, phosphatidylinositol-4,5-bisphosphate binding activity and role in Golgi to plasma membrane transport, endoplasmic reticulum inheritance, exocyst assembly, exocyst localization	#			CNAG_02696
OG5_138578	Afu1g04400	A. fumigatus Af293	Ortholog(s) have structural constituent of ribosome activity, role in mitochondrial translation and cytosol, mitochondrial small ribosomal subunit, nucleus localization	#		C5_03290C_A	CNAG_00538	YDL045W-A
OG5_152651	Afu1g04450	A. fumigatus Af293	GNAT-type acetyltransferase	#
OG5_138579	Afu1g04460	A. fumigatus Af293	Ortholog(s) have mitochondrion localization	#		C7_01870W_A		YNL073W
OG5_128839	Afu1g04470	A. fumigatus Af293	Ortholog(s) have protein transporter activity, unfolded protein binding activity and role in protein import into mitochondrial inner membrane, protein import into mitochondrial outer membrane	#		C4_01740W_A C4_02140C_A	CNAG_01253	YBR091C YHR005C-A
OG5_127130	Afu1g04530	A. fumigatus Af293	Ribosomal L18ae protein family	#		C4_01520C_A	CNAG_04726	YMR242C YOR312C
OG5_130211	Afu1g04540	A. fumigatus Af293	NADH-cytochrome b5 reductase involved in oxidative phosphorylation	#		C6_02040W_A	CNAG_05462	YKL150W
OG5_135607	Afu1g04550	A. fumigatus Af293	Ortholog of A. nidulans FGSC A4 : AN10103/hmbC, A. niger CBS 513.88 : An01g03560, Neosartorya fischeri NRRL 181 : NFIA_020200 and Aspergillus wentii : Aspwe1_0037471	#		CR_05670C_A	CNAG_02115	YDR174W
OG5_136817	Afu1g04590	A. fumigatus Af293	Ortholog(s) have histone acetyltransferase activity and role in histone acetylation, regulation of transcription from RNA polymerase II promoter	#		C1_03290W_A	CNAG_04674	YDR176W
OG5_131352	Afu1g04610	A. fumigatus Af293	Ortholog(s) have nucleolus localization	#			CNAG_04989
OG5_134784	Afu1g04620	A. fumigatus Af293	Putative zinc-containing alcohol dehydrogenase	#			CNAG_01558
OG5_127033	Afu1g04660	A. fumigatus Af293	Ribosomal protein L15	#		CR_04100C_A	CNAG_01486	YLR029C YMR121C
OG5_127523	Afu1g04680	A. fumigatus Af293	Ortholog(s) have mitochondrion localization	#		C2_00600C_A CR_07670W_A	CNAG_03395	YKL040C
OG5_127415	Afu1g04710	A. fumigatus Af293	Ortholog(s) have role in regulation of cell shape, regulation of translational fidelity, tRNA wobble position uridine thiolation and cytosolic tRNA wobble base thiouridylase complex localization	#		C4_01500W_A	CNAG_02122	YGL211W
OG5_126583	Afu1g04820	A. fumigatus Af293	D-xylose reductase	#		C3_06860C_A C3_07330W_A C3_07340W_A C5_02930C_A	CNAG_01257 CNAG_01615 CNAG_01896 CNAG_02478 CNAG_03983 CNAG_07801	YDR368W YHR104W YJR096W YOR120W
OG5_127866	Afu1g04840	A. fumigatus Af293	Ortholog of S. cerevisiae MRD1	#		C3_02020W_A	CNAG_03001	YPR112C
OG5_127498	Afu1g04850	A. fumigatus Af293	Ortholog(s) have ATP-dependent microtubule motor activity, plus-end-directed activity	#		C2_01440C_A	CNAG_05781	YDR424C
OG5_127331	Afu1g04940	A. fumigatus Af293	Ortholog(s) have GTP binding, GTPase activity	#		C6_02220W_A	CNAG_03853	YPL218W
OG5_126821	Afu1g04950	A. fumigatus Af293	Ortholog(s) have protein serine/threonine phosphatase activity	#		CR_07650W_A	CNAG_03706	YER133W
OG5_129101	Afu1g04970	A. fumigatus Af293	Ortholog(s) have triglyceride lipase activity, role in triglyceride mobilization and cytoplasm localization	#		C2_01920C_A C3_00400C_A	CNAG_02312	YKR089C YOR081C
OG5_126883	Afu1g05040	A. fumigatus Af293	Ortholog(s) have ATPase activator activity, unfolded protein binding activity	#		CR_04200W_A	CNAG_03944	YNL064C
OG5_126941	Afu1g05050	A. fumigatus Af293	Ortholog(s) have cytosine deaminase activity, role in cytidine metabolic process, cytosine metabolic process, pyrimidine-containing compound salvage and cytoplasm, nucleus localization	#		C2_01510C_A C6_00620W_A	CNAG_00613 CNAG_05920	YJL035C YPR062W
OG5_127347	Afu1g05060	A. fumigatus Af293	Ortholog(s) have uroporphyrinogen decarboxylase activity, role in heme biosynthetic process and cytosol, nucleus localization	#		C2_10860C_A	CNAG_06799	YDR047W
OG5_129727	Afu1g05070	A. fumigatus Af293	Ortholog(s) have cytosol, nucleus localization	#		C7_02340C_A	CNAG_03342	YDR165W
OG5_127051	Afu1g05080	A. fumigatus Af293	Putative 60S ribosomal protein P0	#		C7_00990W_A	CNAG_03577	YLR340W
OG5_127803	Afu1g05120	A. fumigatus Af293	Ortholog(s) have endoplasmic reticulum localization	#		C5_00830C_A	CNAG_01637	YAL042W
OG5_135752	Afu1g05130	A. fumigatus Af293	Has domain(s) with predicted phospholipid binding activity	#		C1_11930W_A	CNAG_00777	YLR187W YNL278W
OG5_127345	Afu1g05160	A. fumigatus Af293	Ortholog(s) have RNA polymerase I activity, RNA polymerase II activity, RNA polymerase III activity, RNA-directed RNA polymerase activity	#		C5_03360W_A	CNAG_04372	YPR187W
OG5_128089	Afu1g05180	A. fumigatus Af293	Ortholog(s) have peptide alpha-N-acetyltransferase activity, role in N-terminal peptidyl-methionine acetylation, mitochondrion inheritance, regulation of actin cytoskeleton organization and NatB complex, cytosol, nucleus localization	#		C1_06650W_A	CNAG_03379	YPR131C
OG5_128741	Afu1g05200	A. fumigatus Af293	Eukaryotic translation initiation factor 3 subunit A	#		C1_12770W_A	CNAG_02212	YBR079C
OG5_137397	Afu1g05210	A. fumigatus Af293	G protein-coupled receptor gamma subunit	#		C7_01730C_A	CNAG_05890	YJR086W
OG5_136949	Afu1g05240	A. fumigatus Af293	Ortholog(s) have DNA binding, ubiquitin-protein transferase activity and role in histone catabolic process, histone ubiquitination, regulation of transcription from RNA polymerase II promoter in response to oxidative stress	#		C4_05740C_A		YGL131C
OG5_129612	Afu1g05280	A. fumigatus Af293	Ortholog(s) have GTPase binding, protein anchor activity and role in late endosome to vacuole transport via multivesicular body sorting pathway, protein targeting to vacuole	#		C3_00700W_A	CNAG_06675	YAL002W
OG5_127380	Afu1g05310	A. fumigatus Af293	Ortholog(s) have role in negative regulation of G0 to G1 transition, ribosomal small subunit biogenesis and 90S preribosome, nucleolus localization	#		CR_04240C_A	CNAG_06379	YNL132W
OG5_129706	Afu1g05320	A. fumigatus Af293	Has domain(s) with predicted electron carrier activity, protein disulfide oxidoreductase activity and role in cell redox homeostasis, glycerol ether metabolic process	#		C5_04340W_A	CNAG_02927	YOR288C
OG5_127080	Afu1g05340	A. fumigatus Af293	40S ribosomal protein S19	#		C3_05200W_A	CNAG_03000	YNL302C YOL121C
OG5_146718	Afu1g05360	A. fumigatus Af293	Has domain(s) with predicted catalytic activity and role in metabolic process	#		C4_02190C_A
OG5_126841	Afu1g05390	A. fumigatus Af293	Ortholog(s) have ATP:ADP antiporter activity and role in ADP transport, aerobic respiration, anaerobic respiration, apoptotic process, heme transport, mitochondrial ATP transmembrane transport, response to oxidative stress	#		C5_00590W_A	CNAG_06101 CNAG_06102	YBL030C YBR085W
OG5_128509	Afu1g05450	A. fumigatus Af293	Parvulin-like peptidyl-prolyl cis-trans isomerase	#
OG5_142640	Afu1g05490	A. fumigatus Af293	Ortholog of A. nidulans FGSC A4 : AN4072, A. niger CBS 513.88 : An18g04300, A. oryzae RIB40 : AO090009000396, Aspergillus wentii : Aspwe1_0169302 and Aspergillus sydowii : Aspsy1_0057624	#				YIL112W
OG5_127261	Afu1g05500	A. fumigatus Af293	40S ribosomal protein S12	#		C3_07150C_A	CNAG_02754	YOR369C
OG5_127382	Afu1g05610	A. fumigatus Af293	Putative protein phosphotase 2a 65kd regulatory subunit	#		C3_06910C_A	CNAG_07914	YAL016W
OG5_127490	Afu1g05620	A. fumigatus Af293	Ortholog(s) have phenylalanine-tRNA ligase activity, role in cellular response to drug, phenylalanyl-tRNA aminoacylation and cytosol, nucleus, phenylalanine-tRNA ligase complex localization	#		CR_01760C_A	CNAG_02763	YLR060W
OG5_126820	Afu1g05630	A. fumigatus Af293	40S ribosomal protein S3	#		CR_04810W_A	CNAG_00116	YNL178W
OG5_128818	Afu1g05640	A. fumigatus Af293	Ortholog(s) have cytosol localization	#		C1_08860C_A	CNAG_00390
OG5_136512	Afu1g05800	A. fumigatus Af293	Putative mitogen-activated protein kinase kinase (MAPKK)	#		C2_05780C_A	CNAG_02357	YOR231W YPL140C
OG5_128804	Afu1g05830	A. fumigatus Af293	Ortholog(s) have extracellular region localization	#		C2_04500W_A	CNAG_02064	YPL082C
OG5_159104	Afu1g05840	A. fumigatus Af293	Ortholog of A. nidulans FGSC A4 : AN4112, A. niger CBS 513.88 : An18g03610, A. oryzae RIB40 : AO090009000350, Aspergillus wentii : Aspwe1_0038192 and Aspergillus sydowii : Aspsy1_0089097	#
OG5_129849	Afu1g05900	A. fumigatus Af293	Ortholog(s) have cytosol localization	#
OG5_127425	Afu1g05930	A. fumigatus Af293	Ortholog(s) have protein serine/threonine kinase activity	#		C2_10750C_A CR_02040W_A	CNAG_03843	YBR059C YIL095W YNL020C
OG5_127678	Afu1g05970	A. fumigatus Af293	Ortholog(s) have role in G1/S transition of mitotic cell cycle, ascospore formation, pseudohyphal growth and SCF ubiquitin ligase complex, mitochondrion localization	#		C5_04600C_A	CNAG_05280 CNAG_06498	YJR090C
OG5_129177	Afu1g05980	A. fumigatus Af293	Putative AMP-binding domain protein	#
OG5_126957	Afu1g05990	A. fumigatus Af293	Ribosomal protein L16a	#		C1_00180W_A	CNAG_06231	YIL133C YNL069C
OG5_127319	Afu1g06030	A. fumigatus Af293	Ortholog(s) have role in endosomal transport, vesicle-mediated transport and AP-1 adaptor complex, endosome localization	#		CR_02870W_A	CNAG_07318	YPR029C
OG5_126864	Afu1g06100	A. fumigatus Af293	Ortholog(s) have glutathione disulfide oxidoreductase activity, glutathione peroxidase activity, glutathione transferase activity	#		C1_00490C_A C7_02070W_A C7_02080W_A	CNAG_01005	YCL035C YDR513W
OG5_127786	Afu1g06170	A. fumigatus Af293	Ortholog(s) have role in positive regulation of RNA polymerase II transcriptional preinitiation complex assembly, proteasome regulatory particle assembly, ubiquitin-dependent protein catabolic process	#		C4_06870W_A	CNAG_06153	YOR117W
OG5_131195	Afu1g06180	A. fumigatus Af293	Ortholog(s) have trimethyllysine dioxygenase activity and role in carnitine biosynthetic process	#		C5_02920W_A	CNAG_05675
OG5_127422	Afu1g06190	A. fumigatus Af293	Histone H4 arginine methyltransferase	#		C1_01030W_A	CNAG_03863	YBR034C
OG5_128133	Afu1g06210	A. fumigatus Af293	N-acetylphosphoglucosamine mutase, involved in chitin biosynthesis	#		C1_13760W_A	CNAG_02445	YEL058W
OG5_127784	Afu1g06220	A. fumigatus Af293	Ortholog(s) have cytosol, nucleus localization	#		CR_09740W_A	CNAG_04147	YHR065C
OG5_127732	Afu1g06230	A. fumigatus Af293	Ortholog(s) have rRNA binding activity, role in conjugation with cellular fusion, ribosomal large subunit assembly and nucleolus localization	#		CR_09730C_A	CNAG_01593	YDR312W YHR066W
OG5_129511	Afu1g06240	A. fumigatus Af293	Ortholog(s) have riboflavin synthase activity, role in riboflavin biosynthetic process and cytosol, nucleus localization	#		C5_05300W_A	CNAG_03004	YBR256C
OG5_127890	Afu1g06290	A. fumigatus Af293	Ortholog(s) have mRNA binding activity, role in maturation of SSU-rRNA from tricistronic rRNA transcript (SSU-rRNA, 5.8S rRNA, LSU-rRNA) and 90S preribosome, mitotic spindle, nucleolus, small-subunit processome localization	#		C3_00560C_A	CNAG_07956 CNAG_07957	YLL011W
OG5_127922	Afu1g06300	A. fumigatus Af293	Ortholog(s) have cytosol, nucleus localization	#		C4_03790W_A	CNAG_06361	YDL097C
OG5_127069	Afu1g06310	A. fumigatus Af293	Ortholog(s) have RSC complex, SWI/SNF complex, cytosol localization	#		C2_07100W_A	CNAG_03285	YCR052W YNR023W
OG5_127262	Afu1g06340	A. fumigatus Af293	Putative 60S ribosomal protein L27	#		C1_12390C_A	CNAG_00779	YDR471W YHR010W
OG5_159110	Afu1g06350	A. fumigatus Af293	Ortholog of A. nidulans FGSC A4 : AN10518, A. niger CBS 513.88 : An18g05000, A. oryzae RIB40 : AO090001000412, Neosartorya fischeri NRRL 181 : NFIA_018360 and Aspergillus wentii : Aspwe1_0038230	#
OG5_127419	Afu1g06380	A. fumigatus Af293	Ortholog(s) have RNA polymerase III activity and role in tRNA 3'-trailer cleavage, tRNA transcription from RNA polymerase III promoter, termination of RNA polymerase III transcription	#		C2_10770W_A	CNAG_03521	YDR045C
OG5_126631	Afu1g06390	A. fumigatus Af293	Putative translation elongation factor EF-1 alpha subunit	#		C1_08380W_A C2_08370C_A	CNAG_06125	YBR118W YPR080W
OG5_136513	Afu1g06410	A. fumigatus Af293	Ortholog(s) have RSC complex localization	#		C2_00710W_A	CNAG_00372	YMR091C
OG5_127666	Afu1g06420	A. fumigatus Af293	Ortholog(s) have role in cellular response to anoxia, cellular response to drug, cellular response to lithium ion and cellular response to pH, more	#		C1_00650C_A	CNAG_01583	YLR025W
OG5_155614	Afu1g06500	A. fumigatus Af293	Ortholog of A. nidulans FGSC A4 : AN4248, AN4636, A. fumigatus Af293 : Afu2g02480, A. niger CBS 513.88 : An18g05540 and A. oryzae RIB40 : AO090001000452, AO090026000570	#
OG5_127126	Afu1g06520	A. fumigatus Af293	Ortholog(s) have GTPase activity, tRNA binding, translation initiation factor activity, role in mitochondrial translation and mitochondrion localization	#		C7_02940C_A	CNAG_00580	YOL023W
OG5_129197	Afu1g06530	A. fumigatus Af293	Ortholog(s) have organic acid transmembrane transporter activity, role in mitochondrial transport and fungal-type vacuole, mitochondrion localization	#		C1_07200W_A C1_08750W_A	CNAG_03386	YBR104W YPR058W
OG5_129803	Afu1g06600	A. fumigatus Af293	Ortholog(s) have role in ribosomal large subunit biogenesis, ribosomal small subunit biogenesis and cytosolic large ribosomal subunit, nucleolus localization	#		C2_08180C_A	CNAG_00845	YKL082C
OG5_128019	Afu1g06610	A. fumigatus Af293	Putative NADH-quinone oxidoreductase, 23 kDa subunit	#		C1_09020W_A	CNAG_05041
OG5_127028	Afu1g06620	A. fumigatus Af293	Putative mitochondrial acyl carrier protein	#		C1_06060C_A C2_04030C_A	CNAG_01321	YKL192C
OG5_136951	Afu1g06660	A. fumigatus Af293	protein of unknown function	#		C1_08370W_A		YBR214W YGL056C
OG5_129012	Afu1g06680	A. fumigatus Af293	Ortholog(s) have Golgi apparatus localization	#		C1_03130C_A	CNAG_00977	YDR358W YHR108W
OG5_127782	Afu1g06710	A. fumigatus Af293	Ortholog(s) have chaperonin-containing T-complex, nucleus localization	#		C5_01690C_A	CNAG_07346	YJL111W
OG5_127138	Afu1g06770	A. fumigatus Af293	40S ribosomal protein S26	#		C2_01610C_A	CNAG_05525	YER131W YGL189C
OG5_129976	Afu1g06780	A. fumigatus Af293	Ortholog(s) have cytosol, nucleus localization	#		C1_12250C_A	CNAG_05109
OG5_127537	Afu1g06790	A. fumigatus Af293	Ortholog(s) have role in protein import into nucleus and cytosol, nuclear membrane, nuclear periphery, nucleolus localization	#		C1_08110W_A	CNAG_02203	YMR308C
OG5_126691	Afu1g06810	A. fumigatus Af293	Ortholog(s) have role in mitochondrial translation and mitochondrion, nucleus localization	#		CR_05790C_A CR_08210C_A	CNAG_01137 CNAG_03427 CNAG_07908	YJL200C YLR304C
OG5_136952	Afu1g06820	A. fumigatus Af293	Protein of unknown function identified by mass spectrometry	#		C1_09850C_A	CNAG_05236	YPL260W
OG5_128541	Afu1g06850	A. fumigatus Af293	Ortholog(s) have role in proteasome-mediated ubiquitin-dependent protein catabolic process and cytosol localization	#		C2_07610C_A	CNAG_00671	YDR333C
OG5_136009	Afu1g06900	A. fumigatus Af293	C2H2-type zinc finger transcription factor involved in calcium ion homeostasis	#		C3_05780C_A		YNL027W
OG5_128304	Afu1g06940	A. fumigatus Af293	Ortholog(s) have FMN binding, chorismate synthase activity, riboflavin reductase (NADPH) activity, role in aromatic amino acid family biosynthetic process and cytosol, nucleus localization	#		CR_07710W_A	CNAG_05623	YGL148W
OG5_127216	Afu1g06960	A. fumigatus Af293	Putative pyruvate dehydrogenase complex subunit alpha	#		C4_07110C_A	CNAG_07660	YER178W
OG5_136472	Afu1g06980	A. fumigatus Af293	Ortholog(s) have structural constituent of ribosome activity and mitochondrial small ribosomal subunit localization	#		CR_04140W_A	CNAG_03986	YNL137C
OG5_127441	Afu1g07010	A. fumigatus Af293	Putative phosphatidate cytidylyltransferase	#		C5_04100W_A	CNAG_00970	YBR029C
OG5_130281	Afu1g07040	A. fumigatus Af293	Ortholog of A. nidulans FGSC A4 : AN10646, A. niger CBS 513.88 : An07g09600, A. oryzae RIB40 : AO090012000956, Aspergillus wentii : Aspwe1_0111941 and Aspergillus terreus NIH2624 : ATET_02639	#			CNAG_02542
OG5_159114	Afu1g07050	A. fumigatus Af293	Ortholog(s) have cytosol, nucleus localization	#
OG5_155618	Afu1g07090	A. fumigatus Af293	Ortholog of A. nidulans FGSC A4 : AN5154, A. niger CBS 513.88 : An07g09710, A. oryzae RIB40 : AO090012000961, Aspergillus wentii : Aspwe1_0155743 and Aspergillus sydowii : Aspsy1_0134266	#
OG5_134501	Afu1g07130	A. fumigatus Af293	Ortholog(s) have mitochondrion localization	#		C1_02780W_A	CNAG_00662	YDL086W
OG5_129274	Afu1g07160	A. fumigatus Af293	Ortholog(s) have ubiquitin-specific protease activity, role in protein deubiquitination and cytosol, nucleus localization	#		C6_00170C_A	CNAG_06920	YER151C
OG5_137399	Afu1g07240	A. fumigatus Af293	Ortholog of Aspergillus tubingensis : Asptu1_0168895, Asptu1_0198708, Aspergillus glaucus : Aspgl1_0030723, Aspgl1_0067707, Aspgl1_0158328 and Aspergillus kawachii : Aspka1_0179143	#
OG5_137400	Afu1g07250	A. fumigatus Af293	Ortholog(s) have role in microautophagy, polyphosphate metabolic process, protein localization, vacuolar transport, vacuole fusion, non-autophagic	#		CR_03610C_A		YFL004W YPL019C
OG5_155621	Afu1g07280	A. fumigatus Af293	Ortholog of A. nidulans FGSC A4 : AN5141, A. niger CBS 513.88 : An07g09830, A. oryzae RIB40 : AO090012000982, Aspergillus wentii : Aspwe1_0172497 and Aspergillus sydowii : Aspsy1_0033440	#
OG5_129582	Afu1g07320	A. fumigatus Af293	Ortholog(s) have role in DNA repair, Okazaki fragment processing involved in mitotic DNA replication, cell septum assembly, chromatin silencing at centromere central core, chromosome segregation, conidium formation	#		C1_06630W_A	CNAG_04662	YPR135W
OG5_126892	Afu1g07380	A. fumigatus Af293	Putative NADH-dependent glutamate synthase	#		C1_06550W_A	CNAG_04862	YDL171C
OG5_126588	Afu1g07440	A. fumigatus Af293	Molecular chaperone	#		C1_04300C_A C1_13480W_A C2_01120W_A CR_08090W_A	CNAG_00334 CNAG_01727 CNAG_01750 CNAG_06443	YAL005C YBL075C YDL229W YER103W YJL034W YLL024C YNL209W
OG5_132495	Afu1g07450	A. fumigatus Af293	Ortholog(s) have guanine nucleotide transmembrane transporter activity and role in cellular iron ion homeostasis, guanine nucleotide transport, mitochondrial genome maintenance, transmembrane transport	#		C6_01930W_A	CNAG_02917	YDL198C
OG5_126969	Afu1g07470	A. fumigatus Af293	Protein involved in autophagy	#		C1_05700W_A	CNAG_00816	YBL078C
OG5_128228	Afu1g07480	A. fumigatus Af293	Coproporphyrinogen III oxidase with a predicted role in heme biosynthesis	#		C3_04060C_A	CNAG_02460	YDR044W
OG5_128107	Afu1g07520	A. fumigatus Af293	Ortholog(s) have cytosol, nucleus localization	#		C2_00880W_A	CNAG_00012 CNAG_02052 CNAG_06529
OG5_126762	Afu1g07530	A. fumigatus Af293	Ortholog(s) have adenylate kinase activity, role in ADP biosynthetic process, DNA replication initiation, nucleotide phosphorylation and cytosol, mitochondrial intermembrane space, mitochondrial outer membrane, nucleus localization	#		C6_01910W_A	CNAG_02007	YDR226W
OG5_127933	Afu1g07540	A. fumigatus Af293	Ortholog(s) have role in cellular response to drug and nuclear envelope, proteasome regulatory particle, lid subcomplex, proteasome storage granule localization	#		C5_02030W_A	CNAG_00046	YOR261C
OG5_128678	Afu1g07580	A. fumigatus Af293	Ortholog(s) have role in cytoplasmic microtubule organization, establishment or maintenance of cell polarity and cytosol, nucleus localization	#		CR_02690W_A	CNAG_03702	YNL148C
OG5_128115	Afu1g07630	A. fumigatus Af293	Ortholog(s) have mRNA binding, single-stranded DNA binding, translation regulator activity and role in positive regulation of translation	#		C5_01910W_A	CNAG_01273 CNAG_02338	YNL255C
OG5_128904	Afu1g07640	A. fumigatus Af293	Ortholog(s) have cytosol, nucleus localization	#		C1_10730W_A	CNAG_04466	YPL222W
OG5_149750	Afu1g07660	A. fumigatus Af293	Ortholog of A. nidulans FGSC A4 : AN5108, A. niger CBS 513.88 : An07g10310, A. oryzae RIB40 : AO090012001018, Aspergillus wentii : Aspwe1_0055253 and Aspergillus sydowii : Aspsy1_0091561	#
OG5_129282	Afu1g07690	A. fumigatus Af293	Protein O-mannosyltransferase	#		C3_06890W_A C4_04780W_A	CNAG_04763	YAL023C YGR199W YOR321W
OG5_136953	Afu1g07700	A. fumigatus Af293	Has domain(s) with predicted substrate-specific transmembrane transporter activity, transmembrane transporter activity, role in transmembrane transport and integral component of membrane, membrane localization	#		CR_03850W_A	CNAG_01835	YDL199C
OG5_128055	Afu1g07720	A. fumigatus Af293	Ortholog(s) have FACT complex, mitotic spindle pole body localization	#		C4_06500W_A	CNAG_01726	YGL207W
OG5_127172	Afu1g07740	A. fumigatus Af293	Ortholog(s) have phospholipid-translocating ATPase activity and role in actin cortical patch localization, endocytosis, intracellular protein transport, phospholipid translocation	#		C6_03660C_A	CNAG_06465	YCR094W
OG5_136516	Afu1g07750	A. fumigatus Af293	Ortholog(s) have role in chromatin remodeling and Clr6 histone deacetylase complex I'', Rpd3L-Expanded complex, Rpd3S complex localization	#		C2_09880C_A		YAL034C YOR338W
OG5_155623	Afu1g08767	A. fumigatus Af293	Ortholog(s) have role in sporocarp development involved in sexual reproduction	#
OG5_127698	Afu1g08790	A. fumigatus Af293	Ortholog(s) have nuclear export signal receptor activity, role in cellular response to oxidative stress, protein export from nucleus and cytosol, nuclear envelope, nuclear periphery localization	#		CR_00520C_A	CNAG_03418	YGR218W
OG5_127215	Afu1g08810	A. fumigatus Af293	Mitochondrial glycerol-3-phosphate dehydrogenase	#		C4_06760W_A	CNAG_02814 CNAG_02815	YIL155C
OG5_128536	Afu1g08820	A. fumigatus Af293	Ortholog(s) have cytoplasm localization	#		C6_04260C_A	CNAG_03885	YMR132C
OG5_126916	Afu1g08840	A. fumigatus Af293	Ortholog(s) have guanylate kinase activity, role in GMP metabolic process and cytoplasm, nucleus localization	#		C5_03790W_A	CNAG_01364	YDR454C
OG5_130720	Afu1g08850	A. fumigatus Af293	septin	#		CR_04570C_A	CNAG_01373	YCR002C
OG5_127906	Afu1g08930	A. fumigatus Af293	Ortholog(s) have role in iron-sulfur cluster assembly, tRNA wobble uridine modification and cytosol, nucleus localization	#		C5_02730C_A	CNAG_04900	YDR267C
OG5_133333	Afu1g08950	A. fumigatus Af293	Ortholog(s) have protein-arginine omega-N monomethyltransferase activity and role in peptidyl-arginine methylation	#		C2_03130W_A	CNAG_01416	YOR021C
OG5_134428	Afu1g08960	A. fumigatus Af293	Ortholog of A. nidulans FGSC A4 : AN1383, A. niger CBS 513.88 : An08g00450, A. oryzae RIB40 : AO090005001630, Aspergillus wentii : Aspwe1_0048794 and Aspergillus sydowii : Aspsy1_0025360	#		C3_02920W_A	CNAG_01576	YHR132W-A YNL157W
OG5_127626	Afu1g09010	A. fumigatus Af293	Ortholog(s) have cytosol localization	#		C5_04700C_A	CNAG_01305	YGR264C
OG5_128334	Afu1g09020	A. fumigatus Af293	Ortholog(s) have role in poly(A)+ mRNA export from nucleus and cytosol, nuclear periphery, nuclear pore localization	#		C6_04360C_A	CNAG_06077	YER107C
OG5_159118	Afu1g09030	A. fumigatus Af293	protein of unknown function	#
OG5_146290	Afu1g09070	A. fumigatus Af293	Ortholog of A. nidulans FGSC A4 : AN1374, A. niger CBS 513.88 : An08g00580, A. oryzae RIB40 : AO090005001598, Aspergillus wentii : Aspwe1_0065603 and Aspergillus sydowii : Aspsy1_0025369	#			CNAG_03756
OG5_126993	Afu1g09100	A. fumigatus Af293	60S ribosomal protein L9	#		C3_02470C_A	CNAG_00034	YGL147C YNL067W
OG5_133334	Afu1g09130	A. fumigatus Af293	Protein of unknown function identified by mass spectrometry	#		C5_04950C_A	CNAG_07625	YGR266W
OG5_128313	Afu1g09200	A. fumigatus Af293	Ortholog(s) have large ribosomal subunit rRNA binding activity, role in cellular response to drug, rRNA processing, ribosomal large subunit biogenesis and PeBoW complex, preribosome, large subunit precursor localization	#		C1_04130W_A	CNAG_03975	YMR049C
OG5_126741	Afu1g09280	A. fumigatus Af293	Putative type 2C protein phosphatase (PP2C) involved in dephosphorylation of SakA MAP kinase in response to osmotic stress	#		CR_01520W_A	CNAG_03052	YBL056W YER089C
OG5_128351	Afu1g09290	A. fumigatus Af293	Has domain(s) with predicted catalytic activity and role in biosynthetic process	#		C4_00570C_A	CNAG_00424	YGR202C
OG5_130003	Afu1g09350	A. fumigatus Af293	Has domain(s) with predicted protein heterodimerization activity, role in DNA-templated transcription, initiation, transcription from RNA polymerase II promoter and nucleus localization	#		C7_02870C_A		YML098W
OG5_127423	Afu1g09410	A. fumigatus Af293	Ortholog(s) have structural constituent of ribosome activity and mitochondrial large ribosomal subunit localization	#		CR_07390C_A	CNAG_01320	YJL063C
OG5_127029	Afu1g09440	A. fumigatus Af293	40S ribosomal protein S23	#		C1_06580W_A	CNAG_03127	YGR118W YPR132W
OG5_128035	Afu1g09450	A. fumigatus Af293	Ortholog(s) have enzyme regulator activity, guanyl-nucleotide exchange factor activity, translation initiation factor activity and role in regulation of translational initiation	#		C2_03990W_A	CNAG_05007	YLR291C
OG5_127457	Afu1g09490	A. fumigatus Af293	Ortholog(s) have poly(A) binding activity, role in nuclear-transcribed mRNA poly(A) tail shortening and Mmi1 nuclear focus complex, cytoplasm, nuclear chromatin, nucleolus, nucleoplasm, polysome localization	#		C2_09650W_A C7_00250C_A	CNAG_03968	YIR001C
OG5_127296	Afu1g09500	A. fumigatus Af293	Ortholog(s) have phosphatidylinositol binding, ubiquitin binding, ubiquitin protein ligase activity	#		C2_08500W_A	CNAG_05355	YER125W
OG5_149753	Afu1g09530	A. fumigatus Af293	Ortholog of A. nidulans FGSC A4 : AN10181, A. niger CBS 513.88 : An08g01090, A. oryzae RIB40 : AO090012000919, Neosartorya fischeri NRRL 181 : NFIA_016080 and Aspergillus wentii : Aspwe1_0036341	#		CR_10230W_A
OG5_128214	Afu1g09550	A. fumigatus Af293	Ortholog(s) have role in dynein-driven meiotic oscillatory nuclear movement, karyogamy involved in conjugation with cellular fusion, regulation of mitotic attachment of spindle microtubules to kinetochore	#
OG5_129075	Afu1g09560	A. fumigatus Af293	Ortholog(s) have role in microtubule cytoskeleton organization, mitotic sister chromatid segregation and TORC1 complex, TORC2 complex, cytosol, nucleus localization	#		CR_06090W_A	CNAG_06107	YNL006W
OG5_128179	Afu1g09620	A. fumigatus Af293	Ortholog(s) have Golgi apparatus localization	#		CR_02250C_A	CNAG_04191	YOR112W
OG5_132032	Afu1g09630	A. fumigatus Af293	Ortholog of A. nidulans FGSC A4 : AN1325, A. niger CBS 513.88 : An08g01230, A. oryzae RIB40 : AO090012000905, Aspergillus wentii : Aspwe1_0036403 and Aspergillus sydowii : Aspsy1_0053047	#			CNAG_02046
OG5_136517	Afu1g09640	A. fumigatus Af293	Ortholog(s) have actin binding, cytoskeletal regulatory protein binding, enzyme activator activity	#		C1_08120W_A	CNAG_01918	YLR319C
OG5_130862	Afu1g09660	A. fumigatus Af293	Ortholog(s) have dicarboxylic acid transmembrane transporter activity, role in mitochondrial transport and mitochondrial inner membrane localization	#		CR_05480W_A	CNAG_01752	YOR222W YPL134C
OG5_136105	Afu1g09690	A. fumigatus Af293	Ortholog(s) have 2',3'-cyclic-nucleotide 3'-phosphodiesterase activity, GTP-dependent polyribonucleotide 5'-hydroxyl-kinase activity, RNA ligase (ATP) activity	#		C7_02060W_A	CNAG_01250	YJL087C
OG5_163708	Afu1g09754	A. fumigatus Af293	Has domain(s) with predicted carbon-sulfur lyase activity and role in metabolic process	#			CNAG_04206
OG5_129033	Afu1g09757	A. fumigatus Af293	Ortholog(s) have copper ion binding activity, role in metal ion transport, mitochondrial respiratory chain complex IV assembly and cytosol, mitochondrial intermembrane space, nucleus localization	#		C1_13410W_A	CNAG_04739	YLL018C-A
OG5_128288	Afu1g09770	A. fumigatus Af293	Ortholog of A. nidulans FGSC A4 : AN1288, A. niger CBS 513.88 : An08g01580, A. oryzae RIB40 : AO090012000866, Aspergillus wentii : Aspwe1_0036503 and Aspergillus sydowii : Aspsy1_0025457	#		C7_03270W_A	CNAG_04570	YCL037C
OG5_129080	Afu1g09790	A. fumigatus Af293	Ortholog(s) have role in cellular response to nitrogen starvation, chromatin silencing at centromere outer repeat region and chromatin silencing at silent mating-type cassette, more	#		C2_00330C_A	CNAG_04158	YBL008W
OG5_126949	Afu1g09800	A. fumigatus Af293	Ortholog of S. cerevisiae OLA1	#		C1_04890W_A	CNAG_02880	YBR025C
OG5_128476	Afu1g09830	A. fumigatus Af293	Ortholog(s) have protein complex scaffold activity, role in posttranslational protein targeting to membrane, response to heat and TRC complex, nucleus localization	#		C2_02830C_A	CNAG_00287	YOR007C
OG5_128571	Afu1g09840	A. fumigatus Af293	Mitochondrial inner membrane translocase subunit	#		C3_00250C_A	CNAG_06630	YIL022W
OG5_138388	Afu1g09850	A. fumigatus Af293	Has domain(s) with predicted structural constituent of ribosome activity, role in translation and ribosome localization	#		C6_01980C_A		YNL306W
OG5_159125	Afu1g09890	A. fumigatus Af293	Protein with Yap1-dependent induction in response to hydrogen peroxide	#
OG5_130062	Afu1g09920	A. fumigatus Af293	Ortholog of A. nidulans FGSC A4 : AN1275, A. niger CBS 513.88 : An08g01730, A. oryzae RIB40 : AO090038000461, Aspergillus wentii : Aspwe1_0343642 and Aspergillus sydowii : Aspsy1_0228584	#		C1_00970W_A	CNAG_06686
OG5_126583	Afu1g09930	A. fumigatus Af293	Putative glycerol dehydrogenase	#		C3_06860C_A C3_07330W_A C3_07340W_A C5_02930C_A	CNAG_01257 CNAG_01615 CNAG_01896 CNAG_02478 CNAG_03983 CNAG_07801	YDR368W YHR104W YJR096W YOR120W
OG5_137402	Afu1g09960	A. fumigatus Af293	Ortholog of A. nidulans FGSC A4 : AN1271, A. niger CBS 513.88 : An08g01780, Aspergillus wentii : Aspwe1_0036525 and Aspergillus sydowii : Aspsy1_0141432	#		C1_14270W_A		YDR428C
OG5_129149	Afu1g09970	A. fumigatus Af293	Ortholog(s) have cytosol, eukaryotic 43S preinitiation complex, eukaryotic translation initiation factor 3 complex, nucleus localization	#		C3_07420W_A	CNAG_02507
OG5_152491	Afu1g10040	A. fumigatus Af293	Ortholog(s) have role in ascospore formation, asexual sporulation resulting in formation of a cellular spore and mitochondrion, nucleus localization	#
OG5_127962	Afu1g10050	A. fumigatus Af293	Has domain(s) with predicted ATP binding, ATP-dependent helicase activity, helicase activity, nucleic acid binding activity	#		C3_06720W_A	CNAG_03699	YBR237W
OG5_127233	Afu1g10130	A. fumigatus Af293	Putative adenosylhomocysteinase	#		C5_04270C_A	CNAG_00886	YER043C
OG5_128306	Afu1g10190	A. fumigatus Af293	Ortholog(s) have role in mRNA cis splicing, via spliceosome and U4/U6 x U5 tri-snRNP complex localization	#		C2_06650C_A	CNAG_04069	YGR091W
OG5_128090	Afu1g10200	A. fumigatus Af293	Ortholog(s) have Prp19 complex, spliceosomal complex localization	#		C3_03330C_A	CNAG_00694	YLR117C
OG5_127149	Afu1g10310	A. fumigatus Af293	Putative RNase L inhibitor of the ABC superfamily	#		C1_03350C_A	CNAG_00754	YDR091C
OG5_128479	Afu1g10320	A. fumigatus Af293	Ortholog(s) have U1 snRNP localization	#		CR_01050C_A	CNAG_06627	YKL012W
OG5_126776	Afu1g10350	A. fumigatus Af293	Putative phosphoglycerate kinase	#		C6_00750C_A	CNAG_03358	YCR012W
OG5_126718	Afu1g10380	A. fumigatus Af293	Non-ribosomal peptide synthetase (NRPS)	#		C1_02820W_A	CNAG_03588	YBR115C
OG5_134254	Afu1g10390	A. fumigatus Af293	Putative ABC multidrug transporter	#
OG5_128182	Afu1g10440	A. fumigatus Af293	Ortholog(s) have nucleolus localization	#		C2_05160C_A	CNAG_03675	YDR496C
OG5_187496	Afu1g10460	A. fumigatus Af293	Ortholog of Neosartorya fischeri NRRL 181 : NFIA_015190 and Aspergillus clavatus NRRL 1 : ACLA_025070	#
OG5_159134	Afu1g10470	A. fumigatus Af293	Ortholog(s) have role in cellular response to DNA damage stimulus and nuclear chromatin localization	#
OG5_135393	Afu1g10490	A. fumigatus Af293	Ortholog(s) have unfolded protein binding activity, role in mitochondrial proton-transporting ATP synthase complex assembly and integral component of mitochondrial membrane, mitochondrial inner membrane localization	#		CR_08130W_A	CNAG_02075	YLR393W
OG5_127176	Afu1g10510	A. fumigatus Af293	60S ribosomal protein L35	#		C3_04960W_A	CNAG_00771	YDL136W YDL191W
OG5_144514	Afu1g10525	A. fumigatus Af293	Ortholog of A. nidulans FGSC A4 : AN1227, A. niger CBS 513.88 : An08g02480, A. oryzae RIB40 : AO090138000217, Aspergillus wentii : Aspwe1_0127770 and Aspergillus sydowii : Aspsy1_0083509	#
OG5_132841	Afu1g10540	A. fumigatus Af293	Ortholog(s) have NAD-dependent histone deacetylase activity	#		C5_01340W_A	CNAG_00343 CNAG_02085	YDR191W YOR025W
OG5_152671	Afu1g10600	A. fumigatus Af293	Ortholog of A. nidulans FGSC A4 : AN1219, A. niger CBS 513.88 : An08g02600, A. oryzae RIB40 : AO090038000362, Aspergillus wentii : Aspwe1_0095261 and Aspergillus sydowii : Aspsy1_0025527	#
OG5_126734	Afu1g10630	A. fumigatus Af293	Putative S-adenosylmethionine synthetase	#		C1_11450C_A	CNAG_00418	YDR502C YLR180W
OG5_127797	Afu1g10670	A. fumigatus Af293	Has domain(s) with predicted hydrolase activity, acting on acid anhydrides, catalyzing transmembrane movement of substances, proton-transporting ATPase activity, rotational mechanism activity	#		CR_05080W_A	CNAG_00713	YPR036W
OG5_128222	Afu1g10710	A. fumigatus Af293	Ortholog(s) have role in mRNA cis splicing, via spliceosome and Prp19 complex, spliceosomal complex localization	#		C3_00500C_A	CNAG_03271	YPL151C
OG5_126808	Afu1g10720	A. fumigatus Af293	Ortholog(s) have DNA replication origin binding activity, role in mitotic DNA replication, mitotic DNA replication checkpoint and nuclear chromatin, nuclear origin of replication recognition complex localization	#		C1_03070C_A C1_12220W_A	CNAG_02195	YJL194W YML065W
OG5_127820	Afu1g10740	A. fumigatus Af293	Ortholog(s) have tubulin binding activity and role in positive regulation of transcription elongation from RNA polymerase II promoter, regulation of conjugation with cellular fusion, tubulin complex assembly	#		C1_05810W_A	CNAG_01899	YML094W
OG5_128699	Afu1g10760	A. fumigatus Af293	Ortholog(s) have mRNA binding activity, role in cellular response to drug, ribosomal large subunit assembly and Noc1p-Noc2p complex, nucleolus localization	#		C3_04560W_A	CNAG_04365	YDR060W
OG5_127946	Afu1g10810	A. fumigatus Af293	Ortholog(s) have role in calcium ion transport into cytosol and cytosol, plasma membrane localization	#		C2_08190W_A	CNAG_07590	YKL080W
OG5_127271	Afu1g10820	A. fumigatus Af293	Ortholog(s) have adenylylsulfate kinase activity, role in methionine biosynthetic process, sulfate assimilation, phosphoadenylyl sulfate reduction by phosphoadenylyl-sulfate reductase (thioredoxin) and cytosol, nucleus localization	#		C5_00430W_A	CNAG_02202	YKL001C
OG5_128874	Afu1g10920	A. fumigatus Af293	Ortholog(s) have U2 snRNP, U2-type spliceosomal complex localization	#		C6_03910C_A	CNAG_06670	YNL286W
OG5_130049	Afu1g10940	A. fumigatus Af293	Putative MAP kinase kinase kinase involved in the HOG (high-osmolarity glycerol) response	#		C4_05030C_A	CNAG_05063	YCR073C YNR031C
OG5_127619	Afu1g10970	A. fumigatus Af293	Ortholog(s) have cytosol, plasma membrane localization	#		CR_04380C_A	CNAG_03299	YDR238C
OG5_128162	Afu1g10980	A. fumigatus Af293	Ortholog(s) have D-erythro-sphingosine kinase activity, role in calcium-mediated signaling, response to heat, sphingolipid metabolic process and Golgi apparatus, membrane localization	#		C1_12080W_A	CNAG_01165	YLR260W YOR171C
OG5_130339	Afu1g11070	A. fumigatus Af293	Ortholog(s) have cytosol, nucleus localization	#			CNAG_02401
OG5_127206	Afu1g11130	A. fumigatus Af293	60S ribosomal protein L6	#		C1_03110W_A	CNAG_02234	YLR448W YML073C
OG5_128418	Afu1g11160	A. fumigatus Af293	Ortholog(s) have nucleolus localization	#		C4_02790C_A	CNAG_06367	YDL153C
OG5_126636	Afu1g11180	A. fumigatus Af293	Heat shock protein/chaperonin	#		C2_03390C_A CR_08250C_A	CNAG_03347 CNAG_07347	YDR258C YLL026W
OG5_127390	Afu1g11190	A. fumigatus Af293	Putative eukaryotic translation elongation factor 1 subunit eEF1-beta	#		C4_04480C_A	CNAG_02714	YAL003W
OG5_129417	Afu1g11420	A. fumigatus Af293	Ortholog(s) have mRNA 3'-UTR binding, mRNA 5'-UTR binding, translation repressor activity, nucleic acid binding activity	#		C5_04730C_A	CNAG_03345	YDR293C
OG5_134792	Afu1g11460	A. fumigatus Af293	Putative 1,3-beta-glucanosyltransferase	#		C4_02250C_A		YGR282C
OG5_127521	Afu1g11470	A. fumigatus Af293	Ortholog(s) have role in ER to Golgi vesicle-mediated transport, protein retention in ER lumen, vesicle organization and ER to Golgi transport vesicle, endoplasmic reticulum, plasma membrane localization	#		C2_05290C_A CR_07590W_A	CNAG_00064 CNAG_03286	YDL018C YGL200C
OG5_163391	Afu1g11480	A. fumigatus Af293	protein of unknown function	#
OG5_131052	Afu1g11530	A. fumigatus Af293	Has domain(s) with predicted carbon-carbon lyase activity, catalytic activity and role in cellular aromatic compound metabolic process	#			CNAG_00032 CNAG_01079 CNAG_01776
OG5_134255	Afu1g11535	A. fumigatus Af293	Ortholog of S. cerevisiae : YDR286C, A. nidulans FGSC A4 : AN11843, Aspergillus wentii : Aspwe1_0040556, Aspergillus sydowii : Aspsy1_0083601 and Aspergillus carbonarius ITEM 5010 : Acar5010_202812	#		C3_03200C_A		YDR286C
OG5_129434	Afu1g11540	A. fumigatus Af293	Ortholog of A. niger CBS 513.88 : An08g03660, A. oryzae RIB40 : AO090038000270, Aspergillus wentii : Aspwe1_0040553 and Aspergillus sydowii : Aspsy1_0025614	#			CNAG_01553
OG5_127649	Afu1g11550	A. fumigatus Af293	Ortholog of A. nidulans FGSC A4 : AN10156, A. oryzae RIB40 : AO090138000211, Aspergillus wentii : Aspwe1_0040549, Aspergillus sydowii : Aspsy1_0243093 and Aspergillus terreus NIH2624 : ATET_00346	#		C7_01320W_A
OG5_128730	Afu1g11670	A. fumigatus Af293	Ortholog(s) have nucleus localization	#		C5_02810W_A	CNAG_00557
OG5_127114	Afu1g11710	A. fumigatus Af293	Ribosomal protein L1	#		C6_02240C_A	CNAG_02144	YGL135W YPL220W
OG5_126696	Afu1g11730	A. fumigatus Af293	Ortholog(s) have GTPase activity, role in ER to Golgi vesicle-mediated transport, Golgi to plasma membrane transport, cellular response to drug, macroautophagy and Golgi apparatus, glyoxysome localization	#		C3_04950W_A CR_08700C_A	CNAG_03251	YDL137W YDL192W
OG5_159145	Afu1g11780	A. fumigatus Af293	Ortholog of A. nidulans FGSC A4 : AN1116, A. niger CBS 513.88 : An08g03970, A. oryzae RIB40 : AO090038000243, Aspergillus wentii : Aspwe1_0109813 and Aspergillus sydowii : Aspsy1_0244584	#
OG5_127941	Afu1g11870	A. fumigatus Af293	Ortholog(s) have ADP binding, metalloendopeptidase activity, peptidase activity, role in protein processing involved in protein targeting to mitochondrion and mitochondrial processing peptidase complex localization	#		C5_01640W_A	CNAG_02074	YHR024C
OG5_127198	Afu1g11940	A. fumigatus Af293	Ortholog(s) have structural constituent of ribosome activity and mitochondrial large ribosomal subunit, nucleolus localization	#		C2_05000C_A	CNAG_04180	YNL284C
OG5_126960	Afu1g11960	A. fumigatus Af293	Ortholog(s) have role in regulation of reactive oxygen species metabolic process and mitochondrial membrane, plasma membrane localization	#		C3_03420C_A C6_03480W_A	CNAG_00788 CNAG_03517	YDL085W YML120C YMR145C
OG5_136518	Afu1g11970	A. fumigatus Af293	Ortholog(s) have role in mitochondrial fusion, mitochondrial genome maintenance and extrinsic component of mitochondrial inner membrane, fungal-type vacuole membrane localization	#		C4_03020W_A	CNAG_02895	YOR211C
OG5_155635	Afu1g12025	A. fumigatus Af293	Ortholog of A. nidulans FGSC A4 : AN1067, A. oryzae RIB40 : AO090001000340, Neosartorya fischeri NRRL 181 : NFIA_013500 and Aspergillus versicolor : Aspve1_0024253	#
OG5_144519	Afu1g12030	A. fumigatus Af293	Ortholog of A. nidulans FGSC A4 : AN1068, A. niger CBS 513.88 : An08g04360, A. oryzae RIB40 : AO090001000343, Aspergillus wentii : Aspwe1_0109513 and Aspergillus sydowii : Aspsy1_0251335	#			CNAG_00090
OG5_159147	Afu1g12060	A. fumigatus Af293	Ortholog of A. nidulans FGSC A4 : AN11027, A. niger CBS 513.88 : An08g04370, A. oryzae RIB40 : AO090001000339, Aspergillus wentii : Aspwe1_0040457 and Aspergillus sydowii : Aspsy1_0050420	#
OG5_168955	Afu1g12110	A. fumigatus Af293	Ortholog of A. nidulans FGSC A4 : AN10163, A. niger CBS 513.88 : An08g04410, Aspergillus wentii : Aspwe1_0154994 and Aspergillus sydowii : Aspsy1_0038225	#
OG5_159148	Afu1g12130	A. fumigatus Af293	Has domain(s) with predicted translation initiation factor activity, role in translational initiation and cytoplasm localization	#
OG5_127709	Afu1g12150	A. fumigatus Af293	Ortholog(s) have guanosine-diphosphatase activity, uridine-diphosphatase activity	#		C3_06120C_A	CNAG_03996	YEL042W
OG5_126954	Afu1g12170	A. fumigatus Af293	Putative translation elongation factor EF-Tu	#		C1_00590W_A	CNAG_03263	YOR187W
OG5_128997	Afu1g12180	A. fumigatus Af293	Ortholog(s) have GTPase activity, role in cellular response to drug, endoplasmic reticulum inheritance, endoplasmic reticulum membrane fusion, hexose transport, pathogenesis and cortical endoplasmic reticulum, cytosol localization	#		C6_04570W_A	CNAG_05124	YOR165W
OG5_134257	Afu1g12250	A. fumigatus Af293	Mitochondrial hypoxia response domain protein	#		C1_08610C_A	CNAG_00453 CNAG_06668	YNR018W
OG5_132851	Afu1g12280	A. fumigatus Af293	Ortholog(s) have nucleocytoplasmic transporter activity, structural constituent of nuclear pore activity and role in NLS-bearing protein import into nucleus, nuclear pore organization, protein targeting to nuclear inner membrane	#		CR_02610C_A	CNAG_04670	YGR119C
OG5_129973	Afu1g12290	A. fumigatus Af293	Putative NADH-ubiquinone oxidoreductase witha predicted role in oxidative phosphorylation	#		CR_02620C_A	CNAG_05197
OG5_127917	Afu1g12332	A. fumigatus Af293	Ortholog(s) have histone demethylase activity (H3-K36 specific) activity and role in histone demethylation, regulation of transcription from RNA polymerase II promoter	#		C4_02570C_A C4_02690W_A	CNAG_05622	YER169W
OG5_129195	Afu1g12340	A. fumigatus Af293	Putative carnitine acetyl transferase with a predicted role in acetate metabolism	#		C1_01740W_A	CNAG_06551	YAR035W
OG5_129852	Afu1g12370	A. fumigatus Af293	Has domain(s) with predicted catalytic activity	#			CNAG_06494
OG5_127604	Afu1g12390	A. fumigatus Af293	Ortholog of S. cerevisiae SCD6	#		C1_06600W_A	CNAG_05285	YPR129W
OG5_129048	Afu1g12530	A. fumigatus Af293	Ortholog(s) have delta12-fatty acid dehydrogenase activity and role in asexual sporulation resulting in formation of a cellular spore, unsaturated fatty acid biosynthetic process	#		C1_13070C_A C6_01110W_A	CNAG_01150
OG5_129088	Afu1g12570	A. fumigatus Af293	Ortholog(s) have RNA binding activity, role in rRNA processing and ribosome localization	#		C1_01900C_A	CNAG_05082	YDR117C
OG5_128448	Afu1g12590	A. fumigatus Af293	La protein homolog	#		C1_07500C_A	CNAG_02301	YDL051W
OG5_127167	Afu1g12610	A. fumigatus Af293	Hsp70 chaperone	#		C1_06100C_A	CNAG_06208	YBR169C YPL106C
OG5_128480	Afu1g12700	A. fumigatus Af293	Ortholog of A. nidulans FGSC A4 : AN0995, A. oryzae RIB40 : AO090012000643, Aspergillus wentii : Aspwe1_0051357, Aspergillus sydowii : Aspsy1_0083776 and Aspergillus terreus NIH2624 : ATET_00461	#			CNAG_02997
OG5_137406	Afu1g12750	A. fumigatus Af293	Ortholog(s) have role in interspecies interaction between organisms	#		C1_01770W_A	CNAG_00414 CNAG_01162	YCR019W
OG5_127770	Afu1g12760	A. fumigatus Af293	Adenylate cyclase-associated protein	#		CR_04190W_A	CNAG_05218	YNL138W
OG5_149761	Afu1g12780	A. fumigatus Af293	Ortholog of A. nidulans FGSC A4 : AN1000, A. niger CBS 513.88 : An08g05560, Aspergillus wentii : Aspwe1_0500525, Aspergillus sydowii : Aspsy1_0142138 and Aspergillus terreus NIH2624 : ATET_00472	#			CNAG_04053
OG5_137931	Afu1g12790	A. fumigatus Af293	Ortholog(s) have role in Golgi to plasma membrane transport, endoplasmic reticulum inheritance, establishment or maintenance of cell polarity, exocyst assembly	#		C6_04170C_A		YDR166C
OG5_126870	Afu1g12800	A. fumigatus Af293	Putative NADPH isocitrate dehydrogenase	#		C2_03080W_A CR_01400W_A	CNAG_01264 CNAG_04468 CNAG_04535 CNAG_07363	YIL094C YOR136W
OG5_126784	Afu1g12840	A. fumigatus Af293	Putative nitrite reductase	#			CNAG_01846
OG5_127090	Afu1g12890	A. fumigatus Af293	Putative 60S Ribosomal protein L5	#		C7_01790C_A	CNAG_02928	YPL131W
OG5_137933	Afu1g12900	A. fumigatus Af293	Ortholog of A. nidulans FGSC A4 : AN10140, A. niger CBS 513.88 : An08g05760, A. oryzae RIB40 : AO090012000610, Aspergillus wentii : Aspwe1_0499968 and Aspergillus sydowii : Aspsy1_1154488	#		C7_01780W_A		YOR227W YPL137C
OG5_126999	Afu1g12920	A. fumigatus Af293	Putative glycogen phosphorylase	#		C7_00930W_A	CNAG_06666	YPR160W
OG5_128610	Afu1g12940	A. fumigatus Af293	Putative mitogen-activated protein kinase (MAPK) with predicted roles in the osmotic and oxidative stress responses	#		C2_03330C_A	CNAG_01523	YLR113W
OG5_127557	Afu1g12960	A. fumigatus Af293	Ortholog(s) have role in SCF-dependent proteasomal ubiquitin-dependent protein catabolic process, negative regulation of mitotic DNA replication initiation and cytosol, nuclear SCF ubiquitin ligase complex localization	#		C3_01700W_A	CNAG_06387	YDL132W
OG5_129984	Afu1g13010	A. fumigatus Af293	Ortholog(s) have role in mitotic recombination	#		C3_01310W_A	CNAG_01975	YFR038W
OG5_138589	Afu1g13020	A. fumigatus Af293	Ortholog(s) have role in cellular response to DNA damage stimulus	#		C3_01400W_A		YNL084C
OG5_159152	Afu1g13050	A. fumigatus Af293	Has domain(s) with predicted nucleic acid binding activity	#
OG5_127912	Afu1g13070	A. fumigatus Af293	Ortholog(s) have rRNA primary transcript binding, single-stranded telomeric DNA binding, snoRNA binding activity, role in rRNA processing, ribosomal small subunit biogenesis and Mpp10 complex, small-subunit processome localization	#		CR_07950W_A	CNAG_07630	YNL075W
OG5_128663	Afu1g13090	A. fumigatus Af293	Ortholog(s) have anthranilate synthase activity, glyceraldehyde-3-phosphate dehydrogenase (NAD+) (phosphorylating) activity and indole-3-glycerol-phosphate lyase activity, more	#		C1_12210W_A	CNAG_04501	YKL211C
OG5_126802	Afu1g13140	A. fumigatus Af293	G protein-coupled receptor alpha subunit	#		C3_02240C_A C5_05220W_A	CNAG_00179 CNAG_04505	YER020W YHR005C
OG5_158400	Afu1g13180	A. fumigatus Af293	Ortholog(s) have mitochondrial outer membrane localization	#
OG5_142725	Afu1g13230	A. fumigatus Af293	Ortholog(s) have nucleotidyltransferase activity	#
OG5_127346	Afu1g13250	A. fumigatus Af293	Putative phospholipase C	#		C7_03710C_A	CNAG_02867	YPL268W
OG5_129348	Afu1g13260	A. fumigatus Af293	Ortholog(s) have cytosol localization	#			CNAG_01211
OG5_127555	Afu1g13280	A. fumigatus Af293	Putative phosphomannose isomerase	#		C2_09640W_A	CNAG_04312	YER003C
OG5_135335	Afu1g13290	A. fumigatus Af293	Ortholog(s) have SAGA complex localization	#		C7_00450C_A	CNAG_06392	YCL010C
OG5_149765	Afu1g13320	A. fumigatus Af293	Has domain(s) with predicted coenzyme binding, oxidoreductase activity, acting on the CH-OH group of donors, NAD or NADP as acceptor, phosphogluconate dehydrogenase (decarboxylating) activity	#			CNAG_01492
OG5_128705	Afu1g13330	A. fumigatus Af293	Ortholog(s) have ATP binding, ATPase activity	#		CR_08950W_A	CNAG_04196	YDL029W
OG5_132747	Afu1g13370	A. fumigatus Af293	Putative aldo-keto reductase	#
OG5_127652	Afu1g13390	A. fumigatus Af293	Ortholog(s) have structural constituent of cytoskeleton activity	#		C4_05570C_A	CNAG_06914	YLR212C
OG5_136835	Afu1g13400	A. fumigatus Af293	Has domain(s) with predicted zinc ion binding activity	#		C2_02920W_A	CNAG_02990	YOR052C
OG5_127213	Afu1g13420	A. fumigatus Af293	Ortholog(s) have peptidyl-prolyl cis-trans isomerase activity, protein phosphatase type 2A regulator activity and role in mitotic spindle organization in nucleus, response to osmotic stress	#		C3_03830W_A C3_07080W_A	CNAG_02584 CNAG_05505	YIL153W YPL152W
OG5_127074	Afu1g13490	A. fumigatus Af293	Putative spermidine synthase	#		C2_06960W_A	CNAG_03476	YLR146C YPR069C
OG5_126720	Afu1g13500	A. fumigatus Af293	Putative transketolase	#		C1_08320W_A	CNAG_07445	YBR117C YPR074C
OG5_130225	Afu1g13540	A. fumigatus Af293	Ortholog(s) have cytosol, nucleus localization	#		C1_09810W_A		YGR210C
OG5_128156	Afu1g13570	A. fumigatus Af293	Ortholog(s) have box H/ACA snoRNA binding activity, role in rRNA pseudouridine synthesis, snRNA pseudouridine synthesis and box H/ACA snoRNP complex localization	#		CR_04360C_A	CNAG_02378	YDL208W
OG5_136522	Afu1g13590	A. fumigatus Af293	Ortholog(s) have enzyme inhibitor activity and role in actin cortical patch assembly, negative regulation of catalytic activity, septin cytoskeleton organization	#		C4_00420C_A	CNAG_07571	YCR030C
OG5_136392	Afu1g13690	A. fumigatus Af293	Ortholog(s) have protein complex binding activity and role in cellular response to calcium ion, cellular response to zinc ion, early endosome to late endosome transport, regulation of protein complex assembly, vacuolar acidification	#		C3_00630W_A	CNAG_01875	YJR033C
OG5_126684	Afu1g13710	A. fumigatus Af293	Isoleucyl-tRNA synthetase, cytoplasmic	#		C6_04520W_A CR_03400W_A	CNAG_00238 CNAG_06441	YBL076C YPL040C
OG5_130244	Afu1g13720	A. fumigatus Af293	Ortholog(s) have role in ER to Golgi vesicle-mediated transport, Golgi vesicle docking, SNARE complex assembly and ER to Golgi transport vesicle membrane, Golgi membrane localization	#			CNAG_04484
OG5_126774	Afu1g13730	A. fumigatus Af293	Ortholog(s) have 5'-3' exoribonuclease activity, mRNA binding, microtubule binding, recombinase activity	#		C1_13420C_A C4_01080W_A	CNAG_02175 CNAG_05797	YGL173C YOR048C
OG5_127183	Afu1g13740	A. fumigatus Af293	Predicted pentafunctional polypeptide	#		C4_00890W_A	CNAG_03701	YDR127W
OG5_126573	Afu1g13780	A. fumigatus Af293	Has domain(s) with predicted DNA binding, protein heterodimerization activity, role in DNA-templated transcription, initiation, nucleosome assembly and nucleosome, nucleus localization	#		C1_04240C_A CR_06800C_A	CNAG_01648	YBR009C YNL030W
OG5_126569	Afu1g13790	A. fumigatus Af293	Histone H3	#		C1_04260W_A C3_07090W_A CR_06810W_A	CNAG_04828 CNAG_06745	YBR010W YNL031C
OG5_127924	Afu1g13900	A. fumigatus Af293	Ortholog(s) have role in mRNA export from nucleus and cytosol, nucleolus localization	#		C1_10670C_A	CNAG_01189	YOR341W
OG5_127585	Afu1g13910	A. fumigatus Af293	Ortholog(s) have ATP-dependent 5'-3' DNA helicase activity, damaged DNA binding activity	#		C7_00050C_A	CNAG_00572	YER171W
OG5_135566	Afu1g13920	A. fumigatus Af293	Ortholog(s) have ribosomal large subunit binding, ubiquitin-protein transferase activity	#		C6_04060W_A	CNAG_02216	YMR247C
OG5_126898	Afu1g13930	A. fumigatus Af293	Ortholog(s) have mitochondrion localization	#		C1_01150C_A CR_08170C_A	CNAG_03994	YDR435C YOL141W
OG5_127443	Afu1g14020	A. fumigatus Af293	Ortholog(s) have diphthine synthase activity, role in peptidyl-diphthamide biosynthetic process from peptidyl-histidine and cytosol, nucleus localization	#		C5_03640W_A C5_03700C_A	CNAG_06656	YLR172C
OG5_131004	Afu1g14030	A. fumigatus Af293	Ortholog(s) have transcription cofactor activity	#		CR_10450C_A	CNAG_05290	YDR392W
OG5_128816	Afu1g14060	A. fumigatus Af293	Ortholog(s) have role in mRNA splicing, via spliceosome and U4/U6 x U5 tri-snRNP complex localization	#		C2_02300W_A	CNAG_05354	YDL098C
OG5_127656	Afu1g14090	A. fumigatus Af293	Ortholog(s) have role in histidine biosynthetic process, response to nickel cation and cytosol, nucleus localization	#		C4_00650W_A	CNAG_03812	YIL116W
OG5_129397	Afu1g14100	A. fumigatus Af293	Ortholog(s) have phosphatidate cytidylyltransferase activity, role in cardiolipin biosynthetic process and extrinsic component of mitochondrial inner membrane, hyphal cell wall, mitochondrial matrix localization	#		C5_02260C_A	CNAG_04669	YGR046W
OG5_127455	Afu1g14110	A. fumigatus Af293	Ortholog(s) have RNA polymerase I activity, RNA polymerase II activity, RNA polymerase III activity, RNA-directed RNA polymerase activity	#		C1_12820C_A	CNAG_00793	YBR154C
OG5_129983	Afu1g14120	A. fumigatus Af293	Putative nuclear segregation protein	#		C4_02270C_A	CNAG_02404	YOR198C
OG5_127434	Afu1g14180	A. fumigatus Af293	Ortholog(s) have tRNA (cytosine-5-)-methyltransferase activity, tRNA binding activity, role in cellular response to hydrogen peroxide, wobble base cytosine methylation and nucleus localization	#		CR_04300W_A	CNAG_00874	YBL024W
OG5_127023	Afu1g14200	A. fumigatus Af293	Putative mitochondrial processing peptidase beta subunit	#		C1_03300C_A	CNAG_03507	YLR163C
OG5_127191	Afu1g14220	A. fumigatus Af293	Nucleolar protein	#		C4_06720W_A	CNAG_06919	YDL014W
OG5_155651	Afu1g14260	A. fumigatus Af293	Ortholog of A. nidulans FGSC A4 : AN0763/vps3, A. niger CBS 513.88 : An01g12300, Aspergillus wentii : Aspwe1_0132860, Aspergillus sydowii : Aspsy1_0144683 and Aspergillus terreus NIH2624 : ATET_00628	#
OG5_159161	Afu1g14280	A. fumigatus Af293	Has domain(s) with predicted RNA polymerase II transcription factor activity, sequence-specific DNA binding, zinc ion binding activity, role in regulation of transcription, DNA-templated and nucleus localization	#
OG5_128861	Afu1g14310	A. fumigatus Af293	Ortholog(s) have poly(A) RNA binding, poly(A)-specific ribonuclease activity, role in nuclear-transcribed mRNA poly(A) tail shortening, postreplication repair and PAN complex localization	#		C5_05170W_A	CNAG_04821	YKL025C
OG5_126574	Afu1g14330	A. fumigatus Af293	Putative ABC transporter	#		C1_01920W_A C1_08070W_A C3_04070C_A C3_04890W_A C3_05220W_A C4_03620C_A C6_03840C_A	CNAG_00730 CNAG_00869 CNAG_04098 CNAG_05470 CNAG_06338 CNAG_06348 CNAG_07799	YDR011W YDR406W YIL013C YNR070W YOL075C YOR011W YOR153W YOR328W YPL058C
OG5_141211	Afu1g14390	A. fumigatus Af293	Has domain(s) with predicted oxidoreductase activity, transferase activity, transferring acyl groups other than amino-acyl groups, zinc ion binding activity and role in oxidation-reduction process	#			CNAG_04677
OG5_126900	Afu1g14410	A. fumigatus Af293	60S ribosomal protein L17	#		C2_04600C_A	CNAG_06447	YJL177W YKL180W
OG5_159162	Afu1g14500	A. fumigatus Af293	Ortholog of A. nidulans FGSC A4 : AN0781, A. niger CBS 513.88 : An01g12470, A. oryzae RIB40 : AO090011000360, Aspergillus wentii : Aspwe1_0112044 and Aspergillus sydowii : Aspsy1_0145580	#
OG5_131361	Afu1g14540	A. fumigatus Af293	Oxidoreductase, short-chain dehydrogenase/reductase family protein	#		C1_04460C_A	CNAG_01116
OG5_126676	Afu1g14550	A. fumigatus Af293	Putative manganese superoxide dismutase	#		C1_01520C_A C7_00110W_A	CNAG_04388	YHR008C
OG5_149768	Afu1g14560	A. fumigatus Af293	Putative 1,2-alpha-mannosidase	#
OG5_129099	Afu1g14570	A. fumigatus Af293	Putative phosphoribosyl-AMP cyclohydrolase	#		C4_00140C_A	CNAG_06830	YCL030C
OG5_128132	Afu1g14580	A. fumigatus Af293	Has domain(s) with predicted role in rRNA processing and small-subunit processome localization	#		CR_03360W_A	CNAG_05151	YKL099C
OG5_127287	Afu1g14610	A. fumigatus Af293	Ortholog(s) have role in endoplasmic reticulum organization, nucleus organization and cytosol localization	#		C2_01550W_A	CNAG_01412	YMR165C
OG5_126637	Afu1g14680	A. fumigatus Af293	Ortholog(s) have DNA binding activity and cytosol, nucleus localization	#		C4_07060W_A CR_10680W_A	CNAG_02166 CNAG_05936	YDL140C YOR116C
OG5_127091	Afu1g14690	A. fumigatus Af293	Ortholog(s) have role in cellular protein catabolic process	#		C6_00310W_A	CNAG_04902	YLR207W
OG5_136107	Afu1g14750	A. fumigatus Af293	Ortholog(s) have role in positive regulation of ribosomal protein gene transcription from RNA polymerase II promoter, regulation of cell size and cytoplasm, nucleus localization	#		C3_04860W_A	CNAG_07329	YLR403W
OG5_127309	Afu1g14770	A. fumigatus Af293	Ortholog(s) have mRNA binding, tRNA dihydrouridine synthase activity, role in tRNA modification and cytoplasm, nuclear periphery localization	#		C2_02420C_A	CNAG_06997	YLR401C
OG5_128681	Afu1g14780	A. fumigatus Af293	Ortholog(s) have endoplasmic reticulum, plasma membrane localization	#		C2_02410W_A C4_00410W_A	CNAG_01307	YDL072C YKL065C
OG5_146319	Afu1g14830	A. fumigatus Af293	protein of unknown function	#			CNAG_00374
OG5_127618	Afu1g14850	A. fumigatus Af293	Putative acyl-coA dehydrogenase with a predicted role in beta oxidation of fatty acids	#			CNAG_06431
OG5_135114	Afu1g14890	A. fumigatus Af293	Predicted 3',5'-cyclic-AMP phosphodiesterase	#		C5_02290W_A	CNAG_05081	YGL248W
OG5_128413	Afu1g14940	A. fumigatus Af293	Ortholog(s) have cell cortex, endoplasmic reticulum, nuclear envelope localization	#		CR_04080C_A	CNAG_02937	YOR254C
OG5_152685	Afu1g14960	A. fumigatus Af293	Has domain(s) with predicted actin binding activity	#
OG5_128093	Afu1g14990	A. fumigatus Af293	Ortholog(s) have nucleolus localization	#		CR_10550W_A	CNAG_01140	YLL008W
OG5_132150	Afu1g15000	A. fumigatus Af293	Putative isopropylmalate synthase	#		C1_00170W_A C2_09750W_A	CNAG_05496	YNL104C YOR108W
OG5_127582	Afu1g15010	A. fumigatus Af293	Ortholog(s) have cell division site, mitotic spindle localization	#		C6_03430C_A		YOR093C
OG5_127064	Afu1g15020	A. fumigatus Af293	40S ribosomal protein S5	#		C5_03070W_A	CNAG_01990	YJR123W
OG5_128359	Afu1g15050	A. fumigatus Af293	Hsp70 family chaperone	#		C2_02760W_A	CNAG_03899	YKL073W
OG5_130183	Afu1g15070	A. fumigatus Af293	Ortholog(s) have role in mitochondrial genome maintenance, plasmid maintenance and cytosol, mitochondrion localization	#		C3_06600C_A		YMR211W
OG5_159164	Afu1g15080	A. fumigatus Af293	Ortholog of A. nidulans FGSC A4 : AN6081, AN0849, A. fumigatus Af293 : Afu2g09190, A. niger CBS 513.88 : An01g13240, An12g04840 and A. oryzae RIB40 : AO090005001220, AO090011000776	#
OG5_127098	Afu1g15120	A. fumigatus Af293	Ortholog(s) have DNA translocase activity, double-stranded DNA binding activity and role in DNA duplex unwinding, DNA repair, heteroduplex formation, meiotic sister chromatid segregation, reciprocal meiotic recombination	#		C1_13660W_A C2_10840W_A	CNAG_01163 CNAG_02771	YBR073W YGL163C
OG5_127220	Afu1g15140	A. fumigatus Af293	Putative mitochondrial phosphate carrier protein	#		C1_10160W_A C2_09590C_A	CNAG_03824 CNAG_06377	YER053C YJR077C
OG5_132033	Afu1g15150	A. fumigatus Af293	Ortholog(s) have hydrolase activity, hydrolyzing O-glycosyl compounds activity and role in carbohydrate metabolic process	#			CNAG_03146
OG5_129911	Afu1g15200	A. fumigatus Af293	Ortholog of A. nidulans FGSC A4 : AN3519, AN2646, AN0587, AN0866, AN7370 and A. fumigatus Af293 : Afu3g03790, Afu4g14040, Afu5g06900, Afu7g08575	#
OG5_140223	Afu1g15260	A. fumigatus Af293	Ortholog of A. nidulans FGSC A4 : AN0860, A. niger CBS 513.88 : An01g13370, A. oryzae RIB40 : AO090103000449, AO090005001207, Aspergillus wentii : Aspwe1_0111296 and Aspergillus sydowii : Aspsy1_0273264	#
OG5_126636	Afu1g15270	A. fumigatus Af293	Ortholog(s) have ATPase activity, misfolded protein binding activity, role in cellular response to misfolded protein, protein refolding, protein unfolding and cytosol, nuclear envelope localization	#		C2_03390C_A CR_08250C_A	CNAG_03347 CNAG_07347	YDR258C YLL026W
OG5_136962	Afu1g15280	A. fumigatus Af293	Has domain(s) with predicted hydrolase activity, acting on carbon-nitrogen (but not peptide) bonds, oxidoreductase activity and role in carbohydrate metabolic process, metabolic process	#
OG5_127104	Afu1g15340	A. fumigatus Af293	Ortholog(s) have polynucleotide adenylyltransferase activity and role in mRNA polyadenylation, nuclear-transcribed mRNA catabolic process, meiosis-specific transcripts	#		C5_01780W_A	CNAG_00551	YKR002W
OG5_128417	Afu1g15390	A. fumigatus Af293	Ortholog(s) have cytosol, nucleus localization	#		C2_04490W_A	CNAG_01811	YJR005C-A
OG5_127011	Afu1g15450	A. fumigatus Af293	Ortholog(s) have adenylosuccinate synthase activity, sulfinylpropanyl adenylate synthase activity, role in 'de novo' AMP biosynthetic process, cellular response to cadmium ion, fumarate metabolic process and cytosol, nucleus localization	#		C1_09640W_A	CNAG_02858	YNL220W
OG5_127170	Afu1g15500	A. fumigatus Af293	Ortholog(s) have ribosome binding activity, role in cytoplasmic translation and extrinsic component of membrane, mitochondrial inner membrane localization	#		CR_05620C_A	CNAG_05058	YHR168W
OG5_127214	Afu1g15610	A. fumigatus Af293	Putative zinc-binding dehydrogenase family oxidoreductase	#		C2_05130W_A C4_06710W_A	CNAG_00605	YML131W
OG5_130177	Afu1g15620	A. fumigatus Af293	Putative DEAD box RNA helicase	#		C1_08810C_A	CNAG_04580 CNAG_07651	YDR194C
OG5_127843	Afu1g15720	A. fumigatus Af293	Ortholog(s) have cytoplasm, nuclear envelope, nuclear periphery localization	#		C1_02240W_A	CNAG_00988	YLR347C
OG5_126878	Afu1g15730	A. fumigatus Af293	40S ribosomal protein S22	#		C1_03620C_A C1_06460C_A	CNAG_01951	YJL190C YLR367W
OG5_168980	Afu1g15830	A. fumigatus Af293	Has domain(s) with predicted catalytic activity, orotidine-5'-phosphate decarboxylase activity and role in 'de novo' pyrimidine nucleobase biosynthetic process	#
OG5_127690	Afu1g15860	A. fumigatus Af293	Has domain(s) with predicted role in intracellular protein transport, vesicle-mediated transport and clathrin adaptor complex localization	#		C5_02300C_A	CNAG_01414	YFR051C
OG5_127643	Afu1g15900	A. fumigatus Af293	Ortholog(s) have cytosol, nuclear envelope, nuclear periphery localization	#		C2_05270W_A	CNAG_02457	YBR017C
OG5_133213	Afu1g15950	A. fumigatus Af293	Putative mitogen-activated protein kinase kinase (MAPKK)	#
OG5_126785	Afu1g15960	A. fumigatus Af293	Ortholog(s) have flavin adenine dinucleotide binding, glutathione transferase activity, glutathione-disulfide reductase activity	#		C5_01520C_A	CNAG_02399	YPL091W
OG5_afum|Afu1g15990	Afu1g15990	A. fumigatus Af293	Ortholog of Aspergillus fumigatus A1163 : AFUB_096580 and Aspergillus sydowii : Aspsy1_0713774	#
OG5_138559	Afu1g16210	A. fumigatus Af293	Ortholog(s) have threonine-tRNA ligase activity and mitochondrion localization	#		C1_02930C_A		YKL194C
OG5_136526	Afu1g16280	A. fumigatus Af293	Ortholog(s) have proton-transporting ATP synthase activity, rotational mechanism activity and role in ATP synthesis coupled proton transport, cristae formation, protein complex oligomerization	#		C1_12590W_A	CNAG_02762	YPR020W
OG5_128422	Afu1g16290	A. fumigatus Af293	Ortholog(s) have cytosol localization	#		C1_12600C_A	CNAG_03205	YGL171W
OG5_132795	Afu1g16480	A. fumigatus Af293	Ortholog(s) have mitochondrion localization	#
OG5_128325	Afu1g16500	A. fumigatus Af293	Ortholog(s) have cytosol, nucleus localization	#		CR_03180W_A	CNAG_03022	YGR163W
OG5_136885	Afu1g16510	A. fumigatus Af293	Has domain(s) with predicted heme binding activity	#		C1_03750W_A	CNAG_00467
OG5_126998	Afu1g16523	A. fumigatus Af293	Ortholog(s) have structural constituent of ribosome activity and cytosolic small ribosomal subunit localization	#		C5_03540C_A	CNAG_02359	YGR027C YLR333C
OG5_137752	Afu1g16580	A. fumigatus Af293	Ortholog(s) have SAGA complex localization	#		C1_05430W_A		YOL148C
OG5_131895	Afu1g16635	A. fumigatus Af293	Has domain(s) with predicted protein disulfide oxidoreductase activity	#
OG5_128163	Afu1g16700	A. fumigatus Af293	Ortholog(s) have beta-galactosidase activity and role in carbohydrate metabolic process	#
OG5_146738	Afu1g16710	A. fumigatus Af293	Has domain(s) with predicted integral component of membrane localization	#		C3_05280C_A
OG5_127405	Afu1g16730	A. fumigatus Af293	Ortholog(s) have pseudouridine synthase activity, role in enzyme-directed rRNA pseudouridine synthesis, mRNA pseudouridine synthesis, snRNA pseudouridine synthesis, tRNA pseudouridine synthesis and cytoplasm, nucleus localization	#		C2_10270W_A	CNAG_05270	YOR243C
OG5_127740	Afu1g16750	A. fumigatus Af293	Ortholog(s) have mitochondrion, plasma membrane localization	#		C1_09470C_A	CNAG_04872	YOR271C
OG5_126990	Afu1g16780	A. fumigatus Af293	Ortholog(s) have protein serine/threonine kinase activity	#		C1_13470W_A	CNAG_00683	YLL019C
OG5_128121	Afu1g16820	A. fumigatus Af293	Ortholog(s) have 7S RNA binding activity and role in SRP-dependent cotranslational protein targeting to membrane, signal sequence recognition, SRP-dependent cotranslational protein targeting to membrane, translocation	#		CR_01660C_A	CNAG_04797	YML105C
OG5_127617	Afu1g16840	A. fumigatus Af293	TCTP family protein	#		CR_00860C_A	CNAG_06144	YKL056C
OG5_133261	Afu1g16850	A. fumigatus Af293	Putative sphinganine hydroxylase with a predicted role in the hydroxylation of dihydrosphingosine (DHS) at position C-4	#		C2_02860W_A	CNAG_03834	YDR297W
OG5_128834	Afu1g16990	A. fumigatus Af293	Ortholog(s) have nucleus localization	#		C2_00200W_A	CNAG_05887	YGR006W
OG5_131389	Afu1g17080	A. fumigatus Af293	Has domain(s) with predicted N-acetyltransferase activity	#			CNAG_00973
OG5_133541	Afu1g17110	A. fumigatus Af293	Ortholog of A. nidulans AN0623	#		CR_07250C_A
OG5_149777	Afu1g17120	A. fumigatus Af293	Elongation factor 1 gamma	#
OG5_126718	Afu1g17200	A. fumigatus Af293	Putative non-ribosomal peptide synthetase (NRPS) involved in ferricrocin siderophore biosynthesis	#		C1_02820W_A	CNAG_03588	YBR115C
OG5_207775	Afu1g17350	A. fumigatus Af293	Ortholog of A. oryzae RIB40 : AO090020000692, Neosartorya fischeri NRRL 181 : NFIA_008000, Aspergillus fumigatus A1163 : AFUB_016720 and Aspergillus clavatus NRRL 1 : ACLA_018150	#
OG5_133965	Afu2g00220	A. fumigatus Af293	Putative aminopeptidase	#		C2_08800C_A		YBR286W
OG5_129040	Afu2g00320	A. fumigatus Af293	Putative sterol delta 5,6-desaturase with a predicted role in ergosterol biosynthesis	#		C1_04770C_A	CNAG_00519	YLR056W
OG5_209287	Afu2g00540	A. fumigatus Af293	Ortholog(s) have oxaloacetase activity and role in oxalate metabolic process, oxaloacetate metabolic process	#
OG5_169000	Afu2g00720	A. fumigatus Af293	Putative aldehyde dehydrogenase (NAD+)	#
OG5_126909	Afu2g00750	A. fumigatus Af293	Predicted oxidoreductase	#		C4_03720C_A CR_04500C_A	CNAG_01772
OG5_134240	Afu2g00970	A. fumigatus Af293	Putative zinc-containing alcohol dehydrogenase	#			CNAG_00038
OG5_128316	Afu2g01010	A. fumigatus Af293	Putative myo-inositol-phosphate synthase	#		CR_10100C_A	CNAG_01539	YJL153C
OG5_127257	Afu2g01040	A. fumigatus Af293	Putative formaldehyde dehydrogenase	#		CR_10250C_A	CNAG_06168	YDL168W
OG5_128468	Afu2g01090	A. fumigatus Af293	Ortholog(s) have cytosol, nucleus localization	#		C1_07050C_A	CNAG_04458	YKL017C
OG5_134260	Afu2g01170	A. fumigatus Af293	1,3-beta-glucanosyltransferase with a role in elongation of 1,3-beta-glucan chains	#		C5_05390C_A		YOL030W
OG5_136372	Afu2g01200	A. fumigatus Af293	Ortholog(s) have cell division site, cell tip localization	#		C3_01500C_A		YHR114W
OG5_127716	Afu2g01210	A. fumigatus Af293	Putative ATP dependent RNA helicase	#		C3_01860C_A	CNAG_04362	YOR046C
OG5_137939	Afu2g01220	A. fumigatus Af293	Putative GTP cyclohydrolase II	#			CNAG_06009
OG5_149784	Afu2g01310	A. fumigatus Af293	Ortholog of A. nidulans FGSC A4 : AN10993, A. niger CBS 513.88 : An03g05110, A. oryzae RIB40 : AO090701000405, Neosartorya fischeri NRRL 181 : NFIA_033610 and Aspergillus wentii : Aspwe1_0173185	#
OG5_128979	Afu2g01320	A. fumigatus Af293	Has domain(s) with predicted cation-transporting ATPase activity, metal ion binding, nucleotide binding activity, role in cation transport and integral component of membrane localization	#		C1_00390W_A C7_02910W_A	CNAG_00531	YDR038C YDR039C YDR040C
OG5_128693	Afu2g01330	A. fumigatus Af293	Ortholog of A. nidulans FGSC A4 : AN7665, A. niger CBS 513.88 : An03g05100, Aspergillus wentii : Aspwe1_0113700, Aspergillus sydowii : Aspsy1_0090349 and Aspergillus terreus NIH2624 : ATET_08162	#		C2_06660W_A	CNAG_01381	YGR095C
OG5_127041	Afu2g01350	A. fumigatus Af293	Ortholog(s) have NAD+ kinase activity, NADH kinase activity, role in NADP biosynthetic process, cellular iron ion homeostasis and cytoplasm, nucleus localization	#		C3_06110C_A	CNAG_04314 CNAG_04316	YEL041W YJR049C
OG5_130873	Afu2g01360	A. fumigatus Af293	Ortholog(s) have methionine-R-sulfoxide reductase activity, role in cellular response to oxidative stress and cytoplasm, nucleus localization	#		C6_02800W_A	CNAG_06385	YKL069W
OG5_138601	Afu2g01450	A. fumigatus Af293	Alpha-1,6 mannosyltransferase subunit with a predicted role in N-linked protein glycosylation	#		C3_06020W_A		YPL050C
OG5_137412	Afu2g01480	A. fumigatus Af293	Ortholog(s) have role in ribosomal large subunit biogenesis and nucleolus, preribosome, large subunit precursor localization	#		C2_09660W_A	CNAG_03064	YER002W
OG5_127391	Afu2g01570	A. fumigatus Af293	Ortholog(s) have clathrin binding activity, role in Golgi to vacuole transport, endosomal transport and AP-1 adaptor complex, cytosol, endosome, nucleus localization	#		CR_05310W_A	CNAG_02113	YLR170C
OG5_127096	Afu2g01640	A. fumigatus Af293	Ortholog(s) have tryptophan-tRNA ligase activity and cytosol localization	#		C1_12380C_A	CNAG_04604	YOL097C
OG5_130176	Afu2g01660	A. fumigatus Af293	Ortholog(s) have preprotein binding activity, role in conidium formation, hyphal growth, protein targeting to mitochondrion and mitochondrial outer membrane translocase complex localization	#		C7_02640W_A	CNAG_01682	YHR117W YNL121C
OG5_126655	Afu2g01700	A. fumigatus Af293	Ortholog(s) have AMP-activated protein kinase activity, ARF guanyl-nucleotide exchange factor activity	#		C1_11400C_A C5_01320W_A C5_02840C_A	CNAG_02675 CNAG_06552	YCL024W YDR477W YDR507C YKL101W
OG5_159192	Afu2g01710	A. fumigatus Af293	Putative GPI anchored protein	#
OG5_187562	Afu2g01750	A. fumigatus Af293	Has domain(s) with predicted aminopeptidase activity, metalloexopeptidase activity and role in cellular process, proteolysis	#
OG5_129455	Afu2g01820	A. fumigatus Af293	Has domain(s) with predicted nucleic acid binding, nucleotide binding activity, role in RNA processing and intracellular localization	#		CR_01700C_A	CNAG_03888	YMR268C
OG5_149293	Afu2g01830	A. fumigatus Af293	Ortholog(s) have structural constituent of ribosome activity and mitochondrial large ribosomal subunit, mitochondrial membrane localization	#
OG5_129261	Afu2g01870	A. fumigatus Af293	Putative class I chitin synthase	#		C3_00710W_A C7_02770W_A CR_09020C_A	CNAG_02217 CNAG_03326 CNAG_06487 CNAG_07499	YBR038W YNL192W
OG5_129541	Afu2g01900	A. fumigatus Af293	Ortholog(s) have RNA binding, RNA polymerase II C-terminal domain phosphoserine binding, transcription factor activity, RNA polymerase II transcription factor binding activity	#		C7_00720W_A	CNAG_06648	YGL244W
OG5_127471	Afu2g01920	A. fumigatus Af293	Ortholog(s) have cytosol localization	#		C7_00550C_A	CNAG_00084	YOR168W
OG5_129782	Afu2g01990	A. fumigatus Af293	Ortholog(s) have nucleolus localization	#			CNAG_04994
OG5_159194	Afu2g02000	A. fumigatus Af293	Has domain(s) with predicted role in peroxisome inheritance and extrinsic component of intraperoxisomal membrane localization	#
OG5_140236	Afu2g02010	A. fumigatus Af293	Putative transmembrane domain protein	#
OG5_129059	Afu2g02050	A. fumigatus Af293	Putative peptidyl-prolyl cis-trans isomerase	#		CR_10670W_A	CNAG_05932	YLR216C
OG5_127689	Afu2g02070	A. fumigatus Af293	Ortholog(s) have cytosol localization	#		C1_08300W_A	CNAG_06635	YIL038C YPR072W
OG5_126968	Afu2g02100	A. fumigatus Af293	Putative dihydrolipoamide dehydrogenase	#		CR_07400C_A	CNAG_07004	YFL018C
OG5_144389	Afu2g02140	A. fumigatus Af293	Ortholog of A. nidulans FGSC A4 : AN4593, A. niger CBS 513.88 : An09g03850, A. oryzae RIB40 : AO090011000489, Aspergillus wentii : Aspwe1_0041741 and Aspergillus sydowii : Aspsy1_0155688	#			CNAG_06604
OG5_126760	Afu2g02150	A. fumigatus Af293	Putative ribosomal protein S10	#		CR_08150W_A	CNAG_01628	YHL015W
OG5_156172	Afu2g02165	A. fumigatus Af293	Ortholog(s) have cytosol, nuclear periphery, nuclear pore, spindle pole body localization	#
OG5_127440	Afu2g02170	A. fumigatus Af293	Putative nuclear condensin complex subunit	#		C5_00300C_A	CNAG_07627	YLR086W
OG5_129564	Afu2g02190	A. fumigatus Af293	Ortholog(s) have role in chromatin silencing at centromere, cleavage in ITS2 between 5.8S rRNA and LSU-rRNA of tricistronic rRNA transcript (SSU-rRNA, 5.8S rRNA, LSU-rRNA)	#		CR_06450W_A	CNAG_01304	YLL035W
OG5_158478	Afu2g02210	A. fumigatus Af293	Ortholog of A. nidulans FGSC A4 : AN4600, A. niger CBS 513.88 : An07g06630, Aspergillus wentii : Aspwe1_0104597, Aspergillus sydowii : Aspsy1_0180963 and Aspergillus terreus NIH2624 : ATET_05692	#
OG5_128871	Afu2g02220	A. fumigatus Af293	Ortholog(s) have sterol 3-beta-glucosyltransferase activity, role in ascospore-type prospore membrane assembly, sterol metabolic process and cytoplasm localization	#		CR_02160W_A	CNAG_02834 CNAG_03133	YLR189C
OG5_128207	Afu2g02230	A. fumigatus Af293	Ortholog(s) have tubulin binding activity, role in response to cold, tubulin complex assembly and cytosol, nucleus, polysome, prefoldin complex localization	#		C3_05120C_A	CNAG_00987	YGR078C
OG5_127575	Afu2g02270	A. fumigatus Af293	Ortholog(s) have structural constituent of ribosome activity	#		C5_05290C_A	CNAG_03793	YPR166C
OG5_136530	Afu2g02280	A. fumigatus Af293	Ortholog(s) have DASH complex localization	#		C1_03980W_A	CNAG_01325	YDR201W
OG5_137324	Afu2g02290	A. fumigatus Af293	Has domain(s) with predicted methyltransferase activity and role in translation	#		C1_05500W_A		YKL155C
OG5_136483	Afu2g02320	A. fumigatus Af293	Hsp70 chaperone	#		C4_04700W_A	CNAG_01404	YHR064C
OG5_209295	Afu2g02350	A. fumigatus Af293	Has domain(s) with predicted DNA binding, chromatin binding activity	#
OG5_130528	Afu2g02430	A. fumigatus Af293	Ortholog(s) have role in protein import into mitochondrial inner membrane, protein import into mitochondrial matrix and mitochondrial inner membrane presequence translocase complex, plasma membrane localization	#		C1_00460W_A	CNAG_07804	YPL098C
OG5_149787	Afu2g02470	A. fumigatus Af293	PA domain protein	#
OG5_134798	Afu2g02500	A. fumigatus Af293	Ortholog of Neosartorya fischeri NRRL 181 : NFIA_034900, Aspergillus wentii : Aspwe1_0040593, Aspergillus fumigatus A1163 : AFUB_019600 and Aspergillus clavatus NRRL 1 : ACLA_092300	#
OG5_128380	Afu2g02510	A. fumigatus Af293	Ortholog(s) have role in positive regulation of conjugation with cellular fusion and TORC1 complex, cytoplasm localization	#		C1_05460W_A	CNAG_01063	YHR186C
OG5_126780	Afu2g02530	A. fumigatus Af293	Ortholog(s) have protein serine/threonine kinase activity, protein tyrosine kinase activity	#		C6_02340W_A	CNAG_07427	YPL204W
OG5_127876	Afu2g02550	A. fumigatus Af293	Ortholog(s) have G-protein beta/gamma-subunit complex binding, actin binding activity, role in positive regulation of transcription from RNA polymerase II promoter by pheromones, protein folding and cytoplasm localization	#		C2_10120W_A	CNAG_05720	YOR281C
OG5_127608	Afu2g02560	A. fumigatus Af293	Ortholog(s) have role in establishment or maintenance of cell polarity and cytosol localization	#		C1_04830W_A	CNAG_01274	YNL287W
OG5_127847	Afu2g02580	A. fumigatus Af293	Ortholog(s) have mitochondrion localization	#		C1_05160C_A C5_02380W_A	CNAG_02120	YKR070W
OG5_127227	Afu2g02590	A. fumigatus Af293	Aspartyl-tRNA synthetase	#		CR_03170W_A	CNAG_03563 CNAG_07400	YLL018C
OG5_130103	Afu2g02630	A. fumigatus Af293	protein of unknown function	#		C1_13190W_A	CNAG_05682	YPR098C
OG5_126616	Afu2g02680	A. fumigatus Af293	Putative matrix AAA protease	#		C2_00700W_A C3_01760W_A C4_05670W_A	CNAG_01688 CNAG_04032	YER017C YMR089C YPR024W
OG5_127641	Afu2g02700	A. fumigatus Af293	Ortholog(s) have mitochondrion localization	#		C4_00520W_A	CNAG_00233	YLR008C
OG5_127497	Afu2g02710	A. fumigatus Af293	Ortholog(s) have ATPase activator activity, role in assembly of large subunit precursor of preribosome, cellular response to drug, ribosomal large subunit biogenesis and nucleolus, preribosome, large subunit precursor localization	#		C4_00510C_A	CNAG_01812	YLR009W
OG5_138603	Afu2g02730	A. fumigatus Af293	Ortholog of A. nidulans FGSC A4 : AN4542, A. niger CBS 513.88 : An07g07060, A. oryzae RIB40 : AO090026000848, Aspergillus wentii : Aspwe1_0168873 and Aspergillus sydowii : Aspsy1_0091100	#		C1_06820W_A	CNAG_03378
OG5_127937	Afu2g02780	A. fumigatus Af293	Ortholog(s) have mRNA 3'-UTR AU-rich region binding activity, role in 3'-UTR-mediated mRNA stabilization, negative regulation of MAPK cascade and cytosol localization	#		C6_03380W_A C6_03940C_A	CNAG_01182 CNAG_04584	YBL032W YBR233W
OG5_128603	Afu2g02810	A. fumigatus Af293	Ortholog(s) have intracellular localization	#		C5_02690W_A	CNAG_06169 CNAG_06360
OG5_afum|Afu2g02930	Afu2g02930	A. fumigatus Af293	Ortholog of Neosartorya fischeri NRRL 181 : NFIA_035290, Aspergillus wentii : Aspwe1_0024856, Aspergillus clavatus NRRL 1 : ACLA_091900 and Aspergillus zonatus : Aspzo1_0360183	#
OG5_126583	Afu2g02950	A. fumigatus Af293	Has domain(s) with predicted oxidoreductase activity and role in oxidation-reduction process	#		C3_06860C_A C3_07330W_A C3_07340W_A C5_02930C_A	CNAG_01257 CNAG_01615 CNAG_01896 CNAG_02478 CNAG_03983 CNAG_07801	YDR368W YHR104W YJR096W YOR120W
OG5_127513	Afu2g02960	A. fumigatus Af293	Ortholog(s) have role in negative regulation of G0 to G1 transition and cytosol, nucleus localization	#		CR_03070W_A	CNAG_07309	YNL001W
OG5_129154	Afu2g03010	A. fumigatus Af293	Putative cytochrome C subunit Vb	#		C2_01620W_A	CNAG_05132	YGL187C
OG5_127578	Afu2g03030	A. fumigatus Af293	Putative pre-mRNA splicing factor	#		CR_08660W_A	CNAG_00147	YHR165C
OG5_127025	Afu2g03040	A. fumigatus Af293	Ribosomal protein L34	#		C1_06890C_A	CNAG_00821	YER056C-A YIL052C
OG5_159201	Afu2g03070	A. fumigatus Af293	Has domain(s) with predicted DNA binding activity, role in DNA recombination, double-strand break repair and nucleus localization	#
OG5_126976	Afu2g03110	A. fumigatus Af293	Putative alkaline phosphatase, phoB-regulated	#		C1_08780W_A C1_10430W_A		YDR481C
OG5_126706	Afu2g03290	A. fumigatus Af293	14-3-3 family protein	#		C1_03220C_A	CNAG_05235	YDR099W YER177W
OG5_128763	Afu2g03310	A. fumigatus Af293	Ortholog(s) have nuclear periphery localization	#		C2_03280W_A	CNAG_01199	YJL041W
OG5_126678	Afu2g03380	A. fumigatus Af293	Ortholog(s) have cytosolic large ribosomal subunit, hyphal cell wall, mitochondrion, nucleus localization	#		C5_00130C_A C6_02070C_A	CNAG_01976 CNAG_02923	YBL087C YER117W YKL170W
OG5_126742	Afu2g03390	A. fumigatus Af293	Putative histone deacetylase	#		C3_07000W_A CR_02760C_A	CNAG_05690	YNL330C
OG5_127757	Afu2g03400	A. fumigatus Af293	Ortholog(s) have ubiquitin-specific protease activity and role in mitochondrial fission, peroxisome fission, proteasome storage granule assembly, proteasome-mediated ubiquitin-dependent protein catabolic process, protein deubiquitination	#		C1_14460W_A	CNAG_07028	YFR004W
OG5_128978	Afu2g03420	A. fumigatus Af293	Ortholog(s) have mitochondrion targeting sequence binding, protein channel activity	#		C1_11220C_A	CNAG_00533	YPL063W
OG5_139332	Afu2g03460	A. fumigatus Af293	Ortholog(s) have sequence-specific DNA binding, transcriptional activator activity, RNA polymerase II core promoter proximal region sequence-specific binding and transcriptional repressor activity, more	#		C5_02180C_A		YLR451W
OG5_135068	Afu2g03490	A. fumigatus Af293	Putative calcium/calmodulin-dependent protein kinase	#		C2_07130C_A	CNAG_00130	YLR248W
OG5_129304	Afu2g03560	A. fumigatus Af293	Group III two-component sensor kinase	#		C7_02800W_A	CNAG_01850
OG5_127036	Afu2g03580	A. fumigatus Af293	Ortholog(s) have phenylalanine-tRNA ligase activity, role in phenylalanyl-tRNA aminoacylation and cytosol, phenylalanine-tRNA ligase complex localization	#		C1_02710W_A	CNAG_04800	YFL022C
OG5_126887	Afu2g03610	A. fumigatus Af293	Putative inosine 5'-monophosphate (IMP) dehydrogenase	#		C2_06390C_A	CNAG_00441	YHR216W YLR432W YML056C
OG5_127955	Afu2g03700	A. fumigatus Af293	Hydroxymethylglutaryl-CoA (HMG-CoA) reductase	#		C1_03780C_A	CNAG_06534	YLR450W YML075C
OG5_159209	Afu2g03720	A. fumigatus Af293	Putative cyclophilin	#
OG5_127234	Afu2g03740	A. fumigatus Af293	Ortholog(s) have role in U1 snRNA 3'-end processing, U4 snRNA 3'-end processing and U5 snRNA 3'-end processing, more	#		C4_02090C_A	CNAG_07416	YGR195W
OG5_128753	Afu2g03790	A. fumigatus Af293	Ortholog(s) have lipid binding activity	#		C5_01770C_A	CNAG_02139	YHR001W YKR003W
OG5_187568	Afu2g03830	A. fumigatus Af293	Allergen Asp f 4	#
OG5_130994	Afu2g03840	A. fumigatus Af293	Ortholog(s) have role in protein targeting to mitochondrion and cytosol, mitochondrial sorting and assembly machinery complex, nucleus localization	#			CNAG_07020
OG5_128118	Afu2g03870	A. fumigatus Af293	Putative FK506-binding protein (FKBP)-type peptidyl-prolyl cis-trans isomerase	#		C1_13260W_A	CNAG_02309	YDR519W
OG5_129385	Afu2g03930	A. fumigatus Af293	Ortholog(s) have mitotic spindle, nucleus localization	#		C3_02130W_A	CNAG_06005	YDR324C
OG5_133724	Afu2g03950	A. fumigatus Af293	Protein phosphatase Z	#		CR_06420W_A	CNAG_03673	YDR436W YML016C
OG5_127479	Afu2g03970	A. fumigatus Af293	Ortholog(s) have cytosol, nucleus localization	#		C1_14030W_A	CNAG_02444	YJR008W
OG5_135116	Afu2g04020	A. fumigatus Af293	Putative alpha, alpha-trehalose phosphate synthase subunit	#		C2_10690W_A		YML100W YMR261C
OG5_159211	Afu2g04040	A. fumigatus Af293	Ortholog(s) have mitochondrion localization	#
OG5_127500	Afu2g04110	A. fumigatus Af293	Has domain(s) with predicted 1-phosphatidylinositol binding, clathrin binding, phospholipid binding activity, role in clathrin coat assembly and clathrin coat, clathrin-coated vesicle localization	#		C4_00590C_A	CNAG_03155	YGR241C YHR161C
OG5_126986	Afu2g04130	A. fumigatus Af293	40S ribosomal protein S11	#		C5_01540W_A	CNAG_00672	YBR048W YDR025W
OG5_154977	Afu2g04210	A. fumigatus Af293	Protein with no conserved domains and no similarities to any proteins with known function	#
OG5_129902	Afu2g04220	A. fumigatus Af293	Homogentisate 1,2-dioxygenase involved in L-tyrosine degradation	#
OG5_130701	Afu2g04230	A. fumigatus Af293	Putative fumarylacetoacetate hydrolase:induced by L-tyrosine	#
OG5_128266	Afu2g04270	A. fumigatus Af293	Ortholog(s) have protein channel activity, role in mitochondrial genome maintenance, protein import into mitochondrial matrix and mitochondrial inner membrane presequence translocase complex localization	#		C2_04680W_A	CNAG_04287	YJL143W
OG5_127707	Afu2g04310	A. fumigatus Af293	Argininosuccinate synthase	#		CR_00620C_A	CNAG_00930	YOL058W
OG5_126632	Afu2g04430	A. fumigatus Af293	Ortholog(s) have role in cellular manganese ion homeostasis, mitochondrion organization and fungal-type vacuole membrane localization	#		C3_05410W_A	CNAG_02179 CNAG_04943	YOL060C
OG5_141373	Afu2g04460	A. fumigatus Af293	Ortholog(s) have cytosol, nucleus localization	#			CNAG_04475
OG5_127140	Afu2g04520	A. fumigatus Af293	Has domain(s) with predicted metal ion binding, oxidoreductase activity and role in oxidation-reduction process	#			CNAG_07316	YGL256W
OG5_126588	Afu2g04620	A. fumigatus Af293	Hsp70 chaperone	#		C1_04300C_A C1_13480W_A C2_01120W_A CR_08090W_A	CNAG_00334 CNAG_01727 CNAG_01750 CNAG_06443	YAL005C YBL075C YDL229W YER103W YJL034W YLL024C YNL209W
OG5_129713	Afu2g04670	A. fumigatus Af293	Ortholog(s) have role in ascospore-type prospore assembly, protein targeting to vacuole involved in ubiquitin-dependent protein catabolic process via the multivesicular body sorting pathway	#		CR_01210C_A	CNAG_05882	YHL002W
OG5_130001	Afu2g04700	A. fumigatus Af293	Ortholog(s) have cytosol, endoplasmic reticulum, nuclear outer membrane-endoplasmic reticulum membrane network localization	#		C1_11860W_A	CNAG_04327	YJL080C
OG5_126967	Afu2g04710	A. fumigatus Af293	Has domain(s) with predicted heme binding activity	#		C2_09570C_A C7_00700W_A	CNAG_05554	YNL111C
OG5_130171	Afu2g04740	A. fumigatus Af293	Ortholog(s) have ubiquitin binding activity and role in ascospore-type prospore assembly, endocytosis, protein targeting to vacuole involved in ubiquitin-dependent protein catabolic process via the multivesicular body sorting pathway	#		C1_00750C_A	CNAG_02167	YNR006W
OG5_128058	Afu2g04780	A. fumigatus Af293	Ortholog(s) have cytosol, nucleus localization	#		C7_03540C_A	CNAG_04062	YGR145W
OG5_127225	Afu2g04820	A. fumigatus Af293	Putative translation release factor eRF3	#		C2_09720W_A	CNAG_05826	YDR172W
OG5_127705	Afu2g04910	A. fumigatus Af293	Proteasome component	#		CR_10300W_A	CNAG_02725	YOR157C
OG5_136116	Afu2g04920	A. fumigatus Af293	Ortholog(s) have nuclear periphery localization	#		C3_07780C_A	CNAG_06550	YIL115C
OG5_163429	Afu2g04930	A. fumigatus Af293	Protein of unknown function identified by mass spectrometry	#
OG5_155439	Afu2g04980	A. fumigatus Af293	Putative tyrosine decarboxylase	#
OG5_136533	Afu2g05000	A. fumigatus Af293	Ortholog(s) have aminopeptidase activity, role in proteolysis involved in cellular protein catabolic process and extracellular region localization	#		C2_07650C_A
OG5_130283	Afu2g05060	A. fumigatus Af293	Alternative oxidase, mediates the cyanide-insensitive respiratory pathway	#		C1_09150W_A C1_09160W_A	CNAG_00162
OG5_130853	Afu2g05090	A. fumigatus Af293	Ortholog(s) have role in carbon utilization, mitochondrial respiratory chain complex II assembly, regulation of gluconeogenesis and mitochondrial intermembrane space localization	#		C6_00090W_A	CNAG_03919	YDR511W
OG5_130471	Afu2g05340	A. fumigatus Af293	Essential 1,3-beta-glucanosyltransferase, GPI-anchored to the plasma membrane	#		C1_00220W_A C4_04530C_A	CNAG_06501	YMR307W
OG5_126880	Afu2g05400	A. fumigatus Af293	Ortholog(s) have hydrolase activity, hydrolyzing O-glycosyl compounds activity and role in xyloglucan metabolic process	#		C5_00220W_A	CNAG_01651 CNAG_04033	YBR229C
OG5_126624	Afu2g05430	A. fumigatus Af293	Ortholog(s) have uridine kinase activity, role in pyrimidine-containing compound salvage and cell division site, cytosol, mitotic spindle pole body, nucleus localization	#		C3_04220C_A C5_03390C_A	CNAG_02337 CNAG_02344 CNAG_03367	YHR128W YNR012W
OG5_126960	Afu2g05450	A. fumigatus Af293	Mitochondrial NADH dehydrogenase involved in oxidative phosphorylation	#		C3_03420C_A C6_03480W_A	CNAG_00788 CNAG_03517	YDL085W YML120C YMR145C
OG5_128752	Afu2g05480	A. fumigatus Af293	Ortholog(s) have RNA polymerase I activity and role in termination of RNA polymerase I transcription, transcription of nuclear large rRNA transcript from RNA polymerase I promoter	#		C2_07300C_A	CNAG_01810	YJR063W
OG5_128124	Afu2g05490	A. fumigatus Af293	Ortholog(s) have deoxyhypusine monooxygenase activity, role in microtubule cytoskeleton organization, mitochondrion distribution, peptidyl-lysine modification to peptidyl-hypusine and cytosol, nucleus localization	#		C2_07290W_A	CNAG_05085	YJR070C
OG5_129903	Afu2g05500	A. fumigatus Af293	Ortholog(s) have oxidoreductase activity and mitochondrion localization	#		C1_01010W_A	CNAG_06180
OG5_159222	Afu2g05520	A. fumigatus Af293	Ortholog of A. nidulans FGSC A4 : AN7496, A. niger CBS 513.88 : An02g13860, A. oryzae RIB40 : AO090001000663, Aspergillus wentii : Aspwe1_0121457 and Aspergillus sydowii : Aspsy1_0058467	#
OG5_126735	Afu2g05530	A. fumigatus Af293	Ortholog(s) have H4 histone acetyltransferase activity, histone acetyltransferase activity (H3-K4 specific), peptide N-acetyltransferase activity	#		C3_00490W_A CR_01540W_A	CNAG_03826	YBL052C YOR244W
OG5_128000	Afu2g05540	A. fumigatus Af293	Ortholog(s) have DNA binding activity, role in mRNA cis splicing, via spliceosome and Prp19 complex, cytosol, spliceosomal complex localization	#		C1_09370W_A	CNAG_02671	YMR213W
OG5_127717	Afu2g05590	A. fumigatus Af293	Ortholog(s) have ubiquitin-specific protease activity, role in protein deubiquitination and cytosol, nucleus localization	#		C1_06390W_A	CNAG_00180	YJR099W
OG5_135398	Afu2g05610	A. fumigatus Af293	Has domain(s) with predicted RNA binding, nucleic acid binding, nucleotide binding activity	#		C5_02500C_A	CNAG_01360	YJR091C YPR042C
OG5_126756	Afu2g05650	A. fumigatus Af293	Ortholog(s) have asparagine-tRNA ligase activity, role in asparaginyl-tRNA aminoacylation and cytosol localization	#		C7_03640C_A C7_03670W_A	CNAG_02418 CNAG_07429	YCR024C YHR019C
OG5_136117	Afu2g05670	A. fumigatus Af293	Ortholog(s) have poly(U) RNA binding activity, role in negative regulation of induction of conjugation with cellular fusion by negative regulation of transcription from RNA polymerase II promoter and cytosol localization	#		C6_02690C_A	CNAG_04005	YPL184C
OG5_152709	Afu2g05720	A. fumigatus Af293	Ortholog of A. nidulans FGSC A4 : AN7484, A. niger CBS 513.88 : An02g14170, A. oryzae RIB40 : AO090001000689, Aspergillus wentii : Aspwe1_0046318 and Aspergillus sydowii : Aspsy1_0153479	#
OG5_129885	Afu2g05740	A. fumigatus Af293	Putative Rho-type GTPase	#		C1_08450C_A	CNAG_05348	YLR229C
OG5_135764	Afu2g05770	A. fumigatus Af293	Ortholog(s) have SAGA complex localization	#		C6_02310W_A	CNAG_03210	YGL066W
OG5_129376	Afu2g05800	A. fumigatus Af293	Ortholog(s) have cytoplasm localization	#		C3_07910W_A C3_07920W_A	CNAG_05600
OG5_126743	Afu2g05910	A. fumigatus Af293	Putative hexokinase	#		CR_04510W_A CR_07150W_A CR_07490C_A	CNAG_03769 CNAG_05480	YCL040W YDR516C YFR053C YGL253W
OG5_163434	Afu2g05990	A. fumigatus Af293	Ortholog of A. nidulans FGSC A4 : AN7453, A. niger CBS 513.88 : An02g14270, Aspergillus wentii : Aspwe1_0032863, Aspergillus sydowii : Aspsy1_0090031 and Aspergillus terreus NIH2624 : ATET_06789	#
OG5_130284	Afu2g06000	A. fumigatus Af293	Putative NAD+ dependent glutamate dehydrogenase	#		C2_07900W_A	CNAG_00879	YDL215C
OG5_155686	Afu2g06020	A. fumigatus Af293	Ortholog(s) have role in mitochondrial respiratory chain complex I assembly	#
OG5_129205	Afu2g06040	A. fumigatus Af293	Putative actin cortical patch component	#		CR_03520C_A	CNAG_01547	YMR092C
OG5_128613	Afu2g06070	A. fumigatus Af293	Ortholog(s) have role in mRNA cis splicing, via spliceosome and U4/U6 x U5 tri-snRNP complex localization	#		C1_12670C_A	CNAG_00081	YBR055C
OG5_127092	Afu2g06090	A. fumigatus Af293	Ortholog(s) have nucleus localization	#		C3_05150W_A	CNAG_06474	YOL123W
OG5_128301	Afu2g06110	A. fumigatus Af293	Ortholog(s) have role in chromatin silencing at centromere, histone acetylation, histone exchange, mitotic sister chromatid biorientation and Ino80 complex, NuA4 histone acetyltransferase complex, Swr1 complex localization	#		C6_03350C_A	CNAG_04048	YJL081C
OG5_127417	Afu2g06140	A. fumigatus Af293	Ortholog(s) have uracil DNA N-glycosylase activity, role in DNA repair and mitochondrion, nucleus localization	#		C3_06400C_A	CNAG_00709	YML021C
OG5_126843	Afu2g06150	A. fumigatus Af293	Putative protein disulfide isomerase	#		C7_03250C_A	CNAG_06240	YCL043C
OG5_129381	Afu2g06200	A. fumigatus Af293	Ortholog(s) have role in CENP-A containing nucleosome assembly, chromatin maintenance, chromatin silencing at centromere, mitotic sister chromatid segregation and nucleoplasm localization	#		C1_04490W_A	CNAG_04079
OG5_127188	Afu2g06220	A. fumigatus Af293	Ortholog(s) have nucleus localization	#		C4_01650C_A	CNAG_01217	YKL059C
OG5_129302	Afu2g06230	A. fumigatus Af293	Ortholog(s) have glutaminase activity, imidazoleglycerol-phosphate synthase activity, role in histidine biosynthetic process and cytosol, nucleus localization	#		C7_03720C_A	CNAG_00743	YBR248C
OG5_128264	Afu2g06250	A. fumigatus Af293	Ortholog(s) have Atg12 activating enzyme activity, Atg8 activating enzyme activity	#		CR_06730W_A	CNAG_04538	YHR171W
OG5_132706	Afu2g06310	A. fumigatus Af293	Ortholog(s) have ATP-dependent RNA helicase activity and role in endonucleolytic cleavage in ITS1 upstream of 5.8S rRNA from tricistronic rRNA transcript (SSU-rRNA, 5.8S rRNA, LSU-rRNA)	#		C1_10030W_A	CNAG_02502	YGL078C
OG5_127539	Afu2g06320	A. fumigatus Af293	Ortholog(s) have single-stranded DNA binding activity and role in DNA repair, mitotic DNA replication, premeiotic DNA replication, telomere maintenance	#		C2_00380C_A	CNAG_01144	YAR007C
OG5_127550	Afu2g06330	A. fumigatus Af293	Putative ubiquitin C-terminal hydrolase	#		C2_02020W_A	CNAG_05708	YBR058C
OG5_129714	Afu2g07340	A. fumigatus Af293	Ortholog(s) have role in cleistothecium development and COP9 signalosome localization	#			CNAG_05645 CNAG_05646
OG5_127763	Afu2g07350	A. fumigatus Af293	Ortholog(s) have glutamate-5-semialdehyde dehydrogenase activity, role in proline biosynthetic process and cytosol, nucleus localization	#		C3_07220C_A	CNAG_04990	YOR323C
OG5_127236	Afu2g07380	A. fumigatus Af293	Ribosomal protein L18	#		C3_05100C_A	CNAG_01224	YNL301C YOL120C
OG5_135545	Afu2g07410	A. fumigatus Af293	Ortholog(s) have role in anisotropic cell growth, hyphal growth	#
OG5_127614	Afu2g07420	A. fumigatus Af293	Putative actin-bundling protein, fimbrin	#		C6_02730W_A	CNAG_04738	YDR129C
OG5_130188	Afu2g07430	A. fumigatus Af293	Ortholog(s) have mitochondrion localization	#		C2_03140C_A
OG5_128940	Afu2g07460	A. fumigatus Af293	Has domain(s) with predicted DNA binding, transcription coactivator activity and role in regulation of transcription, DNA-templated	#		C4_00390W_A	CNAG_00133	YMR039C
OG5_163435	Afu2g07490	A. fumigatus Af293	Ortholog of A. nidulans FGSC A4 : AN10737, A. niger CBS 513.88 : An05g00040, Aspergillus wentii : Aspwe1_0175101, Aspergillus sydowii : Aspsy1_0044731 and Aspergillus terreus NIH2624 : ATET_06858	#
OG5_126673	Afu2g07500	A. fumigatus Af293	Putative prolidase	#		C1_14450C_A C3_03560W_A	CNAG_02327 CNAG_03499 CNAG_07509	YER078C YFR006W
OG5_129538	Afu2g07520	A. fumigatus Af293	Ortholog(s) have aminopeptidase activity, epoxide hydrolase activity, role in cellular lipid metabolic process, protein catabolic process and cytosol, extracellular region, nucleus localization	#		C1_10490W_A	CNAG_02076	YNL045W
OG5_128347	Afu2g07600	A. fumigatus Af293	Ortholog(s) have GTP binding, signal recognition particle binding activity, role in protein targeting to ER and integral component of endoplasmic reticulum membrane, signal recognition particle receptor complex localization	#		CR_07660C_A	CNAG_06711	YKL154W
OG5_126662	Afu2g07620	A. fumigatus Af293	Cystathionine beta-synthase	#		C1_01870C_A	CNAG_00637	YGR155W
OG5_137943	Afu2g07680	A. fumigatus Af293	L-ornithine N5-oxygenase	#
OG5_126599	Afu2g07710	A. fumigatus Af293	Has domain(s) with predicted ATP binding, ATP-dependent helicase activity, helicase activity, nucleic acid binding, nucleoside-triphosphatase activity, nucleotide binding activity and role in mRNA processing	#		C3_01560W_A C3_04230W_A C5_05370C_A CR_02590C_A	CNAG_00960 CNAG_01734 CNAG_02303 CNAG_06626	YER013W YGL120C YKR086W YNR011C
OG5_163437	Afu2g07720	A. fumigatus Af293	Has domain(s) with predicted heme binding activity	#
OG5_126679	Afu2g07810	A. fumigatus Af293	Putative cytosolic hydroxymethyltransferase	#		C6_03760C_A C7_03330C_A	CNAG_04601	YBR263W YLR058C
OG5_127634	Afu2g07880	A. fumigatus Af293	Has domain(s) with predicted magnesium ion transmembrane transporter activity, role in magnesium ion transport and integral component of membrane localization	#		C2_10720C_A	CNAG_03135 CNAG_04710
OG5_128125	Afu2g07960	A. fumigatus Af293	Ortholog(s) have role in regulation of translational elongation and cytosolic ribosome, extracellular region, mitochondrion localization	#		C2_10550C_A	CNAG_03748	YGL195W
OG5_126940	Afu2g07970	A. fumigatus Af293	60S ribosomal protein L19	#		C3_04500C_A	CNAG_04448	YBL027W YBR084C-A
OG5_159231	Afu2g08010	A. fumigatus Af293	Ortholog of A. nidulans FGSC A4 : AN5848, A. niger CBS 513.88 : An05g00570, A. oryzae RIB40 : AO090011000900, Aspergillus wentii : Aspwe1_0031468, Aspwe1_0628489 and Aspergillus sydowii : Aspsy1_0044787	#
OG5_152711	Afu2g08040	A. fumigatus Af293	C6 finger domain protein	#
OG5_152713	Afu2g08090	A. fumigatus Af293	Protein of unknown function, phoB-regulated	#
OG5_126988	Afu2g08130	A. fumigatus Af293	60S ribosomal protein L44	#		C1_10390C_A	CNAG_04884	YHR141C YNL162W
OG5_128690	Afu2g08190	A. fumigatus Af293	Ortholog(s) have intracellular localization	#		CR_04650W_A	CNAG_01110	YOR265W
OG5_159233	Afu2g08290	A. fumigatus Af293	Ortholog of A. nidulans FGSC A4 : AN6169, A. niger CBS 513.88 : An05g00900, A. oryzae RIB40 : AO090011000875, Aspergillus wentii : Aspwe1_0674836 and Aspergillus sydowii : Aspsy1_0058068	#
OG5_126793	Afu2g08360	A. fumigatus Af293	Orotidine 5'-monophosphate decarboxylase	#		C3_01350C_A CR_01650W_A	CNAG_03196 CNAG_04961	YEL021W YML106W YMR271C
OG5_128200	Afu2g08380	A. fumigatus Af293	Ortholog of A. nidulans FGSC A4 : AN6159, A. niger CBS 513.88 : An12g03600, A. oryzae RIB40 : AO090011000863, Aspergillus wentii : Aspwe1_0176103 and Aspergillus sydowii : Aspsy1_0058057	#		C2_06940C_A	CNAG_05860	YNR019W
OG5_128052	Afu2g08390	A. fumigatus Af293	Ortholog(s) have role in mRNA 3'-end processing and cytosol, mRNA cleavage and polyadenylation specificity factor complex, nuclear chromatin localization	#		C1_11090C_A	CNAG_01630	YNL317W
OG5_155696	Afu2g08440	A. fumigatus Af293	Has domain(s) with predicted ubiquitinyl hydrolase activity and role in protein deubiquitination, ubiquitin-dependent protein catabolic process	#
OG5_128260	Afu2g08460	A. fumigatus Af293	Ortholog(s) have mRNA binding, pseudouridine synthase activity, role in mRNA pseudouridine synthesis, snRNA pseudouridine synthesis, tRNA pseudouridine synthesis and nucleus localization	#		C6_02350C_A	CNAG_06353	YGL063W YPL212C
OG5_136971	Afu2g08480	A. fumigatus Af293	ATP-dependent RNA helicase	#		C6_02380W_A	CNAG_03081	YGL064C
OG5_126678	Afu2g08520	A. fumigatus Af293	Ortholog(s) have structural constituent of ribosome activity and mitochondrial large ribosomal subunit localization	#		C5_00130C_A C6_02070C_A	CNAG_01976 CNAG_02923	YBL087C YER117W YKL170W
OG5_128243	Afu2g08540	A. fumigatus Af293	Ortholog(s) have DNA-directed RNA polymerase activity, RNA-directed RNA polymerase activity	#		C2_07200W_A	CNAG_05146	YGL070C
OG5_128367	Afu2g08550	A. fumigatus Af293	Parvulin-like peptidyl-prolyl cis-trans isomerase	#		C1_04410C_A	CNAG_01839	YJR017C
OG5_127988	Afu2g08570	A. fumigatus Af293	Ortholog(s) have RNA cap binding activity, role in mRNA splicing, via spliceosome and commitment complex, cytosol, mitotic spindle, nuclear cap binding complex localization	#		C1_04790W_A	CNAG_05196	YPL178W
OG5_126904	Afu2g08600	A. fumigatus Af293	Ortholog(s) have 1-acylglycerol-3-phosphate O-acyltransferase activity, role in glycerophospholipid biosynthetic process and endoplasmic reticulum, lipid particle, plasma membrane localization	#		C3_02600C_A	CNAG_05247	YDL052C
OG5_127493	Afu2g08670	A. fumigatus Af293	Ortholog(s) have acetyl-CoA carboxylase activity, biotin carboxylase activity and role in long-chain fatty acid biosynthetic process, protein import into nucleus	#		CR_00640W_A	CNAG_05759	YNR016C
OG5_130271	Afu2g08730	A. fumigatus Af293	Ortholog of A. nidulans FGSC A4 : AN6123, A. niger CBS 513.88 : An12g04060, A. oryzae RIB40 : AO090011000832, Aspergillus wentii : Aspwe1_0677357 and Aspergillus sydowii : Aspsy1_0058030	#			CNAG_01910
OG5_128153	Afu2g08750	A. fumigatus Af293	Ortholog(s) have endoribonuclease activity, exodeoxyribonuclease activity, single-stranded DNA endodeoxyribonuclease activity	#		C5_00280C_A	CNAG_02204	YJL208C
OG5_129487	Afu2g08770	A. fumigatus Af293	Has domain(s) with predicted zinc ion binding activity	#			CNAG_01058
OG5_159238	Afu2g08820	A. fumigatus Af293	Ortholog of A. nidulans FGSC A4 : AN6116, A. niger CBS 513.88 : An12g04450, A. oryzae RIB40 : AO090011000818, Aspergillus wentii : Aspwe1_0044988 and Aspergillus sydowii : Aspsy1_0045203	#
OG5_126610	Afu2g08850	A. fumigatus Af293	Ortholog(s) have phospholipid-translocating ATPase activity	#		C3_03250W_A C3_07230W_A C5_00570W_A	CNAG_00383 CNAG_01278 CNAG_06469	YAL026C YDR093W YER166W
OG5_126882	Afu2g08860	A. fumigatus Af293	Ortholog(s) have cytosol, exosome (RNase complex), nucleus localization	#		C2_09160W_A	CNAG_00853 CNAG_01693	YDR280W
OG5_159857	Afu2g08880	A. fumigatus Af293	Has domain(s) with predicted RNA polymerase II transcription cofactor activity, role in regulation of transcription from RNA polymerase II promoter and mediator complex localization	#
OG5_128015	Afu2g08970	A. fumigatus Af293	Ortholog(s) have cytosol localization	#		C3_02860W_A	CNAG_04230	YPL214C
OG5_127779	Afu2g08990	A. fumigatus Af293	Ortholog(s) have GDP-dissociation inhibitor activity, GTPase activator activity, translation initiation factor activity, translation initiation factor binding activity	#		C5_02490C_A	CNAG_01709	YPR041W
OG5_127375	Afu2g09010	A. fumigatus Af293	Ortholog(s) have DNA ligase (ATP) activity, role in DNA ligation, DNA repair, Okazaki fragment processing involved in mitotic DNA replication and mitochondrion, nucleus localization	#		C3_00830C_A	CNAG_04278	YDL164C
OG5_132035	Afu2g09030	A. fumigatus Af293	Secreted dipeptidyl-peptidase	#			CNAG_07771
OG5_127631	Afu2g09060	A. fumigatus Af293	Ortholog(s) have ATP-dependent 3'-5' DNA helicase activity, ATP-dependent four-way junction helicase activity, DNA replication origin binding, chromatin binding and single-stranded DNA binding, more	#		C1_12550C_A	CNAG_06182	YPR019W
OG5_127772	Afu2g09090	A. fumigatus Af293	Ortholog(s) have role in mitochondrion inheritance, negative regulation of proteolysis, protein folding, replicative cell aging and mitochondrial inner membrane, peroxisomal importomer complex, plasma membrane localization	#		C3_05030W_A	CNAG_00006	YGR231C
OG5_142742	Afu2g09120	A. fumigatus Af293	Has domain(s) with predicted ATP binding, DNA binding, helicase activity, methyltransferase activity, nucleic acid binding, zinc ion binding activity and role in DNA methylation	#			CNAG_07552
OG5_127830	Afu2g09130	A. fumigatus Af293	Putative NADH-ubiquinone dehydrogenase, 24 kDa subunit	#		C2_00400C_A	CNAG_01470
OG5_128139	Afu2g09140	A. fumigatus Af293	Ortholog of A. niger CBS 513.88 : An12g04790, Aspergillus clavatus NRRL 1 : ACLA_080950, Aspergillus niger ATCC 1015 : 42387-mRNA and Aspergillus tubingensis : Asptu1_0047655	#		C4_05960W_A	CNAG_05614	YGL221C
OG5_126848	Afu2g09160	A. fumigatus Af293	Ortholog(s) have cytosol, nucleus localization	#		C7_00330C_A	CNAG_03953	YGL169W
OG5_127005	Afu2g09200	A. fumigatus Af293	60S ribosomal protein L30	#		C4_04900W_A	CNAG_00232	YGL030W
OG5_126951	Afu2g09210	A. fumigatus Af293	60S ribosomal protein L10	#		C1_02460W_A	CNAG_03739	YLR075W
OG5_126788	Afu2g09290	A. fumigatus Af293	Putative antigenic mitochondrial protein	#		CR_06490C_A	CNAG_03891	YLR259C
OG5_127774	Afu2g09490	A. fumigatus Af293	Eukaryotic translation initiation factor subunit eIF-4F	#		C2_08760C_A	CNAG_00386 CNAG_00402	YGL049C YGR162W
OG5_126858	Afu2g09550	A. fumigatus Af293	Ortholog(s) have biotin-[acetyl-CoA-carboxylase] ligase activity, biotin-[pyruvate-carboxylase] ligase activity, role in protein biotinylation and cytoplasm, nucleus localization	#		CR_10620C_A	CNAG_01565	YDL141W
OG5_135765	Afu2g09560	A. fumigatus Af293	Ortholog(s) have single-stranded DNA binding activity and role in DNA strand renaturation, cellular response to drug, interstrand cross-link repair, mitochondrial genome maintenance, recombinational repair	#		C1_02660C_A	CNAG_04267	YJR144W
OG5_126737	Afu2g09650	A. fumigatus Af293	Aspartate transaminase	#		C2_05250C_A CR_07620W_A	CNAG_06026 CNAG_06088	YKL106W YLR027C
OG5_130691	Afu2g09700	A. fumigatus Af293	Ortholog(s) have superoxide dismutase copper chaperone activity, role in cellular copper ion homeostasis, cellular response to metal ion, intracellular copper ion transport and cytosol, mitochondrial inner membrane, nucleus localization	#		C1_07180W_A	CNAG_02292	YMR038C
OG5_129183	Afu2g09710	A. fumigatus Af293	Putative protein kinase	#			CNAG_00415
OG5_159242	Afu2g09760	A. fumigatus Af293	Has domain(s) with predicted structural constituent of ribosome activity, role in translation and ribosome localization	#
OG5_126980	Afu2g09790	A. fumigatus Af293	Putative glucose-6-phosphate isomerase	#		CR_06340C_A	CNAG_03916	YBR196C
OG5_129375	Afu2g09800	A. fumigatus Af293	Ortholog(s) have U1 snRNP, cytosol localization	#			CNAG_03027
OG5_127251	Afu2g09830	A. fumigatus Af293	Ortholog(s) have GTPase activator activity and role in COPI coating of Golgi vesicle, ER to Golgi vesicle-mediated transport, retrograde vesicle-mediated transport, Golgi to ER	#		C3_00240C_A	CNAG_05314	YER122C YNL204C
OG5_141379	Afu2g09850	A. fumigatus Af293	Putative oxidoreductase, 2-nitropropane dioxygenase family	#			CNAG_05644
OG5_128530	Afu2g09870	A. fumigatus Af293	Eukaryotic translation initiation factor 3 subunit G	#		C1_14260C_A	CNAG_02657	YDR429C
OG5_126601	Afu2g09910	A. fumigatus Af293	Putative long chain fatty acid CoA ligase	#		C2_06070W_A C3_02810C_A C3_05980C_A C7_04180W_A CR_10160W_A	CNAG_03019 CNAG_04485	YER015W YIL009W YMR246W YOR317W
OG5_187593	Afu2g09940	A. fumigatus Af293	Ortholog of A. nidulans FGSC A4 : AN6012, A. niger CBS 513.88 : An16g05120, A. oryzae RIB40 : AO090011000973, Aspergillus wentii : Aspwe1_0054408 and Aspergillus sydowii : Aspsy1_0089386	#
OG5_126744	Afu2g09960	A. fumigatus Af293	Putative mitochondrial Hsp70 chaperone	#		C2_07380W_A C7_04010W_A	CNAG_05199	YEL030W YJR045C YLR369W
OG5_127731	Afu2g10010	A. fumigatus Af293	Ortholog(s) have cytosol, nuclear envelope localization	#		C4_00540C_A		YJR132W
OG5_132162	Afu2g10030	A. fumigatus Af293	Immunoreactive protein	#		C5_04470C_A	CNAG_02843
OG5_126835	Afu2g10070	A. fumigatus Af293	Putative carbamoyl-phosphate synthetase, large subunit	#		CR_01330W_A CR_07050C_A	CNAG_06112 CNAG_07373	YJL130C YJR109C
OG5_126687	Afu2g10090	A. fumigatus Af293	40S ribosomal protein S15	#		C3_04670C_A CR_07760W_A	CNAG_02709 CNAG_06633	YNR037C YOL040C
OG5_126845	Afu2g10100	A. fumigatus Af293	Allergen Asp f 8	#		C3_04680W_A CR_08360C_A	CNAG_05762	YDR382W YOL039W
OG5_155707	Afu2g10110	A. fumigatus Af293	Ortholog of A. nidulans FGSC A4 : AN5995, A. niger CBS 513.88 : An16g04920, A. oryzae RIB40 : AO090011000625, Aspergillus wentii : Aspwe1_0045120 and Aspergillus sydowii : Aspsy1_0031289	#
OG5_131747	Afu2g10170	A. fumigatus Af293	Protein of unknown function identified by mass spectrometry	#		CR_00090C_A	CNAG_00932	YMR090W
OG5_126583	Afu2g10220	A. fumigatus Af293	Putative glycerol dehydrogenase	#		C3_06860C_A C3_07330W_A C3_07340W_A C5_02930C_A	CNAG_01257 CNAG_01615 CNAG_01896 CNAG_02478 CNAG_03983 CNAG_07801	YDR368W YHR104W YJR096W YOR120W
OG5_127212	Afu2g10270	A. fumigatus Af293	Tor kinase, involved in regulation cell wall biosynthesis and nutrient sensing	#		C2_07330W_A	CNAG_06642	YJR066W YKL203C
OG5_127062	Afu2g10280	A. fumigatus Af293	Ortholog(s) have carbonyl reductase (NADPH) activity and cytosol, nucleus localization	#		C1_09230C_A C2_05560W_A C2_06720W_A C5_02860C_A C6_03240W_A CR_01810C_A	CNAG_02181 CNAG_02182 CNAG_03400	YDR541C YGL039W YGL157W YOL151W
OG5_163443	Afu2g10290	A. fumigatus Af293	Ortholog(s) have mitochondrial ribosome localization	#
OG5_126867	Afu2g10300	A. fumigatus Af293	40S ribosomal protein S17	#		C1_10870W_A	CNAG_01170	YDR447C YML024W
OG5_136435	Afu2g10320	A. fumigatus Af293	Ortholog of A. nidulans FGSC A4 : AN5981, A. niger CBS 513.88 : An16g04670, A. oryzae RIB40 : AO090011000606, Aspergillus wentii : Aspwe1_0186299 and Aspergillus sydowii : Aspsy1_0057885	#		C1_07540C_A	CNAG_01261	YJL020C
OG5_127081	Afu2g10340	A. fumigatus Af293	Ortholog(s) have role in filamentous growth and cytosol, mitotic spindle pole body, nucleus localization	#		C1_14040W_A C3_02430W_A	CNAG_03928 CNAG_05248	YJR005W YKL135C
OG5_128650	Afu2g10380	A. fumigatus Af293	Has domain(s) with predicted translation initiation factor activity and eukaryotic translation initiation factor 3 complex localization	#			CNAG_05105
OG5_159247	Afu2g10420	A. fumigatus Af293	Has domain(s) with predicted catalytic activity and role in metabolic process	#
OG5_126681	Afu2g10440	A. fumigatus Af293	Ortholog(s) have mRNA binding, small ribosomal subunit rRNA binding activity and role in maturation of SSU-rRNA from tricistronic rRNA transcript (SSU-rRNA, 5.8S rRNA, LSU-rRNA), ribosomal small subunit assembly	#		C1_06450C_A	CNAG_05904	YCR031C YJL191W
OG5_126930	Afu2g10500	A. fumigatus Af293	40S ribosomal protein Rps16	#		C1_03030W_A	CNAG_03780	YDL083C YMR143W
OG5_127268	Afu2g10510	A. fumigatus Af293	Ortholog(s) have structural constituent of ribosome activity and fungal-type vacuole, mitochondrial large ribosomal subunit localization	#		C1_01580W_A	CNAG_03810	YOR150W
OG5_131320	Afu2g10520	A. fumigatus Af293	Putative urate oxidase	#		C2_00180C_A	CNAG_04307
OG5_149399	Afu2g10550	A. fumigatus Af293	protein of unknown function	#
OG5_152721	Afu2g10590	A. fumigatus Af293	Ortholog(s) have protein disulfide isomerase activity, role in protein folding and Golgi apparatus, endoplasmic reticulum localization	#
OG5_159248	Afu2g10600	A. fumigatus Af293	Putative NADH dehydrogenase	#
OG5_127760	Afu2g10610	A. fumigatus Af293	Ortholog(s) have ubiquitin binding activity	#		C6_02260C_A	CNAG_04074	YGL137W
OG5_126635	Afu2g10620	A. fumigatus Af293	Ortholog(s) have protein serine/threonine kinase activity, protein serine/threonine kinase inhibitor activity	#		C1_08540C_A	CNAG_04678	YKL126W YMR104C
OG5_140240	Afu2g10660	A. fumigatus Af293	Putative mannitol-1-phosphate dehydrogenase	#
OG5_127743	Afu2g10690	A. fumigatus Af293	Putative MFS phosphate transporter	#		C1_11480W_A	CNAG_02777 CNAG_05459	YML123C
OG5_128177	Afu2g10730	A. fumigatus Af293	Ortholog(s) have DNA replication origin binding, DNA-directed DNA polymerase activity, chromatin binding, single-stranded DNA binding activity	#		C3_04300C_A	CNAG_06607	YNL102W
OG5_128612	Afu2g10740	A. fumigatus Af293	Ortholog(s) have role in thiamine biosynthetic process and cytosol localization	#		C2_03370W_A	CNAG_03592	YOL055C YPL258C YPR121W
OG5_126772	Afu2g10750	A. fumigatus Af293	Putative RNA helicase	#		CR_02530W_A	CNAG_07676	YNL112W
OG5_138613	Afu2g10770	A. fumigatus Af293	putative transcription factor	#		C3_07730W_A	CNAG_05940
OG5_155713	Afu2g10790	A. fumigatus Af293	Ortholog of A. nidulans FGSC A4 : AN5927, A. oryzae RIB40 : AO090011000964, Aspergillus wentii : Aspwe1_0117218, Aspergillus sydowii : Aspsy1_0132184 and Aspergillus terreus NIH2624 : ATET_01498	#
OG5_142748	Afu2g10855	A. fumigatus Af293	Ortholog(s) have role in adenine biosynthetic process	#			CNAG_03543
OG5_142749	Afu2g10890	A. fumigatus Af293	Ortholog(s) have cytosol localization	#				YPL070W
OG5_128562	Afu2g10920	A. fumigatus Af293	Putative enoyl-CoA hydratase/isomerase family protein with a predicted role in beta oxidation of fatty acids	#			CNAG_04531
OG5_169042	Afu2g10960	A. fumigatus Af293	Putative alcohol dehydrogenase	#
OG5_129924	Afu2g11000	A. fumigatus Af293	Ortholog(s) have RNA polymerase II C-terminal domain phosphoserine binding, RNA polymerase II core binding, chromatin binding and transcription factor activity, more	#		C2_08630C_A	CNAG_02232	YBR279W
OG5_127289	Afu2g11010	A. fumigatus Af293	Ortholog(s) have dihydroorotate dehydrogenase activity, orotate reductase (NADH) activity, role in 'de novo' pyrimidine nucleobase biosynthetic process and mitochondrial membrane localization	#		C1_09720W_A	CNAG_02794	YKL216W
OG5_129825	Afu2g11040	A. fumigatus Af293	Has domain(s) with predicted ubiquitin-protein transferase activity, role in protein ubiquitination and ubiquitin ligase complex localization	#		C4_05250W_A
OG5_127366	Afu2g11060	A. fumigatus Af293	Putative acylCoA binding family protein	#		C7_00750W_A	CNAG_01191 CNAG_06140	YGR037C
OG5_127360	Afu2g11110	A. fumigatus Af293	Ortholog(s) have ATPase activity, DNA/DNA annealing activity and role in mitotic chromosome condensation	#		C2_08560W_A	CNAG_03148	YFR031C
OG5_163445	Afu2g11120	A. fumigatus Af293	Has domain(s) with predicted methyltransferase activity	#
OG5_140241	Afu2g11140	A. fumigatus Af293	Ortholog(s) have structural constituent of ribosome activity and mitochondrial large ribosomal subunit localization	#		CR_07320C_A		YLR439W
OG5_127353	Afu2g11150	A. fumigatus Af293	Putative secretory-pathway GDP dissociation inhibitor	#		C1_14440C_A	CNAG_03591	YER136W
OG5_129711	Afu2g11170	A. fumigatus Af293	Has domain(s) with predicted nucleoside-triphosphatase activity, nucleotide binding activity	#		C5_02150C_A	CNAG_06183	YPR162C
OG5_127864	Afu2g11260	A. fumigatus Af293	Putative 3-isopropylmalate dehydratase with a predicted role in nitrogen metabolism	#		C4_04410C_A CR_00360C_A	CNAG_00237 CNAG_02565	YDR234W YGL009C
OG5_127904	Afu2g11330	A. fumigatus Af293	Ortholog(s) have role in cellular metal ion homeostasis, cellular response to biotic stimulus and cellular response to starvation, more	#		C2_04150C_A	CNAG_05688	YGR020C
OG5_127855	Afu2g11380	A. fumigatus Af293	Ortholog(s) have role in endonucleolytic cleavage in ITS1 to separate SSU-rRNA from 5.8S rRNA and LSU-rRNA from tricistronic rRNA transcript (SSU-rRNA, 5.8S rRNA, LSU-rRNA)	#		C1_11420W_A	CNAG_01437	YCL059C
OG5_127593	Afu2g11440	A. fumigatus Af293	Putative proteasome component	#		CR_06750C_A	CNAG_05475	YGR253C
OG5_128126	Afu2g11450	A. fumigatus Af293	Has domain(s) with predicted methyltransferase activity	#		C2_08480W_A	CNAG_01104	YDR083W
OG5_159252	Afu2g11460	A. fumigatus Af293	C6 finger domain protein	#
OG5_135767	Afu2g11470	A. fumigatus Af293	Ortholog of A. nidulans FGSC A4 : AN10752, A. niger CBS 513.88 : An02g03450, Neosartorya fischeri NRRL 181 : NFIA_086710, Aspergillus wentii : Aspwe1_0044288 and Aspergillus versicolor : Aspve1_0040617	#		C4_05550C_A	CNAG_02726	YIL041W
OG5_127411	Afu2g11510	A. fumigatus Af293	Ortholog(s) have role in assembly of large subunit precursor of preribosome, cellular response to drug, rRNA processing, ribosomal large subunit biogenesis, ribosomal subunit export from nucleus	#		C3_06030W_A	CNAG_06468	YPL093W
OG5_126812	Afu2g11540	A. fumigatus Af293	Ortholog(s) have ketoreductase activity, role in fatty acid elongation, sphingolipid biosynthetic process, very long-chain fatty acid biosynthetic process and endoplasmic reticulum membrane localization	#		CR_06070W_A	CNAG_04488	YBR159W
OG5_129227	Afu2g11560	A. fumigatus Af293	Ortholog(s) have UDP-glucose:hexose-1-phosphate uridylyltransferase activity, role in UDP-D-galactose biosynthetic process, galactose metabolic process, protein galactosylation and cytosol, nucleus localization	#		C1_02180W_A	CNAG_03875 CNAG_06052	YBR018C
OG5_126809	Afu2g11600	A. fumigatus Af293	Has domain(s) with predicted coenzyme binding, oxidoreductase activity, acting on the CH-OH group of donors, NAD or NADP as acceptor, phosphogluconate dehydrogenase (decarboxylating) activity	#		C6_02890C_A	CNAG_00275 CNAG_02590 CNAG_02765
OG5_127807	Afu2g11680	A. fumigatus Af293	Ortholog(s) have cytosol, nucleus localization	#		CR_03020C_A	CNAG_01351	YBR242W YGL101W
OG5_127985	Afu2g11700	A. fumigatus Af293	Ortholog(s) have bis(5'-nucleosyl)-tetraphosphatase (asymmetrical) activity, nucleoside-triphosphatase activity, role in adenosine catabolic process and cytosol, mitochondrion, nucleus localization	#		C3_06340W_A	CNAG_05545	YDR305C
OG5_126991	Afu2g11740	A. fumigatus Af293	Ortholog(s) have ATP-dependent peptidase activity, role in chaperone-mediated protein complex assembly, misfolded or incompletely synthesized protein catabolic process and mitochondrial matrix localization	#		C3_05360C_A CR_04340W_A	CNAG_01266	YBL022C
OG5_126952	Afu2g11750	A. fumigatus Af293	Ortholog(s) have mitochondrion localization	#		C5_03600W_A	CNAG_01696	YFL016C
OG5_135768	Afu2g11780	A. fumigatus Af293	Ortholog(s) have sequence-specific DNA binding, transcription factor activity, sequence-specific DNA binding, transcription regulatory region DNA binding activity	#		C2_10540W_A C5_02940C_A		YGL035C
OG5_128760	Afu2g11800	A. fumigatus Af293	Ortholog(s) have RNA cap binding, chromatin binding, mRNA binding activity and role in deadenylation-dependent decapping of nuclear-transcribed mRNA	#		CR_08930C_A	CNAG_04980	YJL124C
OG5_129095	Afu2g11810	A. fumigatus Af293	Ortholog(s) have mRNA binding activity and 90S preribosome, cytoplasm, mitotic spindle pole body, nucleolus localization	#		C7_01030C_A	CNAG_06277	YPL012W
OG5_128428	Afu2g11840	A. fumigatus Af293	Transcriptional corepressor	#		C3_07020W_A	CNAG_01902	YBR112C
OG5_126874	Afu2g11850	A. fumigatus Af293	Allergenic ribosomal L3 protein	#		C2_09430W_A	CNAG_01884	YOR063W
OG5_127409	Afu2g11900	A. fumigatus Af293	Putative pyruvate dehydrogenase kinase	#		CR_08860W_A	CNAG_00047 CNAG_04108
OG5_128176	Afu2g11940	A. fumigatus Af293	Adenylosuccinate lyase	#		CR_06150C_A	CNAG_03270	YLR359W
OG5_128815	Afu2g11990	A. fumigatus Af293	Putative pten 3-phosphoinositide phosphatase alpha with a predicted role in lipid metabolism	#		C7_02650W_A		YNL128W
OG5_129129	Afu2g12060	A. fumigatus Af293	Ortholog of A. nidulans FGSC A4 : AN6217, A. niger CBS 513.88 : An02g04130, A. oryzae RIB40 : AO090026000440, Aspergillus wentii : Aspwe1_0053972 and Aspergillus sydowii : Aspsy1_0152133	#		CR_01680C_A	CNAG_00693 CNAG_05294	YFL009W
OG5_163450	Afu2g12100	A. fumigatus Af293	Ortholog of A. nidulans FGSC A4 : AN10785, A. niger CBS 513.88 : An02g04170, A. oryzae RIB40 : AO090026000436, Aspergillus wentii : Aspwe1_0659662 and Aspergillus sydowii : Aspsy1_0151797	#
OG5_127371	Afu2g12110	A. fumigatus Af293	Ortholog(s) have cytoplasm localization	#		C3_01190C_A C3_02290W_A	CNAG_06179 CNAG_07342	YDL001W YDR282C
OG5_139340	Afu2g12120	A. fumigatus Af293	Ortholog of A. nidulans FGSC A4 : AN10798, A. niger CBS 513.88 : An02g04190, A. oryzae RIB40 : AO090026000434, Aspergillus wentii : Aspwe1_0031256 and Aspergillus terreus NIH2624 : ATET_01148	#		C3_00370C_A		YOR078W
OG5_142751	Afu2g12130	A. fumigatus Af293	Ortholog(s) have cytosol, trimeric positive transcription elongation factor complex b localization	#			CNAG_04545
OG5_127263	Afu2g12150	A. fumigatus Af293	Ortholog(s) have role in rRNA processing, ribosomal large subunit assembly and mitochondrion, mitotic spindle pole body, nucleoplasm, preribosome, large subunit precursor localization	#		C4_00970C_A	CNAG_07855	YLR106C
OG5_144549	Afu2g12160	A. fumigatus Af293	Ortholog of A. nidulans FGSC A4 : AN6309, A. niger CBS 513.88 : An02g04230, A. oryzae RIB40 : AO090026000430, Aspergillus wentii : Aspwe1_0044446 and Aspergillus sydowii : Aspsy1_0045350	#			CNAG_07360
OG5_128947	Afu2g12180	A. fumigatus Af293	Ortholog(s) have Golgi apparatus, endoplasmic reticulum, fungal-type vacuole membrane localization	#		C2_07810W_A	CNAG_04111
OG5_126748	Afu2g12200	A. fumigatus Af293	cAMP-dependent protein kinase catalytic subunit	#		C1_10220C_A C2_07210C_A	CNAG_00396 CNAG_04162	YKL166C YPL203W
OG5_127465	Afu2g12220	A. fumigatus Af293	Ortholog(s) have role in DNA strand elongation involved in DNA replication, UV-damage excision repair, mitotic DNA replication and Elg1 RFC-like complex, nucleus localization	#		C2_05790C_A	CNAG_07539	YOR217W
OG5_127517	Afu2g12230	A. fumigatus Af293	Ortholog(s) have structural constituent of ribosome activity, role in mitochondrial translation and mitochondrial large ribosomal subunit localization	#		C2_01030W_A	CNAG_00535	YBL038W
OG5_127765	Afu2g12250	A. fumigatus Af293	Ortholog(s) have role in DNA strand elongation involved in DNA replication, UV-damage excision repair and Elg1 RFC-like complex, cytosol, nucleus localization	#		C1_00280C_A C2_00950C_A	CNAG_03956	YBR087W
OG5_127249	Afu2g12400	A. fumigatus Af293	Putative ATP synthase oligomycin sensitivity conferral protein	#		C3_00460W_A	CNAG_01204	YDR298C
OG5_134516	Afu2g12410	A. fumigatus Af293	Ortholog(s) have cytoplasm localization	#		C3_03410C_A	CNAG_02079	YMR196W
OG5_137420	Afu2g12520	A. fumigatus Af293	Ortholog of A. nidulans FGSC A4 : AN6280, A. niger CBS 513.88 : An02g04750, A. oryzae RIB40 : AO090026000847, Aspergillus wentii : Aspwe1_0044488 and Aspergillus sydowii : Aspsy1_0150855	#		C2_05370C_A		YDL076C
OG5_129452	Afu2g12530	A. fumigatus Af293	Putative carnitine acetyl transferase with a predicted role in acetate metabolism	#		C4_02020W_A	CNAG_00537	YML042W
OG5_159258	Afu2g12570	A. fumigatus Af293	Ortholog of A. nidulans FGSC A4 : AN6275, A. niger CBS 513.88 : An02g01500, A. oryzae RIB40 : AO090026000362, Aspergillus wentii : Aspwe1_0116943 and Aspergillus sydowii : Aspsy1_0151369	#
OG5_130444	Afu2g12580	A. fumigatus Af293	Ortholog(s) have endoplasmic reticulum localization	#		C1_03340C_A	CNAG_04556	YPL094C
OG5_128406	Afu2g12610	A. fumigatus Af293	Ortholog(s) have NADP binding, NADPH-adrenodoxin reductase activity, ferredoxin-NADP+ reductase activity, flavin adenine dinucleotide binding activity and mitochondrion localization	#		C2_04880C_A	CNAG_05035	YDR376W
OG5_128102	Afu2g12780	A. fumigatus Af293	Ortholog of A. nidulans FGSC A4 : AN5364, A. fumigatus Af293 : Afu4g01160, Neosartorya fischeri NRRL 181 : NFIA_044160, NFIA_087930 and Aspergillus wentii : Aspwe1_0097047	#
OG5_127387	Afu2g12870	A. fumigatus Af293	Putative vesicular-fusion protein	#		CR_01350C_A	CNAG_04401	YBL050W
OG5_128208	Afu2g12880	A. fumigatus Af293	Ortholog(s) have nucleus localization	#		CR_08490W_A	CNAG_02328	YDL060W
OG5_127796	Afu2g12890	A. fumigatus Af293	Ortholog(s) have role in endonucleolytic cleavage in 5'-ETS of tricistronic rRNA transcript (SSU-rRNA, 5.8S rRNA and LSU-rRNA), more	#		C1_09710C_A	CNAG_06748 CNAG_07466	YER082C
OG5_140242	Afu2g12920	A. fumigatus Af293	Has domain(s) with predicted ATP binding, nucleoside-triphosphatase activity, nucleotide binding activity	#
OG5_127506	Afu2g12980	A. fumigatus Af293	Putative protein transport protein	#		C1_06930W_A	CNAG_04803	YDL195W
OG5_128087	Afu2g13010	A. fumigatus Af293	Putative cytochrome c oxidase polypeptide	#		C6_04250W_A	CNAG_05839	YLR038C
OG5_130337	Afu2g13020	A. fumigatus Af293	Ortholog(s) have dicarboxylic acid transmembrane transporter activity, role in dicarboxylic acid transport and mitochondrial envelope, plasma membrane localization	#		C6_03390W_A	CNAG_04712	YLR348C
OG5_128825	Afu2g13030	A. fumigatus Af293	Ortholog(s) have phenylalanine-tRNA ligase activity, role in mitochondrial phenylalanyl-tRNA aminoacylation and mitochondrion localization	#		C2_00850W_A	CNAG_01522	YPR047W
OG5_126978	Afu2g13040	A. fumigatus Af293	Mitochondrial co-chaperone	#		CR_01390W_A	CNAG_01881 CNAG_06968	YOR232W
OG5_129077	Afu2g13070	A. fumigatus Af293	Ortholog(s) have cytosol, nucleus localization	#		C2_00230W_A	CNAG_04656	YGL017W
OG5_127622	Afu2g13090	A. fumigatus Af293	Ortholog(s) have DNA binding, RNA polymerase II activity, RNA-directed RNA polymerase activity, role in response to drug, termination of RNA polymerase II transcription and DNA-directed RNA polymerase II, core complex, cytosol localization	#		C4_05630W_A	CNAG_02022	YIL021W
OG5_127365	Afu2g13110	A. fumigatus Af293	Cytochrome c	#		C2_10110W_A	CNAG_00716	YEL039C YJR048W
OG5_159263	Afu2g13120	A. fumigatus Af293	Ortholog of A. nidulans FGSC A4 : AN6245, A. niger CBS 513.88 : An02g01860, A. oryzae RIB40 : AO090026000269, Aspergillus wentii : Aspwe1_0031335 and Aspergillus sydowii : Aspsy1_0150794	#
OG5_127061	Afu2g13240	A. fumigatus Af293	Putative V-type ATPase, B subunit	#		CR_05780W_A	CNAG_04439	YBR127C
OG5_128016	Afu2g13250	A. fumigatus Af293	Putative bifunctional tryptophan synthase	#		C4_06110C_A	CNAG_00649	YGL026C
OG5_136873	Afu2g13380	A. fumigatus Af293	Ortholog(s) have RNA polymerase II transcription factor activity, sequence-specific DNA binding, sequence-specific DNA binding activity	#		CR_02850C_A		YJL110C YKR034W
OG5_132930	Afu2g13430	A. fumigatus Af293	putative chitin synthase	#			CNAG_00546 CNAG_05818
OG5_132930	Afu2g13440	A. fumigatus Af293	Putative class V chitin synthase	#			CNAG_00546 CNAG_05818
OG5_130174	Afu2g13450	A. fumigatus Af293	Ortholog(s) have microtubule plus-end binding activity	#			CNAG_01051
OG5_130769	Afu2g13460	A. fumigatus Af293	Ortholog(s) have alpha-amylase activity, role in carbohydrate catabolic process and cell septum, cell wall-bounded periplasmic space, extracellular region, fungal-type cell wall, hyphal septin band, spitzenkorper localization	#			CNAG_01940 CNAG_02189
OG5_130972	Afu2g13470	A. fumigatus Af293	Ortholog(s) have nucleotidase activity, role in pyrimidine nucleobase metabolic process and cytosol, nucleus localization	#		C5_04360C_A		YER037W YGL224C
OG5_132642	Afu2g13490	A. fumigatus Af293	Has domain(s) with predicted RNA binding activity	#		C3_05290C_A	CNAG_00635	YLL032C
OG5_126923	Afu2g13530	A. fumigatus Af293	Putative translation elongation factor EF-2 subunit	#		C2_03100W_A	CNAG_06840	YDR385W YOR133W
OG5_129444	Afu2g13540	A. fumigatus Af293	Ortholog(s) have role in regulation of heterochromatin domain assembly and NURS complex, nuclear body, nuclear chromatin localization	#			CNAG_02597
OG5_127790	Afu2g13570	A. fumigatus Af293	Ortholog(s) have mitotic spindle, nucleolus localization	#		C3_01000W_A	CNAG_01715	YPL217C
OG5_139345	Afu2g13590	A. fumigatus Af293	Transcript up-regulated in conidia exposed to neutrophils	#		C4_02340W_A		YNL015W
OG5_127007	Afu2g13630	A. fumigatus Af293	Putative amino transferase	#		C2_00340C_A C6_00210W_A	CNAG_03808 CNAG_03828 CNAG_05820 CNAG_06555	YER152C YGL202W
OG5_126600	Afu2g13680	A. fumigatus Af293	Putative calcium/calmodulin-dependent protein kinase	#		C2_10260C_A	CNAG_04272 CNAG_05439	YFR014C YOL016C
OG5_127839	Afu2g13710	A. fumigatus Af293	NADH-ubiquinone oxidoreductase 49 kDa subunit	#		C7_01900W_A	CNAG_05631
OG5_127819	Afu2g13720	A. fumigatus Af293	Ortholog(s) have RNA polymerase I activity, RNA polymerase III activity and role in tRNA transcription from RNA polymerase III promoter, transcription from RNA polymerase I promoter	#		C2_05340C_A	CNAG_01179	YPR110C
OG5_128095	Afu2g13730	A. fumigatus Af293	Ortholog(s) have cytosol, nucleus localization	#		C6_00500C_A	CNAG_01692	YPR066W
OG5_129159	Afu2g13820	A. fumigatus Af293	Has domain(s) with predicted nucleic acid binding activity	#		C2_09040W_A		YER063W
OG5_128292	Afu2g13980	A. fumigatus Af293	Ortholog(s) have ATP-dependent DNA helicase activity, ATP-dependent DNA/RNA helicase activity, ATP-dependent RNA helicase activity, mRNA binding activity	#		C6_01890C_A	CNAG_06206	YLR276C
OG5_126752	Afu2g14030	A. fumigatus Af293	Ortholog(s) have arginine-tRNA ligase activity, role in arginyl-tRNA aminoacylation and cytosol, mitochondrion localization	#		C1_01530C_A	CNAG_03457	YDR341C YHR091C
OG5_126955	Afu2g14060	A. fumigatus Af293	Ortholog(s) have endoplasmic reticulum, plasma membrane localization	#		C4_05450C_A	CNAG_06012	YIL043C
OG5_149801	Afu2g14070	A. fumigatus Af293	Ortholog(s) have role in N-acetylglucosamine metabolic process and cytoplasm localization	#
OG5_127789	Afu2g14080	A. fumigatus Af293	Ortholog(s) have role in mitotic chromosome condensation, mitotic sister chromatid cohesion, positive regulation of maintenance of mitotic sister chromatid cohesion, centromeric and cytosol, nuclear mitotic cohesin complex localization	#		C3_02700W_A	CNAG_01167	YJL074C
OG5_127476	Afu2g14090	A. fumigatus Af293	Ortholog(s) have cytosol localization	#		C1_10950C_A	CNAG_06454	YOR119C
OG5_134105	Afu2g14110	A. fumigatus Af293	Ortholog(s) have protein binding, bridging, ubiquitin binding activity	#		C1_01130W_A	CNAG_05773	YIL046W
OG5_127522	Afu2g14130	A. fumigatus Af293	Ortholog(s) have ubiquitin-specific protease activity, role in protein deubiquitination and cytosol, nucleus localization	#		C1_06530C_A	CNAG_07717	YJL197W
OG5_135120	Afu2g14160	A. fumigatus Af293	Putative autophagy protein	#		C4_03810W_A	CNAG_02730	YDL113C YDR425W
OG5_129392	Afu2g14180	A. fumigatus Af293	Ortholog(s) have role in tRNA methylation and cytosol, nucleus localization	#		C2_10820C_A	CNAG_02286	YMR259C
OG5_136536	Afu2g14200	A. fumigatus Af293	Has domain(s) with predicted ATP binding, protein kinase activity, protein tyrosine kinase activity and role in protein phosphorylation	#		C5_03150W_A	CNAG_07580	YKL116C
OG5_128618	Afu2g14210	A. fumigatus Af293	Putative mitochondrial dihydroxy acid dehydratase	#		C5_05410C_A	CNAG_05497	YJR016C
OG5_126943	Afu2g14270	A. fumigatus Af293	Putative actin-binding protein	#		C7_01850C_A	CNAG_05301	YLR429W
OG5_175915	Afu2g14370	A. fumigatus Af293	Protein of unknown function identified by mass spectrometry	#
OG5_132830	Afu2g14390	A. fumigatus Af293	Ortholog of A. nidulans FGSC A4 : AN2405, A. oryzae RIB40 : AO090023000066, Neosartorya fischeri NRRL 181 : NFIA_089560, Aspergillus wentii : Aspwe1_0046658 and Aspergillus versicolor : Aspve1_0025636	#
OG5_175917	Afu2g14430	A. fumigatus Af293	Has domain(s) with predicted electron carrier activity, heme binding, iron ion binding, monooxygenase activity, oxidoreductase activity, acting on paired donors, with incorporation or reduction of molecular oxygen activity	#
OG5_152731	Afu2g14470	A. fumigatus Af293	Ortholog(s) have extracellular region localization	#
OG5_169059	Afu2g14490	A. fumigatus Af293	Putative endoglucanase	#
OG5_163458	Afu2g14620	A. fumigatus Af293	Ortholog of A. nidulans FGSC A4 : AN1801, A. niger CBS 513.88 : An15g03880, A. oryzae RIB40 : AO090005000082, Neosartorya fischeri NRRL 181 : NFIA_089820 and Aspergillus versicolor : Aspve1_0147504	#
OG5_128265	Afu2g14670	A. fumigatus Af293	Ortholog(s) have role in eukaryotic translation initiation factor 3 complex assembly, gamma-tubulin complex localization	#			CNAG_03641
OG5_159272	Afu2g14680	A. fumigatus Af293	Bzip developmental regulator	#
OG5_146317	Afu2g14710	A. fumigatus Af293	Ortholog(s) have NURS complex, nuclear body, nuclear chromatin localization	#			CNAG_05311
OG5_155731	Afu2g14750	A. fumigatus Af293	Putative endo-arabinase	#
OG5_134930	Afu2g14905	A. fumigatus Af293	Ortholog(s) have role in mitochondrial respiratory chain complex I assembly	#		CR_01300W_A	CNAG_02443
OG5_128695	Afu2g14920	A. fumigatus Af293	Ortholog(s) have role in DNA damage checkpoint and nucleus localization	#		C3_03810W_A C5_05100C_A	CNAG_05216	YDL101C YPL153C
OG5_130511	Afu2g14950	A. fumigatus Af293	Ortholog(s) have nucleus localization	#		C1_07090C_A	CNAG_06495	YGR276C
OG5_129640	Afu2g14970	A. fumigatus Af293	Gamma-butyrobetaine hydroxylase subfamily protein	#		C7_04310C_A	CNAG_00403	YHL021C
OG5_126605	Afu2g14990	A. fumigatus Af293	Tubulin alpha-2 subunit	#		CR_09120C_A	CNAG_03787	YML085C YML124C
OG5_128811	Afu2g15030	A. fumigatus Af293	Putative C-3 sterol dehydrogenase/C-4 decarboxylase	#		C4_06270C_A		YGL001C
OG5_135925	Afu2g15050	A. fumigatus Af293	Ortholog(s) have GTPase activator activity	#		CR_00440C_A	CNAG_05703	YDL240W
OG5_149805	Afu2g15060	A. fumigatus Af293	Ortholog of A. nidulans FGSC A4 : AN7578, A. niger CBS 513.88 : An15g03030, A. oryzae RIB40 : AO090012000426, Aspergillus wentii : Aspwe1_0044599 and Aspergillus sydowii : Aspsy1_0079274	#
OG5_127854	Afu2g15070	A. fumigatus Af293	Ortholog(s) have K48-linked polyubiquitin binding, structural molecule activity, role in ubiquitin-dependent protein catabolic process and cytosol, nucleus, proteasome regulatory particle, base subcomplex localization	#		C2_06150C_A	CNAG_00482	YHR200W
OG5_163464	Afu2g15290	A. fumigatus Af293	Conidia-enriched protein of unknown function	#
OG5_169064	Afu2g15430	A. fumigatus Af293	Sorbitol/xylulose reductase	#
OG5_134801	Afu2g15490	A. fumigatus Af293	Ortholog(s) have intracellular localization	#			CNAG_00005 CNAG_02012
OG5_128549	Afu2g15510	A. fumigatus Af293	Ortholog(s) have cytosol, nucleus localization	#		C2_09600C_A	CNAG_05711	YCR090C
OG5_127290	Afu2g15550	A. fumigatus Af293	Ortholog(s) have nitrate reductase (NADPH) activity and role in Mo-molybdopterin cofactor biosynthetic process	#
OG5_127256	Afu2g15570	A. fumigatus Af293	Ortholog(s) have GTP binding, GTPase activity, role in hyphal growth, intracellular protein transport, retrograde transport, endosome to Golgi and Golgi membrane, cytosol, nucleus, spitzenkorper localization	#		CR_06520C_A	CNAG_06049	YLR262C
OG5_130960	Afu2g15590	A. fumigatus Af293	Putative sulphite reductase	#		C2_06170C_A	CNAG_05070	YJR137C
OG5_136974	Afu2g15660	A. fumigatus Af293	Has domain(s) with predicted oxidoreductase activity, oxidoreductase activity, acting on the aldehyde or oxo group of donors, NAD or NADP as acceptor activity and role in oxidation-reduction process	#			CNAG_02377
OG5_159287	Afu2g15700	A. fumigatus Af293	Ortholog(s) have role in cellular response to starvation, regulation of proteolysis and nucleus localization	#
OG5_127070	Afu2g15760	A. fumigatus Af293	Ortholog(s) have ATP binding, magnesium ion binding, ubiquitin activating enzyme activity, role in protein ubiquitination and cytosol, nucleus localization	#		C3_06500W_A	CNAG_00136	YKL210W
OG5_129350	Afu2g15770	A. fumigatus Af293	Ortholog(s) have glutathione transferase activity	#		CR_02130W_A	CNAG_01889 CNAG_01893	YKR076W YMR251W
OG5_127489	Afu2g15780	A. fumigatus Af293	Ortholog(s) have mitochondrion localization	#		C2_09510C_A	CNAG_01482	YNL083W
OG5_130168	Afu2g15870	A. fumigatus Af293	Ortholog(s) have cytosol, nuclear envelope localization	#		C7_00340C_A	CNAG_04973	YGL241W
OG5_131503	Afu2g15880	A. fumigatus Af293	Ortholog(s) have role in error-prone translesion synthesis and cytosol, nucleus localization	#			CNAG_06373
OG5_137424	Afu2g15900	A. fumigatus Af293	Ortholog(s) have role in regulation of cell size and cytoplasm, nucleus localization	#		C4_05850C_A		YGR111W
OG5_127125	Afu2g15940	A. fumigatus Af293	Cofactor for methionyl-and glutamyl-tRNA synthetases	#		CR_02100C_A CR_03060W_A	CNAG_05827	YGL105W
OG5_128529	Afu2g15980	A. fumigatus Af293	Ortholog(s) have role in pre-miRNA processing and cytosol, exosome (RNase complex), nucleus localization	#		CR_02550C_A	CNAG_04839	YGR158C
OG5_175926	Afu2g15990	A. fumigatus Af293	Ortholog of A. nidulans FGSC A4 : AN2152, AN0341, A. fumigatus Af293 : Afu1g02260, A. niger CBS 513.88 : An01g06000 and Aspergillus wentii : Aspwe1_0025648, Aspwe1_0026895	#
OG5_127154	Afu2g16010	A. fumigatus Af293	Prolyl-tRNA synthetase	#		C7_03660C_A	CNAG_04082	YHR020W
OG5_127998	Afu2g16020	A. fumigatus Af293	Putative heat shock protein	#		C1_08560W_A	CNAG_01568	YDR212W
OG5_126915	Afu2g16040	A. fumigatus Af293	Ortholog(s) have nucleolus localization	#		C2_02540W_A	CNAG_02437	YMR229C
OG5_127983	Afu2g16080	A. fumigatus Af293	Ortholog(s) have role in mitotic sister chromatid cohesion and mating-type region heterochromatin, nuclear mitotic cohesin complex, nuclear pericentric heterochromatin, nuclear subtelomeric heterochromatin localization	#			CNAG_00812
OG5_126761	Afu2g16090	A. fumigatus Af293	Karyopherin alpha subunit	#		C5_00150C_A	CNAG_01361	YNL189W
OG5_135769	Afu2g16120	A. fumigatus Af293	Has domain(s) with predicted endoplasmic reticulum membrane localization	#		C2_09780C_A C2_10010C_A	CNAG_00279	YEL001C
OG5_126805	Afu2g16140	A. fumigatus Af293	Ortholog(s) have cytosol localization	#		C3_06830C_A	CNAG_00347 CNAG_04051 CNAG_06199	YLR419W
OG5_149807	Afu2g16230	A. fumigatus Af293	Has domain(s) with predicted DNA binding, nucleic acid binding, zinc ion binding activity, role in transcription, DNA-templated and nucleus localization	#
OG5_133114	Afu2g16290	A. fumigatus Af293	Ortholog(s) have endoplasmic reticulum localization	#		C5_00350C_A	CNAG_00060	YLR090W
OG5_126865	Afu2g16360	A. fumigatus Af293	Ortholog(s) have 2,5-diamino-6-ribitylamino-4(3H)-pyrimidinone 5'-phosphate deaminase activity, pseudouridine synthase activity, role in riboflavin biosynthetic process, tRNA pseudouridine synthesis and cytosol localization	#		C5_01940W_A	CNAG_01123	YDL036C YOL066C
OG5_126965	Afu2g16370	A. fumigatus Af293	60S ribosomal protein L32	#		C6_01700W_A	CNAG_06222	YBL092W
OG5_130578	Afu2g16400	A. fumigatus Af293	Translation initiation factor 4B	#		C6_01630W_A	CNAG_06906	YPR163C
OG5_126830	Afu2g16480	A. fumigatus Af293	Has domain(s) with predicted zinc ion binding activity	#		C3_06990W_A		YNL326C
OG5_159293	Afu2g16510	A. fumigatus Af293	Ortholog of A. nidulans FGSC A4 : AN7335, A. niger CBS 513.88 : An15g06990, A. oryzae RIB40 : AO090102000205, Aspergillus wentii : Aspwe1_0460265 and Aspergillus sydowii : Aspsy1_0169307	#
OG5_137950	Afu2g16520	A. fumigatus Af293	Putative phospholipase D	#			CNAG_02407
OG5_127429	Afu2g16600	A. fumigatus Af293	Ortholog(s) have DNA-directed DNA polymerase activity and role in DNA strand elongation involved in DNA replication, DNA synthesis involved in UV-damage excision repair	#		C7_02790C_A	CNAG_02563	YDL102W
OG5_126936	Afu2g16660	A. fumigatus Af293	Ortholog(s) have tRNA adenylyltransferase activity, role in tRNA 3'-terminal CCA addition and cytosol, mitochondrial matrix localization	#		C4_00880W_A	CNAG_03792	YER168C
OG5_129906	Afu2g16670	A. fumigatus Af293	Ortholog(s) have cytosol localization	#		C1_12520W_A	CNAG_01649	YDR108W
OG5_130935	Afu2g16700	A. fumigatus Af293	Ortholog(s) have single-stranded DNA binding, single-stranded DNA-dependent ATPase activity, ubiquitin protein ligase activity	#		C6_01770W_A	CNAG_05537	YCR066W
OG5_130668	Afu2g16710	A. fumigatus Af293	Has domain(s) with predicted role in DNA replication and nucleus localization	#		C1_05850W_A
OG5_126987	Afu2g16770	A. fumigatus Af293	Ortholog(s) have coenzyme A transmembrane transporter activity, role in coenzyme A transport and mitochondrial inner membrane localization	#		C2_00150W_A C2_04180C_A	CNAG_01529 CNAG_05283	YHR002W YPR011C
OG5_136976	Afu2g16780	A. fumigatus Af293	Ortholog(s) have role in chromatin silencing at telomere, negative regulation of transcription from RNA polymerase II promoter by pheromones and CHRAC localization	#		C6_02430W_A	CNAG_04583	YGL133W
OG5_149808	Afu2g16800	A. fumigatus Af293	Ortholog(s) have role in ER to Golgi vesicle-mediated transport and ER to Golgi transport vesicle, fungal-type vacuole membrane, integral component of Golgi membrane, integral component of endoplasmic reticulum membrane localization	#
OG5_128136	Afu2g16820	A. fumigatus Af293	Putative curved DNA-binding protein	#		C7_02100W_A	CNAG_00935
OG5_127166	Afu2g16880	A. fumigatus Af293	60S ribosomal protein L37a	#		C5_04590C_A	CNAG_04011	YJR094W-A YPR043W
OG5_128445	Afu2g16890	A. fumigatus Af293	Has domain(s) with predicted oxidoreductase activity and role in oxidation-reduction process	#			CNAG_03194
OG5_129089	Afu2g16970	A. fumigatus Af293	Ortholog(s) have structural constituent of ribosome activity and mitochondrial large ribosomal subunit localization	#		C5_00820W_A	CNAG_02842	YNL252C
OG5_130456	Afu2g16980	A. fumigatus Af293	Ortholog of A. nidulans FGSC A4 : AN7283, Neosartorya fischeri NRRL 181 : NFIA_092310, Aspergillus wentii : Aspwe1_0106882 and Aspergillus versicolor : Aspve1_0123900	#			CNAG_04240
OG5_126585	Afu2g17000	A. fumigatus Af293	Ortholog of A. nidulans FGSC A4 : AN5649, AN1674, AN0384, AN1268, AN7262, A. fumigatus Af293 : Afu1g01700, Afu4g08730, Afu4g13630, Afu1g10012 and A. niger CBS 513.88 : An01g09380, An01g06520, An04g09080, An04g03600	#		C4_05280W_A CR_02930W_A	CNAG_04227 CNAG_06683 CNAG_07817	YDL058W YIL149C YKR095W
OG5_126926	Afu2g17110	A. fumigatus Af293	Putative cell division control protein	#		C1_10790W_A	CNAG_04851	YDL126C
OG5_131561	Afu2g17180	A. fumigatus Af293	Ortholog(s) have Golgi apparatus, fungal-type vacuole membrane localization	#		C7_00790W_A	CNAG_06664	YMR004W
OG5_155740	Afu2g17190	A. fumigatus Af293	Has domain(s) with predicted ATP binding, nucleoside-triphosphatase activity, nucleotide binding activity	#
OG5_159297	Afu2g17200	A. fumigatus Af293	Ortholog of A. nidulans FGSC A4 : AN7248, A. niger CBS 513.88 : An04g09270, A. oryzae RIB40 : AO090102000099, Aspergillus wentii : Aspwe1_0153703 and Aspergillus sydowii : Aspsy1_0140330	#
OG5_169082	Afu2g17550	A. fumigatus Af293	Conidial pigment biosynthesis protein with a role in polyketide shortening	#
OG5_175933	Afu2g17580	A. fumigatus Af293	Scytalone dehydratase involved in conidial pigment biosynthesis	#
OG5_126633	Afu2g17600	A. fumigatus Af293	Polyketide synthase involved in biosynthesis of the conidial pigment	#
OG5_175938	Afu2g17820	A. fumigatus Af293	Has domain(s) with predicted O-methyltransferase activity	#
OG5_155745	Afu2g17850	A. fumigatus Af293	Has domain(s) with predicted 3-beta-hydroxy-delta5-steroid dehydrogenase activity and role in oxidation-reduction process, steroid biosynthetic process	#
OG5_163478	Afu3g00180	A. fumigatus Af293	Has domain(s) with predicted oxidoreductase activity and role in metabolic process	#
OG5_159302	Afu3g00340	A. fumigatus Af293	putative glycosyl hydrolase	#
OG5_136541	Afu3g00370	A. fumigatus Af293	Putative phosphoketolase	#			CNAG_02230 CNAG_06923
OG5_127826	Afu3g00520	A. fumigatus Af293	Has domain(s) with predicted NAD+ binding activity	#		CR_01800C_A	CNAG_07712	YPL015C
OG5_133965	Afu3g00650	A. fumigatus Af293	Putative aminopeptidase Y	#		C2_08800C_A		YBR286W
OG5_127171	Afu3g00680	A. fumigatus Af293	Copper amine oxidase	#		C2_03120W_A C2_06700W_A	CNAG_05114
OG5_175952	Afu3g00790	A. fumigatus Af293	Has domain(s) with predicted methylaspartate ammonia-lyase activity	#
OG5_136977	Afu3g00800	A. fumigatus Af293	Predicted oxidoreductase, 2OG-Fe(II) oxygenase family protein	#		C2_09850C_A	CNAG_03340
OG5_149814	Afu3g00840	A. fumigatus Af293	FAD-dependant oxygenase	#
OG5_136068	Afu3g00910	A. fumigatus Af293	Putative alpha(1-3) glucan synthase	#			CNAG_03120
OG5_137954	Afu3g01070	A. fumigatus Af293	Ortholog(s) have catechol oxidase activity	#
OG5_127152	Afu3g01110	A. fumigatus Af293	Putative GMP synthase ([glutamine-hydrolyzing)	#		C1_09490C_A	CNAG_01877	YMR217W
OG5_129374	Afu3g01320	A. fumigatus Af293	Has domain(s) with predicted S-adenosylmethionine-homocysteine S-methyltransferase activity	#
OG5_127052	Afu3g01330	A. fumigatus Af293	Class II aldolase/adducin domain protein	#		C1_09300C_A C5_03670C_A	CNAG_01070
OG5_136537	Afu3g01340	A. fumigatus Af293	Has domain(s) with predicted carbon-sulfur lyase activity and role in metabolic process	#			CNAG_04043
OG5_128323	Afu3g01450	A. fumigatus Af293	Putative 3-methyl-2-oxobutanoate dehydrogenase	#			CNAG_00397
OG5_126713	Afu3g01580	A. fumigatus Af293	Putative glucose-methanol-choline (GMC) oxidoreductase	#			CNAG_05258 CNAG_06081
OG5_152749	Afu3g01840	A. fumigatus Af293	Has domain(s) with predicted role in transmembrane transport and integral component of membrane localization	#			CNAG_01925 CNAG_07869
OG5_138622	Afu3g01900	A. fumigatus Af293	Has domain(s) with predicted role in lipid metabolic process	#
OG5_137957	Afu3g02060	A. fumigatus Af293	Has domain(s) with predicted role in transmembrane transport and integral component of membrane localization	#			CNAG_04567 CNAG_06610
OG5_127182	Afu3g02270	A. fumigatus Af293	Mycelial catalase	#		C1_06810W_A	CNAG_00575 CNAG_04981 CNAG_05015 CNAG_05256	YDR256C YGR088W
OG5_128587	Afu3g02320	A. fumigatus Af293	Ortholog(s) have nucleolus localization	#		C4_04650W_A	CNAG_05055	YOR077W
OG5_138623	Afu3g02330	A. fumigatus Af293	Ortholog(s) have DNA translocase activity	#		C3_01030W_A		YMR033W
OG5_133266	Afu3g02370	A. fumigatus Af293	Ortholog(s) have cytosol, nucleus localization	#		C1_04430C_A C1_04450C_A	CNAG_03410	YIR035C YIR036C
OG5_169104	Afu3g02550	A. fumigatus Af293	protein of unknown function	#
OG5_163262	Afu3g03020	A. fumigatus Af293	Putative phosphoglucomutase	#
OG5_158528	Afu3g03330	A. fumigatus Af293	Has domain(s) with predicted oxidoreductase activity, transferase activity, transferring acyl groups other than amino-acyl groups activity and role in oxidation-reduction process	#
OG5_126718	Afu3g03350	A. fumigatus Af293	Non-ribosomal peptide synthetase involved in production of fumarylalanine	#		C1_02820W_A	CNAG_03588	YBR115C
OG5_126718	Afu3g03420	A. fumigatus Af293	Fusarinine C non-ribosomal peptide synthetase (NRPS) involved in extracellular siderophore biosynthesis	#		C1_02820W_A	CNAG_03588	YBR115C
OG5_afum|Afu3g03600	Afu3g03600	A. fumigatus Af293	Has domain(s) with predicted hydrolase activity and role in metabolic process	#
OG5_187238	Afu3g03620	A. fumigatus Af293	Ortholog of A. nidulans FGSC A4 : AN8444/celA, A. fumigatus Af293 : Afu8g00680, A. niger CBS 513.88 : An03g05740, A. oryzae RIB40 : AO090138000033, AO090701000186 and Aspergillus wentii : Aspwe1_0040565	#
OG5_175974	Afu3g03740	A. fumigatus Af293	Putative protein kinase	#
OG5_152756	Afu3g04020	A. fumigatus Af293	Ortholog of A. nidulans FGSC A4 : AN12386, A. oryzae RIB40 : AO090124000070, Aspergillus wentii : Aspwe1_0041008 and Aspergillus sydowii : Aspsy1_0150607	#			CNAG_06056
OG5_128236	Afu3g04110	A. fumigatus Af293	Ortholog(s) have snoRNA binding activity	#		C7_03700C_A	CNAG_06948	YBR247C
OG5_127865	Afu3g04150	A. fumigatus Af293	Ortholog(s) have enoyl-[acyl-carrier-protein] reductase activity, role in aerobic respiration, fatty acid biosynthetic process and mitochondrion localization	#		C3_00200C_A		YBR026C
OG5_127524	Afu3g04170	A. fumigatus Af293	Ortholog(s) have pyruvate dehydrogenase (acetyl-transferring) activity and role in acetyl-CoA biosynthetic process from pyruvate, arginine biosynthetic process, glutamine biosynthetic process	#		C4_04150C_A	CNAG_05059	YBR221C
OG5_155755	Afu3g04180	A. fumigatus Af293	Has domain(s) with predicted nucleic acid binding, zinc ion binding activity	#
OG5_127349	Afu3g04200	A. fumigatus Af293	Ortholog(s) have tRNA (guanine-N2-)-methyltransferase activity, role in tRNA N2-guanine methylation and mitochondrion, nuclear inner membrane localization	#		CR_00900W_A	CNAG_00086	YDR120C
OG5_129123	Afu3g04210	A. fumigatus Af293	Fatty acid synthase alpha subunit	#		C3_04830C_A C5_00190C_A	CNAG_02099 CNAG_02100	YKL182W YPL231W
OG5_129123	Afu3g04220	A. fumigatus Af293	Putative fatty acid synthase beta subunit	#		C3_04830C_A C5_00190C_A	CNAG_02099 CNAG_02100	YKL182W YPL231W
OG5_135592	Afu3g04230	A. fumigatus Af293	Ortholog(s) have cytosol, nucleus localization	#		C4_02060C_A	CNAG_03017	YGR186W
OG5_127768	Afu3g04300	A. fumigatus Af293	protein of unknown function	#		C5_00180W_A	CNAG_02161	YLR410W
OG5_126572	Afu3g05350	A. fumigatus Af293	Histone H2B	#		C1_04180W_A C3_03900C_A	CNAG_06746	YBL002W YDR224C
OG5_126570	Afu3g05360	A. fumigatus Af293	Has domain(s) with predicted DNA binding, protein heterodimerization activity, role in nucleosome assembly and nucleosome, nucleus localization	#		C1_04170C_A C3_03910W_A	CNAG_06747	YBL003C YDR225W
OG5_127362	Afu3g05370	A. fumigatus Af293	Putative dihydrolipoamide succinyltransferase	#		CR_07420W_A	CNAG_03596	YDR148C
OG5_127195	Afu3g05390	A. fumigatus Af293	Ortholog(s) have cytosol, nucleus localization	#			CNAG_03837
OG5_128915	Afu3g05400	A. fumigatus Af293	Ortholog(s) have sequence-specific DNA binding activity	#			CNAG_01347
OG5_129733	Afu3g05420	A. fumigatus Af293	Ortholog(s) have mitochondrion localization	#		C3_04270C_A	CNAG_06420	YBR291C
OG5_127804	Afu3g05430	A. fumigatus Af293	Ortholog(s) have chromatin binding, mRNA binding, translation regulator activity, nucleic acid binding activity	#		C1_07070C_A	CNAG_01537	YDL160C
OG5_127342	Afu3g05450	A. fumigatus Af293	Putative glutamate carboxypeptidase	#		C5_04300C_A	CNAG_00176	YFR044C
OG5_137429	Afu3g05460	A. fumigatus Af293	Ortholog(s) have structural constituent of ribosome activity and mitochondrial large ribosomal subunit localization	#		C5_03410C_A		YKR085C
OG5_128598	Afu3g05490	A. fumigatus Af293	Ortholog(s) have role in rRNA processing, response to drug, tRNA export from nucleus and CURI complex, UTP-C complex, small-subunit processome localization	#		C2_02450C_A	CNAG_01146	YGR090W
OG5_136544	Afu3g05500	A. fumigatus Af293	Ortholog(s) have nuclear pore localization	#		C2_00470W_A	CNAG_01510	YMR129W
OG5_144571	Afu3g05520	A. fumigatus Af293	Ortholog(s) have endoplasmic reticulum localization	#			CNAG_05117
OG5_128324	Afu3g05530	A. fumigatus Af293	Ortholog(s) have ATPase activity, chromatin binding activity	#		C2_07470W_A	CNAG_01959	YLR272C
OG5_129000	Afu3g05550	A. fumigatus Af293	Ortholog(s) have ubiquitin-specific protease activity, role in protein deubiquitination and cytosol, nucleus localization	#		C1_02440C_A	CNAG_06428	YFL044C
OG5_129414	Afu3g05560	A. fumigatus Af293	Ortholog(s) have DNA translocase activity	#		C1_02750C_A C2_00830C_A	CNAG_00661 CNAG_06068	YGR056W YLR357W
OG5_135261	Afu3g05570	A. fumigatus Af293	Has domain(s) with predicted nucleic acid binding, zinc ion binding activity	#		C3_06040W_A	CNAG_01526	YPL054W
OG5_142769	Afu3g05580	A. fumigatus Af293	Ortholog of A. nidulans FGSC A4 : AN3445, A. niger CBS 513.88 : An11g11050, A. oryzae RIB40 : AO090020000030, Aspergillus wentii : Aspwe1_0173708 and Aspergillus sydowii : Aspsy1_0088185	#			CNAG_06726
OG5_127016	Afu3g05600	A. fumigatus Af293	60S ribosomal protein L27a	#		CR_03030C_A	CNAG_03747	YGL103W
OG5_138626	Afu3g05610	A. fumigatus Af293	Ortholog of A. nidulans FGSC A4 : AN10418, A. niger CBS 513.88 : An11g11020, A. oryzae RIB40 : AO090020000033, Aspergillus wentii : Aspwe1_0042240 and Aspergillus sydowii : Aspsy1_0088183	#		C1_00420W_A	CNAG_07674
OG5_128363	Afu3g05630	A. fumigatus Af293	Putative phospholipase D	#		C1_11590W_A	CNAG_06812	YKR031C
OG5_129432	Afu3g05650	A. fumigatus Af293	Trehalose 6-phosphate phosphatase (T6PP)	#		C1_03380W_A	CNAG_03765	YDR074W
OG5_128545	Afu3g05730	A. fumigatus Af293	Nicotinate mononucleotide pyrophosphorylase	#		C1_07840W_A	CNAG_02779	YFR047C
OG5_127837	Afu3g05740	A. fumigatus Af293	Aldose 1-epimerase	#				YHR210C YNR071C
OG5_159315	Afu3g05790	A. fumigatus Af293	Ortholog of A. nidulans FGSC A4 : AN3430, A. niger CBS 513.88 : An11g10810, A. oryzae RIB40 : AO090020000047, Aspergillus wentii : Aspwe1_0029428, Aspwe1_0037899 and Aspergillus sydowii : Aspsy1_0056861	#
OG5_152758	Afu3g05820	A. fumigatus Af293	ZZ type zinc finger domain protein, putative fungal specific transcription factor	#
OG5_136821	Afu3g05840	A. fumigatus Af293	Ortholog(s) have nucleolus, preribosome localization	#		C3_07300W_A	CNAG_00706	YNL175C
OG5_128378	Afu3g05890	A. fumigatus Af293	Ortholog(s) have role in CLRC ubiquitin ligase complex localization to heterochromatin, chromatin maintenance, chromatin silencing at centromere and chromatin silencing at rDNA, more	#		C7_04300W_A	CNAG_03950	YGR116W
OG5_127304	Afu3g05900	A. fumigatus Af293	MAP kinase kinase (MAPKK)	#		C3_06070C_A CR_03900W_A	CNAG_00769 CNAG_01730	YDL159W YJL128C
OG5_159318	Afu3g05960	A. fumigatus Af293	Ortholog(s) have nuclear periphery, spindle pole body localization	#
OG5_128129	Afu3g05970	A. fumigatus Af293	Ortholog(s) have cytosol localization	#		C1_02430C_A	CNAG_05366	YGR054W
OG5_126877	Afu3g06030	A. fumigatus Af293	Ortholog(s) have APC-Cdc20 complex activity, protein binding, bridging, ubiquitin binding, ubiquitin conjugating enzyme activity	#		CR_09970W_A	CNAG_05696	YBR082C YDR059C
OG5_129299	Afu3g06040	A. fumigatus Af293	Ortholog(s) have mitochondrion localization	#			CNAG_03275
OG5_126767	Afu3g06070	A. fumigatus Af293	Histone H1	#		C7_03180C_A	CNAG_02924 CNAG_04168	YPL127C
OG5_126948	Afu3g06080	A. fumigatus Af293	Ortholog(s) have 1-phosphatidylinositol-4-phosphate 5-kinase activity, role in establishment or maintenance of cell polarity, phosphatidylinositol phosphorylation and cell septum, plasma membrane localization	#		C3_01160W_A	CNAG_00388	YDR208W
OG5_128135	Afu3g06110	A. fumigatus Af293	Has domain(s) with predicted enzyme regulator activity, role in regulation of protein catabolic process and proteasome complex localization	#		C1_03520W_A	CNAG_00062	YER021W
OG5_126937	Afu3g06120	A. fumigatus Af293	Ortholog(s) have di-trans,poly-cis-decaprenylcistransferase activity, trans-hexaprenyltranstransferase activity, role in ubiquinone biosynthetic process and decaprenyl diphosphate synthase complex, mitochondrion localization	#		CR_00570W_A	CNAG_04375	YBR003W
OG5_129034	Afu3g06140	A. fumigatus Af293	Ortholog(s) have role in actin filament organization, activation of bipolar cell growth, cellular protein localization, cortical actin cytoskeleton organization, endocytosis and establishment of cell polarity, more	#		C7_03810W_A	CNAG_02237	YNL243W
OG5_126768	Afu3g06180	A. fumigatus Af293	Ortholog(s) have DNA-(apurinic or apyrimidinic site) lyase activity, double-stranded DNA 3'-5' exodeoxyribonuclease activity, phosphodiesterase I activity	#		C1_10650W_A	CNAG_04268	YBL019W
OG5_129923	Afu3g06190	A. fumigatus Af293	Cytochrome c oxidase subunit Via	#		C2_01590W_A	CNAG_02938	YGL191W
OG5_127384	Afu3g06260	A. fumigatus Af293	Ortholog(s) have ribosomal small subunit binding, translation initiation factor activity, translation initiation factor binding activity and role in formation of translation preinitiation complex, maintenance of translational fidelity	#		C5_04090C_A	CNAG_04054	YNL244C
OG5_163511	Afu3g06270	A. fumigatus Af293	Ortholog of A. nidulans FGSC A4 : AN4746, A. niger CBS 513.88 : An11g10070, Aspergillus wentii : Aspwe1_0173640, Aspergillus sydowii : Aspsy1_0087871 and Aspergillus terreus NIH2624 : ATET_08802	#
OG5_135020	Afu3g06280	A. fumigatus Af293	Putative Rho GTPase activator	#		C1_06020W_A	CNAG_05838	YBR260C
OG5_132646	Afu3g06310	A. fumigatus Af293	Has domain(s) with predicted nucleic acid binding, nucleotide binding activity	#		C1_06740C_A	CNAG_01132	YDL213C
OG5_131524	Afu3g06320	A. fumigatus Af293	Ortholog of A. nidulans FGSC A4 : AN4751, A. niger CBS 513.88 : An11g10000, A. oryzae RIB40 : AO090020000118, Aspergillus wentii : Aspwe1_0042146 and Aspergillus sydowii : Aspsy1_0043261	#		C1_07790C_A	CNAG_05402	YLR003C
OG5_127883	Afu3g06370	A. fumigatus Af293	Ortholog of Aspergillus fumigatus A1163 : AFUB_042690	#		C6_00920W_A	CNAG_04064	YMR002W
OG5_130208	Afu3g06390	A. fumigatus Af293	Ortholog(s) have cytosol, nucleus localization	#		C5_05140W_A	CNAG_05744	YHR063C
OG5_128430	Afu3g06440	A. fumigatus Af293	Ortholog(s) have U2 snRNP localization	#		C4_01280C_A	CNAG_00111	YJL203W
OG5_159321	Afu3g06460	A. fumigatus Af293	protein of unknown function	#
OG5_130587	Afu3g06530	A. fumigatus Af293	Putative ATP sulfurylase	#		C1_13870W_A	CNAG_04215	YJR010W
OG5_128110	Afu3g06550	A. fumigatus Af293	Has domain(s) with predicted phosphatase activity, phosphoserine phosphatase activity and role in L-serine biosynthetic process, metabolic process	#		C2_02690W_A		YGR208W
OG5_127348	Afu3g06560	A. fumigatus Af293	Ortholog(s) have role in protein lipoylation and mitochondrion localization	#		C4_02290W_A	CNAG_05194	YOR196C
OG5_127821	Afu3g06590	A. fumigatus Af293	Has domain(s) with predicted catalytic activity, deoxyribose-phosphate aldolase activity, lyase activity, role in deoxyribonucleotide catabolic process and cytoplasm localization	#
OG5_127889	Afu3g06610	A. fumigatus Af293	Proteasome regulatory particle subunit	#		C5_05380W_A	CNAG_01083	YDL147W
OG5_127008	Afu3g06640	A. fumigatus Af293	Ortholog(s) have structural constituent of ribosome activity	#		C1_05510C_A CR_07630C_A	CNAG_03303	YHR021C YKL156W
OG5_126828	Afu3g06650	A. fumigatus Af293	Ortholog of A. nidulans FGSC A4 : AN4778, A. niger CBS 513.88 : An11g09660, A. oryzae RIB40 : AO090020000724, Aspergillus wentii : Aspwe1_0112598 and Aspergillus sydowii : Aspsy1_0147186	#		C7_02690C_A	CNAG_06543	YHR123W YNL130C
OG5_169125	Afu3g06720	A. fumigatus Af293	Ortholog of Aspergillus fumigatus A1163 : AFUB_042330	#
OG5_126918	Afu3g06760	A. fumigatus Af293	Ribosomal protein L37	#		C1_11360W_A	CNAG_03015	YDR500C YLR185W
OG5_128138	Afu3g06770	A. fumigatus Af293	Has domain(s) with predicted nucleic acid binding, zinc ion binding activity	#		C3_06770W_A	CNAG_01159	YDR088C
OG5_127093	Afu3g06820	A. fumigatus Af293	Has domain(s) with predicted UDP-N-acetylmuramate dehydrogenase activity, catalytic activity, flavin adenine dinucleotide binding activity and role in oxidation-reduction process	#		C1_00630W_A C2_02980C_A C3_07360W_A	CNAG_01485	YDL174C
OG5_128664	Afu3g06830	A. fumigatus Af293	Aspartate-semialdehyde dehydrogenase	#		C2_02370C_A	CNAG_00256	YDR158W
OG5_126890	Afu3g06840	A. fumigatus Af293	Putative cytosolic small ribosomal subunit S4	#		C1_01640W_A C2_10620W_A	CNAG_00640	YHR203C YJR145C
OG5_129323	Afu3g06880	A. fumigatus Af293	Sorting nexin	#		C1_08340C_A	CNAG_07669	YOR357C
OG5_127987	Afu3g06901	A. fumigatus Af293	Ortholog(s) have P-P-bond-hydrolysis-driven protein transmembrane transporter activity, protein transporter activity, structural molecule activity	#		C3_06750W_A	CNAG_00067	YDR086C
OG5_128577	Afu3g06950	A. fumigatus Af293	Ortholog(s) have cytosol, nucleus, plasma membrane localization	#		C2_04510W_A	CNAG_01288	YBR192W
OG5_126766	Afu3g06960	A. fumigatus Af293	60S ribosomal protein L21	#		C2_03810C_A	CNAG_02330	YBR191W YPL079W
OG5_126983	Afu3g06970	A. fumigatus Af293	40S ribosomal protein S9	#		C2_03820C_A	CNAG_02331	YBR189W YPL081W
OG5_144573	Afu3g06990	A. fumigatus Af293	Ortholog of A. nidulans FGSC A4 : AN4805, A. niger CBS 513.88 : An02g13820, A. oryzae RIB40 : AO090020000295, Aspergillus wentii : Aspwe1_0157674 and Aspergillus sydowii : Aspsy1_0087809	#			CNAG_04305
OG5_129451	Afu3g07040	A. fumigatus Af293	Putative vacuolar carboxypeptidase	#		C4_01830C_A C4_03050C_A	CNAG_00308 CNAG_03420 CNAG_03960 CNAG_04141	YJL172W YOL153C
OG5_127086	Afu3g07140	A. fumigatus Af293	Upstream activator of conidiation	#			CNAG_00710
OG5_152527	Afu3g07150	A. fumigatus Af293	Putative succinate-semialdehyde dehydrogenase	#
OG5_128432	Afu3g07230	A. fumigatus Af293	Ortholog(s) have phosphopantothenate--cysteine ligase activity, role in acetyl-CoA biosynthetic process from pantothenate, coenzyme A biosynthetic process and CoA-synthesizing protein complex, cytosol, nucleus localization	#		C3_05760W_A	CNAG_02222	YIL083C
OG5_175984	Afu3g07310	A. fumigatus Af293	Ortholog of A. nidulans FGSC A4 : AN12127, A. niger CBS 513.88 : An02g13400, A. oryzae RIB40 : AO090020000191, Aspergillus wentii : Aspwe1_0173528 and Aspergillus sydowii : Aspsy1_0043134, Aspsy1_0833750	#
OG5_127363	Afu3g07360	A. fumigatus Af293	Ortholog(s) have copper ion binding activity, role in copper ion transport, protein complex assembly and mitochondrial inner membrane, plasma membrane localization	#		CR_09300C_A	CNAG_05626	YBR024W YBR037C
OG5_126827	Afu3g07380	A. fumigatus Af293	Ortholog(s) have dextrin alpha-glucosidase activity, maltose alpha-glucosidase activity, starch alpha-glucosidase activity, sucrose alpha-glucosidase activity, role in maltose metabolic process and cytosol, nucleus localization	#		C5_04940W_A CR_10790W_A	CNAG_05913 CNAG_06260	YBR299W YGR287C YGR292W YIL172C YJL216C YJL221C YOL157C
OG5_126792	Afu3g07430	A. fumigatus Af293	Putative peptidyl-prolyl cis-trans isomerase	#		C7_02380C_A	CNAG_03621 CNAG_03627	YDR155C
OG5_129135	Afu3g07480	A. fumigatus Af293	Ortholog(s) have nucleus localization	#			CNAG_05579
OG5_127253	Afu3g07640	A. fumigatus Af293	Putative plasma membrane H+ ATPase	#		C3_00720W_A	CNAG_03565 CNAG_06400	YGL008C YPL036W
OG5_127402	Afu3g07670	A. fumigatus Af293	Ortholog(s) have nucleus localization	#		C1_01860W_A	CNAG_07679	YGL043W
OG5_129050	Afu3g07690	A. fumigatus Af293	Ortholog(s) have copper chaperone activity, role in intracellular copper ion transport, mitochondrial respiratory chain complex IV assembly and cytosol, mitochondrial intermembrane space, nucleus localization	#		C2_01180W_A	CNAG_05573	YLL009C
OG5_127862	Afu3g07790	A. fumigatus Af293	Argininosuccinate lyase	#		C7_03570W_A	CNAG_02825	YHR018C
OG5_126927	Afu3g07810	A. fumigatus Af293	Succinate dehydrogenase flavoprotein subunit	#		C1_05260C_A C4_06610C_A	CNAG_04189	YJL045W YKL148C
OG5_128056	Afu3g07820	A. fumigatus Af293	Ortholog(s) have role in positive regulation of RNA polymerase II transcriptional preinitiation complex assembly, positive regulation of protein catabolic process and proteasome regulatory particle assembly, more	#		C1_05240C_A	CNAG_07719	YKL145W
OG5_127832	Afu3g07830	A. fumigatus Af293	Ortholog(s) have unfolded protein binding activity, role in protein folding and chaperonin-containing T-complex, nucleus localization	#		C4_02780W_A	CNAG_03459	YDL143W
OG5_141309	Afu3g07860	A. fumigatus Af293	Has domain(s) with predicted role in biosynthetic process	#
OG5_163521	Afu3g07870	A. fumigatus Af293	Extracellular serine rich protein	#
OG5_136542	Afu3g07930	A. fumigatus Af293	Putative glutathione S-transferase	#			CNAG_04508 CNAG_06507
OG5_155767	Afu3g07940	A. fumigatus Af293	Has domain(s) with predicted phosphatidylinositol phospholipase C activity, phosphoric diester hydrolase activity and role in intracellular signal transduction, lipid metabolic process	#
OG5_155769	Afu3g07980	A. fumigatus Af293	Ortholog of A. nidulans FGSC A4 : AN10370, A. niger CBS 513.88 : An16g01990, A. oryzae RIB40 : AO090005001498, Aspergillus wentii : Aspwe1_0173462 and Aspergillus sydowii : Aspsy1_0042585	#
OG5_159330	Afu3g08010	A. fumigatus Af293	C2H2 transcription factor	#
OG5_136133	Afu3g08020	A. fumigatus Af293	Ortholog(s) have phosphatidylinositol binding activity and cytosol, mitochondrion, nucleus localization	#		C6_03330C_A	CNAG_02989	YPR097W
OG5_127369	Afu3g08030	A. fumigatus Af293	Ortholog(s) have role in regulation of DNA methylation and nucleus localization	#		C4_03730C_A	CNAG_04360	YHR070W
OG5_126984	Afu3g08160	A. fumigatus Af293	Eukaryotic translation initiation factor eIF4A	#		C1_01350C_A	CNAG_00785	YJL138C YKR059W
OG5_129251	Afu3g08190	A. fumigatus Af293	Ortholog of A. nidulans FGSC A4 : AN2935, A. oryzae RIB40 : AO090005001459, Aspergillus wentii : Aspwe1_0041896 and Aspergillus sydowii : Aspsy1_0066733	#		C1_08510W_A	CNAG_06451	YJR082C
OG5_130172	Afu3g08200	A. fumigatus Af293	Putative Class IIC alpha-mannosidase with a predicted role in oligosaccharide catabolism and N-glycan processing	#		C4_02360W_A	CNAG_00696	YGL156W
OG5_128198	Afu3g08230	A. fumigatus Af293	Ortholog(s) have mitochondrion, plasma membrane localization	#		C1_01320W_A	CNAG_01770	YOL027C YPR125W
OG5_131525	Afu3g08240	A. fumigatus Af293	Transcript up-regulated in conidia exposed to neutrophils	#		C1_10460W_A	CNAG_03991	YGR149W
OG5_127449	Afu3g08260	A. fumigatus Af293	Ortholog(s) have role in mitotic sister chromatid cohesion and nuclear mitotic cohesin complex localization	#		CR_03680C_A	CNAG_03767	YFL008W
OG5_136981	Afu3g08270	A. fumigatus Af293	Pyruvate dehydrogenase complex component	#		C1_13830C_A	CNAG_03509	YGR193C
OG5_128020	Afu3g08290	A. fumigatus Af293	Aspartyl aminopeptidase	#		C1_10820C_A	CNAG_01169	YHR113W
OG5_128040	Afu3g08300	A. fumigatus Af293	Ortholog(s) have DNA clamp loader activity and role in UV-damage excision repair, leading strand elongation, mitotic DNA replication checkpoint, sister chromatid cohesion	#		C7_00820W_A	CNAG_05409	YJR068W
OG5_127487	Afu3g08380	A. fumigatus Af293	Putative inorganic diphosphatase	#		C2_08810C_A	CNAG_02545	YBR011C
OG5_128801	Afu3g08390	A. fumigatus Af293	Ortholog(s) have nucleus localization	#		C2_09890W_A	CNAG_02259	YNR015W
OG5_129286	Afu3g08400	A. fumigatus Af293	Ortholog(s) have cytosol, nucleus localization	#		CR_07600W_A	CNAG_05609	YAL019W
OG5_139359	Afu3g08420	A. fumigatus Af293	Ortholog(s) have intracellular localization	#		C2_07080C_A	CNAG_06879
OG5_127220	Afu3g08430	A. fumigatus Af293	Ortholog(s) have mitochondrion localization	#		C1_10160W_A C2_09590C_A	CNAG_03824 CNAG_06377	YER053C YJR077C
OG5_127072	Afu3g08460	A. fumigatus Af293	60S ribosomal protein L35Ae	#		C2_05710C_A	CNAG_05800	YOR234C YPL143W
OG5_127121	Afu3g08470	A. fumigatus Af293	Glucose-6-phosphate 1-dehydrogenase	#		C1_08980C_A	CNAG_03245	YNL241C
OG5_152767	Afu3g08500	A. fumigatus Af293	Ortholog of A. nidulans FGSC A4 : AN2983/msb1, A. niger CBS 513.88 : An02g12170, A. oryzae RIB40 : AO090005001425, Aspergillus wentii : Aspwe1_0052317 and Aspergillus sydowii : Aspsy1_0146126	#
OG5_133005	Afu3g08520	A. fumigatus Af293	Ortholog(s) have role in cell wall organization or biogenesis, cellular response to stress, regulation of transcription, DNA-templated	#		C4_01260W_A	CNAG_03998	YPL089C
OG5_128971	Afu3g08580	A. fumigatus Af293	Putative glycine-rich RNA-binding protein with a predicted role in transcription	#			CNAG_03281
OG5_127339	Afu3g08600	A. fumigatus Af293	Translational initiation factor 2 beta	#		C7_04130C_A	CNAG_02486	YPL237W
OG5_135285	Afu3g08620	A. fumigatus Af293	Ortholog(s) have role in negative regulation of Arp2/3 complex-mediated actin nucleation and actin cortical patch, nucleus localization	#		C3_04880W_A	CNAG_00398	YGR136W YPR154W
OG5_127833	Afu3g08630	A. fumigatus Af293	Ortholog(s) have transcription coactivator activity, role in pathogenesis, positive regulation of transcription from RNA polymerase II promoter and cytosol, mitochondrion, nucleolus localization	#		C1_01060W_A	CNAG_04637	YOR298C-A
OG5_127718	Afu3g08640	A. fumigatus Af293	Ortholog(s) have sequence-specific DNA binding activity and role in cellular response to drug, cellular response to osmotic stress, cytoplasmic translational initiation	#		C1_02790W_A	CNAG_00602	YMR146C
OG5_126671	Afu3g08650	A. fumigatus Af293	Putative C1-tetrahydrofolate synthase	#		CR_00080W_A CR_07010W_A	CNAG_07746	YBR084W YGR204W
OG5_127057	Afu3g08660	A. fumigatus Af293	Putative isocitrate dehydrogenase	#		C2_05890C_A CR_02360W_A	CNAG_03920	YDL066W YLR174W YNL009W
OG5_130473	Afu3g08750	A. fumigatus Af293	Ortholog(s) have cytosol, nuclear envelope localization	#		C6_00130C_A	CNAG_02240	YNL212W
OG5_127454	Afu3g08760	A. fumigatus Af293	Ortholog(s) have tRNA (guanine(9)-N(1))-methyltransferase activity, role in tRNA N1-guanine methylation and cytoplasm, nucleolus localization	#		C2_06480W_A	CNAG_02907	YOL093W
OG5_129943	Afu3g08770	A. fumigatus Af293	Mitochondrial NADH:ubiquinone oxidoreductase subunit involved in oxidative phosphorylation	#		C1_08080C_A	CNAG_04378
OG5_130098	Afu3g08810	A. fumigatus Af293	Ortholog(s) have cytosol localization	#		C1_09830W_A	CNAG_01039	YPR189W
OG5_135124	Afu3g08820	A. fumigatus Af293	Ortholog(s) have steryl-beta-glucosidase activity, role in ergosteryl 3-beta-D-glucoside catabolic process and cytosol localization	#		C5_05360C_A	CNAG_05607	YIR007W
OG5_127808	Afu3g08840	A. fumigatus Af293	Ortholog(s) have role in hyphal growth, nuclear division and Golgi apparatus, hyphal tip localization	#		C3_01720C_A	CNAG_03554	YDL145C
OG5_128787	Afu3g08900	A. fumigatus Af293	Putative tubulin-specific chaperone c	#
OG5_128073	Afu3g08940	A. fumigatus Af293	Ortholog(s) have role in proteasome-mediated ubiquitin-dependent protein catabolic process and CENP-A containing chromatin, nucleus, proteasome regulatory particle, lid subcomplex, proteasome storage granule localization	#		C2_08930W_A	CNAG_03721	YFR052W
OG5_127081	Afu3g08970	A. fumigatus Af293	Ortholog(s) have role in cellular response to drug	#		C1_14040W_A C3_02430W_A	CNAG_03928 CNAG_05248	YJR005W YKL135C
OG5_128662	Afu3g08980	A. fumigatus Af293	Ortholog(s) have threonine synthase activity, role in threonine biosynthetic process and cytosol, nucleus localization	#		C5_02270W_A	CNAG_03612	YCR053W
OG5_128062	Afu3g09020	A. fumigatus Af293	Ortholog(s) have cytoplasm, nuclear chromatin localization	#		C5_05350W_A	CNAG_02385	YIR008C
OG5_129822	Afu3g09030	A. fumigatus Af293	Ortholog(s) have translation activator activity, role in aerobic respiration, penicillin biosynthetic process, positive regulation of mitochondrial translation and mitochondrial matrix localization	#		C7_03930C_A	CNAG_00280	YIL070C
OG5_127511	Afu3g09050	A. fumigatus Af293	Ortholog(s) have 5'-flap endonuclease activity, double-stranded DNA 5'-3' exodeoxyribonuclease activity, double-stranded DNA binding activity	#		C5_00630C_A	CNAG_06793	YDR263C YOR033C
OG5_139360	Afu3g09080	A. fumigatus Af293	Ortholog(s) have nucleus localization	#				YMR265C
OG5_129051	Afu3g09290	A. fumigatus Af293	Putative 2,3-bisphosphoglycerate-independent phosphoglycerate mutase	#			CNAG_06900
OG5_126679	Afu3g09320	A. fumigatus Af293	Serine hydroxymethyltransferase	#		C6_03760C_A C7_03330C_A	CNAG_04601	YBR263W YLR058C
OG5_129236	Afu3g09340	A. fumigatus Af293	Ortholog(s) have role in maturation of SSU-rRNA and cytosol, nucleolus localization	#		C7_02930C_A	CNAG_06340	YOL022C
OG5_127549	Afu3g09350	A. fumigatus Af293	Ortholog(s) have tubulin binding activity, role in positive regulation of transcription elongation from RNA polymerase II promoter, protein folding, tubulin complex assembly and cytosol, nucleus, prefoldin complex localization	#		CR_09600C_A	CNAG_05483	YLR200W
OG5_127508	Afu3g09360	A. fumigatus Af293	Ortholog(s) have ATP binding, ATPase activity, protein homodimerization activity	#		C5_03090W_A	CNAG_04510	YPR173C
OG5_127328	Afu3g09390	A. fumigatus Af293	AMMECR1 family protein	#		C2_00770W_A	CNAG_03236	YOR289W
OG5_126600	Afu3g09550	A. fumigatus Af293	Calcium/calmodulin dependent protein kinase	#		C2_10260C_A	CNAG_04272 CNAG_05439	YFR014C YOL016C
OG5_127942	Afu3g09560	A. fumigatus Af293	Ortholog(s) have DNA-directed DNA polymerase activity, double-stranded DNA binding, mRNA binding, single-stranded DNA 3'-5' exodeoxyribonuclease activity, single-stranded DNA binding activity	#		CR_07000C_A	CNAG_02654	YNL262W
OG5_127428	Afu3g09590	A. fumigatus Af293	Ortholog(s) have role in cellular response to drug and chaperonin-containing T-complex, nucleus localization	#		C4_06830C_A	CNAG_04304	YDR188W
OG5_127848	Afu3g09600	A. fumigatus Af293	Ortholog(s) have mRNA binding activity, role in rRNA processing and 90S preribosome, box C/D snoRNP complex, small-subunit processome localization	#		CR_09950C_A	CNAG_02209	YLR197W
OG5_126756	Afu3g09630	A. fumigatus Af293	Ortholog(s) have asparagine-tRNA ligase activity, role in mitochondrial asparaginyl-tRNA aminoacylation and mitochondrion localization	#		C7_03640C_A C7_03670W_A	CNAG_02418 CNAG_07429	YCR024C YHR019C
OG5_159338	Afu3g09670	A. fumigatus Af293	Has domain(s) with predicted RNA polymerase II transcription factor activity, sequence-specific DNA binding, zinc ion binding activity, role in regulation of transcription, DNA-templated and nucleus localization	#
OG5_128033	Afu3g09700	A. fumigatus Af293	Ortholog(s) have cytosol localization	#		C2_03410W_A	CNAG_06093	YHR098C
OG5_128623	Afu3g09720	A. fumigatus Af293	Ortholog(s) have mRNA cleavage and polyadenylation specificity factor complex localization	#		C3_03260W_A	CNAG_01099	YLR115W
OG5_132900	Afu3g09740	A. fumigatus Af293	Ortholog(s) have role in GPI anchor biosynthetic process, fungal-type cell wall organization and cellular bud neck, cellular bud tip, endoplasmic reticulum, integral component of plasma membrane localization	#		CR_01290C_A	CNAG_05080	YCR017C
OG5_131522	Afu3g09780	A. fumigatus Af293	Ortholog(s) have role in cellular copper ion homeostasis, mitochondrial respiratory chain complex IV assembly and mitochondrial intermembrane space, nucleus localization	#		CR_10280W_A	CNAG_02905	YMR244C-A
OG5_127879	Afu3g09880	A. fumigatus Af293	Ortholog(s) have 3'-5'-exoribonuclease activity	#		C1_05050C_A	CNAG_02773	YOR001W
OG5_126879	Afu3g09910	A. fumigatus Af293	Ortholog(s) have phosphatidylcholine transporter activity, phosphatidylinositol transporter activity	#		C5_00480C_A	CNAG_00036	YMR079W
OG5_152770	Afu3g09990	A. fumigatus Af293	Protein of unknown function identified by mass spectrometry	#
OG5_126950	Afu3g10000	A. fumigatus Af293	cAMP-dependent protein kinase regulatory subunit	#		C2_01110C_A	CNAG_00570	YIL033C
OG5_159341	Afu3g10030	A. fumigatus Af293	Putative forkhead transcription factor	#
OG5_129660	Afu3g10070	A. fumigatus Af293	Ortholog(s) have nucleus localization	#
OG5_155782	Afu3g10090	A. fumigatus Af293	Has domain(s) with predicted dihydroneopterin aldolase activity and role in folic acid-containing compound metabolic process	#
OG5_128337	Afu3g10110	A. fumigatus Af293	Electron transfer flavoprotein-ubiquinone oxidoreductase	#		C5_01960C_A	CNAG_00462	YOR356W
OG5_126912	Afu3g10120	A. fumigatus Af293	Putative TATA box binding protein	#		C1_10660W_A	CNAG_05442	YER148W
OG5_169142	Afu3g10170	A. fumigatus Af293	Ortholog of A. nidulans FGSC A4 : AN4971, A. oryzae RIB40 : AO090003000552, Neosartorya fischeri NRRL 181 : NFIA_067120, Aspergillus wentii : Aspwe1_0103693 and Aspergillus versicolor : Aspve1_0039833	#
OG5_135234	Afu3g10220	A. fumigatus Af293	Ortholog(s) have cytoplasmic mRNA processing body localization	#		C4_01730C_A	CNAG_04997	YBR094W
OG5_128127	Afu3g10240	A. fumigatus Af293	Ortholog(s) have cytosol, nucleus localization	#		C6_04270W_A	CNAG_02936	YCR093W
OG5_131943	Afu3g10250	A. fumigatus Af293	Ortholog(s) have role in mitotic actomyosin contractile ring assembly and actomyosin contractile ring, cytosol localization	#		C4_00370W_A	CNAG_06740
OG5_159343	Afu3g10270	A. fumigatus Af293	Ortholog of A. nidulans FGSC A4 : AN4960, A. niger CBS 513.88 : An16g04130, A. oryzae RIB40 : AO090003000567, Aspergillus wentii : Aspwe1_0025013 and Aspergillus sydowii : Aspsy1_0042928	#
OG5_130087	Afu3g10280	A. fumigatus Af293	Has domain(s) with predicted role in DNA replication and nucleus localization	#		C1_07260C_A		YIL150C
OG5_129233	Afu3g10300	A. fumigatus Af293	Putative galactokinase with a role in galactose catabolism	#		C1_02130C_A	CNAG_03946 CNAG_06051	YBR020W YDR009W
OG5_126899	Afu3g10310	A. fumigatus Af293	Ortholog(s) have acetolactate synthase activity, flavin adenine dinucleotide binding activity, role in isoleucine biosynthetic process, valine biosynthetic process and acetolactate synthase complex, mitochondrion localization	#		C3_02320W_A	CNAG_00268	YEL020C YMR108W
OG5_159344	Afu3g10330	A. fumigatus Af293	Ortholog of A. nidulans FGSC A4 : AN4954, A. oryzae RIB40 : AO090003000582, Aspergillus sydowii : Aspsy1_0130681 and Aspergillus terreus NIH2624 : ATET_04567	#
OG5_134693	Afu3g10350	A. fumigatus Af293	Ortholog of A. nidulans FGSC A4 : AN4952, A. niger CBS 513.88 : An16g04260, A. oryzae RIB40 : AO090003000585, Aspergillus wentii : Aspwe1_0358461 and Aspergillus sydowii : Aspsy1_0029588	#		C2_07740W_A	CNAG_01376	YNL091W
OG5_127886	Afu3g10360	A. fumigatus Af293	Ortholog(s) have protein transporter activity and role in intracellular protein transport, protein retention in Golgi apparatus, retrograde transport, endosome to Golgi	#		C2_05650W_A	CNAG_01837	YJL154C
OG5_129457	Afu3g10450	A. fumigatus Af293	Has domain(s) with predicted RNA binding activity and role in RNA processing	#			CNAG_06685
OG5_136130	Afu3g10480	A. fumigatus Af293	Ortholog(s) have role in reciprocal meiotic recombination and endoplasmic reticulum, mitochondrion, nuclear envelope, plasma membrane localization	#		CR_09140C_A	CNAG_00995	YML128C
OG5_127142	Afu3g10490	A. fumigatus Af293	Ortholog(s) have enzyme activator activity, heme binding activity, role in ergosterol biosynthetic process, regulation of ergosterol biosynthetic process and endoplasmic reticulum, endosome localization	#		C2_05550W_A CR_04060C_A	CNAG_01771 CNAG_08015 CNAG_08016	YPL170W
OG5_130213	Afu3g10510	A. fumigatus Af293	Ortholog of A. nidulans FGSC A4 : AN4937, A. niger CBS 513.88 : An16g04450, Aspergillus wentii : Aspwe1_0169043 and Aspergillus sydowii : Aspsy1_0087654	#		CR_09640C_A	CNAG_06930	YLR262C-A
OG5_128795	Afu3g10520	A. fumigatus Af293	Ortholog(s) have nucleus localization	#			CNAG_02962
OG5_159348	Afu3g10610	A. fumigatus Af293	Ortholog of A. nidulans FGSC A4 : AN4929, A. niger CBS 513.88 : An02g06220, A. oryzae RIB40 : AO090003000605, Aspergillus wentii : Aspwe1_0104935 and Aspergillus sydowii : Aspsy1_0147876	#
OG5_127288	Afu3g10620	A. fumigatus Af293	Ortholog(s) have RNA polymerase II transcription factor activity, TBP-class protein binding RNA activity and role in regulation of transcription from RNA polymerase II promoter, transcription initiation from RNA polymerase II promoter	#		C1_03560C_A CR_05490W_A	CNAG_05783	YPR086W
OG5_128101	Afu3g10650	A. fumigatus Af293	Ortholog(s) have endoplasmic reticulum localization	#		C7_00170W_A	CNAG_00309	YJR126C
OG5_127526	Afu3g10660	A. fumigatus Af293	Putative hydroxymethyl glutaryl-coenzyme A synthase with a predicted role in ergosterol biosynthesis	#		CR_09160C_A	CNAG_02896 CNAG_03311	YML126C
OG5_128798	Afu3g10700	A. fumigatus Af293	Ortholog(s) have mRNA binding, structural molecule activity and role in Arp2/3 complex-mediated actin nucleation, actin cortical patch assembly, cellular response to drug, mitochondrion inheritance	#		CR_07210W_A	CNAG_00318	YIL062C
OG5_128329	Afu3g10710	A. fumigatus Af293	Protein of unknown function identified by mass spectrometry	#		C3_01120W_A	CNAG_04447
OG5_127368	Afu3g10730	A. fumigatus Af293	40S ribosomal protein S7e	#		C3_01490W_A	CNAG_04445	YNL096C YOR096W
OG5_130287	Afu3g10750	A. fumigatus Af293	Acetate kinase	#			CNAG_06432
OG5_139369	Afu3g10790	A. fumigatus Af293	Ortholog of A. nidulans FGSC A4 : AN4910, A. niger CBS 513.88 : An02g06460, Aspergillus wentii : Aspwe1_0049268, Aspergillus sydowii : Aspsy1_0147456 and Aspergillus terreus NIH2624 : ATET_04608	#		C4_00710W_A	CNAG_07818
OG5_129358	Afu3g10800	A. fumigatus Af293	Ortholog of A. nidulans FGSC A4 : AN4908, A. niger CBS 513.88 : An02g06530, A. oryzae RIB40 : AO090003000629, Aspergillus wentii : Aspwe1_0036953 and Aspergillus sydowii : Aspsy1_0043015	#		C1_04970W_A	CNAG_06248	YMR012W
OG5_126942	Afu3g10830	A. fumigatus Af293	Putative glutathione transferase	#		C2_04710C_A C4_02990C_A C4_06900W_A CR_06460W_A	CNAG_04110	YNL229C
OG5_128272	Afu3g10890	A. fumigatus Af293	Ortholog(s) have ATP-dependent RNA helicase activity	#		CR_05630W_A	CNAG_00166	YHR169W
OG5_163533	Afu3g10900	A. fumigatus Af293	Ortholog of Aspergillus fumigatus A1163 : AFUB_038230	#
OG5_128646	Afu3g10920	A. fumigatus Af293	Telomere and ribosome associated protein	#		C3_04810C_A	CNAG_06113	YLR150W
OG5_155783	Afu3g10930	A. fumigatus Af293	Ortholog(s) have double-stranded DNA binding, sequence-specific DNA binding activity	#
OG5_135953	Afu3g10970	A. fumigatus Af293	Ortholog(s) have protein tyrosine phosphatase activity, role in invasive growth in response to glucose limitation, protein dephosphorylation, pseudohyphal growth, regulation of spore germination and mitochondrion localization	#
OG5_135404	Afu3g11000	A. fumigatus Af293	Ortholog(s) have structural molecule activity, role in cellular response to drug, conjugation with cellular fusion, histone acetylation, protein complex assembly and SAGA complex, SLIK (SAGA-like) complex, mitochondrion localization	#		CR_09980W_A	CNAG_03850	YBR081C
OG5_129137	Afu3g11020	A. fumigatus Af293	Ortholog(s) have nucleus localization	#		C2_02150C_A	CNAG_03761	YMR061W
OG5_129535	Afu3g11060	A. fumigatus Af293	Ortholog(s) have RNA binding activity, role in tRNA modification and cytoplasm, nucleus localization	#		C7_03990C_A	CNAG_03383	YGL232W
OG5_129158	Afu3g11070	A. fumigatus Af293	Putative pyruvate decarboxylase with a predicted role in pyruvate metabolism	#		C4_01850C_A C4_06570C_A	CNAG_04659	YGR087C YLR044C YLR134W
OG5_136136	Afu3g11080	A. fumigatus Af293	Putative mitogen-activated protein kinase kinase kinase (MAPKKK)	#		C7_02990W_A	CNAG_04755	YJL095W
OG5_137433	Afu3g11100	A. fumigatus Af293	Ortholog(s) have role in mitochondrial respiratory chain complex III assembly and integral component of mitochondrial inner membrane localization	#		C1_02490C_A	CNAG_01471	YLR077W
OG5_129747	Afu3g11110	A. fumigatus Af293	Ortholog(s) have mRNA binding activity	#		C1_04040C_A	CNAG_01755	YJL010C
OG5_130596	Afu3g11130	A. fumigatus Af293	Ortholog(s) have protein homodimerization activity, role in double-strand break repair via homologous recombination, retrograde vesicle-mediated transport, Golgi to ER and cytosol, nucleus localization	#		C5_05110C_A	CNAG_03760
OG5_158372	Afu3g11170	A. fumigatus Af293	Ortholog(s) have sequence-specific DNA binding activity and role in carotenoid biosynthetic process, circadian rhythm, conidiophore development	#
OG5_128552	Afu3g11220	A. fumigatus Af293	Ortholog(s) have endoribonuclease activity, role in RNA catabolic process, apoptotic process, cell morphogenesis and cytosol, extracellular region, fungal-type vacuole localization	#		C5_04260W_A C5_04400W_A		YPL123C
OG5_127221	Afu3g11260	A. fumigatus Af293	Ubiquitin	#		C4_07180W_A	CNAG_01181	YLR167W
OG5_127623	Afu3g11300	A. fumigatus Af293	Putative proteasome component	#		C3_00770C_A	CNAG_04001	YGL011C
OG5_128216	Afu3g11320	A. fumigatus Af293	Ortholog(s) have gamma-tubulin binding activity and role in cytoplasmic microtubule organization, establishment or maintenance of cell polarity regulating cell shape, mitotic spindle assembly	#		CR_01990C_A	CNAG_01566	YNL126W
OG5_128443	Afu3g11360	A. fumigatus Af293	Ortholog(s) have role in cellular protein localization, eukaryotic translation initiation factor 3 complex assembly, positive regulation of proteasomal ubiquitin-dependent protein catabolic process	#			CNAG_06061
OG5_126885	Afu3g11400	A. fumigatus Af293	Aspartic acid endopeptidase	#		C2_07400C_A	CNAG_00581	YPL154C
OG5_128245	Afu3g11430	A. fumigatus Af293	Putative arginase	#		C5_04490C_A	CNAG_03542	YPL111W
OG5_128273	Afu3g11510	A. fumigatus Af293	putative O-acetyltransferase	#		C3_06490W_A	CNAG_01489 CNAG_05023	YJL218W
OG5_128999	Afu3g11540	A. fumigatus Af293	Ortholog of A. nidulans FGSC A4 : AN2893/fhdA, A. niger CBS 513.88 : An14g03210, A. oryzae RIB40 : AO090003000711, Neosartorya fischeri NRRL 181 : NFIA_065770 and Aspergillus clavatus NRRL 1 : ACLA_039420	#			CNAG_04166	YLR016C
OG5_126740	Afu3g11610	A. fumigatus Af293	Non-histone chromosomal protein	#		C4_01700C_A	CNAG_06544	YBR089C-A YPR052C
OG5_128063	Afu3g11640	A. fumigatus Af293	Homoserine dehydrogenase	#		C1_02620C_A	CNAG_04776	YJR139C
OG5_131639	Afu3g11690	A. fumigatus Af293	Putative class II fructose-bisphosphate aldolase	#		C4_01750C_A	CNAG_06770	YKL060C
OG5_139371	Afu3g11700	A. fumigatus Af293	Ortholog(s) have ubiquitin-specific protease activity, role in protein deubiquitination and mitochondrial outer membrane localization	#		C1_02040C_A		YPL072W
OG5_135773	Afu3g11710	A. fumigatus Af293	Ortholog(s) have mRNA binding, saccharopine dehydrogenase (NAD+, L-lysine-forming) activity, role in lysine biosynthetic process via aminoadipic acid and cytoplasm localization	#		C4_05320W_A	CNAG_06849	YIR034C
OG5_134176	Afu3g11740	A. fumigatus Af293	Ortholog(s) have role in anisotropic cell growth and cytoplasm, nucleus localization	#		C4_01720C_A	CNAG_06475	YKL054C
OG5_136138	Afu3g11750	A. fumigatus Af293	Ortholog(s) have oxysterol binding, phosphatidic acid binding, phosphatidylinositol-4,5-bisphosphate binding, phosphatidylinositol-4-phosphate binding, sterol transporter activity	#		C2_05720C_A	CNAG_06594	YPL145C
OG5_159357	Afu3g11810	A. fumigatus Af293	Ortholog of A. nidulans FGSC A4 : AN10373, A. niger CBS 513.88 : An02g07640, A. oryzae RIB40 : AO090003000743, Aspergillus wentii : Aspwe1_0104946 and Aspergillus sydowii : Aspsy1_0778921	#
OG5_127226	Afu3g11830	A. fumigatus Af293	Putative phosphoglucomutase	#		CR_02820W_A	CNAG_06313	YKL127W YMR105C
OG5_127230	Afu3g11860	A. fumigatus Af293	Putative microtubule associated protein	#		C1_11250W_A	CNAG_03993	YER016W
OG5_140062	Afu3g11920	A. fumigatus Af293	Has domain(s) with predicted catalytic activity, lyase activity and role in metabolic process	#			CNAG_03280 CNAG_04346
OG5_155070	Afu3g11940	A. fumigatus Af293	Has domain(s) with predicted zinc ion binding activity	#
OG5_136549	Afu3g11970	A. fumigatus Af293	C2H2 finger domain transcription factor	#		C1_14340C_A	CNAG_05431	YHL027W
OG5_136550	Afu3g11990	A. fumigatus Af293	Ortholog(s) have sequence-specific DNA binding activity	#		CR_02560C_A		YIL130W YJL206C
OG5_131338	Afu3g12080	A. fumigatus Af293	Ortholog(s) have enzyme regulator activity, mRNA binding activity	#			CNAG_04952
OG5_129768	Afu3g12120	A. fumigatus Af293	Putative fatty acid oxygenase	#
OG5_155273	Afu3g12150	A. fumigatus Af293	Has domain(s) with predicted oxidoreductase activity and role in oxidation-reduction process	#
OG5_126711	Afu3g12270	A. fumigatus Af293	Putative glutathione peroxidase	#		C1_07350C_A C6_00840W_A C6_00850W_A	CNAG_02503	YBR244W YIR037W YKL026C
OG5_130927	Afu3g12280	A. fumigatus Af293	Ortholog(s) have GU repeat RNA binding, microsatellite binding, single-stranded telomeric DNA binding activity, role in tRNA processing and cytosol, nucleus localization	#		C3_07690C_A	CNAG_03343
OG5_127156	Afu3g12300	A. fumigatus Af293	60S ribosomal protein L22	#		C4_04390W_A	CNAG_06811	YFL034C-A YLR061W
OG5_129443	Afu3g12470	A. fumigatus Af293	Has domain(s) with predicted intracellular localization	#			CNAG_02108
OG5_131140	Afu3g12490	A. fumigatus Af293	Ortholog(s) have histone-arginine N-methyltransferase activity, ribosome binding activity and role in peptidyl-arginine methylation, to asymmetrical-dimethyl arginine, ribosome biogenesis	#			CNAG_02317
OG5_127665	Afu3g12510	A. fumigatus Af293	Ortholog(s) have cytoplasm localization	#		C1_13580W_A	CNAG_06600	YBR080C
OG5_130881	Afu3g12560	A. fumigatus Af293	Putative allantoicase	#		C2_00630C_A	CNAG_01108	YIR029W
OG5_187729	Afu3g12570	A. fumigatus Af293	Ortholog of A. nidulans FGSC A4 : AN3103, A. niger CBS 513.88 : An02g08530, A. oryzae RIB40 : AO090005000710, Aspergillus wentii : Aspwe1_0037169 and Aspergillus sydowii : Aspsy1_0087219	#
OG5_128785	Afu3g12670	A. fumigatus Af293	Putative serine/threonine protein kinase	#		C1_12400C_A C1_12410C_A	CNAG_02915	YDR490C YOL100W
OG5_133772	Afu3g12690	A. fumigatus Af293	Putative UDP-galactopyranose mutase, enzyme in the first step of galactofuranose biosynthesis	#			CNAG_07752
OG5_127701	Afu3g12730	A. fumigatus Af293	Ortholog(s) have DNA binding, RNA polymerase III core binding, TFIIIC-class transcription factor binding activity	#		CR_05650W_A	CNAG_05905	YGR246C
OG5_129370	Afu3g12770	A. fumigatus Af293	Putative nucleoside-diphosphate-sugar epimerase	#			CNAG_00831
OG5_134267	Afu3g12800	A. fumigatus Af293	Ortholog(s) have cell division site, cytosol, nucleus localization	#		C5_03820C_A	CNAG_03325	YMR237W YOR299W
OG5_127356	Afu3g12840	A. fumigatus Af293	Putative signal peptidase I	#		CR_00990W_A	CNAG_04608	YIR022W
OG5_130815	Afu3g12850	A. fumigatus Af293	Ortholog(s) have role in hyphal growth	#			CNAG_01151
OG5_187731	Afu3g12920	A. fumigatus Af293	Nonribosomal peptide synthase (NRPS)	#
OG5_128466	Afu3g13010	A. fumigatus Af293	Has domain(s) with predicted hydrolase activity	#		C1_00470C_A	CNAG_01008 CNAG_02845	YPL103C
OG5_127483	Afu3g13030	A. fumigatus Af293	Ortholog(s) have unfolded protein binding activity, role in cellular response to drug, protein folding and chaperonin-containing T-complex, nucleus localization	#		C5_05120W_A	CNAG_02710	YJL014W
OG5_135342	Afu3g13070	A. fumigatus Af293	Has domain(s) with predicted DNA binding, zinc ion binding activity	#			CNAG_02941
OG5_155419	Afu3g13110	A. fumigatus Af293	Putative adhesin	#
OG5_159374	Afu3g13150	A. fumigatus Af293	Ortholog of A. nidulans FGSC A4 : AN3178/sds3, A. niger CBS 513.88 : An02g09020, A. oryzae RIB40 : AO090012000818, Aspergillus wentii : Aspwe1_0170080 and Aspergillus sydowii : Aspsy1_0056129	#
OG5_133529	Afu3g13270	A. fumigatus Af293	Ortholog(s) have diacylglycerol kinase activity, role in phosphatidic acid biosynthetic process and integral component of endoplasmic reticulum membrane localization	#		C2_00790C_A	CNAG_00852	YOR311C
OG5_127014	Afu3g13320	A. fumigatus Af293	Putative 40S ribosomal protein S0	#		C3_05370C_A	CNAG_04114	YGR214W YLR048W
OG5_126786	Afu3g13350	A. fumigatus Af293	Ortholog(s) have cytosol, nucleus localization	#		C5_01610W_A	CNAG_07776	YFL001W
OG5_138641	Afu3g13380	A. fumigatus Af293	Putative ribose-phosphate pyrophosphokinase	#		C2_07890W_A		YOL061W
OG5_127592	Afu3g13400	A. fumigatus Af293	Putative nucleolar protein	#		C6_00370C_A	CNAG_05976	YOR310C
OG5_127433	Afu3g13480	A. fumigatus Af293	Translation initiation factor 2 alpha subunit	#		C1_06960W_A	CNAG_07778	YJR007W
OG5_136551	Afu3g13490	A. fumigatus Af293	Calcium activated cation channel with a predicted role in cellular cation homeostasis	#		C2_07730W_A	CNAG_07368	YOR087W
OG5_209456	Afu3g13660	A. fumigatus Af293	Has domain(s) with predicted copper ion transmembrane transporter activity, role in copper ion transmembrane transport and integral component of membrane localization	#
OG5_141404	Afu3g13670	A. fumigatus Af293	Putative siderochrome-iron transporter	#
OG5_187736	Afu3g13690	A. fumigatus Af293	Ortholog of Neosartorya fischeri NRRL 181 : NFIA_063670 and Aspergillus fumigatus A1163 : AFUB_035500	#
OG5_127785	Afu3g13790	A. fumigatus Af293	Ortholog(s) have ATPase activity, coupled to transmembrane movement of ions, phosphorylative mechanism activity	#		C2_06540C_A	CNAG_05136	YEL031W
OG5_127868	Afu3g13820	A. fumigatus Af293	Putative HET-C2 protein	#		C6_00100C_A	CNAG_01958
OG5_127054	Afu3g13850	A. fumigatus Af293	Ortholog(s) have role in protein de-ADP-ribosylation	#		C2_07280W_A	CNAG_05396
OG5_130434	Afu3g13910	A. fumigatus Af293	Has domain(s) with predicted NADH dehydrogenase (ubiquinone) activity and mitochondrion localization	#		C1_05180C_A	CNAG_02833
OG5_135407	Afu3g13920	A. fumigatus Af293	Ortholog(s) have RNA polymerase II core promoter proximal region sequence-specific DNA binding, sequence-specific DNA binding and transcriptional activator activity, more	#		C3_04110C_A	CNAG_07464	YDL056W
OG5_131725	Afu3g13970	A. fumigatus Af293	Ortholog(s) have phosphatidylserine decarboxylase activity	#		C5_04680W_A	CNAG_04792	YGR170W
OG5_129807	Afu3g14000	A. fumigatus Af293	Ortholog(s) have role in mitotic sister chromatid segregation and cytosol, nucleus localization	#		CR_04350C_A	CNAG_03698
OG5_127764	Afu3g14010	A. fumigatus Af293	Ortholog(s) have DNA replication origin binding, chromatin binding, single-stranded DNA binding, single-stranded DNA-dependent ATP-dependent DNA helicase activity	#		CR_03830C_A	CNAG_03341	YBL023C
OG5_155799	Afu3g14090	A. fumigatus Af293	Ortholog of A. nidulans FGSC A4 : AN2498, A. oryzae RIB40 : AO090012000646, Aspergillus wentii : Aspwe1_0407854, Aspergillus sydowii : Aspsy1_0148141 and Aspergillus terreus NIH2624 : ATET_04020	#
OG5_133872	Afu3g14230	A. fumigatus Af293	Putative BAR adaptor protein: calcium induced	#		C6_04040C_A	CNAG_00361	YDR388W
OG5_126959	Afu3g14240	A. fumigatus Af293	Ortholog of S. cerevisiae NFS1	#		C7_00390W_A	CNAG_01442	YCL017C
OG5_132636	Afu3g14280	A. fumigatus Af293	Ortholog(s) have cytosol localization	#
OG5_127673	Afu3g14290	A. fumigatus Af293	Ortholog(s) have role in asexual sporulation resulting in formation of a cellular spore, hyphal growth and cytosol, nucleus localization	#		C5_02440C_A	CNAG_02712	YGR262C
OG5_126637	Afu3g14370	A. fumigatus Af293	Ortholog(s) have cytoplasm localization	#		C4_07060W_A CR_10680W_A	CNAG_02166 CNAG_05936	YDL140C YOR116C
OG5_129261	Afu3g14420	A. fumigatus Af293	Putative class III chitin synthase	#		C3_00710W_A C7_02770W_A CR_09020C_A	CNAG_02217 CNAG_03326 CNAG_06487 CNAG_07499	YBR038W YNL192W
OG5_126759	Afu3g14470	A. fumigatus Af293	Pyridoxal phosphate dependent enzyme	#		C2_06190W_A	CNAG_07529	YER086W YKL218C
OG5_129100	Afu3g14490	A. fumigatus Af293	Putative ketol acid reductoisomerase	#		C6_00870C_A	CNAG_05725	YLR355C
OG5_144440	Afu3g14540	A. fumigatus Af293	Putative 30-kilodalton heat shock protein	#
OG5_155803	Afu3g14590	A. fumigatus Af293	Ortholog(s) have copper ion binding, primary amine oxidase activity, quinone binding activity, role in oxidation-reduction process and external side of fungal-type cell wall localization	#
OG5_126633	Afu3g14700	A. fumigatus Af293	Putative polyketide synthase (PKS), encoded in a predicted secondary metabolite gene cluster	#
OG5_146782	Afu4g00200	A. fumigatus Af293	Ortholog of A. nidulans FGSC A4 : AN5509, AN2837, AN2029, A. oryzae RIB40 : AO090023000015, AO090113000086 and Neosartorya fischeri NRRL 181 : NFIA_003110, NFIA_045440	#
OG5_126909	Afu4g00230	A. fumigatus Af293	2-oxoglutarate-Fe(II) type oxidoreductase involved in endocrocin biosynthesis	#		C4_03720C_A CR_04500C_A	CNAG_01772
OG5_134021	Afu4g00235	A. fumigatus Af293	Ortholog of A. nidulans FGSC A4 : AN7617, A. niger CBS 513.88 : An16g01350, Neosartorya fischeri NRRL 181 : NFIA_045390, Aspergillus wentii : Aspwe1_0160305 and Aspergillus versicolor : Aspve1_0054503	#			CNAG_03951
OG5_155805	Afu4g00560	A. fumigatus Af293	Has domain(s) with predicted oxidoreductase activity and role in oxidation-reduction process	#			CNAG_06836
OG5_128619	Afu4g00630	A. fumigatus Af293	Has domain(s) with predicted catalytic activity, pyridoxal phosphate binding activity and role in biosynthetic process	#			CNAG_01865
OG5_158957	Afu4g00660	A. fumigatus Af293	Putative sensor histidine kinase/response regulator	#
OG5_137971	Afu4g00950	A. fumigatus Af293	Ortholog(s) have activating transcription factor binding, structural molecule activity, transcription factor activity, core RNA polymerase II recruiting activity	#		C1_03530W_A		YER022W
OG5_126758	Afu4g00960	A. fumigatus Af293	Putative phosphofructokinase	#		C5_04810W_A C7_01800C_A	CNAG_04676	YGR240C YMR205C
OG5_132594	Afu4g00970	A. fumigatus Af293	Ortholog(s) have IMP 5'-nucleotidase activity, role in inosine salvage, nicotinamide riboside biosynthetic process, nicotinic acid riboside biosynthetic process and cytosol, nucleus localization	#		C1_01650W_A		YOR155C
OG5_afum|Afu4g01395	Afu4g01392	A. fumigatus Af293	Has domain(s) with predicted RNA polymerase II transcription factor activity, sequence-specific DNA binding, zinc ion binding activity, role in regulation of transcription, DNA-templated and nucleus localization	#
OG5_169187	Afu4g02810	A. fumigatus Af293	Has domain(s) with predicted catalytic activity, coenzyme binding activity and role in cellular metabolic process	#
OG5_130201	Afu4g02840	A. fumigatus Af293	Ortholog of A. nidulans FGSC A4 : AN1841, A. niger CBS 513.88 : An15g05470, An12g05260, A. oryzae RIB40 : AO090012000694, AO090001000164 and Aspergillus wentii : Aspwe1_0160204	#			CNAG_04934
OG5_128478	Afu4g02970	A. fumigatus Af293	Dual-function membrane protein that acts as a calcium-gated ion channel and calcium-dependent phospholipid scramblase	#		C1_07520C_A	CNAG_00497	YBR086C
OG5_128992	Afu4g02980	A. fumigatus Af293	Ortholog(s) have cytosol, nucleus localization	#			CNAG_02988
OG5_134772	Afu4g02990	A. fumigatus Af293	Ortholog(s) have role in establishment of cell polarity, establishment of nucleus localization, microtubule nucleation by spindle pole body and nucleus localization	#		CR_03150W_A	CNAG_01282	YLR309C
OG5_128271	Afu4g03000	A. fumigatus Af293	Ortholog(s) have cytoplasm localization	#		CR_08300C_A	CNAG_01298	YML059C
OG5_127737	Afu4g03050	A. fumigatus Af293	Profilin	#		C1_08030W_A	CNAG_00584	YOR122C
OG5_126701	Afu4g03070	A. fumigatus Af293	Ortholog(s) have mRNA binding activity, role in cytoplasmic translation, regulation of translation and cytosol, polysomal ribosome localization	#		C4_07100C_A C5_04920C_A	CNAG_04393 CNAG_06585	YER172C YGR271W
OG5_126945	Afu4g03120	A. fumigatus Af293	Ortholog(s) have L-lactate dehydrogenase (cytochrome) activity, role in lactate metabolic process and glyoxysome, mitochondrial intermembrane space localization	#		C1_13630W_A	CNAG_01080 CNAG_05169	YML054C
OG5_128700	Afu4g03160	A. fumigatus Af293	Ortholog(s) have U2-type spliceosomal complex, cytosol localization	#		C1_13380W_A	CNAG_03840	YGL174W
OG5_130710	Afu4g03410	A. fumigatus Af293	Putative flavohemoprotein	#		CR_07790C_A	CNAG_01464	YGR234W
OG5_187776	Afu4g03460	A. fumigatus Af293	Sterol Regulatory Element Binding Protein Family member	#
OG5_130135	Afu4g03490	A. fumigatus Af293	Putative secreted protease	#
OG5_129172	Afu4g03630	A. fumigatus Af293	Putative sterol 24-C-methyltransferase with a predicted role in ergosterol biosynthesis	#		C3_02150C_A	CNAG_03819	YML008C
OG5_128294	Afu4g03650	A. fumigatus Af293	Ribosome associated DnaJ chaperone Zuotin	#		C4_02870C_A	CNAG_04976	YGR285C
OG5_127334	Afu4g03760	A. fumigatus Af293	Putative glycine dehydrogenase	#		C1_08400C_A	CNAG_01594	YMR189W
OG5_127970	Afu4g03860	A. fumigatus Af293	Eukaryotic translation initiation factor 3 subunit C	#		C4_01490W_A	CNAG_07628	YMR309C
OG5_126953	Afu4g03880	A. fumigatus Af293	60S ribosomal protein L7	#		C1_05720W_A	CNAG_00656	YGL076C YPL198W
OG5_129142	Afu4g03900	A. fumigatus Af293	Putative multifunctional beta-oxidation protein	#		C3_00810C_A	CNAG_05721	YKR009C
OG5_159394	Afu4g03930	A. fumigatus Af293	Putative cysteine synthase B	#
OG5_169195	Afu4g03940	A. fumigatus Af293	Ferric chelate reductase	#
OG5_138645	Afu4g03980	A. fumigatus Af293	Ortholog of A. nidulans FGSC A4 : AN7048, A. niger CBS 513.88 : An14g00890, A. oryzae RIB40 : AO090011000319, Aspergillus wentii : Aspwe1_0115559 and Aspergillus sydowii : Aspsy1_0184047	#		CR_10740W_A		YCR086W
OG5_128833	Afu4g04110	A. fumigatus Af293	Ortholog(s) have cytosol, nucleus localization	#		C1_06400C_A	CNAG_06280	YPR045C
OG5_136041	Afu4g04120	A. fumigatus Af293	Ortholog(s) have role in conidiophore development, conidium formation, establishment or maintenance of cell polarity, hyphal growth and positive regulation of conjugation with cellular fusion, more	#		C4_01410W_A	CNAG_02670	YBR200W
OG5_127572	Afu4g04130	A. fumigatus Af293	Ortholog(s) have role in cellular response to oxidative stress, misfolded or incompletely synthesized protein catabolic process, protein import into peroxisome matrix and mitochondrial inner membrane localization	#		C4_06430C_A	CNAG_03452	YEL052W
OG5_133339	Afu4g04210	A. fumigatus Af293	Putative secreted aminopeptidase	#		C1_05670W_A	CNAG_04269	YDR415C
OG5_127385	Afu4g04270	A. fumigatus Af293	Ortholog(s) have thymidylate synthase activity, role in dTMP biosynthetic process and cytosol, nuclear periphery localization	#		C2_05190W_A	CNAG_04692	YOR074C
OG5_130864	Afu4g04280	A. fumigatus Af293	Ortholog(s) have proteasome binding activity, role in cellular response to arsenic-containing substance, proteasome-mediated ubiquitin-dependent protein catabolic process and cytoplasm, nucleus localization	#		C1_03990W_A		YNL155W
OG5_127174	Afu4g04300	A. fumigatus Af293	Ortholog(s) have pyridoxal phosphate binding activity and cytosol, nucleus localization	#		C1_07510W_A	CNAG_04399	YBL036C
OG5_156183	Afu4g04318	A. fumigatus Af293	Ortholog(s) have role in cellular copper ion homeostasis and yeast-form cell wall localization	#		C4_01160W_A
OG5_129398	Afu4g04350	A. fumigatus Af293	Ortholog(s) have U2-type spliceosomal complex localization	#
OG5_127943	Afu4g04410	A. fumigatus Af293	Immunoreactive protein	#			CNAG_03134 CNAG_04308
OG5_137973	Afu4g04430	A. fumigatus Af293	Ortholog of A. nidulans FGSC A4 : AN7006, A. niger CBS 513.88 : An14g00400, A. oryzae RIB40 : AO090206000050, Aspergillus wentii : Aspwe1_0115358 and Aspergillus sydowii : Aspsy1_0092883	#		CR_09660W_A		YLR287C
OG5_131439	Afu4g04440	A. fumigatus Af293	Ortholog of A. nidulans FGSC A4 : AN7005, A. niger CBS 513.88 : An14g00390, A. oryzae RIB40 : AO090206000049, Aspergillus wentii : Aspwe1_0116246 and Aspergillus sydowii : Aspsy1_0158059	#
OG5_127128	Afu4g04460	A. fumigatus Af293	60S ribosomal protein L13	#		C1_03020C_A	CNAG_06095	YDL082W YMR142C
OG5_126862	Afu4g04520	A. fumigatus Af293	Ortholog(s) have mitochondrion localization	#		CR_06760C_A	CNAG_00747	YGR244C
OG5_127581	Afu4g04600	A. fumigatus Af293	Ortholog(s) have holocytochrome-c synthase activity and role in aerobic respiration, cytochrome c-heme linkage, filamentous growth of a population of unicellular organisms, sporocarp development involved in sexual reproduction	#		C4_02130W_A C5_01130W_A	CNAG_00022 CNAG_05875	YAL039C YKL087C
OG5_128023	Afu4g04620	A. fumigatus Af293	Ortholog(s) have role in protein import into mitochondrial outer membrane and mitochondrial outer membrane localization	#		C3_05770C_A	CNAG_07664	YNL026W
OG5_127606	Afu4g04660	A. fumigatus Af293	Ortholog(s) have protein domain specific binding activity	#		C2_08780W_A	CNAG_04666	YGL048C
OG5_132937	Afu4g04670	A. fumigatus Af293	Ortholog(s) have calcium:proton antiporter activity, potassium:proton antiporter activity, sodium:proton antiporter activity and role in hydrogen transport, potassium ion transport, sodium ion transport	#		CR_10800C_A	CNAG_02940	YNL321W
OG5_128934	Afu4g04680	A. fumigatus Af293	FGGY-family carbohydrate kinase	#		C4_02620C_A	CNAG_04631	YDR109C
OG5_129616	Afu4g04720	A. fumigatus Af293	Ortholog(s) have structural constituent of nuclear pore activity and role in nuclear pore organization, poly(A)+ mRNA export from nucleus, protein import into nucleus, ribosomal large subunit export from nucleus	#		C2_01220W_A	CNAG_02816	YFR002W
OG5_129083	Afu4g04740	A. fumigatus Af293	Ortholog(s) have Ran guanyl-nucleotide exchange factor activity, signal transducer activity	#		C7_02780W_A	CNAG_06545	YGL097W
OG5_135009	Afu4g04800	A. fumigatus Af293	Putative AAA family ATPase	#
OG5_127321	Afu4g04810	A. fumigatus Af293	Small Rab family GTPase	#		CR_01750C_A	CNAG_02817	YFL005W
OG5_127327	Afu4g05860	A. fumigatus Af293	Ortholog(s) have role in iron-sulfur cluster assembly, mitochondrial respiratory chain complex I assembly and mitochondrial respiratory chain complex I, peripheral segment, plasma membrane localization	#		C3_07060W_A	CNAG_02266
OG5_140272	Afu4g05910	A. fumigatus Af293	Ortholog(s) have role in mitochondrial respiratory chain complex I assembly, pathogenesis and membrane, mitochondrion localization	#		C3_02940C_A	CNAG_06147
OG5_140272	Afu4g05915	A. fumigatus Af293	Ortholog(s) have cytosol, nucleus localization	#		C3_02940C_A	CNAG_06147
OG5_127671	Afu4g05940	A. fumigatus Af293	Ortholog(s) have cytosol, nucleus localization	#		C2_00260C_A		YGR007W
OG5_127295	Afu4g05950	A. fumigatus Af293	Ortholog(s) have glutathione disulfide oxidoreductase activity, role in cellular response to oxidative stress, response to osmotic stress and mitochondrial matrix localization	#		C1_07630W_A	CNAG_03985	YPL059W
OG5_127040	Afu4g05960	A. fumigatus Af293	Has domain(s) with predicted catalytic activity	#		CR_00980C_A	CNAG_00909 CNAG_07348	YKL088W
OG5_149856	Afu4g05980	A. fumigatus Af293	Ortholog of A. nidulans FGSC A4 : AN4306, A. niger CBS 513.88 : An04g00180, A. oryzae RIB40 : AO090023001000, Aspergillus wentii : Aspwe1_0100570 and Aspergillus sydowii : Aspsy1_0094858	#
OG5_136556	Afu4g05990	A. fumigatus Af293	Ortholog(s) have role in mitochondrial respiratory chain complex IV assembly and integral component of mitochondrial inner membrane localization	#		C4_04130W_A	CNAG_01597	YIL157C
OG5_127133	Afu4g06000	A. fumigatus Af293	Ortholog(s) have structural constituent of ribosome activity and mitochondrial large ribosomal subunit, mitochondrial membrane localization	#		CR_00490W_A	CNAG_07637	YGR220C
OG5_136903	Afu4g06020	A. fumigatus Af293	Putative cyclin dependent kinase inhibitor, phoB-regulated	#		CR_00590W_A	CNAG_02541	YGR233C
OG5_126934	Afu4g06070	A. fumigatus Af293	Ortholog(s) have role in regulation of translational elongation and cytosolic ribosome localization	#		C1_00480C_A	CNAG_04613	YFR009W
OG5_136989	Afu4g06130	A. fumigatus Af293	Ortholog(s) have cytosol, nucleus localization	#		C7_00810W_A	CNAG_01798	YOR043W
OG5_129646	Afu4g06140	A. fumigatus Af293	Ortholog(s) have dipeptidyl-peptidase activity and cytoplasm, nucleus localization	#		C6_03960W_A		YOL057W
OG5_126731	Afu4g06160	A. fumigatus Af293	Branched-chain-amino-acid transaminase	#		C2_04230W_A C3_05590C_A	CNAG_06370	YHR208W YJR148W
OG5_126846	Afu4g06180	A. fumigatus Af293	Ortholog(s) have protein serine/threonine kinase inhibitor activity	#		C2_00300C_A C5_02760W_A	CNAG_02310 CNAG_03590	YGL019W YOR039W
OG5_131578	Afu4g06340	A. fumigatus Af293	Ortholog(s) have endoplasmic reticulum localization	#		C2_00320W_A	CNAG_03483	YGL020C
OG5_128388	Afu4g06350	A. fumigatus Af293	Has domain(s) with predicted nucleic acid binding, nucleotide binding activity	#		C7_00690W_A	CNAG_07511	YNL110C
OG5_128557	Afu4g06380	A. fumigatus Af293	Putative sterol carrier protein	#
OG5_128537	Afu4g06400	A. fumigatus Af293	Ortholog(s) have role in cellular response to lithium ion, cellular response to neutral pH, entry into host and filamentous growth of a population of unicellular organisms in response to pH, more	#		C1_09380W_A	CNAG_03582	YOR275C
OG5_152795	Afu4g06510	A. fumigatus Af293	Ortholog of A. nidulans FGSC A4 : AN1972, AN4371, A. niger CBS 513.88 : An04g05970, An08g04550, A. oryzae RIB40 : AO090003001143, AO090023000935 and Aspergillus wentii : Aspwe1_0023317	#			CNAG_00733
OG5_130075	Afu4g06560	A. fumigatus Af293	Ortholog of Aspergillus fumigatus A1163 : AFUB_063640 and Aspergillus terreus NIH2624 : ATET_05579	#			CNAG_00056
OG5_126857	Afu4g06620	A. fumigatus Af293	Glutamate/Leucine/Phenylalanine/Valine dehydrogenase	#		C4_06120W_A	CNAG_01577	YAL062W YOR375C
OG5_126839	Afu4g06690	A. fumigatus Af293	Ortholog(s) have CDP reductase activity, nucleoside diphosphate kinase activity, nucleotide binding activity	#		C2_03160C_A CR_05570C_A	CNAG_02208	YER070W YIL066C
OG5_163575	Afu4g06700	A. fumigatus Af293	Ortholog of A. nidulans FGSC A4 : AN1338, AN9450, AN4381, A. fumigatus Af293 : Afu1g03040, Afu1g09510 and A. niger CBS 513.88 : An01g05230, An04g01090	#
OG5_127020	Afu4g06770	A. fumigatus Af293	Ortholog(s) have 2 iron, 2 sulfur cluster binding, ferrous iron binding, iron-sulfur transferase activity	#		C7_01760C_A	CNAG_04039	YOR226C YPL135W
OG5_129503	Afu4g06790	A. fumigatus Af293	Ubiquinol-cytochrome c reductase complex 14 kDa protein with a predicted role in oxidative phosphorylation	#		C6_03400C_A	CNAG_01323	YDR529C
OG5_127729	Afu4g06830	A. fumigatus Af293	Ortholog(s) have SUMO transferase activity, role in hyphal growth, mitotic spindle elongation, protein sumoylation and condensed nuclear chromosome, cytosol, nuclear heterochromatin localization	#		CR_08560C_A	CNAG_04328	YDL064W
OG5_129288	Afu4g06890	A. fumigatus Af293	14-alpha sterol demethylase	#		C5_00660C_A	CNAG_00040	YHR007C
OG5_127204	Afu4g06900	A. fumigatus Af293	Ortholog(s) have asparagine synthase (glutamine-hydrolyzing) activity, role in asparagine biosynthetic process and cytosol, nucleus localization	#		C2_09060C_A	CNAG_05425	YGR124W YPR145W
OG5_127746	Afu4g06910	A. fumigatus Af293	Putative outer mitochondrial membrane protein porin	#		C1_04100C_A	CNAG_02974	YIL114C YNL055C
OG5_127299	Afu4g06950	A. fumigatus Af293	Putative endoplasmic reticulum (ER) type II integral membrane protein with a predicted role in protein transport	#		C6_04100W_A	CNAG_01961	YBL091C-A YER120W
OG5_128551	Afu4g06960	A. fumigatus Af293	Ortholog(s) have cytosol, nucleus localization	#			CNAG_04530
OG5_130806	Afu4g06970	A. fumigatus Af293	Ortholog(s) have single-stranded DNA binding activity	#		C6_00510C_A	CNAG_06724	YML032C
OG5_144597	Afu4g07020	A. fumigatus Af293	Has domain(s) with predicted catalytic activity, heme binding, oxidoreductase activity	#			CNAG_05461
OG5_135776	Afu4g07070	A. fumigatus Af293	Ortholog of A. nidulans FGSC A4 : AN10554, A. oryzae RIB40 : AO090023000869, Aspergillus wentii : Aspwe1_0248748, Aspergillus sydowii : Aspsy1_0547613 and Aspergillus terreus NIH2624 : ATET_05504	#		CR_07640C_A	CNAG_04544	YER128W
OG5_127982	Afu4g07080	A. fumigatus Af293	Ortholog(s) have protein tyrosine phosphatase activity	#		CR_03570C_A	CNAG_01203	YIR026C
OG5_152796	Afu4g07100	A. fumigatus Af293	Ortholog(s) have protein anchor activity and role in establishment of spindle pole body localization to nuclear envelope, mitotic spindle assembly	#
OG5_128082	Afu4g07110	A. fumigatus Af293	Ortholog(s) have SNAP receptor activity, role in Golgi to vacuole transport, vacuole inheritance and Golgi apparatus, endoplasmic reticulum, fungal-type vacuole membrane, late endosome localization	#		C3_04320W_A C5_02720W_A	CNAG_03651	YOR036W
OG5_129360	Afu4g07140	A. fumigatus Af293	Ortholog(s) have tRNA binding activity, role in regulation of transcription from RNA polymerase II promoter, tRNA wobble uridine modification and Elongator holoenzyme complex, cytosol, nucleus localization	#		C4_05260W_A	CNAG_05713	YLR384C
OG5_127259	Afu4g07160	A. fumigatus Af293	Ortholog(s) have role in regulation of circadian rhythm and TRAMP complex localization	#		C7_03400C_A	CNAG_01398	YJL050W
OG5_127715	Afu4g07190	A. fumigatus Af293	Ornathine carbamoyltransferase, enzyme of the arginine biosynthesis pathway	#		C6_03230W_A	CNAG_02812	YJL088W
OG5_129345	Afu4g07210	A. fumigatus Af293	Mitochondrial acetolactate synthase small subunit	#		C4_01370W_A	CNAG_06421	YCL009C
OG5_131679	Afu4g07220	A. fumigatus Af293	Has domain(s) with predicted RNA binding activity	#			CNAG_04716
OG5_136990	Afu4g07250	A. fumigatus Af293	Ortholog(s) have structural constituent of ribosome activity and mitochondrial small ribosomal subunit localization	#		C1_08920W_A	CNAG_01136	YIL093C
OG5_155038	Afu4g07260	A. fumigatus Af293	Ortholog(s) have role in positive regulation of establishment of bipolar cell polarity regulating cell shape and cell division site, cell tip, cytosol, mitotic spindle pole body, nucleus localization	#
OG5_128694	Afu4g07340	A. fumigatus Af293	Ortholog(s) have cytoplasm, nucleus localization	#		C3_04970C_A	CNAG_05195	YDL190C
OG5_128715	Afu4g07360	A. fumigatus Af293	Putative cobalamin-independent methionine synthase	#		CR_01620C_A	CNAG_01890	YER091C
OG5_128988	Afu4g07380	A. fumigatus Af293	Ortholog(s) have role in histone exchange and NuA4 histone acetyltransferase complex, Swr1 complex localization	#		CR_00400C_A	CNAG_02020	YGR002C
OG5_127696	Afu4g07390	A. fumigatus Af293	Ortholog(s) have Golgi apparatus, endoplasmic reticulum localization	#		C1_10940C_A	CNAG_01403	YAR002C-A YGL002W YHR110W
OG5_127761	Afu4g07420	A. fumigatus Af293	Ortholog(s) have endopeptidase activator activity and role in proteasomal ubiquitin-independent protein catabolic process, proteasome-mediated ubiquitin-dependent protein catabolic process	#		C7_03390C_A	CNAG_00385	YER094C
OG5_131086	Afu4g07430	A. fumigatus Af293	Ortholog of A. nidulans FGSC A4 : AN4450, A. niger CBS 513.88 : An04g01810, Aspergillus wentii : Aspwe1_0034603, Aspergillus sydowii : Aspsy1_0163077 and Aspergillus terreus NIH2624 : ATET_05464	#			CNAG_02097
OG5_127134	Afu4g07435	A. fumigatus Af293	60S ribosomal protein L36	#		C2_03960W_A	CNAG_03510	YMR194W YPL249C-A
OG5_176040	Afu4g07440	A. fumigatus Af293	Ortholog of Neosartorya fischeri NRRL 181 : NFIA_108770, Aspergillus wentii : Aspwe1_0034601, Aspergillus terreus NIH2624 : ATET_05461 and Aspergillus tubingensis : Asptu1_0193323	#
OG5_129321	Afu4g07460	A. fumigatus Af293	Ortholog(s) have N-terminal protein N-methyltransferase activity, role in N-terminal peptidyl-methionine acetylation, regulation of mitotic actomyosin contractile ring assembly and cytosol localization	#		C1_00380C_A		YOL076W
OG5_127700	Afu4g07510	A. fumigatus Af293	Proteasome component	#		C5_05310W_A	CNAG_02886	YER012W
OG5_136146	Afu4g07560	A. fumigatus Af293	Has domain(s) with predicted DNA binding, chromatin binding activity	#		C4_07230C_A	CNAG_01591	YDR359C
OG5_127447	Afu4g07580	A. fumigatus Af293	Translation initiation factor EF-2 gamma subunit	#		C5_02170C_A	CNAG_01018	YER025W
OG5_127953	Afu4g07590	A. fumigatus Af293	Ortholog(s) have metalloendopeptidase activity and role in CAAX-box protein processing, peptide mating pheromone maturation involved in conjugation with cellular fusion	#		C4_00280W_A	CNAG_01378	YJR117W
OG5_176041	Afu4g07600	A. fumigatus Af293	Ortholog of A. nidulans FGSC A4 : AN9433, A. niger CBS 513.88 : An04g01960, Aspergillus wentii : Aspwe1_0034573, Aspergillus sydowii : Aspsy1_0062370 and Aspergillus terreus NIH2624 : ATET_05443	#
OG5_128164	Afu4g07630	A. fumigatus Af293	Ortholog(s) have role in cellular response to biotic stimulus, cellular response to starvation and chromosome organization, more	#		C1_09510W_A	CNAG_06318	YOR272W
OG5_126668	Afu4g07640	A. fumigatus Af293	Ortholog(s) have cytosol, mitochondrial ribosome, nucleus localization	#		C7_00960W_A CR_08400C_A	CNAG_04883 CNAG_05110	YDR450W YML026C YNL081C
OG5_127452	Afu4g07650	A. fumigatus Af293	Putative peptidyl-prolyl cis-trans isomerase	#		C3_06360C_A	CNAG_03486	YDR304C YHR057C
OG5_126849	Afu4g07660	A. fumigatus Af293	ATP-dependent RNA helicase	#		C3_06100C_A	CNAG_00809	YOR204W YPL119C
OG5_127961	Afu4g07690	A. fumigatus Af293	Putative phosphoribosylaminoimidazole-carboxamide formyltransferase/IMP cyclohydrolase	#		CR_04090C_A	CNAG_00700	YLR028C YMR120C
OG5_127480	Afu4g07700	A. fumigatus Af293	Clathrin, heavy chain	#		C6_02120W_A	CNAG_04904	YGL206C
OG5_126626	Afu4g07710	A. fumigatus Af293	Putative pyruvate carboxylase	#		C1_04660W_A C4_03940C_A	CNAG_01680 CNAG_05907 CNAG_07944	YBR208C YBR218C YGL062W
OG5_126688	Afu4g07730	A. fumigatus Af293	60S ribosomal protein L11	#		C2_06810C_A C2_07680W_A	CNAG_01650 CNAG_07839	YDR237W YGR085C YPR102C
OG5_127442	Afu4g07740	A. fumigatus Af293	Ortholog of Aspergillus fumigatus A1163 : AFUB_064840 and Aspergillus niger ATCC 1015 : 44190-mRNA	#		CR_07510W_A	CNAG_04840	YER029C
OG5_128331	Afu4g07780	A. fumigatus Af293	Putative mevalonate kinase	#		C1_09460W_A		YMR208W
OG5_127468	Afu4g07820	A. fumigatus Af293	Ortholog(s) have mitochondrion localization	#		C5_04650C_A	CNAG_00007	YGR171C
OG5_127448	Afu4g07845	A. fumigatus Af293	Ortholog(s) have cytosolic large ribosomal subunit, hyphal cell wall, yeast-form cell wall localization	#		C2_00210W_A	CNAG_05556	YLR325C
OG5_131895	Afu4g07870	A. fumigatus Af293	Has domain(s) with predicted protein disulfide oxidoreductase activity	#
OG5_127676	Afu4g07910	A. fumigatus Af293	Putative zinc-dependent peptidase	#		C3_06230W_A		YDR430C
OG5_127874	Afu4g07970	A. fumigatus Af293	Ortholog(s) have DNA-directed DNA polymerase activity and role in DNA replication, removal of RNA primer, DNA synthesis involved in UV-damage excision repair, RNA-dependent DNA replication, premeiotic DNA replication	#		C5_04740C_A	CNAG_06725	YJR006W
OG5_129817	Afu4g08030	A. fumigatus Af293	Protein of unknown function identified by mass spectrometry	#		CR_03530W_A	CNAG_07810	YKR016W
OG5_126724	Afu4g08040	A. fumigatus Af293	Ortholog(s) have GTP binding activity, role in endocytosis, protein targeting to vacuole, regulation of vacuole organization, small GTPase mediated signal transduction and cytosol, early endosome, late endosome, nucleus localization	#		C1_14100W_A CR_08060C_A	CNAG_06114	YKR014C YOR089C
OG5_127875	Afu4g08050	A. fumigatus Af293	Ortholog(s) have phosphatidylinositol-3,5-bisphosphate 5-phosphatase activity, phosphatidylinositol-3-phosphatase activity, phosphatidylinositol-4-phosphate phosphatase activity	#		C1_09990W_A	CNAG_06080	YKL212W
OG5_127597	Afu4g08070	A. fumigatus Af293	Ortholog(s) have glycylpeptide N-tetradecanoyltransferase activity, role in establishment of cell polarity, replicative cell aging and cytosol localization	#		C4_01440W_A	CNAG_07926	YLR195C
OG5_126692	Afu4g08110	A. fumigatus Af293	Ortholog(s) have role in mitochondrial translation and mitochondrion localization	#		C1_07000W_A C1_13060C_A	CNAG_01639	YJL102W YLR069C
OG5_130579	Afu4g08130	A. fumigatus Af293	Ortholog(s) have role in mitochondrial respiratory chain complex IV assembly, mitochondrial respiratory chain supercomplex assembly	#		C5_03800W_A	CNAG_02783	YML030W
OG5_126759	Afu4g08140	A. fumigatus Af293	Threonine dehydratase	#		C2_06190W_A	CNAG_07529	YER086W YKL218C
OG5_127004	Afu4g08170	A. fumigatus Af293	Putative succinate-semialdehyde dehydrogenase	#		C1_01810C_A C3_03470W_A	CNAG_01027 CNAG_04467	YBR006W
OG5_128009	Afu4g08190	A. fumigatus Af293	Ortholog(s) have nucleolus localization	#		C2_09320C_A	CNAG_03624	YGR103W
OG5_126895	Afu4g08300	A. fumigatus Af293	Ortholog(s) have ATP binding, ATPase activity, four-way junction DNA binding, guanine/thymine mispair binding, single base insertion or deletion binding activity	#		C1_13170C_A CR_04120C_A	CNAG_01916 CNAG_02682	YDR097C YHR120W
OG5_127160	Afu4g08480	A. fumigatus Af293	Ortholog(s) have cytosol, nucleus localization	#		C1_12050W_A	CNAG_06175	YIL075C
OG5_134124	Afu4g08490	A. fumigatus Af293	Putative acyl-CoA dehydrogenase	#			CNAG_03666
OG5_127919	Afu4g08500	A. fumigatus Af293	Ortholog(s) have DSIF complex localization	#		C2_01480W_A	CNAG_00641	YML010W
OG5_136148	Afu4g08510	A. fumigatus Af293	Putative RNA triphosphatase involved in mRNA 5' cap formation	#		CR_02090C_A	CNAG_06549	YPL228W
OG5_126593	Afu4g08580	A. fumigatus Af293	Mitochondrial peroxiredoxin	#		C3_06180C_A C3_06330W_A C7_02810W_A	CNAG_03482 CNAG_06917	YBL064C YDR453C YML028W
OG5_126638	Afu4g08600	A. fumigatus Af293	Putative aldehyde dehydrogenase (NAD(P)+)	#		C2_02970C_A CR_04870C_A	CNAG_01078 CNAG_05113 CNAG_06628	YER073W YMR169C YMR170C YOR374W
OG5_130190	Afu4g08660	A. fumigatus Af293	Oligosaccharyltransferase subunit ribophorin II with a predicted role in N-linked protein glycosylation	#		C1_03600W_A	CNAG_02855	YMR149W
OG5_130802	Afu4g08760	A. fumigatus Af293	Ortholog(s) have 3-deoxy-7-phosphoheptulonate synthase activity	#			CNAG_02796
OG5_159420	Afu4g08770	A. fumigatus Af293	Has domain(s) with predicted microtubule binding activity	#
OG5_130773	Afu4g08810	A. fumigatus Af293	Ortholog(s) have cytosol, nucleus, ribosome localization	#		CR_09240C_A	CNAG_04698	YPL225W
OG5_142542	Afu4g08820	A. fumigatus Af293	Predicted GDP/GTP exchange factor for G proteins, required for conidiation	#			CNAG_06401
OG5_128336	Afu4g08880	A. fumigatus Af293	Ortholog(s) have glucose-6-phosphate 1-epimerase activity and cytoplasm, nucleus localization	#		C5_01230C_A	CNAG_07559	YMR099C
OG5_159423	Afu4g08940	A. fumigatus Af293	Ortholog(s) have mitochondrial ribosome localization	#
OG5_129904	Afu4g09010	A. fumigatus Af293	Ortholog(s) have U1 snRNP localization	#
OG5_128627	Afu4g09020	A. fumigatus Af293	Ortholog(s) have nucleus localization	#		C1_11300C_A	CNAG_00685	YDR243C
OG5_127177	Afu4g09030	A. fumigatus Af293	Putative aminopeptidase	#		C1_04400C_A	CNAG_04009	YHR047C YKL157W
OG5_158654	Afu4g09060	A. fumigatus Af293	Putative phosphatidate cytidylyltransferase	#
OG5_129293	Afu4g09090	A. fumigatus Af293	Ortholog(s) have protein disulfide oxidoreductase activity, role in protein denaturation involved in proteasomal ubiquitin-dependent protein catabolic process and cytosol, nuclear periphery localization	#		C1_01300W_A	CNAG_01355
OG5_128717	Afu4g09110	A. fumigatus Af293	Putative cytochrome c peroxidase	#		C3_02480C_A C5_00810C_A	CNAG_01138 CNAG_02147	YKR066C
OG5_126982	Afu4g09140	A. fumigatus Af293	L-ornithine aminotransferase	#		C4_00160C_A C4_05070C_A	CNAG_00622 CNAG_05134	YLR438W YOL140W
OG5_129359	Afu4g09220	A. fumigatus Af293	Ortholog of A. nidulans FGSC A4 : AN8351, AN1611, A. niger CBS 513.88 : An04g04270, A. oryzae RIB40 : AO090023000614 and Aspergillus wentii : Aspwe1_0101354	#			CNAG_00863 CNAG_02475 CNAG_04561 CNAG_07389
OG5_128614	Afu4g09320	A. fumigatus Af293	Putative extracellular dipeptidyl-peptidase	#		C5_02970W_A	CNAG_06416	YHR028C
OG5_176050	Afu4g09330	A. fumigatus Af293	Ortholog of A. oryzae RIB40 : AO090023000600, AO090138000106, Neosartorya fischeri NRRL 181 : NFIA_106680, Aspergillus versicolor : Aspve1_0079668 and Aspergillus clavatus NRRL 1 : ACLA_048690	#
OG5_132685	Afu4g09390	A. fumigatus Af293	Has domain(s) with predicted transferase activity, transferring glycosyl groups activity	#
OG5_127692	Afu4g09520	A. fumigatus Af293	Ortholog(s) have SNAP receptor activity, palmitoyltransferase activity	#		C1_02860C_A	CNAG_07570	YKL196C
OG5_155830	Afu4g09550	A. fumigatus Af293	Has domain(s) with predicted N-acetyltransferase activity	#
OG5_155831	Afu4g09710	A. fumigatus Af293	Homolog of A. nidulans RosA, a repressor of sexual development	#
OG5_127923	Afu4g09740	A. fumigatus Af293	Ortholog(s) have unfolded protein binding activity	#		C1_00110W_A	CNAG_02736	YJL008C
OG5_126884	Afu4g09750	A. fumigatus Af293	Ortholog(s) have structural constituent of ribosome activity and mitochondrial large ribosomal subunit, mitochondrial nucleoid localization	#		C2_07190C_A	CNAG_05980	YGL068W
OG5_176060	Afu4g09790	A. fumigatus Af293	Ortholog of A. nidulans FGSC A4 : AN1862, A. niger CBS 513.88 : An04g07280, Aspergillus wentii : Aspwe1_0166824, Aspergillus sydowii : Aspsy1_0138374 and Aspergillus terreus NIH2624 : ATET_00762	#
OG5_128501	Afu4g09820	A. fumigatus Af293	Ortholog(s) have role in DNA repair, chromatin silencing at telomere, histone exchange and NuA4 histone acetyltransferase complex, Swr1 complex, cytosol localization	#		C7_03770C_A	CNAG_04266	YNL107W
OG5_129469	Afu4g09840	A. fumigatus Af293	Has domain(s) with predicted catalytic activity, kynureninase activity, pyridoxal phosphate binding activity, role in NAD biosynthetic process, metabolic process, tryptophan catabolic process and cytoplasm localization	#		C1_08490W_A	CNAG_02780	YLR231C
OG5_163588	Afu4g09870	A. fumigatus Af293	Ortholog of Aspergillus fumigatus A1163 : AFUB_066980	#
OG5_128710	Afu4g09950	A. fumigatus Af293	Ortholog(s) have endoplasmic reticulum localization	#		C2_07010W_A	CNAG_07488	YNR021W
OG5_135666	Afu4g10010	A. fumigatus Af293	Ortholog(s) have heat shock protein binding activity, role in protein folding and cytosol, nucleus localization	#		C6_02610C_A	CNAG_01391	YDR168W
OG5_134642	Afu4g10030	A. fumigatus Af293	Ortholog(s) have role in positive regulation of conjugation with cellular fusion and cytosol, nucleus localization	#
OG5_152803	Afu4g10100	A. fumigatus Af293	Ortholog(s) have cytosol localization	#
OG5_128517	Afu4g10180	A. fumigatus Af293	Ortholog(s) have cytosol, nucleus localization	#		C6_02470W_A	CNAG_03708	YPL210C
OG5_146796	Afu4g10200	A. fumigatus Af293	putative transcription factor	#			CNAG_02585
OG5_135411	Afu4g10280	A. fumigatus Af293	Putative histidine-containing phosphotransfer intermediate protein	#		C1_07240W_A	CNAG_06151	YDL235C
OG5_126737	Afu4g10410	A. fumigatus Af293	Putative aspartate aminotransferase	#		C2_05250C_A CR_07620W_A	CNAG_06026 CNAG_06088	YKL106W YLR027C
OG5_128840	Afu4g10420	A. fumigatus Af293	Ortholog(s) have role in mRNA cis splicing, via spliceosome and U4/U6 x U5 tri-snRNP complex localization	#		C5_03010W_A	CNAG_04226	YOR308C
OG5_159429	Afu4g10440	A. fumigatus Af293	protein of unknown function	#
OG5_128072	Afu4g10460	A. fumigatus Af293	Homocitrate synthase, essential enzyme of the alpha-aminoadipate pathway of lysine biosynthesis	#		C1_04730C_A C2_04460W_A	CNAG_00992	YDL131W YDL182W
OG5_128248	Afu4g10470	A. fumigatus Af293	Putative sphingosine-1-phosphate lyase	#		C3_03680W_A	CNAG_05389	YDR294C
OG5_128372	Afu4g10510	A. fumigatus Af293	Ortholog(s) have ferrous iron binding, ferroxidase activity, iron chaperone activity	#		C4_04340C_A	CNAG_05011	YDL120W
OG5_126719	Afu4g10540	A. fumigatus Af293	Ortholog(s) have TFIID-class transcription factor binding, chromatin binding, core promoter binding, lysine-acetylated histone binding activity	#		C5_00200C_A	CNAG_01897	YDL070W YLR399C
OG5_127661	Afu4g10600	A. fumigatus Af293	Ortholog(s) have role in ER to Golgi vesicle-mediated transport, regulation of exocytosis and Golgi-associated vesicle, cellular bud neck, cellular bud tip, incipient cellular bud site, mitochondrion, plasma membrane localization	#		C2_10610W_A	CNAG_07566	YPL249C
OG5_152807	Afu4g10610	A. fumigatus Af293	Ortholog of A. nidulans FGSC A4 : AN1979, A. niger CBS 513.88 : An04g06070, Aspergillus wentii : Aspwe1_0022830, Aspergillus sydowii : Aspsy1_0053917 and Aspergillus terreus NIH2624 : ATET_04005	#
OG5_128923	Afu4g10660	A. fumigatus Af293	Ortholog(s) have role in DNA repair, establishment or maintenance of cell polarity regulating cell shape, histone deacetylation and negative regulation of antisense RNA transcription, more	#		C2_08280W_A	CNAG_05782	YPR023C
OG5_136559	Afu4g10700	A. fumigatus Af293	Ortholog of S. pombe dsc2	#		CR_05460W_A	CNAG_06423	YOR223W
OG5_127944	Afu4g10730	A. fumigatus Af293	Ortholog(s) have ATP-dependent 3'-5' DNA helicase activity, ATP-dependent 5'-3' DNA helicase activity, sequence-specific DNA binding activity	#		C4_06800W_A	CNAG_00108	YDR190C
OG5_137979	Afu4g10750	A. fumigatus Af293	Ortholog(s) have role in N-glycan processing and Golgi apparatus, endoplasmic reticulum localization	#		C1_02400C_A		YJL183W
OG5_127767	Afu4g10760	A. fumigatus Af293	Ortholog(s) have oxidoreductase activity, role in very long-chain fatty acid metabolic process and endoplasmic reticulum membrane localization	#		C1_01050C_A	CNAG_02372	YDL015C
OG5_129768	Afu4g10770	A. fumigatus Af293	Psi-producing oxygenase A	#
OG5_127551	Afu4g10780	A. fumigatus Af293	Ortholog(s) have role in mRNA export from nucleus and nucleus localization	#		C2_03180C_A	CNAG_07769	YDR457W
OG5_126730	Afu4g10790	A. fumigatus Af293	Ortholog(s) have ribose phosphate diphosphokinase activity and role in 5-phosphoribose 1-diphosphate biosynthetic process, cellular response to drug, cytokinesis, fungal-type cell wall organization	#		C2_02510W_A C4_01820C_A	CNAG_03335 CNAG_05365	YBL068W YER099C YHL011C
OG5_126964	Afu4g10800	A. fumigatus Af293	40S ribosomal protein S6	#		C4_01270W_A	CNAG_01152	YBR181C YPL090C
OG5_146233	Afu4g10820	A. fumigatus Af293	Ortholog of A. nidulans FGSC A4 : AN1962, A. niger CBS 513.88 : An04g05820, Aspergillus wentii : Aspwe1_0145558, Aspergillus sydowii : Aspsy1_0142548 and Aspergillus terreus NIH2624 : ATET_03987	#
OG5_126735	Afu4g10910	A. fumigatus Af293	Has domain(s) with predicted transferase activity, transferring acyl groups other than amino-acyl groups, zinc ion binding activity, role in regulation of transcription, DNA-templated and nucleus localization	#		C3_00490W_A CR_01540W_A	CNAG_03826	YBL052C YOR244W
OG5_128333	Afu4g10950	A. fumigatus Af293	Putative 3-ketoacyl-coA thiolase peroxisomal A precursor with a predicted role in beta oxidation of fatty acids	#		C2_00780W_A C3_01460C_A CR_00150C_A	CNAG_00490	YIL160C
OG5_128556	Afu4g11012	A. fumigatus Af293	Ortholog(s) have role in regulation of mitotic sister chromatid segregation and cytosol, nuclear pericentric heterochromatin localization	#		C7_03010W_A	CNAG_03399	YJL098W YKR028W
OG5_127601	Afu4g11050	A. fumigatus Af293	Putative NADH-ubiquinone oxidoreductase, subunit F involved in oxidative phosphorylation	#		C2_04550C_A	CNAG_01287
OG5_127364	Afu4g11070	A. fumigatus Af293	Putative nucleoporin	#		C3_06440W_A	CNAG_07469	YKL068W YMR047C
OG5_126680	Afu4g11080	A. fumigatus Af293	Putative acetyl-coenzyme A synthetase with a predicted role in acetate metabolism	#		C1_04290C_A C2_10350C_A	CNAG_00797	YAL054C YLR153C
OG5_163594	Afu4g11130	A. fumigatus Af293	Ortholog of A. nidulans FGSC A4 : AN5621, A. niger CBS 513.88 : An04g05550, Aspergillus wentii : Aspwe1_0022788, Aspergillus sydowii : Aspsy1_0088403 and Aspergillus terreus NIH2624 : ATET_03967	#
OG5_139930	Afu4g11150	A. fumigatus Af293	Putative integral membrane protease	#			CNAG_01969 CNAG_04524
OG5_128067	Afu4g11180	A. fumigatus Af293	Has domain(s) with predicted ATP binding, DNA binding, nucleoside-triphosphatase activity, nucleotide binding activity and role in DNA repair	#		C1_03260W_A	CNAG_05393	YNL218W
OG5_126697	Afu4g11190	A. fumigatus Af293	Ortholog(s) have cytosol, nucleus localization	#		C2_02640C_A C2_02950W_A	CNAG_00026	YJL060W
OG5_126718	Afu4g11240	A. fumigatus Af293	Putative alpha-aminoadipate reductase, large subunit, involved in lysine metabolism	#		C1_02820W_A	CNAG_03588	YBR115C
OG5_127503	Afu4g11250	A. fumigatus Af293	Putative carbonic anhydrase	#		C3_01300C_A	CNAG_02805 CNAG_05144	YNL036W
OG5_129781	Afu4g11290	A. fumigatus Af293	Ortholog(s) have peptidase activator activity, proteasome binding activity	#		C2_08010W_A	CNAG_05977	YFL007W
OG5_126705	Afu4g11300	A. fumigatus Af293	Putative vacuolar ATPase 98 kDa subunit	#		C4_05240C_A C6_00300C_A	CNAG_01106	YMR054W YOR270C
OG5_127400	Afu4g11310	A. fumigatus Af293	Fructose-1,6-bisphosphatase	#		C3_07830W_A	CNAG_00057	YLR377C
OG5_129257	Afu4g11340	A. fumigatus Af293	Saccharopine dehydrogenase	#		C3_06590W_A	CNAG_00247	YNR050C
OG5_128457	Afu4g11390	A. fumigatus Af293	Ubiquinol-cytochrome c reductase complex 17 kd protein with a predicted role in oxidative phosphorylation	#		C3_04080W_A	CNAG_06663	YFR033C
OG5_136809	Afu4g11450	A. fumigatus Af293	Ortholog(s) have Rho guanyl-nucleotide exchange factor activity	#		C5_01970C_A	CNAG_04243	YAL041W
OG5_140159	Afu4g11460	A. fumigatus Af293	Putative aminotransferase	#		CR_08000C_A
OG5_127109	Afu4g11510	A. fumigatus Af293	GDP-mannose pyrophosphorylase, which catalyses the synthesis of GDP-mannose from GTP and mannose-1-phosphate in cell wall biosynthesis	#		C3_07950C_A	CNAG_01813	YDL055C
OG5_126616	Afu4g11530	A. fumigatus Af293	Putative intermembrane space AAA protease	#		C2_00700W_A C3_01760W_A C4_05670W_A	CNAG_01688 CNAG_04032	YER017C YMR089C YPR024W
OG5_126746	Afu4g11540	A. fumigatus Af293	Putative glycerol kinase	#		CR_05220C_A	CNAG_01155	YHL032C
OG5_128696	Afu4g11560	A. fumigatus Af293	Ortholog(s) have role in ascospore-type prospore membrane assembly, late endosome to vacuole transport, protein retention in Golgi apparatus, protein targeting to vacuole	#		C4_06060W_A	CNAG_01722	YLL040C
OG5_159438	Afu4g11630	A. fumigatus Af293	Ortholog of A. nidulans FGSC A4 : AN5573, A. niger CBS 513.88 : An04g04730, A. oryzae RIB40 : AO090003001056, Aspergillus wentii : Aspwe1_0166629 and Aspergillus sydowii : Aspsy1_0088453	#
OG5_126779	Afu4g11650	A. fumigatus Af293	Putative alpha-ketoglutarate dehydrogenase complex subunit	#		C3_00880W_A	CNAG_03674	YIL125W
OG5_127847	Afu4g11720	A. fumigatus Af293	Putative phosphatidyl synthase	#		C1_05160C_A C5_02380W_A	CNAG_02120	YKR070W
OG5_126583	Afu4g11730	A. fumigatus Af293	Putative glycerol dehydrogenase	#		C3_06860C_A C3_07330W_A C3_07340W_A C5_02930C_A	CNAG_01257 CNAG_01615 CNAG_01896 CNAG_02478 CNAG_03983 CNAG_07801	YDR368W YHR104W YJR096W YOR120W
OG5_127563	Afu4g11820	A. fumigatus Af293	Ortholog(s) have ATPase activity, GTPase activity, role in RNA polymerase II complex import to nucleus, mitotic sister chromatid cohesion and DNA-directed RNA polymerase II, core complex, cytosol localization	#		C7_02460C_A	CNAG_01363	YJR072C
OG5_126787	Afu4g11840	A. fumigatus Af293	Putative glyoxylate reductase	#		C1_02980W_A C2_08080C_A C2_08850C_A	CNAG_00836 CNAG_01777 CNAG_01794 CNAG_03011	YNL274C
OG5_142795	Afu4g11850	A. fumigatus Af293	Has domain(s) with predicted RNA polymerase II transcription factor activity, sequence-specific DNA binding, zinc ion binding activity, role in regulation of transcription, DNA-templated and nucleus localization	#		C3_05170W_A
OG5_128733	Afu4g11870	A. fumigatus Af293	Ortholog(s) have alpha-tubulin binding activity, role in protein folding, tubulin complex assembly and cytosol, nucleus localization	#		C4_06160W_A	CNAG_01319	YER007W
OG5_128022	Afu4g11880	A. fumigatus Af293	Ortholog(s) have U2 snRNP, cytosol localization	#		C1_08660C_A	CNAG_01103	YDL043C
OG5_126822	Afu4g11890	A. fumigatus Af293	Putative serine/threonine kinase	#		C1_10380C_A	CNAG_03567	YNL161W
OG5_127529	Afu4g11910	A. fumigatus Af293	Ortholog(s) have acetyltransferase activator activity, role in positive regulation of N-terminal peptidyl-serine acetylation and NatA complex localization	#		C5_01870W_A	CNAG_02110	YDL040C
OG5_134271	Afu4g12000	A. fumigatus Af293	Putative phosphatidylinositol phospholipase C	#		C2_02600C_A C2_03040W_A	CNAG_02968
OG5_128117	Afu4g12010	A. fumigatus Af293	Putative 2-oxo acid dehydrogenases acyltransferase with a predicted role in the citric acid cycle	#
OG5_127771	Afu4g12080	A. fumigatus Af293	Ortholog(s) have ubiquitin conjugating enzyme activity, ubiquitin-protein transferase activity and role in free ubiquitin chain polymerization, postreplication repair, protein K63-linked ubiquitination	#		C1_12650C_A	CNAG_05886	YGL087C
OG5_163599	Afu4g12090	A. fumigatus Af293	Ortholog of A. nidulans FGSC A4 : AN3645, Aspergillus wentii : Aspwe1_0102093, Aspergillus sydowii : Aspsy1_0154146, Aspergillus terreus NIH2624 : ATET_03856 and Aspergillus glaucus : Aspgl1_0068126	#
OG5_129944	Afu4g12120	A. fumigatus Af293	Ortholog(s) have NAD+ binding, NAD-dependent histone deacetylase activity (H3-K9 specific), NAD-dependent histone deacetylase activity (H4-K16 specific) and NAD-independent histone deacetylase activity, more	#		C1_09050W_A	CNAG_04866	YDL042C YOL068C
OG5_128028	Afu4g12140	A. fumigatus Af293	Ortholog(s) have tRNA (guanine-N2-)-methyltransferase activity, role in tRNA methylation and cytosol, nucleus, tRNA (m2G10) methyltransferase complex localization	#		C3_05140C_A	CNAG_02583	YOL124C
OG5_126649	Afu4g12160	A. fumigatus Af293	Ortholog(s) have cyclin-dependent protein serine/threonine kinase activator activity	#		C2_01410C_A C7_03940C_A	CNAG_02095 CNAG_04575	YDL155W YGR108W YGR109C YLR210W YPR119W
OG5_129734	Afu4g12190	A. fumigatus Af293	Ortholog of A. nidulans FGSC A4 : AN3651, A. niger CBS 513.88 : An01g07460, Aspergillus wentii : Aspwe1_0055907, Aspergillus sydowii : Aspsy1_0154768 and Aspergillus terreus NIH2624 : ATET_03105	#		C5_00840W_A		YNL253W
OG5_136150	Afu4g12220	A. fumigatus Af293	Ortholog of A. nidulans FGSC A4 : AN3655, A. niger CBS 513.88 : An01g07500, A. oryzae RIB40 : AO090009000424, Aspergillus wentii : Aspwe1_0166578 and Aspergillus sydowii : Aspsy1_0204923	#			CNAG_07326
OG5_127058	Afu4g12250	A. fumigatus Af293	Ortholog(s) have 3'-5'-exoribonuclease activity, Ran GTPase binding, endoribonuclease activity, tRNA binding activity	#		C1_12350W_A	CNAG_00940	YOL021C
OG5_128912	Afu4g12270	A. fumigatus Af293	Has domain(s) with predicted zinc ion binding activity	#			CNAG_05503
OG5_129530	Afu4g12360	A. fumigatus Af293	Ortholog(s) have cytosol, nucleus localization	#		C1_02300W_A	CNAG_04986	YJL179W
OG5_152813	Afu4g12450	A. fumigatus Af293	Putative PH domain protein	#
OG5_128538	Afu4g12490	A. fumigatus Af293	Ortholog of A. nidulans FGSC A4 : AN3678, A. niger CBS 513.88 : An01g07920, A. oryzae RIB40 : AO090009000462, Aspergillus wentii : Aspwe1_0033898 and Aspergillus sydowii : Aspsy1_0046608	#		C6_02630C_A	CNAG_03321	YML097C
OG5_131078	Afu4g12540	A. fumigatus Af293	Ortholog of A. nidulans FGSC A4 : AN10460, A. niger CBS 513.88 : An01g08020, Neosartorya fischeri NRRL 181 : NFIA_103760, Aspergillus wentii : Aspwe1_0100481 and Aspergillus clavatus NRRL 1 : ACLA_051540	#
OG5_144609	Afu4g12590	A. fumigatus Af293	Conidia-enriched protein of unknown function	#			CNAG_02129
OG5_127781	Afu4g12650	A. fumigatus Af293	Ortholog(s) have H3 histone acetyltransferase activity, lysine-acetylated histone binding activity	#		CR_06710C_A	CNAG_00375	YGR252W
OG5_127792	Afu4g12680	A. fumigatus Af293	Ortholog(s) have ATPase activity, G-quadruplex DNA binding, adenylate kinase activity, double-stranded telomeric DNA binding, single-stranded telomeric DNA binding activity	#		C3_02000W_A	CNAG_06384	YNL250W
OG5_135127	Afu4g12710	A. fumigatus Af293	Ortholog of A. nidulans FGSC A4 : AN3605, A. niger CBS 513.88 : An03g02780, A. oryzae RIB40 : AO090009000299, Aspergillus wentii : Aspwe1_0033871 and Aspergillus sydowii : Aspsy1_0154274	#
OG5_127911	Afu4g12750	A. fumigatus Af293	Ortholog(s) have role in deadenylation-dependent decapping of nuclear-transcribed mRNA and cytosol, nucleus localization	#		C1_08220W_A	CNAG_03190	YAL021C
OG5_128393	Afu4g12850	A. fumigatus Af293	Calnexin, ER membrane chaperone involved in folding of glycoproteins directed to the secretory pathway	#		C4_04090C_A	CNAG_02500	YAL058W
OG5_128625	Afu4g12870	A. fumigatus Af293	Putative methylmalonate-semialdehyde dehydrogenase	#		C4_05130C_A	CNAG_01075 CNAG_04351
OG5_149866	Afu4g12880	A. fumigatus Af293	Transcript up-regulated in conidia exposed to neutrophils	#
OG5_126806	Afu4g12920	A. fumigatus Af293	Putative mitochondrial histidyl-tRNA synthetase	#		C5_05490C_A	CNAG_01544	YPR033C
OG5_127788	Afu4g12970	A. fumigatus Af293	Pheromone processing endoprotease	#		C1_08990C_A	CNAG_05446	YNL238W
OG5_127532	Afu4g12990	A. fumigatus Af293	Putative thioredoxin reductase	#		C5_02710W_A	CNAG_05847	YDR353W YHR106W
OG5_130448	Afu4g13000	A. fumigatus Af293	Putative histone demethylase	#
OG5_127610	Afu4g13010	A. fumigatus Af293	Ortholog(s) have role in mitotic spindle elongation, vesicle-mediated transport and integral component of Golgi membrane localization	#		C6_02640C_A	CNAG_05807	YKR088C
OG5_127569	Afu4g13120	A. fumigatus Af293	Putative glutamine synthetase	#		CR_05050W_A	CNAG_00457	YPR035W
OG5_127516	Afu4g13170	A. fumigatus Af293	G-protein complex beta subunit	#		C7_01250W_A	CNAG_05465	YMR116C
OG5_128689	Afu4g13180	A. fumigatus Af293	Tetratricopeptide (TPR) repeat protein, transcript induced by exposure to human airway epithelial cells	#		C1_08690W_A	CNAG_00486	YOL071W
OG5_136562	Afu4g13280	A. fumigatus Af293	Has domain(s) with predicted nucleic acid binding, zinc ion binding activity	#		C1_09790C_A		YDL175C YIL079C
OG5_159451	Afu4g13320	A. fumigatus Af293	Ortholog(s) have role in DNA methylation and cell septum localization	#
OG5_128169	Afu4g13330	A. fumigatus Af293	Ortholog(s) have ATP-dependent RNA helicase activity, RNA binding activity	#		C5_04750C_A	CNAG_03603	YMR290C
OG5_129565	Afu4g13350	A. fumigatus Af293	Has domain(s) with predicted zinc ion binding activity	#			CNAG_04494
OG5_136996	Afu4g13410	A. fumigatus Af293	protein of unknown function	#		C1_03280W_A	CNAG_01797	YDR175C
OG5_127117	Afu4g13460	A. fumigatus Af293	Ortholog(s) have DNA translocase activity, chromatin binding, single-stranded DNA binding activity	#		C1_07340W_A C3_06310C_A	CNAG_05552	YBR245C YOR304W
OG5_127094	Afu4g13500	A. fumigatus Af293	Putative aldehyde dehydrogenase	#		C1_00410C_A C7_02010C_A	CNAG_06010 CNAG_06018	YMR110C
OG5_129572	Afu4g13510	A. fumigatus Af293	Putative isocitrate lyase with a predicted role in the glyoxylate cycle	#		C1_04500W_A	CNAG_05303	YER065C YPR006C
OG5_127877	Afu4g13530	A. fumigatus Af293	Ortholog(s) have alpha,alpha-trehalase activity, calcium ion binding activity	#		CR_00560W_A	CNAG_03525 CNAG_03785	YBR001C YDR001C
OG5_131361	Afu4g13550	A. fumigatus Af293	Has domain(s) with predicted oxidoreductase activity and role in metabolic process	#		C1_04460C_A	CNAG_01116
OG5_128771	Afu4g13560	A. fumigatus Af293	Ortholog(s) have ubiquitin-specific protease activity, role in protein deubiquitination and cytosol, ribosome localization	#		C5_01110W_A	CNAG_02004	YHL013C
OG5_176082	Afu4g13630	A. fumigatus Af293	PE repeat family protein	#
OG5_126764	Afu4g13700	A. fumigatus Af293	Ortholog(s) have cytosol localization	#		C5_00110C_A	CNAG_06755	YIL078W
OG5_126781	Afu4g13720	A. fumigatus Af293	mitogen-activated protein kinase	#		C4_06480C_A CR_00120C_A CR_05940W_A	CNAG_02511 CNAG_02531 CNAG_04514	YBL016W YGR040W YHR030C
OG5_141385	Afu4g13910	A. fumigatus Af293	Ortholog of A. nidulans FGSC A4 : AN8093, AN12197, A. fumigatus Af293 : Afu5g12760, A. niger CBS 513.88 : An15g06460, An13g02370 and A. oryzae RIB40 : AO090012000187	#			CNAG_06916
OG5_209525	Afu4g14040	A. fumigatus Af293	Ortholog of A. nidulans FGSC A4 : AN3519, AN2646, AN0587, AN0866, AN7370 and A. fumigatus Af293 : Afu1g15200, Afu3g03790, Afu5g06900, Afu7g08575	#
OG5_187835	Afu4g14050	A. fumigatus Af293	Ortholog of A. nidulans FGSC A4 : AN2647, A. fumigatus Af293 : Afu8g06260, A. niger CBS 513.88 : An02g00700, An02g06510, An05g01900, An05g01910, An09g02660 and A. oryzae RIB40 : AO090103000117	#
OG5_209526	Afu4g14100	A. fumigatus Af293	Predicted glutathione S transferase	#
OG5_129013	Afu4g14380	A. fumigatus Af293	protein of unknown function	#
OG5_133776	Afu4g14450	A. fumigatus Af293	Mannitol 2-dehydrogenase with a predicted role in mannitol metabolism	#				YEL070W YNR073C
OG5_152346	Afu4g14780	A. fumigatus Af293	Putative cytochrome P450 monooxygenase with a predicted role in helvonic acid biosynthesis	#
OG5_130538	Afu4g14800	A. fumigatus Af293	Putative short chain dehydrogenase with a predicted role in helvonic acid biosynthesis	#
OG5_152346	Afu4g14830	A. fumigatus Af293	Putative cytochrome P450 monooxygenase with a predicted role in helvonic acid biosynthesis	#
OG5_187849	Afu5g00650	A. fumigatus Af293	protein of unknown function	#
OG5_169246	Afu5g00720	A. fumigatus Af293	Has domain(s) with predicted N-acetyltransferase activity	#
OG5_127003	Afu5g00730	A. fumigatus Af293	Has domain(s) with predicted cation-transporting ATPase activity, metal ion binding, nucleotide binding activity, role in cation transport and integral component of membrane localization	#		CR_01630C_A CR_01640C_A
OG5_127629	Afu5g01020	A. fumigatus Af293	Ortholog(s) have N-terminal protein N-methyltransferase activity, role in N-terminal peptidyl-proline dimethylation, cytoplasmic translation, single-species biofilm formation on inanimate substrate and cytosol, nucleus localization	#		C7_00490C_A	CNAG_06235	YBR261C
OG5_afum|Afu5g01180	Afu5g01180	A. fumigatus Af293	Has domain(s) with predicted GTP binding, GTPase activity and role in intracellular protein transport, nucleocytoplasmic transport, protein transport, signal transduction, small GTPase mediated signal transduction	#
OG5_afum|Afu5g01270	Afu5g01272	A. fumigatus Af293	Has domain(s) with predicted DNA binding, RNA polymerase II transcription factor activity, sequence-specific DNA binding, zinc ion binding activity and role in regulation of transcription, DNA-templated, transcription, DNA-templated	#
OG5_127915	Afu5g01440	A. fumigatus Af293	Ortholog(s) have thioredoxin peroxidase activity, role in cell redox homeostasis, cellular response to oxidative stress, response to metal ion and peroxisome, plasma membrane localization	#		C1_05410C_A C4_02410C_A	CNAG_07032	YLR109W
OG5_169250	Afu5g01460	A. fumigatus Af293	Has domain(s) with predicted RNA polymerase II transcription factor activity, sequence-specific DNA binding, zinc ion binding activity, role in regulation of transcription, DNA-templated and nucleus localization	#
OG5_209555	Afu5g01520	A. fumigatus Af293	Major facilitator superfamily protein	#
OG5_126796	Afu5g01760	A. fumigatus Af293	Ortholog(s) have rRNA (cytosine-C5-)-methyltransferase activity and role in assembly of large subunit precursor of preribosome, maturation of LSU-rRNA from tricistronic rRNA transcript (SSU-rRNA, 5.8S rRNA, LSU-rRNA), rRNA base methylation	#		CR_04170W_A	CNAG_03724	YNL061W
OG5_159467	Afu5g01770	A. fumigatus Af293	Ortholog of A. nidulans FGSC A4 : AN8072, A. oryzae RIB40 : AO090003001347, Aspergillus wentii : Aspwe1_0029886, Aspergillus sydowii : Aspsy1_0156406 and Aspergillus terreus NIH2624 : ATET_09794	#
OG5_128956	Afu5g01780	A. fumigatus Af293	Ortholog(s) have role in ascospore formation, conidium formation, hyphal growth, regulation of ascospore formation, regulation of meiosis I and regulation of mitotic nuclear division, more	#			CNAG_00073
OG5_128472	Afu5g01840	A. fumigatus Af293	protein of unknown function	#		C2_08620W_A		YGL082W YPL191C
OG5_128778	Afu5g01860	A. fumigatus Af293	Ortholog(s) have role in Arp2/3 complex-mediated actin nucleation, actin cortical patch localization, cellular response to drug, endocytosis and establishment of mitochondrion localization, more	#		C6_01140C_A	CNAG_04765	YLR370C
OG5_129157	Afu5g01890	A. fumigatus Af293	Putative peptidyl-prolyl cis-trans isomerase	#			CNAG_04805	YPL064C
OG5_129203	Afu5g01900	A. fumigatus Af293	transcription factor	#		C1_09170W_A	CNAG_07460	YGL073W
OG5_127916	Afu5g01950	A. fumigatus Af293	Ortholog(s) have chromatin binding activity	#		C3_03280C_A	CNAG_05221	YOL012C
OG5_131935	Afu5g01960	A. fumigatus Af293	Ortholog(s) have role in phosphate ion transport, protein maturation and endoplasmic reticulum, mitochondrion, plasma membrane localization	#		CR_09320C_A	CNAG_02761	YBR106W
OG5_126628	Afu5g01970	A. fumigatus Af293	glyceraldehyde-3-phosphate dehydrogenase	#		C3_06870W_A	CNAG_06699	YGR192C YJL052W YJR009C
OG5_126910	Afu5g02010	A. fumigatus Af293	Ortholog(s) have metalloendopeptidase activity	#		C6_02860W_A	CNAG_07805	YLR389C
OG5_128813	Afu5g02030	A. fumigatus Af293	Has domain(s) with predicted mRNA binding activity, role in mRNA polyadenylation and mRNA cleavage factor complex localization	#			CNAG_03491
OG5_159470	Afu5g02120	A. fumigatus Af293	Ortholog of A. nidulans FGSC A4 : AN8051, A. niger CBS 513.88 : An02g11160, A. oryzae RIB40 : AO090003001306, Aspergillus wentii : Aspwe1_0029924 and Aspergillus sydowii : Aspsy1_0156226	#
OG5_127424	Afu5g02150	A. fumigatus Af293	Putative proteasome component	#		CR_04550W_A	CNAG_01035	YOL038W
OG5_138654	Afu5g02160	A. fumigatus Af293	Ortholog(s) have nucleolus localization	#		C1_08000W_A		YDL167C
OG5_133066	Afu5g02180	A. fumigatus Af293	Cysteine synthase (o-acetylserine (thiol)-lyase)	#		C7_04210C_A	CNAG_05028
OG5_152822	Afu5g02210	A. fumigatus Af293	Ortholog of A. nidulans FGSC A4 : AN8034, A. niger CBS 513.88 : An02g10730, A. oryzae RIB40 : AO090102000294, Aspergillus wentii : Aspwe1_0114775 and Aspergillus sydowii : Aspsy1_0033693	#
OG5_128895	Afu5g02240	A. fumigatus Af293	NAD dependent epimerase/dehydratase family protein	#			CNAG_03725
OG5_afum|Afu5g02330	Afu5g02330	A. fumigatus Af293	Allergen Asp f 1	#
OG5_126660	Afu5g02360	A. fumigatus Af293	Ortholog(s) have role in hyphal growth, peroxisome organization, vacuole organization and Golgi apparatus localization	#		C3_05520C_A C5_01210W_A	CNAG_00565 CNAG_01655	YKR001C YLL001W
OG5_127237	Afu5g02370	A. fumigatus Af293	Vacuolar ATP synthase catalytic subunit A	#			CNAG_02326	YDL185W
OG5_129140	Afu5g02400	A. fumigatus Af293	Ortholog(s) have cytosol, mitotic spindle pole body, nucleus localization	#			CNAG_01561
OG5_128096	Afu5g02420	A. fumigatus Af293	Ortholog(s) have U2 snRNP, cytosol localization	#		C5_01930W_A	CNAG_01549	YDL030W
OG5_127590	Afu5g02450	A. fumigatus Af293	Putative polyprenyl synthetase	#		C2_04580W_A	CNAG_02084	YJL167W
OG5_133123	Afu5g02470	A. fumigatus Af293	Thiamine biosynthesis protein, phoB-regulated	#		CR_09290W_A		YDL244W YFL058W YJR156C YNL332W
OG5_129425	Afu5g02480	A. fumigatus Af293	Putative glycogen sythase	#		CR_00780C_A	CNAG_04621	YFR015C YLR258W
OG5_126813	Afu5g02560	A. fumigatus Af293	Ortholog(s) have protein phosphatase type 2A regulator activity	#		C2_06420C_A	CNAG_05634	YOR014W
OG5_176106	Afu5g02610	A. fumigatus Af293	Has domain(s) with predicted electron carrier activity, heme binding, iron ion binding, oxidoreductase activity, acting on paired donors, with incorporation or reduction of molecular oxygen activity and role in oxidation-reduction process	#
OG5_130103	Afu5g02650	A. fumigatus Af293	protein of unknown function	#		C1_13190W_A	CNAG_05682	YPR098C
OG5_159474	Afu5g02690	A. fumigatus Af293	Ortholog(s) have role in conidiophore development	#
OG5_131650	Afu5g02700	A. fumigatus Af293	Putative multidrug resistant protein	#		C1_08790W_A C6_04610C_A C6_04620C_A	CNAG_00539 CNAG_02561 CNAG_04794 CNAG_06119	YGR138C YPR156C
OG5_127725	Afu5g02720	A. fumigatus Af293	Ortholog(s) have phosphoribosylformylglycinamidine synthase activity, role in purine nucleotide biosynthetic process and Golgi apparatus localization	#		CR_04740C_A	CNAG_04192	YGR061C
OG5_141415	Afu5g02740	A. fumigatus Af293	Putative alpha-1,2-mannosyltransferase with a predicted role in N-linked protein glycosylation	#		C1_04000C_A		YBR199W
OG5_130266	Afu5g02750	A. fumigatus Af293	Cytochrome c oxidase subunit Va with a predicted role in oxidative phosphorylation	#		C2_03470C_A	CNAG_03861	YHR051W
OG5_142802	Afu5g02790	A. fumigatus Af293	Ortholog(s) have thiamine transmembrane transporter activity, role in thiamine transmembrane transport and endoplasmic reticulum, medial membrane band, plasma membrane of cell tip localization	#			CNAG_07695
OG5_187860	Afu5g02800	A. fumigatus Af293	C6 transcription factor	#
OG5_163625	Afu5g02850	A. fumigatus Af293	Has domain(s) with predicted arylformamidase activity and role in tryptophan catabolic process to kynurenine	#
OG5_127050	Afu5g03020	A. fumigatus Af293	60S ribosomal protein L4	#		C1_14110C_A	CNAG_04762	YBR031W YDR012W
OG5_135780	Afu5g03080	A. fumigatus Af293	Putative septin	#		C1_03210C_A	CNAG_01740	YHR107C
OG5_128106	Afu5g03090	A. fumigatus Af293	Ortholog(s) have mRNA binding, snoRNA binding activity	#		CR_00800C_A	CNAG_03124	YCR057C
OG5_126774	Afu5g03120	A. fumigatus Af293	Ortholog(s) have 5'-3' exoribonuclease activity, magnesium ion binding activity, role in RNA phosphodiester bond hydrolysis, exonucleolytic and cytoplasmic mRNA processing body, cytoplasmic stress granule, cytosol localization	#		C1_13420C_A C4_01080W_A	CNAG_02175 CNAG_05797	YGL173C YOR048C
OG5_127148	Afu5g03130	A. fumigatus Af293	Ortholog(s) have sequence-specific DNA binding activity and role in CENP-A containing chromatin organization, kinetochore assembly, mitotic sister chromatid segregation, negative regulation of G0 to G1 transition	#		C6_04540C_A	CNAG_03297	YEL056W
OG5_128397	Afu5g03220	A. fumigatus Af293	Ortholog(s) have peptidase activity, role in protein targeting to ER, signal peptide processing and signal peptidase complex localization	#		C1_13020C_A	CNAG_06444	YLR066W
OG5_127773	Afu5g03250	A. fumigatus Af293	Ortholog(s) have ubiquitin-specific protease activity, role in endocytosis, protein deubiquitination and cell division site, cytosol, nucleus, transport vesicle localization	#		C2_10050W_A	CNAG_05650	YMR304W
OG5_159479	Afu5g03290	A. fumigatus Af293	Ortholog of A. nidulans FGSC A4 : AN8197, A. niger CBS 513.88 : An09g05540, A. oryzae RIB40 : AO090102000532, Aspergillus wentii : Aspwe1_0115831 and Aspergillus sydowii : Aspsy1_0211779	#
OG5_163627	Afu5g03310	A. fumigatus Af293	Ortholog of A. nidulans FGSC A4 : AN8200, A. niger CBS 513.88 : An09g05630, A. oryzae RIB40 : AO090102000535, Aspergillus wentii : Aspwe1_0030105 and Aspergillus sydowii : Aspsy1_0136711	#
OG5_127208	Afu5g03320	A. fumigatus Af293	Ortholog(s) have role in transcription initiation from RNA polymerase II promoter and nucleus localization	#		CR_02970C_A	CNAG_00612	YIL143C
OG5_128404	Afu5g03360	A. fumigatus Af293	Ortholog(s) have NAD+ diphosphatase activity, role in NADH metabolic process and cytosol, nucleus, peroxisome localization	#		C6_02410W_A	CNAG_03396	YGL067W
OG5_155863	Afu5g03390	A. fumigatus Af293	Ortholog of A. nidulans FGSC A4 : AN8208, A. niger CBS 513.88 : An09g05710, A. oryzae RIB40 : AO090102000544, Aspergillus wentii : Aspwe1_0174422 and Aspergillus sydowii : Aspsy1_0050671	#
OG5_138656	Afu5g03400	A. fumigatus Af293	Ortholog(s) have cell division site, cell tip localization	#		C1_06700W_A		YDL117W
OG5_187863	Afu5g03420	A. fumigatus Af293	Ortholog of A. nidulans FGSC A4 : AN8899, AN12404, A. fumigatus Af293 : Afu2g01030, A. niger CBS 513.88 : An09g05780 and A. oryzae RIB40 : AO090102000551, AO090701000360	#
OG5_127370	Afu5g03430	A. fumigatus Af293	Ortholog(s) have histone demethylase activity (H3-trimethyl-K4 specific) activity	#		C4_00260W_A	CNAG_07411	YJR119C
OG5_126920	Afu5g03460	A. fumigatus Af293	Ortholog(s) have thymidylate kinase activity, uridylate kinase activity, role in dTDP biosynthetic process, dTTP biosynthetic process, dUDP biosynthetic process, nucleotide phosphorylation and cytosol, nucleus localization	#		C1_11790W_A	CNAG_02847	YJR057W
OG5_134703	Afu5g03480	A. fumigatus Af293	Ortholog(s) have methylenetetrahydrofolate reductase (NAD(P)H) activity and role in methionine biosynthetic process, one-carbon metabolic process	#		C2_10460C_A	CNAG_00760	YPL023C
OG5_126708	Afu5g03490	A. fumigatus Af293	Putative nucleoside diphosphate kinase	#		C5_02890W_A	CNAG_02285 CNAG_04577	YKL067W
OG5_126880	Afu5g03500	A. fumigatus Af293	Ortholog(s) have endoplasmic reticulum localization	#		C5_00220W_A	CNAG_01651 CNAG_04033	YBR229C
OG5_128638	Afu5g03560	A. fumigatus Af293	Putative glutamyl-tRNA synthetase	#		C7_00620W_A	CNAG_05978	YGL245W
OG5_127255	Afu5g03570	A. fumigatus Af293	Ortholog(s) have structural constituent of ribosome activity and mitochondrial large ribosomal subunit, nucleolus localization	#		C5_00030W_A	CNAG_01819	YDR116C
OG5_127612	Afu5g03610	A. fumigatus Af293	Ortholog(s) have protein phosphatase type 1 regulator activity, ubiquitin binding activity	#		CR_01610C_A	CNAG_06625	YBL058W
OG5_128453	Afu5g03640	A. fumigatus Af293	Ortholog(s) have ion channel activity, membrane insertase activity, mitochondrial ribosome binding activity	#		C7_01600W_A	CNAG_07163	YER154W
OG5_129090	Afu5g03660	A. fumigatus Af293	Has domain(s) with predicted protein heterodimerization activity, role in transcription initiation from RNA polymerase II promoter and nucleus localization	#		C3_03930W_A	CNAG_02770	YML015C
OG5_128790	Afu5g03680	A. fumigatus Af293	Ortholog(s) have SAGA complex, cytosol, transcription factor TFIID complex localization	#		C3_06650C_A	CNAG_02536	YGL112C
OG5_134525	Afu5g03690	A. fumigatus Af293	Ortholog(s) have phosphatidylinositol transporter activity	#		C1_10270C_A	CNAG_02104	YJL145W
OG5_176113	Afu5g03750	A. fumigatus Af293	Putative WW domain protein	#
OG5_126961	Afu5g03770	A. fumigatus Af293	Ortholog(s) have cytosol, nucleus localization	#			CNAG_03564
OG5_129597	Afu5g03870	A. fumigatus Af293	Ortholog(s) have role in maturation of 5.8S rRNA from tricistronic rRNA transcript (SSU-rRNA, 5.8S rRNA, LSU-rRNA), maturation of LSU-rRNA from tricistronic rRNA transcript (SSU-rRNA, 5.8S rRNA, LSU-rRNA)	#		C2_09380W_A	CNAG_05473	YPR143W
OG5_126863	Afu5g03880	A. fumigatus Af293	Ortholog(s) have 7S RNA binding, GTPase activity, role in SRP-dependent cotranslational protein targeting to membrane and cytosol, endoplasmic reticulum, signal recognition particle, endoplasmic reticulum targeting localization	#		CR_01110W_A	CNAG_02174	YPR088C
OG5_126994	Afu5g03900	A. fumigatus Af293	Ortholog(s) have oxidoreductase activity, acting on NAD(P)H, heme protein as acceptor activity, role in heme a biosynthetic process, iron-sulfur cluster assembly, ubiquinone biosynthetic process and mitochondrial matrix localization	#		C3_03390C_A	CNAG_03589	YPL252C
OG5_127012	Afu5g04060	A. fumigatus Af293	Ortholog(s) have ubiquitin-protein transferase activity	#		CR_09340W_A	CNAG_02238 CNAG_06592	YMR022W
OG5_127966	Afu5g04080	A. fumigatus Af293	Putative oxidosqualene:lanosterol cyclase (OSLC) with a role in protostadienol biosynthesis	#		C2_02460W_A	CNAG_01129	YHR072W
OG5_127963	Afu5g04090	A. fumigatus Af293	Ortholog(s) have chaperone binding, protein binding, bridging activity	#		C2_09270C_A	CNAG_06229	YOR057W
OG5_126712	Afu5g04130	A. fumigatus Af293	Putative cyclin-dependent protein kinase	#		CR_06050W_A	CNAG_01664	YBR160W YPL031C
OG5_128167	Afu5g04160	A. fumigatus Af293	NTF2 and RRM domain protein	#		C6_04290W_A	CNAG_03722	YNR051C
OG5_126623	Afu5g04170	A. fumigatus Af293	Heat shock protein	#		C7_02030W_A	CNAG_06150	YMR186W YPL240C
OG5_130025	Afu5g04210	A. fumigatus Af293	Putative ubiquinol-cytochrome C reductase complex core protein 2	#		C5_03350W_A	CNAG_05179	YPR191W
OG5_132041	Afu5g04220	A. fumigatus Af293	Ortholog(s) have DNA binding, tricarboxylate secondary active transmembrane transporter activity and role in alpha-ketoglutarate transport, mitochondrial citrate transport, mitochondrial genome maintenance	#		C6_00600C_A	CNAG_06096	YMR241W
OG5_127570	Afu5g04230	A. fumigatus Af293	Putative citrate synthase	#		CR_03500W_A	CNAG_00061	YCR005C YNR001C YPR001W
OG5_137722	Afu5g04240	A. fumigatus Af293	Ortholog(s) have mRNA binding, protein domain specific binding, transcription regulatory region RNA binding activity	#		C5_00790C_A		YNL251C
OG5_130839	Afu5g04250	A. fumigatus Af293	Homocysteine synthase	#		C4_00200C_A		YLR303W
OG5_126601	Afu5g04270	A. fumigatus Af293	Ortholog(s) have long-chain fatty acid-CoA ligase activity, medium-chain fatty acid-CoA ligase activity, very long-chain fatty acid-CoA ligase activity and role in long-chain fatty acid metabolic process	#		C2_06070W_A C3_02810C_A C3_05980C_A C7_04180W_A CR_10160W_A	CNAG_03019 CNAG_04485	YER015W YIL009W YMR246W YOR317W
OG5_152831	Afu5g04300	A. fumigatus Af293	Ortholog of A. nidulans FGSC A4 : AN8282, A. niger CBS 513.88 : An09g06770, A. oryzae RIB40 : AO090102000636, Aspergillus wentii : Aspwe1_0137804 and Aspergillus sydowii : Aspsy1_0519687	#
OG5_127310	Afu5g04320	A. fumigatus Af293	Ortholog(s) have GTPase activity and role in ER to Golgi vesicle-mediated transport, Golgi organization, cellular response to drug, negative regulation of G0 to G1 transition, protein secretion	#		C1_03500W_A	CNAG_05068	YFL038C
OG5_127177	Afu5g04330	A. fumigatus Af293	Putative aminopeptidase	#		C1_04400C_A	CNAG_04009	YHR047C YKL157W
OG5_128008	Afu5g04370	A. fumigatus Af293	Putative NADH-quinone oxidoreductase, subunit G	#		CR_10140W_A	CNAG_03629
OG5_146813	Afu5g04380	A. fumigatus Af293	Has domain(s) with predicted DNA binding activity and role in DNA recombination, double-strand break repair	#
OG5_126852	Afu5g05450	A. fumigatus Af293	40S ribosomal protein S3Ae	#		C1_03090W_A	CNAG_04004	YLR441C YML063W
OG5_126624	Afu5g05460	A. fumigatus Af293	Cytosine deaminase-uracil phosphoribosyltransferase fusion protein	#		C3_04220C_A C5_03390C_A	CNAG_02337 CNAG_02344 CNAG_03367	YHR128W YNR012W
OG5_126677	Afu5g05490	A. fumigatus Af293	Ortholog(s) have cytosol localization	#		C6_00390W_A	CNAG_01435 CNAG_06763	YDR023W YHR011W
OG5_127308	Afu5g05540	A. fumigatus Af293	Putative nucleosome assembly protein	#		CR_00320C_A	CNAG_02091	YKR048C
OG5_126577	Afu5g05550	A. fumigatus Af293	Class V myosin	#		C1_13780W_A C5_01650C_A	CNAG_01536 CNAG_06971	YAL029C YHR023W YOR326W
OG5_127564	Afu5g05570	A. fumigatus Af293	Ortholog(s) have ATP binding, nucleoside-triphosphatase activity	#		C1_00340W_A	CNAG_05597	YDL166C
OG5_126659	Afu5g05630	A. fumigatus Af293	60S ribosomal protein L23	#		C6_01970C_A	CNAG_03053	YOL127W
OG5_127250	Afu5g05680	A. fumigatus Af293	Ortholog(s) have translation release factor activity, codon specific activity and role in DNA-templated transcription, termination, asexual sporulation resulting in formation of a cellular spore, cytoplasmic translational termination	#		C2_05100C_A	CNAG_02948	YBR143C
OG5_126700	Afu5g05710	A. fumigatus Af293	Ortholog(s) have mRNA binding, pseudouridine synthase activity	#		C1_10620W_A C5_01180W_A	CNAG_01168 CNAG_01623	YLR175W YNL292W
OG5_134272	Afu5g05730	A. fumigatus Af293	Ortholog(s) have rRNA (uridine-N3-)-methyltransferase activity, role in rRNA base methylation and nucleolus localization	#		C3_05860C_A	CNAG_04367	YIL096C
OG5_127313	Afu5g05760	A. fumigatus Af293	Ortholog(s) have G-protein beta/gamma-subunit complex binding activity, role in positive regulation of transcription from RNA polymerase II promoter by pheromones, protein folding and cytosol, nucleus localization	#			CNAG_04128	YDR183W
OG5_129978	Afu5g05830	A. fumigatus Af293	CorA family metal ion transporter	#		C3_02370C_A		YFL050C YOL130W
OG5_128845	Afu5g05870	A. fumigatus Af293	Ortholog(s) have mitotic spindle pole body, nucleus localization	#		C7_00520W_A	CNAG_06754	YOL145C
OG5_128431	Afu5g05880	A. fumigatus Af293	Ortholog(s) have endoplasmic reticulum, lipid particle localization	#		C6_01300W_A	CNAG_03806	YBR042C YDR018C
OG5_127124	Afu5g05900	A. fumigatus Af293	Ortholog(s) have protein serine/threonine kinase activity	#		C1_10210C_A C5_02340C_A	CNAG_05970 CNAG_07408	YHL007C YNL298W YOL113W
OG5_127272	Afu5g05920	A. fumigatus Af293	Putative glycyl-tRNA synthetase	#		C1_05290W_A	CNAG_05900	YBR121C YPR081C
OG5_128253	Afu5g05930	A. fumigatus Af293	Ortholog(s) have rRNA primary transcript binding activity	#		C4_03270W_A	CNAG_01791	YHR088W
OG5_129890	Afu5g05950	A. fumigatus Af293	Ortholog(s) have role in actin filament organization, hyphal growth, mitotic actomyosin contractile ring assembly, positive regulation of GTPase activity and small GTPase mediated signal transduction, more	#		C7_00020C_A	CNAG_04002	YCR009C
OG5_135414	Afu5g05960	A. fumigatus Af293	Putative serine/threonine protein kinase	#		CR_06040W_A	CNAG_07667	YCR008W
OG5_128429	Afu5g05970	A. fumigatus Af293	Ortholog(s) have Rab guanyl-nucleotide exchange factor activity, role in ER to Golgi vesicle-mediated transport and TRAPPI protein complex, TRAPPII protein complex, TRAPPIII protein complex, cytosol, nucleus localization	#		C3_03060W_A	CNAG_05610	YML077W
OG5_127320	Afu5g06040	A. fumigatus Af293	Ortholog(s) have ubiquitin binding activity, role in negative regulation of protein catabolic process, nucleotide-excision repair, protein ubiquitination and cytosol, nuclear envelope localization	#		C2_01850W_A	CNAG_00772	YEL037C
OG5_127430	Afu5g06060	A. fumigatus Af293	Putative sulfur metabolism regulator	#		C1_07410C_A	CNAG_00829	YDR328C
OG5_128859	Afu5g06100	A. fumigatus Af293	Ortholog(s) have SUMO activating enzyme activity, role in protein sumoylation and SUMO activating enzyme complex, cytosol localization	#		CR_02770C_A	CNAG_06342	YPR180W
OG5_128973	Afu5g06120	A. fumigatus Af293	Ortholog(s) have role in positive regulation of exit from mitosis and nucleus localization	#		CR_06110C_A		YLR176C
OG5_127106	Afu5g06130	A. fumigatus Af293	Succinyl-CoA synthetase alpha subunit	#		C1_01690C_A	CNAG_03375	YOR142W
OG5_132917	Afu5g06160	A. fumigatus Af293	Ortholog(s) have cytosol, nucleus localization	#		C4_05640C_A	CNAG_03646	YIL020C
OG5_126661	Afu5g06240	A. fumigatus Af293	Putative zinc-dependent alcohol dehydrogenase, involved in ethanol fermentation	#		C1_08330C_A C5_05050W_A C6_02480W_A	CNAG_00515 CNAG_01955 CNAG_02489 CNAG_02903 CNAG_07745	YBR145W YCR105W YMR083W YMR303C YMR318C YOL086C
OG5_130269	Afu5g06260	A. fumigatus Af293	Ortholog(s) have role in chromatin remodeling and Ino80 complex localization	#		CR_04720C_A	CNAG_06819	YGL150C
OG5_130535	Afu5g06280	A. fumigatus Af293	Has domain(s) with predicted DNA binding, DNA-directed RNA polymerase activity, role in transcription, DNA-templated and nucleus localization	#		C2_01070W_A	CNAG_03634	YNL248C
OG5_127595	Afu5g06330	A. fumigatus Af293	Ortholog(s) have role in cellular response to biotic stimulus, cellular response to neutral pH and filamentous growth of a population of unicellular organisms in response to biotic stimulus, more	#		C2_02100W_A C3_02490C_A	CNAG_01863	YIL126W YOR290C
OG5_126641	Afu5g06360	A. fumigatus Af293	60S ribosomal protein L8	#		C1_11060C_A C3_00450C_A	CNAG_02354 CNAG_05232	YEL050C YFR031C-A YIL018W
OG5_128398	Afu5g06390	A. fumigatus Af293	Putative adenosine kinase	#		C6_03080C_A	CNAG_06489	YJR105W
OG5_128416	Afu5g06420	A. fumigatus Af293	Ortholog(s) have MAP kinase kinase kinase activity, MAP kinase kinase kinase kinase activity, SAM domain binding activity	#		C2_03770C_A	CNAG_06980	YLR362W
OG5_126688	Afu5g06430	A. fumigatus Af293	Mitochondrial large ribosomal subunit L7	#		C2_06810C_A C2_07680W_A	CNAG_01650 CNAG_07839	YDR237W YGR085C YPR102C
OG5_128477	Afu5g06450	A. fumigatus Af293	Ortholog(s) have role in vacuole organization and cell division site, cytosol localization	#		C6_02720C_A C6_03020W_A C6_03520C_A	CNAG_01610	YLR148W
OG5_129853	Afu5g06500	A. fumigatus Af293	Acyl-CoA dehydrogenase family protein with a predicted role in fatty acid beta oxidation	#		CR_08920W_A	CNAG_04688
OG5_127871	Afu5g06510	A. fumigatus Af293	Ortholog(s) have mRNA binding activity and role in ascospore formation, conjugation with cellular fusion, ribosomal large subunit assembly, ribosomal subunit export from nucleus	#		C6_02230W_A	CNAG_01634	YGL099W
OG5_129850	Afu5g06540	A. fumigatus Af293	Ortholog(s) have plasma membrane localization	#		C3_02190C_A	CNAG_02140
OG5_152833	Afu5g06550	A. fumigatus Af293	Ortholog of A. nidulans FGSC A4 : AN2259, A. niger CBS 513.88 : An17g01100, A. oryzae RIB40 : AO090701000188, Aspergillus wentii : Aspwe1_0023497 and Aspergillus sydowii : Aspsy1_0054289	#
OG5_152834	Afu5g06560	A. fumigatus Af293	Ortholog(s) have role in chromatin silencing at centromere and Rix1 complex, mitotic spindle pole body, nuclear heterochromatin localization	#
OG5_128131	Afu5g06610	A. fumigatus Af293	Ortholog(s) have glutathione synthase activity and role in cellular response to cadmium ion, detoxification of cadmium ion, glutathione biosynthetic process, phytochelatin biosynthetic process, phytochelatin-metal complex formation	#		CR_08370W_A	CNAG_04647	YOL049W
OG5_164014	Afu5g06653	A. fumigatus Af293	Ortholog of A. nidulans FGSC A4 : AN2252, A. niger CBS 513.88 : An17g01010, A. oryzae RIB40 : AO090701000198, Aspergillus wentii : Aspwe1_0074393 and Aspergillus sydowii : Aspsy1_0357115	#
OG5_129508	Afu5g06680	A. fumigatus Af293	4-aminobutyrate aminotransferase	#		C2_03640W_A C2_04190C_A	CNAG_01076 CNAG_02366	YGR019W
OG5_128254	Afu5g06700	A. fumigatus Af293	Ortholog(s) have role in dephosphorylation	#		C3_01710C_A	CNAG_01496	YGR123C
OG5_128461	Afu5g06710	A. fumigatus Af293	Ortholog(s) have cytosol, nucleus localization	#		C4_01690C_A	CNAG_02335 CNAG_06566	YMR027W
OG5_130975	Afu5g06760	A. fumigatus Af293	Ortholog(s) have role in mRNA cis splicing, via spliceosome and Prp19 complex, spliceosomal complex localization	#		C1_11280W_A	CNAG_04132	YDL209C
OG5_128226	Afu5g06770	A. fumigatus Af293	Ortholog(s) have role in cytoplasmic translation and cell tip, cytoplasm localization	#		C5_04900C_A	CNAG_06689	YGR173W
OG5_128943	Afu5g06780	A. fumigatus Af293	Putative carbamoyl-phosphate synthase	#		C4_01550C_A	CNAG_00976	YOR303W
OG5_136566	Afu5g06960	A. fumigatus Af293	Ortholog(s) have cytosol, nucleus localization	#		C4_00630C_A	CNAG_01024	YLR292C
OG5_128616	Afu5g07020	A. fumigatus Af293	Ribosome biogenesis ABC transporter	#		C2_08000C_A	CNAG_00891	YER036C
OG5_129254	Afu5g07030	A. fumigatus Af293	Ortholog(s) have cyclin-dependent protein serine/threonine kinase regulator activity and role in phosphorylation of RNA polymerase II C-terminal domain, regulation of mitotic cell cycle, transcription from RNA polymerase II promoter	#		C1_01820C_A	CNAG_04405	YPR025C
OG5_127456	Afu5g07050	A. fumigatus Af293	Proteasome regulatory particle subunit	#		C3_00290W_A	CNAG_02239	YDL007W
OG5_134274	Afu5g07120	A. fumigatus Af293	RNP domain protein	#		C3_04090W_A	CNAG_04028
OG5_135782	Afu5g07150	A. fumigatus Af293	Ortholog(s) have phosphatidylinositol-3-phosphate binding, protein transporter activity and role in ascospore-type prospore membrane assembly, intracellular protein transport, retrograde transport, endosome to Golgi	#		C1_01550W_A	CNAG_00508	YOR132W
OG5_129528	Afu5g07170	A. fumigatus Af293	Ortholog of A. nidulans FGSC A4 : AN2225, A. niger CBS 513.88 : An17g00550, A. oryzae RIB40 : AO090701000254, Aspergillus wentii : Aspwe1_0048029 and Aspergillus sydowii : Aspsy1_0039724	#		C2_04870C_A	CNAG_03942	YNL139C
OG5_129528	Afu5g07180	A. fumigatus Af293	Ortholog(s) have nucleus localization	#		C2_04870C_A	CNAG_03942	YNL139C
OG5_130450	Afu5g07240	A. fumigatus Af293	Has domain(s) with predicted nucleic acid binding activity	#			CNAG_03494
OG5_128819	Afu5g07290	A. fumigatus Af293	Has domain(s) with predicted FMN binding, iron ion binding, oxidoreductase activity and role in oxidation-reduction process	#		C2_00840W_A	CNAG_06558	YPR048W
OG5_127708	Afu5g07300	A. fumigatus Af293	Electron transfer flavoprotein, beta subunit	#		CR_09510C_A	CNAG_01870	YGR207C
OG5_128423	Afu5g07320	A. fumigatus Af293	Putative polyADP-ribose polymerase (PARP)	#
OG5_127171	Afu5g07360	A. fumigatus Af293	Ortholog(s) have primary amine oxidase activity, role in amine catabolic process, cellular copper ion homeostasis and ascospore-type prospore, cytosol localization	#		C2_03120W_A C2_06700W_A	CNAG_05114
OG5_127146	Afu5g07370	A. fumigatus Af293	Ortholog(s) have metal ion binding, poly(A)-specific ribonuclease activity	#		C6_03650C_A	CNAG_05171	YNR052C
OG5_126609	Afu5g07410	A. fumigatus Af293	Has domain(s) with predicted catalytic activity and role in metabolic process	#			CNAG_02449 CNAG_06433	YBR222C
OG5_127947	Afu5g07440	A. fumigatus Af293	Ortholog(s) have GTPase activator activity, role in intracellular protein transport and cell division site, cytosol localization	#		C4_05600W_A	CNAG_04720	YGR100W
OG5_159491	Afu5g07480	A. fumigatus Af293	Ortholog of A. nidulans FGSC A4 : AN7771, A. niger CBS 513.88 : An15g02850, A. oryzae RIB40 : AO090701000657, Aspergillus wentii : Aspwe1_0035055 and Aspergillus sydowii : Aspsy1_0046323	#
OG5_129909	Afu5g07690	A. fumigatus Af293	Ortholog of A. nidulans FGSC A4 : AN1203, Aspergillus wentii : Aspwe1_0174894, Aspergillus versicolor : Aspve1_0135438 and Aspergillus sydowii : Aspsy1_0079229	#
OG5_142808	Afu5g07710	A. fumigatus Af293	Ortholog(s) have role in conidium formation, microtubule cytoskeleton organization, nuclear migration and plasma membrane localization	#			CNAG_03655
OG5_128440	Afu5g07720	A. fumigatus Af293	Ortholog(s) have role in generation of catalytic spliceosome for first transesterification step, snoRNA splicing and U2-type spliceosomal complex localization	#		C2_00280C_A	CNAG_04127	YLR323C
OG5_129086	Afu5g07740	A. fumigatus Af293	Ku70, component of the nonhomologous end-joining machinery	#		C1_11810W_A	CNAG_04220	YMR284W
OG5_129832	Afu5g07780	A. fumigatus Af293	Putative squalene monooxygenase	#		C1_08590C_A	CNAG_06829	YGR175C
OG5_144622	Afu5g07800	A. fumigatus Af293	Ortholog of A. nidulans FGSC A4 : AN7749, A. niger CBS 513.88 : An03g03800, A. oryzae RIB40 : AO090701000914, Aspergillus wentii : Aspwe1_0101068 and Aspergillus sydowii : Aspsy1_0058767	#
OG5_128370	Afu5g07810	A. fumigatus Af293	Ortholog(s) have Golgi apparatus localization	#
OG5_155877	Afu5g07860	A. fumigatus Af293	Putative phosphatase family protein	#
OG5_127389	Afu5g07890	A. fumigatus Af293	Putative single-stranded DNA binding protein family member	#		C1_05680C_A		YCR028C-A
OG5_126561	Afu5g07970	A. fumigatus Af293	Ortholog(s) have bilirubin transmembrane transporter activity, glutathione S-conjugate-exporting ATPase activity, phytochelatin transmembrane transporter activity	#		C1_08210C_A C2_09990C_A C7_02330W_A CR_08200C_A	CNAG_00792 CNAG_00823 CNAG_01575 CNAG_02262 CNAG_02430 CNAG_02977 CNAG_03450 CNAG_03503 CNAG_07781	YDR135C YGR281W YHL035C YKR103W YLL015W YLL048C
OG5_135292	Afu5g08010	A. fumigatus Af293	Ortholog(s) have protein-N-terminal asparagine amidohydrolase activity, protein-N-terminal glutamine amidohydrolase activity and role in cellular protein modification process, protein catabolic process	#		C2_03700W_A	CNAG_02006	YJR062C
OG5_134684	Afu5g08020	A. fumigatus Af293	Putative helix-loop-helix DNA binding protein	#				YJR060W
OG5_127189	Afu5g08050	A. fumigatus Af293	Putative aminopeptidase P	#		C2_00360C_A CR_03690W_A	CNAG_01928 CNAG_07741	YLL029W
OG5_137448	Afu5g08060	A. fumigatus Af293	Ortholog(s) have cytosol, nuclear membrane, nuclear periphery localization	#		C2_00370W_A	CNAG_00439	YGL016W
OG5_128957	Afu5g08090	A. fumigatus Af293	Putative pyridoxine biosynthesis protein	#		C1_02590C_A	CNAG_06908	YFL059W YMR096W YNL333W
OG5_129027	Afu5g08110	A. fumigatus Af293	Ortholog(s) have DNA replication origin binding, chromatin binding activity	#		C2_10760C_A	CNAG_07162	YBR060C
OG5_130203	Afu5g08120	A. fumigatus Af293	Arginine biosynthesis bifunctional protein	#		C7_02150C_A	CNAG_01238	YMR062C
OG5_126561	Afu5g08150	A. fumigatus Af293	Ortholog(s) have role in secondary metabolite biosynthetic process	#		C1_08210C_A C2_09990C_A C7_02330W_A CR_08200C_A	CNAG_00792 CNAG_00823 CNAG_01575 CNAG_02262 CNAG_02430 CNAG_02977 CNAG_03450 CNAG_03503 CNAG_07781	YDR135C YGR281W YHL035C YKR103W YLL015W YLL048C
OG5_128591	Afu5g08210	A. fumigatus Af293	Ortholog(s) have dolichyl-phosphate beta-glucosyltransferase activity and endoplasmic reticulum membrane localization	#		CR_02790C_A		YPL227C
OG5_135951	Afu5g08270	A. fumigatus Af293	Putative HAD superfamily hydrolase	#
OG5_132596	Afu5g08280	A. fumigatus Af293	Ortholog(s) have transferase activity, transferring pentosyl groups activity, role in charged-tRNA amino acid modification and cytosol, nucleus localization	#		C3_07620C_A	CNAG_05078	YMR283C
OG5_126583	Afu5g08290	A. fumigatus Af293	Ortholog(s) have intracellular localization	#		C3_06860C_A C3_07330W_A C3_07340W_A C5_02930C_A	CNAG_01257 CNAG_01615 CNAG_01896 CNAG_02478 CNAG_03983 CNAG_07801	YDR368W YHR104W YJR096W YOR120W
OG5_128602	Afu5g08300	A. fumigatus Af293	Ortholog(s) have role in conidium formation, hyphal growth, mitotic actomyosin contractile ring assembly and actomyosin contractile ring localization	#			CNAG_02992
OG5_128872	Afu5g08360	A. fumigatus Af293	Ortholog(s) have cytosol, nucleus localization	#		C1_02220C_A	CNAG_00920	YNL200C
OG5_155880	Afu5g08380	A. fumigatus Af293	Ortholog(s) have mitochondrial ribosome localization	#
OG5_134248	Afu5g08390	A. fumigatus Af293	Putative response regulator, part of a two-component signal transduction system	#		C1_13930W_A	CNAG_03818	YLR006C
OG5_132353	Afu5g08540	A. fumigatus Af293	septin	#		C1_02230W_A C5_00070W_A	CNAG_02196	YDL225W YJR076C
OG5_130138	Afu5g08550	A. fumigatus Af293	rho guanyl-nucleotide exchange factor	#		C2_03240C_A	CNAG_04119	YGR070W YLR371W
OG5_129035	Afu5g08610	A. fumigatus Af293	Ortholog(s) have tRNA threonylcarbamoyladenosine dehydratase activity, role in cyclic threonylcarbamoyladenosine biosynthetic process and mitochondrial outer membrane localization	#		C2_00170C_A	CNAG_06356	YKL027W
OG5_128181	Afu5g08670	A. fumigatus Af293	Putative 1-phosphatidylinositol-3-kinase	#		C1_06680W_A	CNAG_03821	YLR240W
OG5_128335	Afu5g08690	A. fumigatus Af293	Ortholog(s) have Prp19 complex, cytosol, spliceosomal complex localization	#		C7_03530C_A	CNAG_01271	YJR050W
OG5_163641	Afu5g08810	A. fumigatus Af293	Has domain(s) with predicted catalytic activity	#
OG5_155074	Afu5g08830	A. fumigatus Af293	Putative woronin body protein	#
OG5_127864	Afu5g08890	A. fumigatus Af293	Putative homoaconitase	#		C4_04410C_A CR_00360C_A	CNAG_00237 CNAG_02565	YDR234W YGL009C
OG5_126626	Afu5g08910	A. fumigatus Af293	Putative 3-methylcrotonyl-CoA carboxylase subunit alpha	#		C1_04660W_A C4_03940C_A	CNAG_01680 CNAG_05907 CNAG_07944	YBR208C YBR218C YGL062W
OG5_129211	Afu5g08940	A. fumigatus Af293	Ortholog(s) have methylcrotonoyl-CoA carboxylase activity, role in leucine catabolic process and mitochondrion localization	#			CNAG_01671
OG5_128922	Afu5g08970	A. fumigatus Af293	Oligosaccharyl transferase beta subunit with a predicted role in N-linked protein glycosylation	#		C1_11170W_A	CNAG_04743	YEL002C
OG5_136155	Afu5g09080	A. fumigatus Af293	Ortholog(s) have role in positive regulation of transcription from RNA polymerase II promoter and SAGA complex, cytosol localization	#		C5_02900W_A	CNAG_06597	YLR055C
OG5_126561	Afu5g09190	A. fumigatus Af293	Ortholog(s) have bile acid-exporting ATPase activity, role in bile acid and bile salt transport and fungal-type vacuole localization	#		C1_08210C_A C2_09990C_A C7_02330W_A CR_08200C_A	CNAG_00792 CNAG_00823 CNAG_01575 CNAG_02262 CNAG_02430 CNAG_02977 CNAG_03450 CNAG_03503 CNAG_07781	YDR135C YGR281W YHL035C YKR103W YLL015W YLL048C
OG5_128249	Afu5g09210	A. fumigatus Af293	Autophagic (vacuolar) serine protease	#		C2_06880C_A C7_03860W_A	CNAG_04625	YEL060C YOR003W
OG5_127238	Afu5g09230	A. fumigatus Af293	Putative transaldolase	#		CR_03720W_A	CNAG_01984	YGR043C YLR354C
OG5_128197	Afu5g09250	A. fumigatus Af293	Ortholog(s) have cytosol localization	#		CR_09330C_A	CNAG_03742
OG5_149888	Afu5g09260	A. fumigatus Af293	Ortholog of A. nidulans FGSC A4 : AN0243, A. niger CBS 513.88 : An07g03750, A. oryzae RIB40 : AO090020000523, Aspergillus wentii : Aspwe1_0101961 and Aspergillus sydowii : Aspsy1_0055067	#
OG5_129540	Afu5g09270	A. fumigatus Af293	Ortholog(s) have endoplasmic reticulum localization	#		C5_01410C_A	CNAG_06548	YCL045C
OG5_152842	Afu5g09350	A. fumigatus Af293	Ortholog of A. nidulans FGSC A4 : AN8821, A. niger CBS 513.88 : An07g03630, A. oryzae RIB40 : AO090020000551, Aspergillus wentii : Aspwe1_0048229 and Aspergillus sydowii : Aspsy1_0060977	#
OG5_139276	Afu5g09490	A. fumigatus Af293	Ortholog(s) have structural constituent of ribosome activity and mitochondrial large ribosomal subunit localization	#		C5_01050C_A		YCR046C
OG5_159500	Afu5g09500	A. fumigatus Af293	Ortholog(s) have mitochondrial ribosome localization	#
OG5_155891	Afu5g09510	A. fumigatus Af293	Ortholog(s) have endoplasmic reticulum localization	#
OG5_134004	Afu5g09530	A. fumigatus Af293	Protein of unknown function, phoB-regulated	#		C3_04650W_A	CNAG_05003	YDL237W
OG5_136567	Afu5g09540	A. fumigatus Af293	Ortholog(s) have histone acetyltransferase activity (H3-K56 specific) activity, role in cellular response to DNA damage stimulus, chromatin silencing at centromere, histone H3-K56 acetylation and nucleus localization	#		CR_00410W_A	CNAG_05429	YLL002W
OG5_129848	Afu5g09550	A. fumigatus Af293	Ortholog(s) have ceramide glucosyltransferase activity and role in filamentous growth, glucosylceramide biosynthetic process, pathogenesis	#		C4_02010C_A	CNAG_05583
OG5_129399	Afu5g09600	A. fumigatus Af293	Ortholog(s) have glyoxysome localization	#		C7_03780C_A	CNAG_03243	YJR149W
OG5_126755	Afu5g09610	A. fumigatus Af293	Ortholog(s) have role in spore germination and cytosol localization	#		C1_13030C_A	CNAG_06713	YNL247W
OG5_127534	Afu5g09620	A. fumigatus Af293	Ortholog(s) have cytosol, nucleus localization	#		CR_08940W_A	CNAG_05485	YJL125C
OG5_137006	Afu5g09640	A. fumigatus Af293	Ortholog(s) have role in negative regulation of o-orsellinic acid biosynthetic process	#			CNAG_01567
OG5_127474	Afu5g09660	A. fumigatus Af293	Ortholog(s) have role in endosomal transport, vacuole fusion, non-autophagic, vesicle-mediated transport and AP-1 adaptor complex, cell division site, cell tip, cytosol, endosome, mitotic spindle pole body, nucleus localization	#		C5_05400W_A	CNAG_03317	YPL259C
OG5_129989	Afu5g09850	A. fumigatus Af293	Ortholog(s) have cytosol, nuclear envelope localization	#		C7_04200C_A	CNAG_02265	YKL205W
OG5_129182	Afu5g09860	A. fumigatus Af293	Putative esterase	#		CR_09670C_A	CNAG_06170	YJL068C
OG5_133137	Afu5g09910	A. fumigatus Af293	Putative p-nitroreductase family protein	#			CNAG_02692	YCL026C-A YCL026C-B
OG5_126718	Afu5g10120	A. fumigatus Af293	Protein similar to nonribosomal peptide synthases (NRPS-like), encoded in a predicted secondary metabolite gene cluster	#		C1_02820W_A	CNAG_03588	YBR115C
OG5_187897	Afu5g10180	A. fumigatus Af293	Has domain(s) with predicted FAD binding, oxidoreductase activity and role in metabolic process	#
OG5_126809	Afu5g10280	A. fumigatus Af293	Has domain(s) with predicted coenzyme binding, oxidoreductase activity, acting on the CH-OH group of donors, NAD or NADP as acceptor, phosphogluconate dehydrogenase (decarboxylating) activity	#		C6_02890C_A	CNAG_00275 CNAG_02590 CNAG_02765
OG5_127042	Afu5g10360	A. fumigatus Af293	Has domain(s) with predicted actin binding activity	#
OG5_126893	Afu5g10370	A. fumigatus Af293	Iron-sulfur protein subunit of succinate dehydrogenase with a predicted role in the citric acid cycle	#		CR_05180C_A	CNAG_03226	YLL041C
OG5_126561	Afu5g10510	A. fumigatus Af293	Ortholog(s) have role in secondary metabolite biosynthetic process	#		C1_08210C_A C2_09990C_A C7_02330W_A CR_08200C_A	CNAG_00792 CNAG_00823 CNAG_01575 CNAG_02262 CNAG_02430 CNAG_02977 CNAG_03450 CNAG_03503 CNAG_07781	YDR135C YGR281W YHL035C YKR103W YLL015W YLL048C
OG5_127579	Afu5g10540	A. fumigatus Af293	Ortholog(s) have 1,4-alpha-glucan branching enzyme activity, role in glycogen biosynthetic process and cytoplasm localization	#		C6_03340C_A	CNAG_00393	YEL011W
OG5_127099	Afu5g10550	A. fumigatus Af293	ATP synthase F1, beta subunit	#		C4_00270W_A	CNAG_05918	YJR121W
OG5_135290	Afu5g10560	A. fumigatus Af293	Cytochrome c oxidase subunit V	#		C1_09030C_A	CNAG_01991	YIL111W YNL052W
OG5_127118	Afu5g10570	A. fumigatus Af293	Cofilin	#		C5_00370W_A	CNAG_02991	YLL050C
OG5_135417	Afu5g10600	A. fumigatus Af293	Ortholog of A. nidulans FGSC A4 : AN2313, A. niger CBS 513.88 : An14g04090, A. oryzae RIB40 : AO090010000476, Aspergillus wentii : Aspwe1_0170596 and Aspergillus sydowii : Aspsy1_0084827	#		C2_03050W_A	CNAG_03391	YDR393W
OG5_127574	Afu5g10610	A. fumigatus Af293	Ubiquinol-cytochrome c reductase iron-sulphur subunit precursor with a predicted role in oxidative phosphorylation	#		C3_04430W_A	CNAG_02315	YEL024W
OG5_127567	Afu5g10640	A. fumigatus Af293	Ortholog(s) have mRNA binding, tyrosine-tRNA ligase activity, role in tyrosyl-tRNA aminoacylation and cytosol, nucleus localization	#		C4_02980W_A	CNAG_00143	YGR185C
OG5_131773	Afu5g10680	A. fumigatus Af293	Putative phosphomevalonate kinase	#		C4_01870C_A	CNAG_06001	YMR220W
OG5_127680	Afu5g10750	A. fumigatus Af293	Ortholog(s) have mitochondrion, ribosome localization	#		C1_06070W_A	CNAG_06471	YNR036C
OG5_135936	Afu5g10770	A. fumigatus Af293	Ortholog(s) have cytoplasmic mRNA processing body, cytosol localization	#		C4_04870C_A	CNAG_00665	YCR077C
OG5_126853	Afu5g10780	A. fumigatus Af293	UDP-glucose 4-epimerase required for galactose metabolism	#		C1_02150W_A	CNAG_00697 CNAG_06050	YBR019C
OG5_128486	Afu5g10820	A. fumigatus Af293	Ortholog(s) have role in aerobic respiration, cell growth mode switching, budding to filamentous, cellular response to biotic stimulus, cellular response to drug and cellular response to pH, more	#		C2_04350C_A	CNAG_06838	YPL029W
OG5_126599	Afu5g10830	A. fumigatus Af293	Ortholog(s) have U2-type spliceosomal complex localization	#		C3_01560W_A C3_04230W_A C5_05370C_A CR_02590C_A	CNAG_00960 CNAG_01734 CNAG_02303 CNAG_06626	YER013W YGL120C YKR086W YNR011C
OG5_136568	Afu5g10840	A. fumigatus Af293	Ortholog(s) have mRNA binding activity and role in maturation of 5.8S rRNA from tricistronic rRNA transcript (SSU-rRNA, 5.8S rRNA, LSU-rRNA), maturation of LSU-rRNA from tricistronic rRNA transcript (SSU-rRNA, 5.8S rRNA, LSU-rRNA)	#		C1_07660W_A	CNAG_00906	YKL014C
OG5_155897	Afu5g10850	A. fumigatus Af293	Ortholog(s) have cytosol, nucleus localization	#
OG5_130607	Afu5g10920	A. fumigatus Af293	Ortholog(s) have Golgi apparatus localization	#		C1_09430W_A C2_08140C_A	CNAG_03595	YMR266W YOL084W
OG5_129569	Afu5g11040	A. fumigatus Af293	Ortholog(s) have pantoate-beta-alanine ligase activity, role in pantothenate biosynthetic process and cytosol, nucleus localization	#		CR_02580W_A	CNAG_07414	YIL145C
OG5_128340	Afu5g11050	A. fumigatus Af293	Ortholog(s) have nucleolus localization	#		C7_01200C_A	CNAG_04729	YKR024C
OG5_129544	Afu5g11130	A. fumigatus Af293	Ortholog(s) have ATPase activity, tRNA binding activity, role in regulation of transcription from RNA polymerase II promoter, tRNA wobble uridine modification and Elongator holoenzyme complex, cytosol, nucleus localization	#		C1_12570C_A	CNAG_05373	YPL101W
OG5_149891	Afu5g11160	A. fumigatus Af293	Has domain(s) with predicted oxidoreductase activity, acting on paired donors, with incorporation or reduction of molecular oxygen, 2-oxoglutarate as one donor, and incorporation of one atom each of oxygen into both donors activity	#
OG5_127403	Afu5g11230	A. fumigatus Af293	Ras family GTPase protein	#		C2_10210C_A	CNAG_00293	YNL098C YOR101W
OG5_127267	Afu5g11240	A. fumigatus Af293	Ortholog(s) have carbonyl reductase (NADPH) activity, serine 3-dehydrogenase activity and cytosol, nucleus, ribosome localization	#		C4_01510W_A	CNAG_02935 CNAG_03623	YMR226C
OG5_159509	Afu5g11280	A. fumigatus Af293	Ortholog of A. nidulans FGSC A4 : AN10025, A. niger CBS 513.88 : An01g02420, A. oryzae RIB40 : AO090026000715, Neosartorya fischeri NRRL 181 : NFIA_075990 and Aspergillus clavatus NRRL 1 : ACLA_014360	#
OG5_127583	Afu5g11290	A. fumigatus Af293	Ortholog(s) have D-amino-acid oxidase activity and role in D-alanine metabolic process, D-valine metabolic process	#		C1_03670C_A C5_00450C_A	CNAG_02532 CNAG_03562 CNAG_05802
OG5_126613	Afu5g11320	A. fumigatus Af293	Allergen Asp f 29	#		CR_10350C_A	CNAG_01607 CNAG_02801	YCR083W YGR209C YLR043C
OG5_130180	Afu5g11350	A. fumigatus Af293	Ortholog(s) have role in attachment of mitotic spindle microtubules to kinetochore and NMS complex, Ndc80 complex, condensed nuclear chromosome kinetochore, meiotic spindle pole body, mitotic spindle pole body localization	#		C5_01280C_A	CNAG_00680	YOL069W
OG5_128391	Afu5g11380	A. fumigatus Af293	Putative Rho-GDP dissociation inhibitor	#		C3_05000W_A	CNAG_03316	YDL135C
OG5_142812	Afu5g11390	A. fumigatus Af293	Has domain(s) with predicted DNA binding, transcription factor activity, sequence-specific DNA binding activity and role in regulation of transcription, DNA-templated	#			CNAG_03790
OG5_127602	Afu5g11400	A. fumigatus Af293	Ortholog(s) have cytosol, nucleus localization	#		C3_03840C_A	CNAG_02111	YOR250C
OG5_135267	Afu5g11450	A. fumigatus Af293	Ortholog(s) have inositol tetrakisphosphate 3-kinase activity, inositol tetrakisphosphate 6-kinase activity and inositol-1,3,4,5,6-pentakisphosphate kinase activity, more	#		C2_09730C_A	CNAG_06500	YDR173C
OG5_137986	Afu5g11470	A. fumigatus Af293	Ortholog(s) have double-stranded telomeric DNA binding activity, role in telomere maintenance and nuclear chromatin, nuclear chromosome, telomeric region localization	#		C2_04200W_A		YPL128C
OG5_129796	Afu5g11540	A. fumigatus Af293	Ortholog(s) have mitochondrial ribosome localization	#		C1_10470W_A	CNAG_05764	YBR251W
OG5_126903	Afu5g11550	A. fumigatus Af293	Ortholog(s) have double-stranded DNA 5'-3' exodeoxyribonuclease activity, single-stranded DNA endodeoxyribonuclease activity, tRNA (m5U54) methyltransferase activity and role in double-strand break repair, tRNA modification	#		C1_01380C_A CR_03660C_A	CNAG_04905	YKR056W
OG5_128269	Afu5g11560	A. fumigatus Af293	Ortholog(s) have ATP binding activity	#		C2_07320W_A	CNAG_01402	YJR065C
OG5_128954	Afu5g11590	A. fumigatus Af293	Ortholog(s) have glycerophosphocholine phosphodiesterase activity, role in cellular response to drug, glycerophospholipid catabolic process and cytosol, ribosome localization	#		C5_04510W_A		YPL110C
OG5_126599	Afu5g11620	A. fumigatus Af293	Ortholog(s) have ATP-dependent RNA helicase activity, mRNA binding activity	#		C3_01560W_A C3_04230W_A C5_05370C_A CR_02590C_A	CNAG_00960 CNAG_01734 CNAG_02303 CNAG_06626	YER013W YGL120C YKR086W YNR011C
OG5_137451	Afu5g11640	A. fumigatus Af293	Ortholog(s) have Golgi apparatus, endoplasmic reticulum localization	#		C5_01980C_A	CNAG_05587	YLR250W
OG5_128573	Afu5g11660	A. fumigatus Af293	Ortholog(s) have phosphatidylinositol-3,5-bisphosphate binding, ubiquitin binding activity	#		C1_00430W_A	CNAG_02269	YFR021W
OG5_127950	Afu5g11720	A. fumigatus Af293	Ortholog(s) have role in proteasome-mediated ubiquitin-dependent protein catabolic process and cytosol, nuclear periphery localization	#		C1_13300C_A	CNAG_07863	YHR027C
OG5_127684	Afu5g11730	A. fumigatus Af293	Ortholog(s) have protein kinase activity, role in maturation of SSU-rRNA from tricistronic rRNA transcript (SSU-rRNA, 5.8S rRNA, LSU-rRNA), positive regulation of RNA import into nucleus and cytosol, nucleus localization	#		CR_08100C_A	CNAG_01687	YNL207W
OG5_126991	Afu5g11750	A. fumigatus Af293	Putative LON domain serine protease	#		C3_05360C_A CR_04340W_A	CNAG_01266	YBL022C
OG5_127395	Afu5g11760	A. fumigatus Af293	Ortholog(s) have cytoplasm localization	#		C2_10360C_A	CNAG_01721	YDL205C
OG5_128317	Afu5g11780	A. fumigatus Af293	Ortholog(s) have role in TOR signaling, positive regulation of transcription from RNA polymerase I promoter and cytosol, extrinsic component of membrane, nucleus localization	#		C4_01670C_A	CNAG_00335	YMR028W
OG5_126558	Afu5g11810	A. fumigatus Af293	Ortholog(s) have ATP-dependent microtubule motor activity, minus-end-directed, microtubule binding, minus-end directed microfilament motor activity	#		C3_05210C_A	CNAG_05894	YKR054C
OG5_136570	Afu5g11820	A. fumigatus Af293	Ortholog(s) have cytosol, nucleus localization	#		C1_00400W_A	CNAG_00356	YDR346C
OG5_127103	Afu5g11830	A. fumigatus Af293	Ortholog(s) have structural constituent of ribosome activity and mitochondrial large ribosomal subunit localization	#		C1_06790C_A	CNAG_03693	YNL185C
OG5_128405	Afu5g11850	A. fumigatus Af293	Ortholog of A. nidulans FGSC A4 : AN10018, A. niger CBS 513.88 : An18g02850, A. oryzae RIB40 : AO090120000304, Neosartorya fischeri NRRL 181 : NFIA_075450 and Aspergillus clavatus NRRL 1 : ACLA_014890	#		C7_00380W_A	CNAG_03274	YNL003C
OG5_128945	Afu5g11900	A. fumigatus Af293	Ortholog(s) have role in Golgi to plasma membrane protein transport and Golgi cis cisterna, cytosol localization	#		C3_01390C_A	CNAG_07514	YEL022W YJR031C
OG5_128360	Afu5g11910	A. fumigatus Af293	Ortholog(s) have Prp19 complex, cytosol, mitotic spindle pole body, spliceosomal complex localization	#		C4_06410W_A	CNAG_02426	YDR416W
OG5_127301	Afu5g11920	A. fumigatus Af293	Has domain(s) with predicted ATPase activity, coupled to transmembrane movement of substances activity	#		C4_06400C_A	CNAG_03025	YEL051W
OG5_127059	Afu5g11930	A. fumigatus Af293	Ortholog(s) have U1 snRNP, nucleolus localization	#		C1_08890C_A C3_05940C_A	CNAG_06288 CNAG_06716	YIR009W
OG5_169289	Afu5g11950	A. fumigatus Af293	Has domain(s) with predicted ubiquitin-specific protease activity, role in ubiquitin-dependent protein catabolic process and intracellular localization	#
OG5_129314	Afu5g11970	A. fumigatus Af293	Protein kinase C, involved in cell wall integrity pathway	#			CNAG_01845	YBL105C
OG5_169291	Afu5g12080	A. fumigatus Af293	Has domain(s) with predicted DNA binding, RNA polymerase II transcription factor activity, sequence-specific DNA binding, zinc ion binding activity and role in regulation of transcription, DNA-templated, transcription, DNA-templated	#
OG5_126871	Afu5g12100	A. fumigatus Af293	Ortholog(s) have rRNA (guanine) methyltransferase activity, rRNA (uridine-2'-O-)-methyltransferase activity	#		C6_04160C_A CR_10260W_A	CNAG_03762	YCL054W YGL136C
OG5_130680	Afu5g12110	A. fumigatus Af293	Ortholog(s) have histone methyltransferase activity (H3-K79 specific), nucleosomal histone binding activity	#			CNAG_01882	YDR440W
OG5_127616	Afu5g12130	A. fumigatus Af293	Rab small monomeric GTPase	#		C2_06910W_A	CNAG_02575	YML001W
OG5_127714	Afu5g12180	A. fumigatus Af293	Ortholog(s) have GTPase activator activity, Ran GTPase binding activity	#		CR_00580W_A	CNAG_00065	YDR002W
OG5_138665	Afu5g12190	A. fumigatus Af293	Ortholog(s) have DNA translocase activity, TBP-class protein binding, transcription factor activity, core RNA polymerase II binding activity	#		C2_04220C_A		YPL129W
OG5_127973	Afu5g12210	A. fumigatus Af293	G protein-coupled receptor beta subunit	#		C2_04210W_A	CNAG_01262	YOR212W
OG5_126909	Afu5g12242	A. fumigatus Af293	Ortholog(s) have cytosol, nucleus localization	#		C4_03720C_A CR_04500C_A	CNAG_01772
OG5_133344	Afu5g12250	A. fumigatus Af293	Ortholog(s) have role in cellular response to DNA damage stimulus, interspecies interaction between organisms and cytoplasmic mRNA processing body, cytosol, nuclear periphery, polysome localization	#		C4_03290W_A	CNAG_04808	YNL085W
OG5_127741	Afu5g12260	A. fumigatus Af293	Putative disulfide isomerase	#		C3_01140W_A	CNAG_00072
OG5_128088	Afu5g12270	A. fumigatus Af293	Ortholog(s) have mRNA binding activity, role in nuclear division, rRNA processing, ribosomal large subunit biogenesis and mitotic spindle pole body, nuclear periphery, nucleolus, preribosome, large subunit precursor localization	#		C2_04570W_A	CNAG_01236	YKL172W
OG5_155903	Afu5g12302	A. fumigatus Af293	Ortholog of A. nidulans FGSC A4 : AN0073, A. niger CBS 513.88 : An01g02110, A. oryzae RIB40 : AO090120000347, Aspergillus wentii : Aspwe1_0170763 and Aspergillus sydowii : Aspsy1_0195064	#
OG5_129210	Afu5g12330	A. fumigatus Af293	Ortholog(s) have endoplasmic reticulum membrane, mitotic spindle pole body, nucleus localization	#		C1_14250C_A		YMR102C
OG5_128246	Afu5g12390	A. fumigatus Af293	Ortholog(s) have cytoplasm localization	#		C2_01340W_A	CNAG_01502	YHL017W YKL039W
OG5_126909	Afu5g12470	A. fumigatus Af293	Has domain(s) with predicted iron ion binding, oxidoreductase activity, oxidoreductase activity, acting on paired donors, with incorporation or reduction of molecular oxygen and 2-oxoglutarate as one donor, more	#		C4_03720C_A CR_04500C_A	CNAG_01772
OG5_141427	Afu5g12530	A. fumigatus Af293	Ortholog(s) have ubiquitin protein ligase binding activity and role in positive regulation of receptor internalization, protein ubiquitination, ubiquitin-dependent endocytosis	#		C1_10420C_A		YOR322C
OG5_139242	Afu5g12670	A. fumigatus Af293	Ortholog(s) have structural constituent of nuclear pore activity, role in nuclear pore organization and cytosol, mitotic spindle pole body, nuclear periphery, nuclear pore inner ring, nuclear pore nuclear basket localization	#		CR_00230W_A		YJL039C
OG5_128927	Afu5g12680	A. fumigatus Af293	Ortholog(s) have role in cellular protein localization, chromatin silencing at centromere, chromatin silencing at silent mating-type cassette and chromatin silencing at telomere, more	#
OG5_128032	Afu5g12690	A. fumigatus Af293	Ortholog(s) have glycerone kinase activity, role in glycerol catabolic process and cytosol localization	#		C1_09190C_A	CNAG_00826 CNAG_02799	YFL053W YML070W
OG5_127836	Afu5g12790	A. fumigatus Af293	Ortholog(s) have 3-hydroxyisobutyryl-CoA hydrolase activity, role in stress-activated MAPK cascade and mitochondrial ribosome localization	#		C1_03320C_A	CNAG_00311	YDR036C
OG5_127316	Afu5g12800	A. fumigatus Af293	Ortholog(s) have structural constituent of ribosome activity and mitochondrial large ribosomal subunit localization	#		C7_00950W_A	CNAG_03779	YML025C
OG5_135348	Afu5g12810	A. fumigatus Af293	Ortholog(s) have structural constituent of ribosome activity and mitochondrial large ribosomal subunit localization	#		C2_03560C_A	CNAG_03106	YDR322W
OG5_127291	Afu5g12840	A. fumigatus Af293	Putative hydroxyacylglutathione hydrolase	#		C2_09260C_A	CNAG_01128	YDR272W YOR040W
OG5_128137	Afu5g13040	A. fumigatus Af293	Ortholog(s) have enzyme regulator activity, guanyl-nucleotide exchange factor activity, translation initiation factor activity and role in regulation of translational initiation	#		C3_07250W_A	CNAG_03448	YGR083C
OG5_129004	Afu5g13120	A. fumigatus Af293	Ortholog(s) have endoplasmic reticulum, nuclear envelope localization	#		C1_12760W_A	CNAG_03897	YDR361C
OG5_132042	Afu5g13130	A. fumigatus Af293	Putative chorismate mutase	#		C1_11500C_A	CNAG_06072	YPR060C
OG5_128868	Afu5g13190	A. fumigatus Af293	Has domain(s) with predicted ATP binding, microtubule binding, microtubule motor activity, role in microtubule-based movement and microtubule associated complex localization	#			CNAG_00257
OG5_128575	Afu5g13210	A. fumigatus Af293	Ortholog(s) have GDP-Man:Man1GlcNAc2-PP-Dol alpha-1,3-mannosyltransferase activity, glycolipid 6-alpha-mannosyltransferase activity and role in oligosaccharide-lipid intermediate biosynthetic process	#		C6_04030W_A	CNAG_00926	YGL065C
OG5_155910	Afu5g13330	A. fumigatus Af293	Ortholog of A. nidulans FGSC A4 : AN6891, A. niger CBS 513.88 : An14g04740, A. oryzae RIB40 : AO090120000478, Aspergillus wentii : Aspwe1_0050596 and Aspergillus sydowii : Aspsy1_0085527	#
OG5_129895	Afu5g13350	A. fumigatus Af293	Putative peptidyl-prolyl cis-trans isomerase	#			CNAG_07860
OG5_128111	Afu5g13410	A. fumigatus Af293	Ortholog(s) have role in asexual sporulation resulting in formation of a cellular spore, intralumenal vesicle formation and protein retention in Golgi apparatus, more	#		C5_00440C_A	CNAG_05478	YKL002W
OG5_127002	Afu5g13450	A. fumigatus Af293	Putative triosephosphate isomerase	#		C3_07440W_A	CNAG_02035	YDR050C
OG5_128975	Afu5g13490	A. fumigatus Af293	Ortholog(s) have structural constituent of ribosome activity and mitochondrial large ribosomal subunit localization	#		C1_11880W_A	CNAG_04235	YPR100W
OG5_128278	Afu5g13520	A. fumigatus Af293	Ortholog(s) have GTPase activity, role in mature ribosome assembly and cytosol localization	#		C1_07140C_A	CNAG_00044	YNL163C
OG5_130007	Afu5g13540	A. fumigatus Af293	Ortholog(s) have role in cellular response to biotic stimulus, filamentous growth of a population of unicellular organisms in response to biotic stimulus, hyphal growth, vacuole inheritance	#		C4_05150W_A	CNAG_00354	YEL013W
OG5_127829	Afu5g13865	A. fumigatus Af293	Ortholog(s) have ATP-dependent RNA helicase inhibitor activity, RNA binding activity	#		C3_04590W_A	CNAG_03186 CNAG_03249	YDR381W
OG5_127481	Afu5g13920	A. fumigatus Af293	Putative Hsp90 binding co-chaperone	#		C6_03750C_A	CNAG_07558	YKL117W
OG5_128184	Afu5g13930	A. fumigatus Af293	Ortholog(s) have mRNA binding activity, role in cytoplasmic translation and cytoplasm, polysomal ribosome localization	#		C3_01520C_A	CNAG_02677	YOR091W
OG5_126789	Afu5g14330	A. fumigatus Af293	12-oxophytodienoate reductase	#		C2_02880C_A C6_01180C_A C6_01410C_A C6_01420C_A C6_01510W_A CR_01200W_A	CNAG_01112 CNAG_04313 CNAG_05444	YHR179W YPL171C
OG5_144615	Afu5g14660	A. fumigatus Af293	Ortholog of A. nidulans FGSC A4 : AN3345, AN3347, A. fumigatus Af293 : Afu5g00710, A. niger CBS 513.88 : An16g06090, An12g10000/gabA and A. oryzae RIB40 : AO090166000026, AO090005000509, AO090005001081	#
OG5_169302	Afu5g14680	A. fumigatus Af293	Protein with Yap1-dependent induction in response to hydrogen peroxide	#
OG5_126801	Afu5g14770	A. fumigatus Af293	Has domain(s) with predicted oxidoreductase activity, pyrroline-5-carboxylate reductase activity and role in oxidation-reduction process, proline biosynthetic process	#		C4_00240C_A	CNAG_05899	YER023W
OG5_afum|Afu5g14890	Afu5g14890	A. fumigatus Af293	Ortholog of A. nidulans FGSC A4 : AN4143, AN12170, A. fumigatus Af293 : Afu1g00760, Aspergillus wentii : Aspwe1_0177868, Aspwe1_0403846 and Aspergillus niger ATCC 1015 : 41666-mRNA	#
OG5_155659	Afu5g14960	A. fumigatus Af293	Ortholog of Aspergillus fumigatus A1163 : AFUB_079070	#
OG5_155917	Afu6g00230	A. fumigatus Af293	Ortholog of A. nidulans FGSC A4 : AN8354, AN9181, AN8970, A. fumigatus Af293 : Afu1g12440, Afu1g12460 and A. niger CBS 513.88 : An12g03270, An10g01010, An01g11070, An11g04060, An16g00990	#
OG5_136934	Afu6g01940	A. fumigatus Af293	Dienelactone hydrolase family protein	#			CNAG_04443 CNAG_05638
OG5_135004	Afu6g01970	A. fumigatus Af293	Putative GATA-like transcription factor	#		C4_05880W_A	CNAG_00193	YFL021W
OG5_128456	Afu6g02060	A. fumigatus Af293	Ortholog(s) have mRNA binding, protein domain specific binding activity	#		C3_04760C_A	CNAG_05527	YLR430W
OG5_126610	Afu6g02070	A. fumigatus Af293	Ortholog(s) have ATPase activity, coupled to transmembrane movement of ions, phosphorylative mechanism, phospholipid-translocating ATPase activity	#		C3_03250W_A C3_07230W_A C5_00570W_A	CNAG_00383 CNAG_01278 CNAG_06469	YAL026C YDR093W YER166W
OG5_127015	Afu6g02090	A. fumigatus Af293	Ortholog(s) have fungal-type vacuole membrane, vacuolar proton-transporting V-type ATPase, V1 domain localization	#		CR_01970C_A	CNAG_00560	YOR332W
OG5_129613	Afu6g02110	A. fumigatus Af293	Has domain(s) with predicted DNA binding, protein dimerization activity	#		C7_00890C_A	CNAG_07924	YMR043W
OG5_169315	Afu6g02120	A. fumigatus Af293	Galactofuranosyltransferase involved in biosynthesis of galactofuranose antigen of cell wall O-glycan	#
OG5_126882	Afu6g02160	A. fumigatus Af293	Ortholog(s) have cytosol, exosome (RNase complex), nucleolus localization	#		C2_09160W_A	CNAG_00853 CNAG_01693	YDR280W
OG5_155921	Afu6g02190	A. fumigatus Af293	Ortholog of A. nidulans FGSC A4 : AN8685, A. niger CBS 513.88 : An12g08650, A. oryzae RIB40 : AO090120000104, Aspergillus wentii : Aspwe1_0024128 and Aspergillus sydowii : Aspsy1_0157151	#
OG5_155922	Afu6g02210	A. fumigatus Af293	Putative cytochrome P450	#
OG5_126743	Afu6g02230	A. fumigatus Af293	Putative glucokinase	#		CR_04510W_A CR_07150W_A CR_07490C_A	CNAG_03769 CNAG_05480	YCL040W YDR516C YFR053C YGL253W
OG5_137010	Afu6g02260	A. fumigatus Af293	Ortholog(s) have glyoxysome, mitochondrial membrane localization	#		C1_00450C_A	CNAG_04212	YFR011C
OG5_127915	Afu6g02280	A. fumigatus Af293	Allergen Asp f 3	#		C1_05410C_A C4_02410C_A	CNAG_07032	YLR109W
OG5_129765	Afu6g02350	A. fumigatus Af293	Ortholog(s) have tRNA methyltransferase activity, role in tRNA methylation, wybutosine biosynthetic process and cytosol, nucleus localization	#		CR_03160W_A		YGL050W
OG5_127806	Afu6g02380	A. fumigatus Af293	Ortholog(s) have ubiquitin-specific protease activity, role in protein deubiquitination and nucleoplasm localization	#		C1_00440W_A	CNAG_03109	YFR010W
OG5_141428	Afu6g02390	A. fumigatus Af293	Ortholog(s) have cytosol, nucleus localization	#
OG5_130882	Afu6g02410	A. fumigatus Af293	Ortholog of A. nidulans FGSC A4 : AN8701, A. niger CBS 513.88 : An12g07800, A. oryzae RIB40 : AO090120000128, Aspergillus wentii : Aspwe1_0148284 and Aspergillus sydowii : Aspsy1_0396044	#		CR_01130W_A	CNAG_01016	YDR128W
OG5_127739	Afu6g02420	A. fumigatus Af293	Ortholog(s) have ubiquitin conjugating enzyme activity, ubiquitin-protein transferase activity and role in UV-damage excision repair, free ubiquitin chain polymerization, postreplication repair, protein K63-linked ubiquitination	#		C5_00560W_A	CNAG_02148	YDR092W
OG5_127273	Afu6g02440	A. fumigatus Af293	60s ribosomal protein L24	#		C4_04890C_A	CNAG_03283	YGL031C YGR148C
OG5_127269	Afu6g02450	A. fumigatus Af293	Ortholog(s) have cytoplasmic stress granule, cytosol, nucleus localization	#		CR_03770C_A	CNAG_00819	YLR287C-A YOR182C
OG5_127258	Afu6g02470	A. fumigatus Af293	Putative fumarate hydratase	#		C3_07640C_A CR_04530W_A	CNAG_01657	YPL262W
OG5_163671	Afu6g02490	A. fumigatus Af293	Has domain(s) with predicted catalytic activity, pyridoxal phosphate binding, transaminase activity and role in biosynthetic process, cellular amino acid metabolic process	#
OG5_127127	Afu6g02520	A. fumigatus Af293	Eukaryotic translation initiation factor eIF-1A subunit	#		C2_10710W_A	CNAG_05455	YMR260C
OG5_128991	Afu6g02540	A. fumigatus Af293	Has domain(s) with predicted actin binding activity	#		CR_09650W_A	CNAG_02029	YOR181W
OG5_127438	Afu6g02630	A. fumigatus Af293	Ortholog(s) have ATP-dependent RNA helicase activity	#		C4_00220C_A	CNAG_00741	YDL084W
OG5_149899	Afu6g02660	A. fumigatus Af293	Ortholog(s) have role in chromatin silencing at centromere outer repeat region, mRNA cis splicing, via spliceosome and U2-type spliceosomal complex, nucleolus localization	#
OG5_128615	Afu6g02700	A. fumigatus Af293	Ortholog(s) have Smc5-Smc6 complex, cytosol, mitotic spindle pole body, nucleus localization	#		CR_03100W_A	CNAG_06860	YOL034W
OG5_155927	Afu6g02740	A. fumigatus Af293	Ortholog of A. nidulans FGSC A4 : AN11115, A. niger CBS 513.88 : An12g08340, A. oryzae RIB40 : AO090120000168, Neosartorya fischeri NRRL 181 : NFIA_049060 and Aspergillus clavatus NRRL 1 : ACLA_097700	#
OG5_127333	Afu6g02750	A. fumigatus Af293	Nascent polypeptide-associated complex (NAC) subunit beta	#		C1_11650W_A	CNAG_05437	YPL037C
OG5_127329	Afu6g02780	A. fumigatus Af293	Ortholog(s) have palmitoyl-(protein) hydrolase activity, role in protein deacylation and cytosol, nucleus localization	#		C5_02400W_A	CNAG_05730	YLR118C
OG5_149900	Afu6g02810	A. fumigatus Af293	Putative low-affinity copper transporter	#
OG5_152855	Afu6g02830	A. fumigatus Af293	Has domain(s) with predicted oxidoreductase activity, role in oxidation-reduction process and mitochondrion localization	#
OG5_129572	Afu6g02860	A. fumigatus Af293	Putative isocitrate lyase with a predicted role in the glyoxylate cycle	#		C1_04500W_A	CNAG_05303	YER065C YPR006C
OG5_128464	Afu6g02910	A. fumigatus Af293	Mitochondrial bifunctional enzyme with N-acetyl-gamma-glutamyl-phosphate reductase and acetylglutamate kinase activity, catalyzes the second and third step in arginine biosynthesis	#		C1_09290C_A	CNAG_05753	YER069W
OG5_130161	Afu6g02960	A. fumigatus Af293	Ortholog(s) have mitochondrion localization	#		C7_01160C_A	CNAG_05434
OG5_159539	Afu6g03100	A. fumigatus Af293	Protein of unknown function identified by mass spectrometry	#
OG5_187948	Afu6g03440	A. fumigatus Af293	fructosyl amino acid oxidase, putative	#
OG5_187949	Afu6g03480	A. fumigatus Af293	Putative non-ribosomal peptide synthetase	#
OG5_176183	Afu6g03500	A. fumigatus Af293	Ortholog of A. nidulans FGSC A4 : AN9017, Neosartorya fischeri NRRL 181 : NFIA_049990 and Aspergillus fumigatus A1163 : AFUB_094790	#
OG5_129138	Afu6g03520	A. fumigatus Af293	Putative short-chain dehydrogenase/reductase family protein	#			CNAG_06764
OG5_127086	Afu6g03530	A. fumigatus Af293	Putative glutamine synthetase	#			CNAG_00710
OG5_130009	Afu6g03540	A. fumigatus Af293	Putative malate synthase	#		C1_09690W_A	CNAG_05653	YIR031C YNL117W
OG5_129819	Afu6g03580	A. fumigatus Af293	Ortholog(s) have ATP binding, ATPase activity, mRNA binding activity and role in poly(A)+ mRNA export from nucleus, ribosomal small subunit biogenesis	#		C5_01580C_A CR_09370W_A	CNAG_00104 CNAG_01117	YLR249W YNL014W YPL226W
OG5_127570	Afu6g03590	A. fumigatus Af293	Methylcitrate synthase	#		CR_03500W_A	CNAG_00061	YCR005C YNR001C YPR001W
OG5_126783	Afu6g03640	A. fumigatus Af293	Ortholog(s) have role in biotin biosynthetic process and peroxisome localization	#		CR_02000C_A	CNAG_00236 CNAG_03939	YDR232W
OG5_129979	Afu6g03670	A. fumigatus Af293	Ortholog(s) have biotin synthase activity, role in biotin biosynthetic process and mitochondrion localization	#		CR_01930C_A	CNAG_06621	YGR286C
OG5_132591	Afu6g03730	A. fumigatus Af293	2-methylcitrate dehydratase	#				YPR002W
OG5_127706	Afu6g03750	A. fumigatus Af293	Ortholog(s) have amidophosphoribosyltransferase activity, role in 'de novo' IMP biosynthetic process, adenine metabolic process and cytoplasm localization	#		C1_07710C_A	CNAG_02853	YMR300C
OG5_137355	Afu6g03760	A. fumigatus Af293	Has domain(s) with predicted catalytic activity and role in DNA repair, base-excision repair	#
OG5_131364	Afu6g03770	A. fumigatus Af293	Ortholog(s) have role in reciprocal meiotic recombination and cytosol, endoplasmic reticulum, nucleus localization	#		C2_07600C_A	CNAG_05029	YHR039C
OG5_129868	Afu6g03810	A. fumigatus Af293	Putative mitochondrial ATP synthase D chain	#		C1_07600W_A	CNAG_07487	YKL016C
OG5_127180	Afu6g03820	A. fumigatus Af293	Nascent polypeptide-associated complex subunit alpha	#		C3_04140C_A	CNAG_04985	YHR193C
OG5_127132	Afu6g03830	A. fumigatus Af293	Ribosomal protein L14	#		C1_13050W_A	CNAG_04799	YHL001W YKL006W
OG5_126932	Afu6g03850	A. fumigatus Af293	Ortholog(s) have GTP binding, signal recognition particle binding activity, role in protein targeting to ER and cytosol, nucleus, signal recognition particle receptor complex localization	#		C5_04670W_A	CNAG_01817	YDR292C
OG5_130430	Afu6g04000	A. fumigatus Af293	Ortholog(s) have role in cellular protein localization, negative regulation of G1/S transition of mitotic cell cycle, negative regulation of protein binding and positive regulation of GTPase activity, more	#		C4_05420C_A	CNAG_02953
OG5_128085	Afu6g04010	A. fumigatus Af293	Ortholog(s) have nuclear export signal receptor activity, role in protein export from nucleus and nuclear membrane, nuclear periphery localization	#		C1_07690C_A	CNAG_07598	YGL238W
OG5_129422	Afu6g04040	A. fumigatus Af293	Ortholog(s) have dodecenoyl-CoA delta-isomerase activity, role in fatty acid beta-oxidation, filamentous growth and peroxisome localization	#		CR_08670C_A CR_08690C_A		YLR284C YOR180C
OG5_129365	Afu6g04050	A. fumigatus Af293	Ortholog(s) have role in formation of cytoplasmic translation initiation complex, regulation of mitotic cell cycle, regulation of translation and cytosol, nucleus localization	#		C4_02770C_A	CNAG_06295	YLR215C
OG5_129393	Afu6g04080	A. fumigatus Af293	Ortholog(s) have role in endocytosis and Golgi apparatus, cytosol, endocytic vesicle, nucleus localization	#		CR_01080W_A	CNAG_06564	YJL207C
OG5_128390	Afu6g04150	A. fumigatus Af293	Ortholog(s) have SNAP receptor activity and role in ER to Golgi vesicle-mediated transport, retrograde vesicle-mediated transport, Golgi to ER, vesicle fusion with Golgi apparatus	#		CR_03970C_A	CNAG_01190	YLR268W
OG5_129620	Afu6g04210	A. fumigatus Af293	Putative mannosyl-oligosaccharide glucosidase with a predicted role in trimming the terminal alpha-1,2-glucose residue in the N-glycan-processing pathway	#		C4_06100W_A		YGL027C
OG5_132717	Afu6g04220	A. fumigatus Af293	Ortholog(s) have role in retrograde transport, endosome to Golgi and cytosol, late endosome, nucleus localization	#		C1_10840C_A	CNAG_03865	YHR009C
OG5_126869	Afu6g04310	A. fumigatus Af293	Has domain(s) with predicted RNA binding activity	#		C4_05370W_A	CNAG_04003	YLL013C
OG5_128767	Afu6g04320	A. fumigatus Af293	Ortholog of A. nidulans FGSC A4 : AN6586, A. niger CBS 513.88 : An15g01170, Neosartorya fischeri NRRL 181 : NFIA_050850, Aspergillus wentii : Aspwe1_0036058 and Aspergillus versicolor : Aspve1_0044233	#		C1_10080W_A	CNAG_03309	YDR482C
OG5_129948	Afu6g04400	A. fumigatus Af293	Ortholog(s) have TFIIIC-class transcription factor binding activity	#		CR_01420W_A		YNL039W
OG5_132751	Afu6g04410	A. fumigatus Af293	Has domain(s) with predicted role in regulation of store-operated calcium entry and integral component of endoplasmic reticulum membrane localization	#			CNAG_07943
OG5_128576	Afu6g04530	A. fumigatus Af293	Ortholog(s) have role in histone acetylation and NuA4 histone acetyltransferase complex localization	#		CR_00100C_A	CNAG_06364	YFL024C
OG5_127478	Afu6g04560	A. fumigatus Af293	Ortholog(s) have structural constituent of ribosome activity, role in aerobic respiration and mitochondrial small ribosomal subunit localization	#		C1_12340C_A	CNAG_03353	YBR146W
OG5_127580	Afu6g04570	A. fumigatus Af293	Putative translational elongation factor eEF-1 gamma subunit	#		C3_06010W_A C5_03280W_A	CNAG_00417	YKL081W YPL048W
OG5_129107	Afu6g04590	A. fumigatus Af293	Ortholog(s) have role in cleavage involved in rRNA processing, maturation of SSU-rRNA from tricistronic rRNA transcript (SSU-rRNA, 5.8S rRNA, LSU-rRNA) and 90S preribosome, nucleolus localization	#		CR_07030C_A	CNAG_03284	YOR287C
OG5_129478	Afu6g04620	A. fumigatus Af293	Putative NADH-ubiquinone oxidoreductase B14 subunit	#		C1_00700W_A	CNAG_00573
OG5_127073	Afu6g04640	A. fumigatus Af293	Ortholog(s) have role in medium-chain fatty acid biosynthetic process	#		C1_03390W_A C2_07410W_A	CNAG_00331 CNAG_06922	YBR177C YMR210W YPL095C
OG5_134825	Afu6g04660	A. fumigatus Af293	Ortholog(s) have role in CENP-A containing chromatin organization and CENP-A containing nucleosome, chromosome, centromeric core domain, condensed nuclear chromosome, centromeric region localization	#		C3_00860W_A	CNAG_00063	YKL049C
OG5_159548	Afu6g04690	A. fumigatus Af293	Ortholog(s) have extracellular region localization	#
OG5_129258	Afu6g04700	A. fumigatus Af293	Putative imidazoleglycerol-phosphate dehydratase	#		C2_04810W_A	CNAG_05509	YOR202W
OG5_126894	Afu6g04730	A. fumigatus Af293	Ortholog(s) have phosphoribosylamine-glycine ligase activity, phosphoribosylformylglycinamidine cyclo-ligase activity	#		C1_07890C_A	CNAG_06314	YGL234W
OG5_126595	Afu6g04740	A. fumigatus Af293	actin	#		C1_13700W_A	CNAG_00483	YFL039C
OG5_127884	Afu6g04790	A. fumigatus Af293	Ortholog(s) have role in proteasomal ubiquitin-independent protein catabolic process, proteasome-mediated ubiquitin-dependent protein catabolic process	#		C7_04020C_A	CNAG_04071	YMR314W
OG5_128808	Afu6g04800	A. fumigatus Af293	Ortholog(s) have role in cellular response to drug, response to purine-containing compound and cytoplasm, nucleus localization	#		C3_01280W_A	CNAG_03854	YJL055W
OG5_155933	Afu6g04850	A. fumigatus Af293	Has domain(s) with predicted oxidoreductase activity and role in metabolic process	#
OG5_127675	Afu6g04910	A. fumigatus Af293	Ortholog(s) have leucine-tRNA ligase activity, mRNA binding activity, role in Group I intron splicing, leucyl-tRNA aminoacylation, mitochondrial translation and mitochondrion localization	#		C6_03450C_A		YLR382C
OG5_131694	Afu6g04920	A. fumigatus Af293	Putative NAD-dependent formate dehydrogenase	#		C2_10070W_A C5_03770C_A CR_05170C_A	CNAG_06672	YOR388C YPL275W YPL276W
OG5_127406	Afu6g04940	A. fumigatus Af293	Ortholog(s) have F-bar domain binding, cytoskeletal protein binding, profilin binding activity	#		C1_12960C_A CR_00070W_A	CNAG_04815	YNL271C
OG5_127722	Afu6g04950	A. fumigatus Af293	Ortholog(s) have role in mitochondrial tRNA wobble uridine modification and mitochondrial inner membrane localization	#		C2_00820W_A		YMR023C
OG5_128427	Afu6g04970	A. fumigatus Af293	Ortholog(s) have O-phospho-L-serine:2-oxoglutarate aminotransferase activity, role in L-serine biosynthetic process, purine nucleobase biosynthetic process and cytosol localization	#		C2_06210C_A	CNAG_05398	YOR184W
OG5_128889	Afu6g05110	A. fumigatus Af293	Ortholog(s) have mitochondrion targeting sequence binding, protein channel activity and role in conidium formation, hyphal growth, protein import into mitochondrial matrix, protein import into mitochondrial outer membrane	#		C7_01970C_A	CNAG_03931	YMR203W
OG5_126888	Afu6g05120	A. fumigatus Af293	Ortholog(s) have protein serine/threonine kinase activity, protein serine/threonine/tyrosine kinase activity, protein tyrosine kinase activity	#		C2_04280W_A C2_04290W_A	CNAG_06730	YDL079C YMR139W
OG5_129445	Afu6g05130	A. fumigatus Af293	Ortholog(s) have cytosol, mitotic spindle, nucleus localization	#		C1_08420W_A	CNAG_06753	YMR125W
OG5_129040	Afu6g05140	A. fumigatus Af293	Putative sterol delta 5,6-desaturase-like protein with similarity to Erg3	#		C1_04770C_A	CNAG_00519	YLR056W
OG5_131310	Afu6g05150	A. fumigatus Af293	Ortholog(s) have histone binding activity	#		C1_00060W_A	CNAG_02153	YCR084C
OG5_127995	Afu6g05200	A. fumigatus Af293	60S ribosomal protein L28	#			CNAG_04068
OG5_127145	Afu6g05210	A. fumigatus Af293	Putative NAD-dependent malate dehydrogenase with a predicted role in the citric acid cycle	#		C2_10480W_A C4_01900C_A CR_00540C_A	CNAG_03225 CNAG_03266	YKL085W
OG5_129396	Afu6g05310	A. fumigatus Af293	Ortholog(s) have nucleolus localization	#		C3_07800C_A	CNAG_06363	YLR051C
OG5_136470	Afu6g05330	A. fumigatus Af293	Ortholog(s) have structural constituent of ribosome activity and mitochondrial small ribosomal subunit localization	#		C3_07390C_A	CNAG_04400	YDR041W
OG5_127531	Afu6g05340	A. fumigatus Af293	Ortholog(s) have tryptophan-tRNA ligase activity, role in mitochondrial tryptophanyl-tRNA aminoacylation and mitochondrion localization	#		C5_02770W_A		YDR268W
OG5_128262	Afu6g06325	A. fumigatus Af293	Ortholog(s) have RNA binding activity and role in mRNA splicing, via spliceosome, maturation of SSU-rRNA	#		CR_00240W_A	CNAG_06426	YDR378C
OG5_127895	Afu6g06335	A. fumigatus Af293	Ortholog(s) have RNA binding, histone methyltransferase activity (H3-K4 specific) activity	#		C1_00960C_A	CNAG_01243	YHR119W
OG5_126842	Afu6g06340	A. fumigatus Af293	Ortholog(s) have glutamine-fructose-6-phosphate transaminase (isomerizing) activity	#		C3_02280C_A	CNAG_01164	YKL104C
OG5_128902	Afu6g06345	A. fumigatus Af293	Ortholog(s) have 6,7-dimethyl-8-ribityllumazine synthase activity, riboflavin binding activity, role in riboflavin biosynthetic process and mitochondrial intermembrane space, nucleus localization	#		C1_05560W_A	CNAG_05712	YOL143C
OG5_127755	Afu6g06350	A. fumigatus Af293	Proteasome subunit alpha type 3	#		C7_01470C_A	CNAG_05269	YOR362C
OG5_128267	Afu6g06370	A. fumigatus Af293	NAD(+)-isocitrate dehydrogenase subunit I	#		C1_09630W_A	CNAG_07851	YNL037C
OG5_128094	Afu6g06380	A. fumigatus Af293	Ortholog(s) have rRNA (guanine) methyltransferase activity	#		C5_01060C_A	CNAG_00259	YCR047C
OG5_127834	Afu6g06440	A. fumigatus Af293	Putative proteasome component	#		C4_02470C_A	CNAG_05865	YBL041W
OG5_127562	Afu6g06450	A. fumigatus Af293	Proteasome component	#		C5_02230W_A	CNAG_01957	YFR050C
OG5_159554	Afu6g06520	A. fumigatus Af293	Ortholog(s) have role in hypotonic response, intracellular transport, syncytium formation by plasma membrane fusion and cell septum, cytoplasmic stress granule localization	#
OG5_130056	Afu6g06540	A. fumigatus Af293	Ortholog(s) have protein complex scaffold activity	#		C3_07260C_A		YHL030W
OG5_129914	Afu6g06570	A. fumigatus Af293	Protein similar to S. cerevisiae FMP32	#		C1_02500W_A	CNAG_05756	YFL046W
OG5_127648	Afu6g06580	A. fumigatus Af293	Ortholog(s) have phosphomannomutase activity, role in establishment or maintenance of cell polarity, protein targeting to ER and cytosol, nucleus localization	#		C1_02480W_A	CNAG_05351	YFL045C
OG5_136578	Afu6g06640	A. fumigatus Af293	Ortholog(s) have role in actin cytoskeleton organization, inositol lipid-mediated signaling, vacuole organization and plasma membrane localization	#		C4_02720C_A	CNAG_02942	YKL051W
OG5_126674	Afu6g06740	A. fumigatus Af293	Endoplasmic reticulum calcium ATPase	#		C7_00320C_A	CNAG_05135 CNAG_05592	YGL167C
OG5_126706	Afu6g06750	A. fumigatus Af293	14-3-3 family protein	#		C1_03220C_A	CNAG_05235	YDR099W YER177W
OG5_129207	Afu6g06760	A. fumigatus Af293	Has domain(s) with predicted translation initiation factor activity and eukaryotic translation initiation factor 3 complex localization	#		CR_10370W_A	CNAG_02128	YLR192C
OG5_126698	Afu6g06770	A. fumigatus Af293	Putative enolase	#		C1_08500C_A	CNAG_03072	YGR254W YHR174W YMR323W YOR393W YPL281C
OG5_127828	Afu6g06780	A. fumigatus Af293	Proteasome regulatory particle subunit	#		CR_04000W_A	CNAG_04906	YOR259C
OG5_128520	Afu6g06870	A. fumigatus Af293	Ortholog(s) have ATP binding, magnesium ion binding, protein serine/threonine kinase activity, protein tyrosine kinase activity	#		C2_08270C_A C3_05650W_A	CNAG_00556	YHR135C YNL154C
OG5_140295	Afu6g06890	A. fumigatus Af293	Ortholog(s) have structural constituent of ribosome activity and mitochondrial large ribosomal subunit, mitochondrial membrane localization	#		CR_04010C_A		YPL173W
OG5_128099	Afu6g06900	A. fumigatus Af293	Putative Rho-type GTPase	#		CR_02860W_A	CNAG_03315	YPR165W
OG5_127793	Afu6g06920	A. fumigatus Af293	Ortholog(s) have methionyl-tRNA formyltransferase activity, role in conversion of methionyl-tRNA to N-formyl-methionyl-tRNA and mitochondrion localization	#		C4_06070C_A	CNAG_02123	YBL013W
OG5_146842	Afu6g06990	A. fumigatus Af293	Ortholog(s) have cyclin-dependent protein serine/threonine kinase inhibitor activity	#			CNAG_07699
OG5_159561	Afu6g07020	A. fumigatus Af293	SAM and PH domain protein	#
OG5_142675	Afu6g07060	A. fumigatus Af293	Ortholog(s) have mitochondrial outer membrane localization	#
OG5_139148	Afu6g07080	A. fumigatus Af293	Ortholog(s) have role in ribosomal large subunit biogenesis and nucleolus localization	#		C1_08870C_A		YPR169W
OG5_127178	Afu6g07150	A. fumigatus Af293	Ortholog of A. nidulans FGSC A4 : AN2190, A. niger CBS 513.88 : An14g03270, A. oryzae RIB40 : AO090012000934, Aspergillus wentii : Aspwe1_0111852 and Aspergillus sydowii : Aspsy1_0193838	#		C1_02190W_A	CNAG_04777	YOR239W
OG5_128747	Afu6g07280	A. fumigatus Af293	Putative ABC transporter family protein	#		CR_05950C_A	CNAG_06533	YCR011C
OG5_126721	Afu6g07330	A. fumigatus Af293	Putative type I methionine aminopeptidase	#		C4_06850C_A	CNAG_03926	YLR244C
OG5_129812	Afu6g07340	A. fumigatus Af293	Ortholog(s) have kynurenine 3-monooxygenase activity	#		C3_00260C_A	CNAG_02793	YBL098W
OG5_136579	Afu6g07360	A. fumigatus Af293	Ortholog(s) have structural constituent of ribosome activity and mitochondrial small ribosomal subunit localization	#		C2_02270C_A	CNAG_05507	YMR158W
OG5_159564	Afu6g07370	A. fumigatus Af293	Ortholog of A. nidulans FGSC A4 : AN5204, A. niger CBS 513.88 : An07g09060, A. oryzae RIB40 : AO090005001564, Aspergillus wentii : Aspwe1_0040832 and Aspergillus sydowii : Aspsy1_0156764	#
OG5_144648	Afu6g07380	A. fumigatus Af293	Ortholog of A. nidulans FGSC A4 : AN5205, A. niger CBS 513.88 : An07g09040, A. oryzae RIB40 : AO090005001563, Neosartorya fischeri NRRL 181 : NFIA_053060 and Aspergillus clavatus NRRL 1 : ACLA_081550	#
OG5_126870	Afu6g07390	A. fumigatus Af293	Putative homoisocitrate dehydrogenase with a role in lysine metabolism	#		C2_03080W_A CR_01400W_A	CNAG_01264 CNAG_04468 CNAG_04535 CNAG_07363	YIL094C YOR136W
OG5_126685	Afu6g07430	A. fumigatus Af293	Putative pyruvate kinase	#		C2_05460W_A	CNAG_01820	YAL038W YOR347C
OG5_127343	Afu6g07540	A. fumigatus Af293	Ortholog(s) have chaperonin-containing T-complex localization	#		C2_07310W_A	CNAG_00058	YJR064W
OG5_159567	Afu6g07580	A. fumigatus Af293	Ortholog of A. nidulans FGSC A4 : AN1908, A. niger CBS 513.88 : An11g02370, A. oryzae RIB40 : AO090003000193, Aspergillus wentii : Aspwe1_0164714 and Aspergillus sydowii : Aspsy1_0140378	#
OG5_129964	Afu6g07620	A. fumigatus Af293	GDP-mannose pyrophosphorylase A	#		C1_13160W_A	CNAG_03320
OG5_126972	Afu6g07640	A. fumigatus Af293	Has domain(s) with predicted ATP binding, aminoacyl-tRNA ligase activity, lysine-tRNA ligase activity, nucleic acid binding activity, role in lysyl-tRNA aminoacylation, tRNA aminoacylation for protein translation and cytoplasm localization	#		C3_07410C_A	CNAG_04179	YDR037W
OG5_128426	Afu6g07670	A. fumigatus Af293	Cytochrome c oxidase assembly protein with a predicted role in oxidative phosphorylation	#		C6_00720C_A	CNAG_06063	YER141W
OG5_127958	Afu6g07690	A. fumigatus Af293	Ortholog(s) have mRNA (guanine-N7-)-methyltransferase activity and role in 7-methylguanosine mRNA capping, RNA (guanine-N7)-methylation, cellular response to drug, mRNA methylation	#		C3_07710W_A	CNAG_01631	YBR236C
OG5_128435	Afu6g07720	A. fumigatus Af293	Putative phosphoenolpyruvate carboxykinase	#		CR_00200W_A	CNAG_04217	YKR097W
OG5_130893	Afu6g07740	A. fumigatus Af293	Putative peroxisome biogenesis factor	#		C6_04310W_A	CNAG_07341	YOL147C
OG5_127957	Afu6g07760	A. fumigatus Af293	Ortholog(s) have structural molecule activity, role in positive regulation of mitotic metaphase/anaphase transition and cytosol, nucleus, proteasome regulatory particle, lid subcomplex localization	#		CR_08910C_A	CNAG_06899	YPR108W
OG5_127112	Afu6g07770	A. fumigatus Af293	Putative alanine aminotransferase	#		C3_03480C_A	CNAG_03436	YDR111C YLR089C
OG5_136580	Afu6g07810	A. fumigatus Af293	Ortholog(s) have RSC complex, cytosol localization	#		C1_05780W_A	CNAG_06744	YML127W
OG5_127190	Afu6g07830	A. fumigatus Af293	Has domain(s) with predicted GTPase activator activity, zinc ion binding activity	#		C2_09580W_A	CNAG_02068	YIL044C
OG5_129280	Afu6g07860	A. fumigatus Af293	Ortholog(s) have role in carbon catabolite repression of transcription, positive regulation of ubiquitin-specific protease activity and cytosol, nucleus localization	#			CNAG_01337
OG5_135649	Afu6g07900	A. fumigatus Af293	Ortholog(s) have cytosol localization	#		C2_01970C_A	CNAG_02857	YFR022W YOR018W
OG5_127627	Afu6g07940	A. fumigatus Af293	Putative lactoylglutathione lyase	#		C1_00500C_A	CNAG_04219	YML004C
OG5_126712	Afu6g07980	A. fumigatus Af293	Ortholog(s) have RNA polymerase II core binding, cyclin-dependent protein serine/threonine kinase activity, histone binding, protein serine/threonine phosphatase inhibitor activity	#		CR_06050W_A	CNAG_01664	YBR160W YPL031C
OG5_127175	Afu6g08050	A. fumigatus Af293	6-phosphogluconate dehydrogenase	#		C1_13860C_A	CNAG_07561	YGR256W YHR183W
OG5_129467	Afu6g08110	A. fumigatus Af293	Has domain(s) with predicted DNA binding, zinc ion binding activity, role in DNA repair and intracellular localization	#		C3_06430W_A	CNAG_05468	YKL114C
OG5_130700	Afu6g08120	A. fumigatus Af293	Ortholog(s) have histone kinase activity (H2A-S121 specific) activity	#		C4_03120C_A	CNAG_03184	YGR188C
OG5_129864	Afu6g08170	A. fumigatus Af293	Ortholog(s) have rDNA binding activity, role in transcription of nuclear large rRNA transcript from RNA polymerase I promoter and cytosol, nucleolus localization	#		C6_03120W_A	CNAG_01641	YEL055C
OG5_128569	Afu6g08230	A. fumigatus Af293	Has domain(s) with predicted zinc ion binding activity	#		C7_01360C_A	CNAG_02191	YNL310C
OG5_129896	Afu6g08240	A. fumigatus Af293	Ortholog(s) have nucleolus localization	#		C3_01200W_A	CNAG_05571	YBL004W
OG5_127929	Afu6g08300	A. fumigatus Af293	Ortholog(s) have role in regulation of circadian rhythm	#		C7_00570W_A	CNAG_06611	YPR010C
OG5_146496	Afu6g08410	A. fumigatus Af293	Has domain(s) with predicted nucleus localization	#
OG5_128470	Afu6g08420	A. fumigatus Af293	Ortholog(s) have ubiquitin protein ligase activity	#		C4_02960W_A C4_02970C_A	CNAG_02172	YGR184C YLR024C
OG5_136031	Afu6g08450	A. fumigatus Af293	Ortholog(s) have mRNA binding, poly(A) binding, pre-mRNA binding activity	#		C1_01470W_A	CNAG_00286	YGL122C
OG5_135421	Afu6g08530	A. fumigatus Af293	Ortholog(s) have role in attachment of telomere to nuclear envelope, maintenance of rDNA, mitotic sister chromatid segregation, nuclear envelope organization	#		C6_02930W_A	CNAG_01372	YDR458C YML034W
OG5_129720	Afu6g08580	A. fumigatus Af293	Putative FK506-binding protein (FKBP)-type peptidyl-prolyl cis-trans isomerase	#		C1_03790C_A	CNAG_01148	YLR449W YML074C
OG5_129078	Afu6g08600	A. fumigatus Af293	Has domain(s) with predicted nucleic acid binding, zinc ion binding activity	#		C1_07110W_A	CNAG_02929	YGR274C
OG5_137015	Afu6g08630	A. fumigatus Af293	Ortholog(s) have mitochondrial membrane localization	#		C1_05490C_A	CNAG_07352	YGR235C
OG5_128475	Afu6g08640	A. fumigatus Af293	Ortholog(s) have metalloendopeptidase activity, role in cellular iron ion homeostasis, protein processing involved in protein targeting to mitochondrion, protein stabilization and mitochondrial matrix localization	#		C6_00340C_A	CNAG_02741 CNAG_03718	YKL134C
OG5_136893	Afu6g08660	A. fumigatus Af293	Ortholog of A. nidulans AN3906	#
OG5_127213	Afu6g08680	A. fumigatus Af293	Ortholog(s) have cytosol, nucleus localization	#		C3_03830W_A C3_07080W_A	CNAG_02584 CNAG_05505	YIL153W YPL152W
OG5_128522	Afu6g08750	A. fumigatus Af293	Ortholog(s) have role in hyphal growth and cytosol, mitochondrion localization	#		C5_04880C_A	CNAG_05602	YHR037W
OG5_128842	Afu6g08810	A. fumigatus Af293	Ortholog(s) have role in ascospore formation, mitochondrial respiratory chain complex I assembly, programmed cell death and mitochondrion, plasma membrane localization	#		C3_01410C_A	CNAG_07177
OG5_127674	Afu6g08820	A. fumigatus Af293	Has domain(s) with predicted nucleic acid binding, nucleotide binding, zinc ion binding activity	#		CR_03420C_A	CNAG_03839	YER068W
OG5_128439	Afu6g08880	A. fumigatus Af293	Ortholog(s) have cytosol, nucleus localization	#		CR_01170W_A	CNAG_01251	YKL010C
OG5_135272	Afu6g08920	A. fumigatus Af293	Assimilatory sulfite reductase	#		C2_09140C_A	CNAG_03168	YFR030W
OG5_134697	Afu6g09000	A. fumigatus Af293	Ortholog(s) have chromatin binding, methylated histone binding activity and role in negative regulation of transcription from RNA polymerase II promoter	#				YKL005C
OG5_127248	Afu6g09010	A. fumigatus Af293	Ortholog(s) have mRNA binding activity, role in mRNA splice site selection and U1 snRNP, U2-type prespliceosome, cytosol localization	#		C4_06930C_A	CNAG_04465	YDL087C
OG5_129356	Afu6g09070	A. fumigatus Af293	3'(2'),5'	#		C6_00970C_A C6_01030W_A	CNAG_07354	YOL064C
OG5_136165	Afu6g09080	A. fumigatus Af293	Ortholog(s) have cell cortex, mitotic spindle pole body localization	#		C2_09710C_A	CNAG_04265	YCL034W
OG5_169344	Afu6g09120	A. fumigatus Af293	Ortholog of A. nidulans FGSC A4 : AN1765, A. oryzae RIB40 : AO090001000589, Neosartorya fischeri NRRL 181 : NFIA_054800, Aspergillus wentii : Aspwe1_0705131 and Aspergillus clavatus NRRL 1 : ACLA_083280	#
OG5_144204	Afu6g09140	A. fumigatus Af293	Has domain(s) with predicted oxidoreductase activity and role in metabolic process	#
OG5_136582	Afu6g09180	A. fumigatus Af293	Ortholog(s) have protein serine/threonine kinase activator activity	#		C7_02950C_A	CNAG_06434	YDR052C
OG5_126673	Afu6g09190	A. fumigatus Af293	M24 family metallopeptidase	#		C1_14450C_A C3_03560W_A	CNAG_02327 CNAG_03499 CNAG_07509	YER078C YFR006W
OG5_158621	Afu6g09220	A. fumigatus Af293	Has domain(s) with predicted ATP binding, DNA binding, helicase activity, nucleic acid binding activity	#
OG5_129797	Afu6g09240	A. fumigatus Af293	Has domain(s) with predicted ATP binding, protein kinase activity, protein tyrosine kinase activity and role in protein phosphorylation	#			CNAG_03811
OG5_126929	Afu6g09307	A. fumigatus Af293	Has domain(s) with predicted catalytic activity, chitin binding, chitinase activity, hydrolase activity, hydrolyzing O-glycosyl compounds activity and role in carbohydrate metabolic process, chitin catabolic process	#		C2_02010C_A	CNAG_03412	YDR371W
OG5_209659	Afu6g09440	A. fumigatus Af293	Has domain(s) with predicted ATP binding, ligase activity, tetrahydrofolylpolyglutamate synthase activity and role in biosynthetic process, folic acid-containing compound biosynthetic process	#
OG5_163697	Afu6g09450	A. fumigatus Af293	Ortholog of A. niger CBS 513.88 : An04g00640, Neosartorya fischeri NRRL 181 : NFIA_112440, Aspergillus wentii : Aspwe1_0731886 and Aspergillus versicolor : Aspve1_0056875, Aspve1_0755767	#
OG5_127543	Afu6g09600	A. fumigatus Af293	Has domain(s) with predicted hydrolase activity and role in metabolic process	#
OG5_131279	Afu6g09730	A. fumigatus Af293	Predicted cytochrome P450 monooxygenase, encoded in the putative gliotoxin biosynthetic gene cluster	#
OG5_138675	Afu6g09920	A. fumigatus Af293	Ortholog of A. nidulans FGSC A4 : AN10946, A. niger CBS 513.88 : An11g07970, A. oryzae RIB40 : AO090001000626, Neosartorya fischeri NRRL 181 : NFIA_055650 and Aspergillus wentii : Aspwe1_0045804	#		C2_08910C_A	CNAG_00410
OG5_136112	Afu6g09930	A. fumigatus Af293	bZIP family transcription factor	#		C3_02220W_A	CNAG_00239	YML007W
OG5_130055	Afu6g09950	A. fumigatus Af293	Ortholog(s) have nucleus localization	#			CNAG_01834
OG5_129093	Afu6g09990	A. fumigatus Af293	Ortholog(s) have cytosol, nuclear envelope, nuclear membrane, nuclear periphery, nucleolus localization	#		C1_05630C_A	CNAG_05884	YER110C
OG5_128707	Afu6g10060	A. fumigatus Af293	Ortholog(s) have actin filament binding activity and role in actin cytoskeleton organization, barbed-end actin filament capping, cellular protein localization, mitotic cytokinesis, regulation of cell shape	#		CR_01180W_A	CNAG_03967	YKL007W
OG5_133346	Afu6g10080	A. fumigatus Af293	Transcript up-regulated in conidia exposed to neutrophils	#			CNAG_04186
OG5_130470	Afu6g10120	A. fumigatus Af293	Ortholog(s) have aldehyde dehydrogenase (NAD) activity, role in response to furfural and mitochondrion, nucleus localization	#		C2_10180W_A C4_06280C_A C6_04410C_A CR_03280W_A CR_03300C_A	CNAG_04652 CNAG_06759	YCR102C YLR460C YNL134C
OG5_126583	Afu6g10260	A. fumigatus Af293	Putative aldehyde reductase	#		C3_06860C_A C3_07330W_A C3_07340W_A C5_02930C_A	CNAG_01257 CNAG_01615 CNAG_01896 CNAG_02478 CNAG_03983 CNAG_07801	YDR368W YHR104W YJR096W YOR120W
OG5_187975	Afu6g10290	A. fumigatus Af293	Predicted GPI anchored protein	#
OG5_126613	Afu6g10300	A. fumigatus Af293	Allergen Asp f 28	#		CR_10350C_A	CNAG_01607 CNAG_02801	YCR083W YGR209C YLR043C
OG5_132753	Afu6g10330	A. fumigatus Af293	Ortholog(s) have GTPase activity, role in cellular protein localization, exit from mitosis, mitotic M phase, positive regulation of barrier septum assembly, septation initiation signaling and mitotic spindle pole body localization	#		C1_03080C_A	CNAG_05513	YML064C
OG5_155201	Afu6g10340	A. fumigatus Af293	Ortholog of A. nidulans FGSC A4 : AN2467, A. niger CBS 513.88 : An11g01080, A. oryzae RIB40 : AO090023000250, Aspergillus wentii : Aspwe1_0059095 and Aspergillus sydowii : Aspsy1_0125009	#
OG5_127703	Afu6g10470	A. fumigatus Af293	Putative zinc finger protein	#		C1_01110C_A	CNAG_00292	YGR211W
OG5_127838	Afu6g10510	A. fumigatus Af293	Ortholog(s) have SUMO activating enzyme activity, role in protein sumoylation and nucleus localization	#		C1_08020W_A	CNAG_05896	YDR390C
OG5_126618	Afu6g10520	A. fumigatus Af293	Has domain(s) with predicted oxidoreductase activity and role in metabolic process	#		C4_06360C_A C6_03880W_A	CNAG_00126 CNAG_04097
OG5_128120	Afu6g10530	A. fumigatus Af293	Ortholog(s) have ubiquitin-protein transferase activity and role in global genome nucleotide-excision repair, protein ubiquitination involved in ubiquitin-dependent protein catabolic process	#		C1_04550W_A	CNAG_00252	YPL046C
OG5_132598	Afu6g10560	A. fumigatus Af293	Ortholog(s) have DNA-directed DNA polymerase activity, role in DNA strand elongation involved in DNA replication, DNA synthesis involved in UV-damage excision repair and cytosol, delta DNA polymerase complex localization	#			CNAG_05643
OG5_127414	Afu6g10610	A. fumigatus Af293	Putative ribose 5-phosphate isomerase A	#		C3_01480C_A	CNAG_01395	YOR095C
[truncated: 4,002 more rows]

## Sheet: Kac site analysis
Supplementary Data 2. Kac orthologs and sites analysis in C. neoformans, A. fumigatus, C. albicans and S. cerevisiaeb.
OG Group	Kac Genes	Kac Site	C.neoformans	A.fumigatus	S.cerevisiae	C.albicans		bKac site analysis in fungi. Ortholog information of C. neoformans, A. fumigatus, C. albicans and S.cerevisiae was downloaded from FungalDB (http://fungidb.org/fungidb/) and proteins from each ortholog group were aligned using Clustal Omega (https://www.ebi.ac.uk/Tools/msa/clustalo/). The conservation of lysine residues within an ortholog group were then extracted from the alignment files. The co…
OG5_152635	AFUA_1G00230	742		Kac-AFUA_1G00230
OG5_131437	AFUA_1G00470	143		Kac-AFUA_1G00470
OG5_126945	AFUA_1G00500	81		N-AFUA_4G03120 Kac-AFUA_1G00500
OG5_127093	AFUA_1G00510	411		A-AFUA_3G06820 G-AFUA_7G02560 Kac-AFUA_1G00510
OG5_127093	AFUA_1G00510	512		D-AFUA_3G06820 nK--AFUA_7G02560 Kac-AFUA_1G00510
OG5_127093	AFUA_1G00510	541		P-AFUA_3G06820 E-AFUA_7G02560 Kac-AFUA_1G00510
OG5_127093	AFUA_1G00510	349		R-AFUA_3G06820 E-AFUA_7G02560 Kac-AFUA_1G00510
OG5_127093	AFUA_1G00510	396		S-AFUA_3G06820 nK--AFUA_7G02560 Kac-AFUA_1G00510
OG5_175763	AFUA_1G00760	85		Kac-AFUA_1G00760
OG5_152640	AFUA_1G00990	197		Kac-AFUA_1G00990
OG5_162883	AFUA_1G01640	53		Kac-AFUA_1G01640
OG5_162883	AFUA_1G01640	267		Kac-AFUA_1G01640
OG5_162883	AFUA_1G01640	327		Kac-AFUA_1G01640
OG5_162883	AFUA_1G01640	144		Kac-AFUA_1G01640
OG5_162883	AFUA_1G01640	202		Kac-AFUA_1G01640
OG5_126731	AFUA_1G01680	276	E-CNAG_06370	Kac-AFUA_1G01680 E-AFUA_4G06160	E-YHR208W	E-C305590CA
OG5_127730	AFUA_1G01740	287	A-CNAG_00447	Kac-AFUA_1G01740	S-YIL142W
OG5_127730	AFUA_1G01740	234	Kac-CNAG_00447	Kac-AFUA_1G01740	nK-YIL142W
OG5_127730	AFUA_1G01740	207	nK-CNAG_00447	Kac-AFUA_1G01740	nK-YIL142W
OG5_127730	AFUA_1G01740	435	nK-CNAG_00447	Kac-AFUA_1G01740	nK-YIL142W
OG5_127730	AFUA_1G01740	504	nK-CNAG_00447	Kac-AFUA_1G01740	nK-YIL142W
OG5_128211	AFUA_1G01750	263	Kac-CNAG_03681	Kac-AFUA_1G01750
OG5_146713	AFUA_1G01970	76		Kac-AFUA_1G01970
OG5_127223	AFUA_1G01990	10		Kac-AFUA_1G01990	nK-YCR072C
OG5_128373	AFUA_1G02010	349	D-CNAG_03527	Kac-AFUA_1G02010
OG5_128373	AFUA_1G02010	172	T-CNAG_03527	Kac-AFUA_1G02010
OG5_129900	AFUA_1G02020	33		Kac-AFUA_1G02020	nK-YMR233W
OG5_129900	AFUA_1G02020	265		Kac-AFUA_1G02020	G-YMR233W
OG5_128215	AFUA_1G02030	115		Kac-AFUA_1G02030	L-YOR361C	Q-C701450CA
OG5_128215	AFUA_1G02030	116		Kac-AFUA_1G02030	nK-YOR361C	N-C701450CA
OG5_128215	AFUA_1G02030	304		Kac-AFUA_1G02030	S-YOR361C	Q-C701450CA
OG5_128215	AFUA_1G02030	499		Kac-AFUA_1G02030	T-YOR361C	V-C701450CA
OG5_128215	AFUA_1G02030	526		Kac-AFUA_1G02030	A-YOR361C	nK-C701450CA
OG5_128215	AFUA_1G02030	508		Kac-AFUA_1G02030	S-YOR361C	nK-C701450CA
OG5_128006	AFUA_1G02070	93	E-CNAG_05909	Kac-AFUA_1G02070
OG5_128006	AFUA_1G02070	192	nK-CNAG_05909	Kac-AFUA_1G02070
OG5_142712	AFUA_1G02080	274		Kac-AFUA_1G02080
OG5_129009	AFUA_1G02090	306	nK-CNAG_05090	Kac-AFUA_1G02090
OG5_129009	AFUA_1G02090	199	Q-CNAG_05090	Kac-AFUA_1G02090
OG5_129003	AFUA_1G02110	65	L-CNAG_01400 none-CNAG_04951	Kac-AFUA_1G02110 none-AFUA_7G04070	none-YBR249C	none-C202030WA none-C105110CA
OG5_129003	AFUA_1G02110	265	L-CNAG_01400 A-CNAG_04951	Kac-AFUA_1G02110 R-AFUA_7G04070	nK-YBR249C	Q-C202030WA nK-C105110CA
OG5_128837	AFUA_1G02140	719	N-CNAG_04879	Kac-AFUA_1G02140
OG5_128837	AFUA_1G02140	472	nK-CNAG_04879	Kac-AFUA_1G02140
OG5_126704	AFUA_1G02150	131	E-CNAG_00121	Kac-AFUA_1G02150	Q-YOL059W Kac-YDL022W	E-C602010CA nK-C210240WA
OG5_126704	AFUA_1G02150	57	none-CNAG_00121	Kac-AFUA_1G02150	none-YOL059W none-YDL022W	none-C602010CA none-C210240WA
OG5_126704	AFUA_1G02150	81	S-CNAG_00121	Kac-AFUA_1G02150	T-YOL059W T-YDL022W	T-C602010CA Q-C210240WA
OG5_126971	AFUA_1G02190	117	nK-CNAG_02367	Kac-AFUA_1G02190		nK-CR07520CA
OG5_127903	AFUA_1G02210	63	nK-CNAG_02382	Kac-AFUA_1G02210	nK-YOL077C
OG5_127903	AFUA_1G02210	233	nK-CNAG_02382	Kac-AFUA_1G02210	P-YOL077C
OG5_127903	AFUA_1G02210	284	P-CNAG_02382	Kac-AFUA_1G02210	E-YOL077C
OG5_127903	AFUA_1G02210	353	R-CNAG_02382	Kac-AFUA_1G02210	nK-YOL077C
OG5_128002	AFUA_1G02410	50		Kac-AFUA_1G02410		S-C701810WA
OG5_128002	AFUA_1G02410	413		Kac-AFUA_1G02410		nK-C701810WA
OG5_128002	AFUA_1G02410	439		Kac-AFUA_1G02410		Q-C701810WA
OG5_127577	AFUA_1G02430	383		Kac-AFUA_1G02430		none-C202730WA
OG5_126694	AFUA_1G02460	421	nK-CNAG_01235 nK-CNAG_04513	nK--AFUA_7G01920 Kac-AFUA_1G02460	nK-YOR151C	nK-C101590CA
OG5_126694	AFUA_1G02460	677	R-CNAG_01235 L-CNAG_04513	nK--AFUA_7G01920 Kac-AFUA_1G02460	nK-YOR151C	Q-C101590CA
OG5_129563	AFUA_1G02510	872	V-CNAG_02810	Kac-AFUA_1G02510
OG5_128866	AFUA_1G02540	189	Q-CNAG_02568	Kac-AFUA_1G02540	D-YBL047C	Y-C111540CA
OG5_128866	AFUA_1G02540	18	T-CNAG_02568	Kac-AFUA_1G02540	Q-YBL047C	Kac-C111540CA
OG5_126605	AFUA_1G02550	163	Kac-CNAG_03787	Kac-AFUA_2G14990 Kac-AFUA_1G02550		nK-CR09120CA
OG5_126605	AFUA_1G02550	336	R-CNAG_03787	Kac-AFUA_2G14990 Kac-AFUA_1G02550		Kac-CR09120CA
OG5_126605	AFUA_1G02550	401	Kac-CNAG_03787	Kac-AFUA_2G14990 Kac-AFUA_1G02550		nK-CR09120CA
OG5_126605	AFUA_1G02550	370	nK-CNAG_03787	P-AFUA_2G14990 Kac-AFUA_1G02550		S-CR09120CA
OG5_126605	AFUA_1G02550	121	Q-CNAG_03787	R-AFUA_2G14990 Kac-AFUA_1G02550		R-CR09120CA
OG5_126961	AFUA_1G02580	334	E-CNAG_03564	Kac-AFUA_5G03770 Kac-AFUA_1G02580
OG5_129246	AFUA_1G02610	56		Kac-AFUA_1G02610	D-YOR004W	E-CR02420WA
OG5_129246	AFUA_1G02610	222		Kac-AFUA_1G02610	L-YOR004W	L-CR02420WA
OG5_129246	AFUA_1G02610	250		Kac-AFUA_1G02610	nK-YOR004W	Kac-CR02420WA
OG5_131764	AFUA_1G02620	103		Kac-AFUA_1G02620
OG5_128966	AFUA_1G02670	275		Kac-AFUA_1G02670		nK-C106080CA
OG5_127984	AFUA_1G02680	991	nK-CNAG_05101	Kac-AFUA_1G02680	R-YLR129W	I-C108290CA
OG5_afum and Afu1g02730	AFUA_1G02730	56		Kac-AFUA_1G02730
OG5_afum and Afu1g02730	AFUA_1G02730	168		Kac-AFUA_1G02730
OG5_128679	AFUA_1G02810	93		Kac-AFUA_1G02810	R-YPR107C	Kac-C205690CA
OG5_128565	AFUA_1G02830	78		Kac-AFUA_1G02830
OG5_128565	AFUA_1G02830	166		Kac-AFUA_1G02830
OG5_133332	AFUA_1G02880	158		Kac-AFUA_1G02880
OG5_132989	AFUA_1G02990	318		Kac-AFUA_1G02990
OG5_159080	AFUA_1G03030	44		Kac-AFUA_1G03030
OG5_159080	AFUA_1G03030	46		Kac-AFUA_1G03030
OG5_159080	AFUA_1G03030	49		Kac-AFUA_1G03030
OG5_159080	AFUA_1G03030	52		Kac-AFUA_1G03030
OG5_128649	AFUA_1G03050	611		Kac-AFUA_1G03050	nK-YIR002C
OG5_128870	AFUA_1G03060	270		Kac-AFUA_1G03060
OG5_127199	AFUA_1G03110	38	Kac-CNAG_03221	Kac-AFUA_1G03110	nK-YFR032C-A	Kac-C111040WA
OG5_127199	AFUA_1G03110	52	Kac-CNAG_03221	Kac-AFUA_1G03110	Kac-YFR032C-A	nK-C111040WA
OG5_128488	AFUA_1G03150	21		Kac-AFUA_1G03150	T-YNL280C
OG5_127022	AFUA_1G03390	45	nK-CNAG_01480	Kac-AFUA_1G03390	nK-YDR418W	Kac-C302110WA
OG5_127022	AFUA_1G03390	128	Kac-CNAG_01480	Kac-AFUA_1G03390	R-YDR418W	Kac-C302110WA
OG5_127022	AFUA_1G03390	154	H-CNAG_01480	Kac-AFUA_1G03390	H-YDR418W	H-C302110WA
OG5_127022	AFUA_1G03390	53	nK-CNAG_01480	Kac-AFUA_1G03390	Kac-YDR418W	nK-C302110WA
OG5_127203	AFUA_1G03400	338	Kac-CNAG_04684	Kac-AFUA_1G03400	Q-YPR181C	A-C405690WA
OG5_127203	AFUA_1G03400	331	nK-CNAG_04684	Kac-AFUA_1G03400	nK-YPR181C	nK-C405690WA
OG5_127203	AFUA_1G03400	430	nK-CNAG_04684	Kac-AFUA_1G03400	nK-YPR181C	V-C405690WA
OG5_127203	AFUA_1G03400	536	nK-CNAG_04684	Kac-AFUA_1G03400	Kac-YPR181C	nK-C405690WA
OG5_134187	AFUA_1G03490	62		Kac-AFUA_1G03490
OG5_127702	AFUA_1G03500	472	E-CNAG_04190	Kac-AFUA_1G03500		L-C600950CA
OG5_127702	AFUA_1G03500	180	nK-CNAG_04190	Kac-AFUA_1G03500		none-C600950CA
OG5_127702	AFUA_1G03500	864	nK-CNAG_04190	Kac-AFUA_1G03500		nK-C600950CA
OG5_127702	AFUA_1G03500	311	nK-CNAG_04190	Kac-AFUA_1G03500		nK-C600950CA
OG5_127702	AFUA_1G03500	787	Q-CNAG_04190	Kac-AFUA_1G03500		Q-C600950CA
OG5_127702	AFUA_1G03500	261	S-CNAG_04190	Kac-AFUA_1G03500		G-C600950CA
OG5_127702	AFUA_1G03500	867	T-CNAG_04190	Kac-AFUA_1G03500		R-C600950CA
OG5_127077	AFUA_1G03510	134	Kac-CNAG_02485	Kac-AFUA_1G03510		nK-CR01310WA
OG5_127077	AFUA_1G03510	91	P-CNAG_02485	Kac-AFUA_1G03510		D-CR01310WA
OG5_127077	AFUA_1G03510	42	R-CNAG_02485	Kac-AFUA_1G03510		Kac-CR01310WA
OG5_127077	AFUA_1G03510	114	R-CNAG_02485	Kac-AFUA_1G03510		nK-CR01310WA
OG5_135740	AFUA_1G03540	740		Kac-AFUA_1G03540		none-C104640WA
OG5_128618	AFUA_1G03550	223	R-CNAG_05497	Kac-AFUA_1G03550 Kac-AFUA_2G14210	Kac-YJR016C
OG5_128618	AFUA_1G03550	228	D-CNAG_05497	Kac-AFUA_1G03550 E-AFUA_2G14210	L-YJR016C
OG5_129934	AFUA_1G03590	286		Kac-AFUA_1G03590
OG5_149740	AFUA_1G03610	137		Kac-AFUA_1G03610
OG5_149740	AFUA_1G03610	232		Kac-AFUA_1G03610
OG5_149740	AFUA_1G03610	109		Kac-AFUA_1G03610
OG5_135109	AFUA_1G03620	307	E-CNAG_03269	Kac-AFUA_1G03620
OG5_135109	AFUA_1G03620	336	E-CNAG_03269	Kac-AFUA_1G03620
OG5_135109	AFUA_1G03620	339	R-CNAG_03269	Kac-AFUA_1G03620
OG5_137396	AFUA_1G03640	72	G-CNAG_01379	Kac-AFUA_1G03640
OG5_168914	AFUA_1G03700	223		Kac-AFUA_1G03700
OG5_129325	AFUA_1G03710	37		Kac-AFUA_1G03710
OG5_129325	AFUA_1G03710	133		Kac-AFUA_1G03710
OG5_129325	AFUA_1G03710	144		Kac-AFUA_1G03710
OG5_128101	AFUA_1G03740	356		nK--AFUA_3G10650 Kac-AFUA_1G03740
OG5_126599	AFUA_1G03820	10	nK-CNAG_01734	nK--AFUA_2G07710 Kac-AFUA_1G03820 none-AFUA_5G11620 Kac-AFUA_5G10830
OG5_127594	AFUA_1G03840	136		Kac-AFUA_1G03840
OG5_128134	AFUA_1G03920	584	nK-CNAG_00099	Kac-AFUA_1G03920
OG5_128493	AFUA_1G03940	136	nK-CNAG_05240	Kac-AFUA_1G03940	E-YPL243W
OG5_128493	AFUA_1G03940	237	G-CNAG_05240	Kac-AFUA_1G03940	nK-YPL243W
OG5_128493	AFUA_1G03940	417	V-CNAG_05240	Kac-AFUA_1G03940	none-YPL243W
OG5_128493	AFUA_1G03940	372	R-CNAG_05240	Kac-AFUA_1G03940	N-YPL243W
OG5_131167	AFUA_1G03950	182		Kac-AFUA_1G03950		E-C702840CA
OG5_131167	AFUA_1G03950	187		Kac-AFUA_1G03950		Y-C702840CA
OG5_131167	AFUA_1G03950	272		Kac-AFUA_1G03950		M-C702840CA
OG5_131167	AFUA_1G03950	88		Kac-AFUA_1G03950		nK-C702840CA
OG5_131167	AFUA_1G03950	225		Kac-AFUA_1G03950		A-C702840CA
OG5_127312	AFUA_1G03970	924	A-CNAG_03606	Kac-AFUA_1G03970	E-YAL035W	A-C108090CA
OG5_127312	AFUA_1G03970	305	nK-CNAG_03606	Kac-AFUA_1G03970	P-YAL035W	P-C108090CA
OG5_127312	AFUA_1G03970	761	nK-CNAG_03606	Kac-AFUA_1G03970	nK-YAL035W	nK-C108090CA
OG5_127312	AFUA_1G03970	860	nK-CNAG_03606	Kac-AFUA_1G03970	nK-YAL035W	nK-C108090CA
OG5_127312	AFUA_1G03970	872	nK-CNAG_03606	Kac-AFUA_1G03970	nK-YAL035W	R-C108090CA
OG5_127312	AFUA_1G03970	1002	nK-CNAG_03606	Kac-AFUA_1G03970	nK-YAL035W	nK-C108090CA
OG5_128257	AFUA_1G04040	107	nK-CNAG_00370	Kac-AFUA_1G04040	nK-YIL148W	Kac-C401050CA
OG5_128257	AFUA_1G04040	102	Kac-CNAG_00370	Kac-AFUA_1G04040	Kac-YIL148W	nK-C401050CA
OG5_128257	AFUA_1G04040	138	nK-CNAG_00370	Kac-AFUA_1G04040	nK-YIL148W	nK-C401050CA
OG5_128257	AFUA_1G04040	62	Kac-CNAG_00370	Kac-AFUA_1G04040	nK-YIL148W	none-C401050CA
OG5_126922	AFUA_1G04070	70	Kac-CNAG_01428	Kac-AFUA_1G04070	Kac-YEL034W
OG5_126922	AFUA_1G04070	75	Kac-CNAG_01428	Kac-AFUA_1G04070	Kac-YEL034W
OG5_126922	AFUA_1G04070	83	Kac-CNAG_01428	Kac-AFUA_1G04070	nK-YEL034W
OG5_126922	AFUA_1G04070	103	Kac-CNAG_01428	Kac-AFUA_1G04070	nK-YEL034W
OG5_127956	AFUA_1G04090	105		Kac-AFUA_1G04090
OG5_127302	AFUA_1G04120	435	Kac-CNAG_05031	Kac-AFUA_6G12250 Kac-AFUA_1G04120
OG5_126870	AFUA_1G04150	193	nK-CNAG_07363 nK-CNAG_01264	nK--AFUA_1G12800 Kac-AFUA_1G04150 nK--AFUA_6G07390	nK-YOR136W nK-YIL094C	nK-CR01400WA
OG5_126795	AFUA_1G04190	119	nK-CNAG_04441	Kac-AFUA_1G04190	Kac-YER165W	E-C103370WA
OG5_126795	AFUA_1G04190	712	nK-CNAG_04441	Kac-AFUA_1G04190	H-YER165W	H-C103370WA
OG5_126795	AFUA_1G04190	145	Kac-CNAG_04441	Kac-AFUA_1G04190	Kac-YER165W	Kac-C103370WA
OG5_126795	AFUA_1G04190	218	Kac-CNAG_04441	Kac-AFUA_1G04190	R-YER165W	nK-C103370WA
OG5_126795	AFUA_1G04190	224	Kac-CNAG_04441	Kac-AFUA_1G04190	Q-YER165W	nK-C103370WA
OG5_126795	AFUA_1G04190	238	nK-CNAG_04441	Kac-AFUA_1G04190	nK-YER165W	nK-C103370WA
OG5_126795	AFUA_1G04190	311	Kac-CNAG_04441	Kac-AFUA_1G04190	nK-YER165W	nK-C103370WA
OG5_126795	AFUA_1G04190	341	nK-CNAG_04441	Kac-AFUA_1G04190	nK-YER165W	nK-C103370WA
OG5_126795	AFUA_1G04190	423	R-CNAG_04441	Kac-AFUA_1G04190	nK-YER165W	nK-C103370WA
OG5_126795	AFUA_1G04190	208	nK-CNAG_04441	Kac-AFUA_1G04190	Q-YER165W	R-C103370WA
OG5_127996	AFUA_1G04240	896		Kac-AFUA_1G04240	nK-YML093W
OG5_127867	AFUA_1G04280	305	nK-CNAG_01599	Kac-AFUA_1G04280
OG5_127867	AFUA_1G04280	234	R-CNAG_01599	Kac-AFUA_1G04280
OG5_127867	AFUA_1G04280	124	R-CNAG_01599	Kac-AFUA_1G04280
OG5_141353	AFUA_1G04315	10		Kac-AFUA_1G04315	W-YDR476C	S-CR05860WA
OG5_127039	AFUA_1G04320	154	Kac-CNAG_03198	Kac-AFUA_1G04320	nK-YBL072C	A-C205610CA
OG5_127039	AFUA_1G04320	29	L-CNAG_03198	Kac-AFUA_1G04320	L-YBL072C	L-C205610CA
OG5_127039	AFUA_1G04320	143	nK-CNAG_03198	Kac-AFUA_1G04320	R-YBL072C	R-C205610CA
OG5_127039	AFUA_1G04320	17	R-CNAG_03198	Kac-AFUA_1G04320	nK-YBL072C	Kac-C205610CA
OG5_130112	AFUA_1G04360	60	Q-CNAG_02696	Kac-AFUA_1G04360
OG5_138578	AFUA_1G04400	70		Kac-AFUA_1G04400
OG5_152651	AFUA_1G04450	174		Kac-AFUA_1G04450
OG5_138579	AFUA_1G04460	70		Kac-AFUA_1G04460		nK-C701870WA
OG5_138579	AFUA_1G04460	156		Kac-AFUA_1G04460		N-C701870WA
OG5_138579	AFUA_1G04460	290		Kac-AFUA_1G04460		nK-C701870WA
OG5_128839	AFUA_1G04470	40	T-CNAG_01253	Kac-AFUA_1G04470
OG5_127130	AFUA_1G04530	41	nK-CNAG_04726	Kac-AFUA_1G04530	A-YMR242C	A-C401520CA
OG5_127130	AFUA_1G04530	12	Kac-CNAG_04726	Kac-AFUA_1G04530	Kac-YMR242C	Kac-C401520CA
OG5_127130	AFUA_1G04530	123	Kac-CNAG_04726	Kac-AFUA_1G04530	Kac-YMR242C	Kac-C401520CA
OG5_127130	AFUA_1G04530	47	nK-CNAG_04726	Kac-AFUA_1G04530	nK-YMR242C	nK-C401520CA
OG5_127130	AFUA_1G04530	66	nK-CNAG_04726	Kac-AFUA_1G04530	Kac-YMR242C	nK-C401520CA
OG5_127130	AFUA_1G04530	120	P-CNAG_04726	Kac-AFUA_1G04530	Kac-YMR242C	nK-C401520CA
OG5_130211	AFUA_1G04540	275	E-CNAG_05462	Kac-AFUA_1G04540	nK-YKL150W	G-C602040WA
OG5_130211	AFUA_1G04540	90	N-CNAG_05462	Kac-AFUA_1G04540	R-YKL150W	Kac-C602040WA
OG5_130211	AFUA_1G04540	268	nK-CNAG_05462	Kac-AFUA_1G04540	Q-YKL150W	Q-C602040WA
OG5_130211	AFUA_1G04540	228	R-CNAG_05462	Kac-AFUA_1G04540	R-YKL150W	nK-C602040WA
OG5_130211	AFUA_1G04540	180	S-CNAG_05462	Kac-AFUA_1G04540	Q-YKL150W	Q-C602040WA
OG5_130211	AFUA_1G04540	205	S-CNAG_05462	Kac-AFUA_1G04540	E-YKL150W	S-C602040WA
OG5_135607	AFUA_1G04550	109	nK-CNAG_02115	Kac-AFUA_1G04550	nK-YDR174W
OG5_135607	AFUA_1G04550	295	none-CNAG_02115	Kac-AFUA_1G04550	none-YDR174W
OG5_136817	AFUA_1G04590	6	none-CNAG_04674	Kac-AFUA_1G04590	R-YDR176W	none-C103290WA
OG5_136817	AFUA_1G04590	8	none-CNAG_04674	Kac-AFUA_1G04590	nK-YDR176W	none-C103290WA
OG5_136817	AFUA_1G04590	10	none-CNAG_04674	Kac-AFUA_1G04590	nK-YDR176W	none-C103290WA
OG5_136817	AFUA_1G04590	140	V-CNAG_04674	Kac-AFUA_1G04590	none-YDR176W	none-C103290WA
OG5_136817	AFUA_1G04590	143	Kac-CNAG_04674	Kac-AFUA_1G04590	none-YDR176W	none-C103290WA
OG5_131352	AFUA_1G04610	276		Kac-AFUA_1G04610
OG5_134784	AFUA_1G04620	230	Kac-CNAG_01558	Kac-AFUA_1G04620
OG5_134784	AFUA_1G04620	274	Kac-CNAG_01558	Kac-AFUA_1G04620
OG5_134784	AFUA_1G04620	38	nK-CNAG_01558	Kac-AFUA_1G04620
OG5_127033	AFUA_1G04660	5	Kac-CNAG_01486	Kac-AFUA_1G04660	nK-YLR029C	Kac-CR04100CA
OG5_127033	AFUA_1G04660	76	Kac-CNAG_01486	Kac-AFUA_1G04660	nK-YLR029C	nK-CR04100CA
OG5_127033	AFUA_1G04660	112	Kac-CNAG_01486	Kac-AFUA_1G04660	Kac-YLR029C	Kac-CR04100CA
OG5_127033	AFUA_1G04660	186	Kac-CNAG_01486	Kac-AFUA_1G04660	Kac-YLR029C	Kac-CR04100CA
OG5_127033	AFUA_1G04660	198	Kac-CNAG_01486	Kac-AFUA_1G04660	nK-YLR029C	Kac-CR04100CA
OG5_127033	AFUA_1G04660	85	nK-CNAG_01486	Kac-AFUA_1G04660	Kac-YLR029C	nK-CR04100CA
OG5_127033	AFUA_1G04660	169	nK-CNAG_01486	Kac-AFUA_1G04660	nK-YLR029C	nK-CR04100CA
OG5_127033	AFUA_1G04660	205	nK-CNAG_01486	Kac-AFUA_1G04660	nK-YLR029C	Kac-CR04100CA
OG5_127033	AFUA_1G04660	83	nK-CNAG_01486	Kac-AFUA_1G04660	nK-YLR029C	nK-CR04100CA
OG5_127033	AFUA_1G04660	221	nK-CNAG_01486	Kac-AFUA_1G04660	nK-YLR029C	nK-CR04100CA
OG5_127033	AFUA_1G04660	12	T-CNAG_01486	Kac-AFUA_1G04660	R-YLR029C	R-CR04100CA
OG5_127523	AFUA_1G04680	247	Kac-CNAG_03395	Kac-AFUA_1G04680
OG5_127415	AFUA_1G04710	205		Kac-AFUA_1G04710
OG5_126583	AFUA_1G04820	248	E-CNAG_07801 nK-CNAG_01615 nK-CNAG_01896 nK-CNAG_03983	nK--AFUA_2G02950 nK--AFUA_5G08290 Kac-AFUA_1G04820 nK--AFUA_4G11730 D-AFUA_6G10260 Kac-AFUA_1G09930 nK--AFUA_2G10220	nK-YDR368W	Kac-C502930CA nK--C307340WA nK--C307330WA
OG5_126583	AFUA_1G04820	271	nK--CNAG_07801 nK--CNAG_01615 Kac-CNAG_01896 nK--CNAG_03983	nK--AFUA_2G02950 Kac-AFUA_5G08290 Kac-AFUA_1G04820 Kac-AFUA_4G11730 nK--AFUA_6G10260 nK--AFUA_1G09930 nK--AFUA_2G10220	Kac-YDR368W	Kac-C502930CA Kac-C307340WA Kac-C307330WA
OG5_126583	AFUA_1G04820	70	P-CNAG_07801 P-CNAG_01615 P-CNAG_01896 P-CNAG_03983	D-AFUA_2G02950 P-AFUA_5G08290 Kac-AFUA_1G04820 Kac-AFUA_4G11730 Kac-AFUA_6G10260 P-AFUA_1G09930 nK--AFUA_2G10220	P-YDR368W	nK-C502930CA P-C307340WA P-C307330WA
OG5_127866	AFUA_1G04840	38	nK-CNAG_03001	Kac-AFUA_1G04840	S-YPR112C	S-C302020WA
OG5_127866	AFUA_1G04840	365	T-CNAG_03001	Kac-AFUA_1G04840	Q-YPR112C	Q-C302020WA
OG5_127498	AFUA_1G04850	48		Kac-AFUA_1G04850
OG5_127331	AFUA_1G04940	41	Kac-CNAG_03853	Kac-AFUA_1G04940	Kac-YPL218W	Kac-C602220WA
OG5_127331	AFUA_1G04940	154	nK-CNAG_03853	Kac-AFUA_1G04940	S-YPL218W	nK-C602220WA
OG5_126821	AFUA_1G04950	40	nK-CNAG_03706	Kac-AFUA_1G04950	nK-YER133W	Kac-CR07650WA
OG5_126821	AFUA_1G04950	140	Kac-CNAG_03706	Kac-AFUA_1G04950	nK-YER133W	Kac-CR07650WA
OG5_126821	AFUA_1G04950	237	Kac-CNAG_03706	Kac-AFUA_1G04950	nK-YER133W	Kac-CR07650WA
OG5_126821	AFUA_1G04950	259	Kac-CNAG_03706	Kac-AFUA_1G04950	Kac-YER133W	nK-CR07650WA
OG5_129101	AFUA_1G04970	598		Kac-AFUA_1G04970
OG5_126883	AFUA_1G05040	142	nK-CNAG_03944	Kac-AFUA_1G05040	nK-YNL064C	Kac-CR04200WA
OG5_126883	AFUA_1G05040	47	L-CNAG_03944	Kac-AFUA_1G05040	Kac-YNL064C	nK-CR04200WA
OG5_126883	AFUA_1G05040	63	Q-CNAG_03944	Kac-AFUA_1G05040	nK-YNL064C	nK-CR04200WA
OG5_126941	AFUA_1G05050	133		Kac-AFUA_1G05050
OG5_127347	AFUA_1G05060	9		Kac-AFUA_1G05060	nK-YDR047W	nK-C210860CA
OG5_127347	AFUA_1G05060	44		Kac-AFUA_1G05060	Kac-YDR047W	nK-C210860CA
OG5_127347	AFUA_1G05060	182		Kac-AFUA_1G05060	M-YDR047W	nK-C210860CA
OG5_127347	AFUA_1G05060	245		Kac-AFUA_1G05060	nK-YDR047W	P-C210860CA
OG5_129727	AFUA_1G05070	155	G-CNAG_03342	Kac-AFUA_1G05070	T-YDR165W
OG5_127051	AFUA_1G05080	14	Kac-CNAG_03577	Kac-AFUA_1G05080	Kac-YLR340W	Kac-C700990WA
OG5_127051	AFUA_1G05080	16	R-CNAG_03577	Kac-AFUA_1G05080	R-YLR340W	R-C700990WA
OG5_127051	AFUA_1G05080	55	nK-CNAG_03577	Kac-AFUA_1G05080	nK-YLR340W	Kac-C700990WA
OG5_127051	AFUA_1G05080	99	I-CNAG_03577	Kac-AFUA_1G05080	V-YLR340W	I-C700990WA
OG5_127051	AFUA_1G05080	8	Kac-CNAG_03577	Kac-AFUA_1G05080	nK-YLR340W	nK-C700990WA
OG5_127803	AFUA_1G05120	62		Kac-AFUA_1G05120
OG5_127803	AFUA_1G05120	171		Kac-AFUA_1G05120
OG5_135752	AFUA_1G05130	806		Kac-AFUA_1G05130
OG5_135752	AFUA_1G05130	810		Kac-AFUA_1G05130
OG5_127345	AFUA_1G05160	138		Kac-AFUA_1G05160	nK-YPR187W
OG5_128089	AFUA_1G05180	170		Kac-AFUA_1G05180
OG5_128741	AFUA_1G05200	101	A-CNAG_02212	Kac-AFUA_1G05200	S-YBR079C	nK-C112770WA
OG5_128741	AFUA_1G05200	401	A-CNAG_02212	Kac-AFUA_1G05200	E-YBR079C	R-C112770WA
OG5_128741	AFUA_1G05200	806	A-CNAG_02212	Kac-AFUA_1G05200	A-YBR079C	Q-C112770WA
OG5_128741	AFUA_1G05200	14	nK-CNAG_02212	Kac-AFUA_1G05200	nK-YBR079C	nK-C112770WA
OG5_128741	AFUA_1G05200	176	nK-CNAG_02212	Kac-AFUA_1G05200	R-YBR079C	R-C112770WA
OG5_128741	AFUA_1G05200	279	nK-CNAG_02212	Kac-AFUA_1G05200	nK-YBR079C	nK-C112770WA
OG5_128741	AFUA_1G05200	750	nK-CNAG_02212	Kac-AFUA_1G05200	Q-YBR079C	L-C112770WA
OG5_128741	AFUA_1G05200	779	nK-CNAG_02212	Kac-AFUA_1G05200	R-YBR079C	nK-C112770WA
OG5_128741	AFUA_1G05200	289	nK-CNAG_02212	Kac-AFUA_1G05200	N-YBR079C	N-C112770WA
OG5_128741	AFUA_1G05200	328	none-CNAG_02212	Kac-AFUA_1G05200	none-YBR079C	none-C112770WA
OG5_128741	AFUA_1G05200	740	P-CNAG_02212	Kac-AFUA_1G05200	P-YBR079C	N-C112770WA
OG5_128741	AFUA_1G05200	799	Q-CNAG_02212	Kac-AFUA_1G05200	T-YBR079C	nK-C112770WA
OG5_128741	AFUA_1G05200	501	R-CNAG_02212	Kac-AFUA_1G05200	V-YBR079C	nK-C112770WA
OG5_128741	AFUA_1G05200	565	V-CNAG_02212	Kac-AFUA_1G05200	N-YBR079C	A-C112770WA
OG5_137397	AFUA_1G05210	23	Kac-CNAG_05890	Kac-AFUA_1G05210
OG5_136949	AFUA_1G05240	365		Kac-AFUA_1G05240
OG5_136949	AFUA_1G05240	375		Kac-AFUA_1G05240
OG5_136949	AFUA_1G05240	1429		Kac-AFUA_1G05240
OG5_136949	AFUA_1G05240	391		Kac-AFUA_1G05240
OG5_129612	AFUA_1G05280	1077		Kac-AFUA_1G05280
OG5_127380	AFUA_1G05310	503		Kac-AFUA_1G05310	nK-YNL132W
OG5_127380	AFUA_1G05310	1051		Kac-AFUA_1G05310	M-YNL132W
OG5_129706	AFUA_1G05320	147		Kac-AFUA_1G05320
OG5_129706	AFUA_1G05320	366		Kac-AFUA_1G05320
OG5_127080	AFUA_1G05340	193	D-CNAG_03000	Kac-AFUA_1G05340	nK-YNL302C	Kac-C305200WA
OG5_127080	AFUA_1G05340	157	N-CNAG_03000	Kac-AFUA_1G05340	nK-YNL302C	Kac-C305200WA
OG5_127080	AFUA_1G05340	112	nK-CNAG_03000	Kac-AFUA_1G05340	nK-YNL302C	nK-C305200WA
OG5_146718	AFUA_1G05360	479		Kac-AFUA_1G05360
OG5_126841	AFUA_1G05390	252	nK-CNAG_06102 nK-CNAG_06101	Kac-AFUA_1G05390	D-YBL030C	D-C500590WA
OG5_126841	AFUA_1G05390	268	R-CNAG_06102 Kac-CNAG_06101	Kac-AFUA_1G05390	G-YBL030C	G-C500590WA
OG5_126841	AFUA_1G05390	97	Kac-CNAG_06102 Kac-CNAG_06101	Kac-AFUA_1G05390	nK-YBL030C	Kac-C500590WA
OG5_126841	AFUA_1G05390	103	nK--CNAG_06102 Kac-CNAG_06101	Kac-AFUA_1G05390	nK-YBL030C	Kac-C500590WA
OG5_126841	AFUA_1G05390	146	nK--CNAG_06102 Kac-CNAG_06101	Kac-AFUA_1G05390	nK-YBL030C	Kac-C500590WA
OG5_126841	AFUA_1G05390	250	H-CNAG_06102 H-CNAG_06101	Kac-AFUA_1G05390	nK-YBL030C	Kac-C500590WA
OG5_126841	AFUA_1G05390	272	nK-CNAG_06102 nK-CNAG_06101	Kac-AFUA_1G05390	Kac-YBL030C	nK-C500590WA
OG5_128509	AFUA_1G05450	47		Kac-AFUA_1G05450
OG5_142640	AFUA_1G05490	37		Kac-AFUA_1G05490
OG5_127261	AFUA_1G05500	74	L-CNAG_02754	Kac-AFUA_1G05500	I-YOR369C	I-C307150CA
OG5_127261	AFUA_1G05500	90	nK-CNAG_02754	Kac-AFUA_1G05500	Kac-YOR369C	nK-C307150CA
OG5_127382	AFUA_1G05610	137	T-CNAG_07914	Kac-AFUA_1G05610		Q-C306910CA
OG5_127490	AFUA_1G05620	221		Kac-AFUA_1G05620	nK-YLR060W	N-CR01760CA
OG5_127490	AFUA_1G05620	440		Kac-AFUA_1G05620	nK-YLR060W	nK-CR01760CA
OG5_127490	AFUA_1G05620	463		Kac-AFUA_1G05620	R-YLR060W	R-CR01760CA
OG5_126820	AFUA_1G05630	78	nK-CNAG_00116	Kac-AFUA_1G05630	Kac-YNL178W	Kac-CR04810WA
OG5_126820	AFUA_1G05630	10	nK-CNAG_00116	Kac-AFUA_1G05630	nK-YNL178W	nK-CR04810WA
OG5_126820	AFUA_1G05630	81	nK-CNAG_00116	Kac-AFUA_1G05630	Kac-YNL178W	nK-CR04810WA
OG5_126820	AFUA_1G05630	111	nK-CNAG_00116	Kac-AFUA_1G05630	Kac-YNL178W	nK-CR04810WA
OG5_126820	AFUA_1G05630	144	Kac-CNAG_00116	Kac-AFUA_1G05630	nK-YNL178W	nK-CR04810WA
OG5_126820	AFUA_1G05630	154	nK-CNAG_00116	Kac-AFUA_1G05630	Kac-YNL178W	nK-CR04810WA
OG5_126820	AFUA_1G05630	188	Kac-CNAG_00116	Kac-AFUA_1G05630	nK-YNL178W	nK-CR04810WA
OG5_128818	AFUA_1G05640	626		Kac-AFUA_1G05640
OG5_136512	AFUA_1G05800	251		Kac-AFUA_1G05800
OG5_128804	AFUA_1G05830	1457	nK-CNAG_02064	Kac-AFUA_1G05830	nK-YPL082C
OG5_128804	AFUA_1G05830	1588	nK-CNAG_02064	Kac-AFUA_1G05830	A-YPL082C
OG5_159104	AFUA_1G05840	290		Kac-AFUA_1G05840
OG5_129849	AFUA_1G05900	442		Kac-AFUA_1G05900
OG5_127425	AFUA_1G05930	103		Kac-AFUA_1G05930	nK-YIL095W
OG5_127678	AFUA_1G05970	355		Kac-AFUA_1G05970
OG5_127678	AFUA_1G05970	424		Kac-AFUA_1G05970
OG5_129177	AFUA_1G05980	82		Kac-AFUA_1G05980
OG5_126957	AFUA_1G05990	194	D-CNAG_06231	Kac-AFUA_1G05990	A-YNL069C A-YIL133C	A-C100180WA
OG5_126957	AFUA_1G05990	105	E-CNAG_06231	Kac-AFUA_1G05990	nK-YNL069C nK-YIL133C	nK-C100180WA
OG5_126957	AFUA_1G05990	54	Kac-CNAG_06231	Kac-AFUA_1G05990	Kac-YNL069C nK--YIL133C	Kac-C100180WA
OG5_126957	AFUA_1G05990	165	nK-CNAG_06231	Kac-AFUA_1G05990	R-YNL069C S-YIL133C	Q-C100180WA
OG5_126957	AFUA_1G05990	93	nK-CNAG_06231	Kac-AFUA_1G05990	nK-YNL069C nK-YIL133C	nK-C100180WA
OG5_126957	AFUA_1G05990	116	R-CNAG_06231	Kac-AFUA_1G05990	nK-YNL069C nK-YIL133C	Kac-C100180WA
OG5_127319	AFUA_1G06030	137		Kac-AFUA_1G06030		nK-CR02870WA
OG5_127319	AFUA_1G06030	741		Kac-AFUA_1G06030		nK-CR02870WA
OG5_126864	AFUA_1G06100	32	Kac-CNAG_01005	Kac-AFUA_1G06100	L-YDR513W L-YCL035C	Kac-C100490CA
OG5_127786	AFUA_1G06170	170	A-CNAG_06153	Kac-AFUA_1G06170
OG5_127786	AFUA_1G06170	300	Kac-CNAG_06153	Kac-AFUA_1G06170
OG5_127786	AFUA_1G06170	144	nK-CNAG_06153	Kac-AFUA_1G06170
OG5_127786	AFUA_1G06170	454	R-CNAG_06153	Kac-AFUA_1G06170
OG5_131195	AFUA_1G06180	136		Kac-AFUA_1G06180		E-C502920WA
OG5_131195	AFUA_1G06180	245		Kac-AFUA_1G06180		Kac-C502920WA
OG5_127422	AFUA_1G06190	256	T-CNAG_03863_1 T-CNAG_03863_2	Kac-AFUA_1G06190
OG5_127422	AFUA_1G06190	340	P-CNAG_03863_1 P-CNAG_03863_2	Kac-AFUA_1G06190
OG5_128133	AFUA_1G06210	415	Q-CNAG_02445	Kac-AFUA_1G06210	nK-YEL058W
OG5_128133	AFUA_1G06210	217	nK-CNAG_02445	Kac-AFUA_1G06210	N-YEL058W
OG5_128133	AFUA_1G06210	241	A-CNAG_02445	Kac-AFUA_1G06210	Q-YEL058W
OG5_128133	AFUA_1G06210	346	E-CNAG_02445	Kac-AFUA_1G06210	S-YEL058W
OG5_127784	AFUA_1G06220	337	nK-CNAG_04147	Kac-AFUA_1G06220	L-YHR065C	nK-CR09740WA
OG5_127732	AFUA_1G06230	222	R-CNAG_01593	Kac-AFUA_1G06230
OG5_129511	AFUA_1G06240	230	nK-CNAG_03004	Kac-AFUA_1G06240	nK-YBR256C
OG5_127890	AFUA_1G06290	334		Kac-AFUA_1G06290	nK-YLL011W
OG5_127922	AFUA_1G06300	233		Kac-AFUA_1G06300	nK-YDL097C	nK-C403790WA
OG5_127922	AFUA_1G06300	130		Kac-AFUA_1G06300	nK-YDL097C	nK-C403790WA
OG5_127069	AFUA_1G06310	431		Kac-AFUA_1G06310	R-YNR023W
OG5_127262	AFUA_1G06340	102	Kac-CNAG_00779	Kac-AFUA_1G06340	nK-YHR010W nK-YDR471W	Kac-C112390CA
OG5_159110	AFUA_1G06350	126		Kac-AFUA_1G06350
OG5_159110	AFUA_1G06350	138		Kac-AFUA_1G06350
OG5_127419	AFUA_1G06380	42		Kac-AFUA_1G06380
OG5_126631	AFUA_1G06390	76	Kac-CNAG_06125	Kac-AFUA_1G06390	Kac-YBR118W	nK--C208370CA Kac-C108380WA
OG5_126631	AFUA_1G06390	119	Kac-CNAG_06125	Kac-AFUA_1G06390	nK-YBR118W	nK-C208370CA nK-C108380WA
OG5_126631	AFUA_1G06390	212	Kac-CNAG_06125	Kac-AFUA_1G06390	Kac-YBR118W	nK--C208370CA Kac-C108380WA
OG5_126631	AFUA_1G06390	411	Kac-CNAG_06125	Kac-AFUA_1G06390	Kac-YBR118W	nK--C208370CA Kac-C108380WA
OG5_126631	AFUA_1G06390	472	Kac-CNAG_06125	Kac-AFUA_1G06390	Kac-YBR118W	nK--C208370CA Kac-C108380WA
OG5_126631	AFUA_1G06390	277	Kac-CNAG_06125	Kac-AFUA_1G06390	Kac-YBR118W	nK--C208370CA Kac-C108380WA
OG5_126631	AFUA_1G06390	55	nK-CNAG_06125	Kac-AFUA_1G06390	nK-YBR118W	nK-C208370CA nK-C108380WA
OG5_126631	AFUA_1G06390	65	nK-CNAG_06125	Kac-AFUA_1G06390	Kac-YBR118W	nK--C208370CA Kac-C108380WA
OG5_126631	AFUA_1G06390	189	nK-CNAG_06125	Kac-AFUA_1G06390	Kac-YBR118W	nK-C208370CA nK-C108380WA
OG5_126631	AFUA_1G06390	194	nK-CNAG_06125	Kac-AFUA_1G06390	Kac-YBR118W	nK--C208370CA Kac-C108380WA
OG5_126631	AFUA_1G06390	483	nK-CNAG_06125	Kac-AFUA_1G06390	nK-YBR118W	nK-C208370CA nK-C108380WA
OG5_136513	AFUA_1G06410	14	A-CNAG_00372	Kac-AFUA_1G06410	none-YMR091C
OG5_136513	AFUA_1G06410	238	R-CNAG_00372	Kac-AFUA_1G06410	T-YMR091C
OG5_136513	AFUA_1G06410	252	R-CNAG_00372	Kac-AFUA_1G06410	nK-YMR091C
OG5_127666	AFUA_1G06420	33	nK-CNAG_01583	Kac-AFUA_1G06420
OG5_127666	AFUA_1G06420	18	R-CNAG_01583	Kac-AFUA_1G06420
OG5_155614	AFUA_1G06500	136		Kac-AFUA_1G06500
OG5_127126	AFUA_1G06520	124		Kac-AFUA_1G06520
OG5_129197	AFUA_1G06530	49		Kac-AFUA_1G06530
OG5_129197	AFUA_1G06530	60		Kac-AFUA_1G06530
OG5_129197	AFUA_1G06530	259		Kac-AFUA_1G06530
OG5_129803	AFUA_1G06600	521	G-CNAG_00845	Kac-AFUA_1G06600	nK-YKL082C	nK-C208180CA
OG5_128019	AFUA_1G06610	203		Kac-AFUA_1G06610
OG5_127028	AFUA_1G06620	69	Kac-CNAG_01321	Kac-AFUA_1G06620	Kac-YKL192C	nK-C204030CA
OG5_136951	AFUA_1G06660	719		Kac-AFUA_1G06660
OG5_129012	AFUA_1G06680	140		Kac-AFUA_1G06680	Kac-YHR108W
OG5_127782	AFUA_1G06710	156	Kac-CNAG_07346	Kac-AFUA_1G06710		N-C501690CA
OG5_127782	AFUA_1G06710	375	nK-CNAG_07346	Kac-AFUA_1G06710		nK-C501690CA
OG5_127782	AFUA_1G06710	404	nK-CNAG_07346	Kac-AFUA_1G06710		nK-C501690CA
OG5_127782	AFUA_1G06710	237	nK-CNAG_07346	Kac-AFUA_1G06710		nK-C501690CA
OG5_127782	AFUA_1G06710	290	A-CNAG_07346	Kac-AFUA_1G06710		Q-C501690CA
OG5_127138	AFUA_1G06770	19	Kac-CNAG_05525	Kac-AFUA_1G06770	nK-YER131W	Kac-C201610CA
OG5_127138	AFUA_1G06770	117	A-CNAG_05525	Kac-AFUA_1G06770	nK-YER131W	Kac-C201610CA
OG5_129976	AFUA_1G06780	614	A-CNAG_05109	Kac-AFUA_1G06780
OG5_129976	AFUA_1G06780	225	Kac-CNAG_05109	Kac-AFUA_1G06780
OG5_129976	AFUA_1G06780	83	R-CNAG_05109	Kac-AFUA_1G06780
OG5_127537	AFUA_1G06790	174		Kac-AFUA_1G06790
OG5_127537	AFUA_1G06790	486		Kac-AFUA_1G06790
OG5_126691	AFUA_1G06810	168	A-CNAG_01137	A-AFUA_6G12930 Kac-AFUA_1G06810	A-YLR304C nK-YJL200C	A-CR08210CA E-CR05790CA
OG5_126691	AFUA_1G06810	704	R-CNAG_01137	R-AFUA_6G12930 Kac-AFUA_1G06810	nK-YLR304C nK-YJL200C	Kac-CR08210CA nK--CR05790CA
OG5_126691	AFUA_1G06810	795	S-CNAG_01137	R-AFUA_6G12930 Kac-AFUA_1G06810	A-YLR304C N-YJL200C	S-CR08210CA N-CR05790CA
OG5_136952	AFUA_1G06820	32		Kac-AFUA_1G06820		Kac-C109850CA
OG5_136952	AFUA_1G06820	40		Kac-AFUA_1G06820		N-C109850CA
OG5_136952	AFUA_1G06820	116		Kac-AFUA_1G06820		L-C109850CA
OG5_128541	AFUA_1G06850	468		Kac-AFUA_1G06850
OG5_136009	AFUA_1G06900	451		Kac-AFUA_1G06900		nK-C305780CA
OG5_136009	AFUA_1G06900	555		Kac-AFUA_1G06900		nK-C305780CA
OG5_136009	AFUA_1G06900	602		Kac-AFUA_1G06900		nK-C305780CA
OG5_128304	AFUA_1G06940	212	E-CNAG_05623	Kac-AFUA_1G06940	nK-YGL148W	nK-CR07710WA
OG5_128304	AFUA_1G06940	246	nK-CNAG_05623	Kac-AFUA_1G06940	nK-YGL148W	nK-CR07710WA
OG5_128304	AFUA_1G06940	143	nK-CNAG_05623	Kac-AFUA_1G06940	nK-YGL148W	nK-CR07710WA
OG5_127216	AFUA_1G06960	41	I-CNAG_07660	Kac-AFUA_1G06960	L-YER178W	L-C407110CA
OG5_127216	AFUA_1G06960	300	Kac-CNAG_07660	Kac-AFUA_1G06960	nK-YER178W	nK-C407110CA
OG5_127216	AFUA_1G06960	92	R-CNAG_07660	Kac-AFUA_1G06960	S-YER178W	T-C407110CA
OG5_127216	AFUA_1G06960	223	T-CNAG_07660	Kac-AFUA_1G06960	Kac-YER178W	Kac-C407110CA
OG5_136472	AFUA_1G06980	11		Kac-AFUA_1G06980
OG5_136472	AFUA_1G06980	267		Kac-AFUA_1G06980
OG5_127441	AFUA_1G07010	236	nK-CNAG_00970	Kac-AFUA_1G07010
OG5_130281	AFUA_1G07040	305	R-CNAG_02542	Kac-AFUA_1G07040
OG5_159114	AFUA_1G07050	484		Kac-AFUA_1G07050
OG5_159114	AFUA_1G07050	30		Kac-AFUA_1G07050
OG5_155618	AFUA_1G07090	937		Kac-AFUA_1G07090
OG5_155618	AFUA_1G07090	867		Kac-AFUA_1G07090
OG5_155618	AFUA_1G07090	689		Kac-AFUA_1G07090
OG5_134501	AFUA_1G07130	162	Kac-CNAG_00662	Kac-AFUA_1G07130
OG5_129274	AFUA_1G07160	786	none-CNAG_06920	Kac-AFUA_1G07160
OG5_129274	AFUA_1G07160	707	R-CNAG_06920	Kac-AFUA_1G07160
OG5_137399	AFUA_1G07240	141		Kac-AFUA_1G07240
OG5_137399	AFUA_1G07240	380		Kac-AFUA_1G07240
OG5_137399	AFUA_1G07240	437		Kac-AFUA_1G07240
OG5_137400	AFUA_1G07250	304		Kac-AFUA_1G07250	nK-YPL019C nK-YFL004W
OG5_137400	AFUA_1G07250	78		Kac-AFUA_1G07250	L-YPL019C M-YFL004W
OG5_155621	AFUA_1G07280	81		Kac-AFUA_1G07280
OG5_155621	AFUA_1G07280	154		Kac-AFUA_1G07280
OG5_129582	AFUA_1G07320	403	nK-CNAG_04662	Kac-AFUA_1G07320
OG5_129582	AFUA_1G07320	683	nK-CNAG_04662	Kac-AFUA_1G07320
OG5_126892	AFUA_1G07380	473		Kac-AFUA_1G07380	nK-YDL171C	nK-C106550WA
OG5_126892	AFUA_1G07380	650		Kac-AFUA_1G07380	nK-YDL171C	nK-C106550WA
OG5_126892	AFUA_1G07380	1099		Kac-AFUA_1G07380	nK-YDL171C	G-C106550WA
OG5_126892	AFUA_1G07380	1548		Kac-AFUA_1G07380	nK-YDL171C	nK-C106550WA
OG5_126892	AFUA_1G07380	1962		Kac-AFUA_1G07380	nK-YDL171C	A-C106550WA
OG5_126892	AFUA_1G07380	1882		Kac-AFUA_1G07380	nK-YDL171C	nK-C106550WA
OG5_126892	AFUA_1G07380	902		Kac-AFUA_1G07380	R-YDL171C	R-C106550WA
OG5_126588	AFUA_1G07440	69	Kac-CNAG_06443 Kac-CNAG_01750 Kac-CNAG_01727 Kac-CNAG_00334	Kac-AFUA_2G04620 Kac-AFUA_1G07440 Kac-AFUA_8G03930	nK--YJL034W nK--YER103W Kac-YLL024C nK--YAL005C Kac-YNL209W	nK--C201120WA Kac-C113480WA Kac-C104300CA Kac-CR08090WA
OG5_126588	AFUA_1G07440	91	Kac-CNAG_06443 Kac-CNAG_01750 Kac-CNAG_01727 S-CNAG_00334	nK--AFUA_2G04620 Kac-AFUA_1G07440 nK--AFUA_8G03930	N-YJL034W nK-YER103W nK-YLL024C nK-YAL005C nK-YNL209W	nK--C201120WA Kac-C113480WA Kac-C104300CA nK--CR08090WA
OG5_126588	AFUA_1G07440	421	Kac-CNAG_06443 Kac-CNAG_01750 Kac-CNAG_01727 N-CNAG_00334	R-AFUA_2G04620 Kac-AFUA_1G07440 I-AFUA_8G03930	nK-YJL034W nK-YER103W nK-YLL024C nK-YAL005C I-YNL209W	Kac-C201120WA Kac-C113480WA nK--C104300CA I-CR08090WA
OG5_126588	AFUA_1G07440	124	Kac-CNAG_06443 Kac-CNAG_01750 Kac-CNAG_01727 Kac-CNAG_00334	nK--AFUA_2G04620 Kac-AFUA_1G07440 Kac-AFUA_8G03930	nK--YJL034W nK--YER103W Kac-YLL024C nK--YAL005C nK--YNL209W	nK--C201120WA Kac-C113480WA Kac-C104300CA Kac-CR08090WA
OG5_126588	AFUA_1G07440	537	M-CNAG_06443 nK-CNAG_01750 nK-CNAG_01727 nK-CNAG_00334	R-AFUA_2G04620 Kac-AFUA_1G07440 R-AFUA_8G03930	R-YJL034W nK-YER103W nK-YLL024C nK-YAL005C R-YNL209W	R-C201120WA nK--C113480WA Kac-C104300CA nK--CR08090WA
OG5_126588	AFUA_1G07440	54	nK--CNAG_06443 nK--CNAG_01750 nK--CNAG_01727 Kac-CNAG_00334	Kac-AFUA_2G04620 Kac-AFUA_1G07440 Kac-AFUA_8G03930	nK--YJL034W Kac-YER103W Kac-YLL024C Kac-YAL005C Kac-YNL209W	nK--C201120WA nK--C113480WA Kac-C104300CA Kac-CR08090WA
OG5_126588	AFUA_1G07440	86	nK--CNAG_06443 Kac-CNAG_01750 Kac-CNAG_01727 Kac-CNAG_00334	Kac-AFUA_2G04620 Kac-AFUA_1G07440 E-AFUA_8G03930	Kac-YJL034W Kac-YER103W Kac-YLL024C Kac-YAL005C Kac-YNL209W	nK--C201120WA Kac-C113480WA Kac-C104300CA nK--CR08090WA
OG5_126588	AFUA_1G07440	244	nK--CNAG_06443 Kac-CNAG_01750 Kac-CNAG_01727 nK--CNAG_00334	N-AFUA_2G04620 Kac-AFUA_1G07440 Q-AFUA_8G03930	nK--YJL034W nK--YER103W Kac-YLL024C nK--YAL005C nK--YNL209W	nK--C201120WA nK--C113480WA Kac-C104300CA Q-CR08090WA
OG5_126588	AFUA_1G07440	326	nK-CNAG_06443 nK-CNAG_01750 nK-CNAG_01727 A-CNAG_00334	nK--AFUA_2G04620 Kac-AFUA_1G07440 nK--AFUA_8G03930	nK--YJL034W nK--YER103W Kac-YLL024C nK--YAL005C Kac-YNL209W	nK-C201120WA nK-C113480WA nK-C104300CA nK-CR08090WA
OG5_126588	AFUA_1G07440	563	nK-CNAG_06443 H-CNAG_01750 H-CNAG_01727 R-CNAG_00334	nK--AFUA_2G04620 Kac-AFUA_1G07440 nK--AFUA_8G03930	nK--YJL034W A-YER103W Kac-YLL024C Kac-YAL005C nK--YNL209W	nK-C201120WA nK-C113480WA I-C104300CA nK-CR08090WA
OG5_126588	AFUA_1G07440	505	Q-CNAG_06443 Kac-CNAG_01750 Kac-CNAG_01727 V-CNAG_00334	nK--AFUA_2G04620 Kac-AFUA_1G07440 V-AFUA_8G03930	nK--YJL034W nK--YER103W Kac-YLL024C nK--YAL005C V-YNL209W	nK--C201120WA nK--C113480WA Kac-C104300CA I-CR08090WA
OG5_126588	AFUA_1G07440	185	R-CNAG_06443 nK-CNAG_01750 nK-CNAG_01727 E-CNAG_00334	nK--AFUA_2G04620 Kac-AFUA_1G07440 S-AFUA_8G03930	nK--YJL034W nK--YER103W Kac-YLL024C nK--YAL005C A-YNL209W	nK--C201120WA nK--C113480WA Kac-C104300CA A-CR08090WA
OG5_132495	AFUA_1G07450	283	Kac-CNAG_02917	Kac-AFUA_1G07450	nK-YDL198C	nK-C601930WA
OG5_132495	AFUA_1G07450	114	nK-CNAG_02917	Kac-AFUA_1G07450	Kac-YDL198C	nK-C601930WA
OG5_132495	AFUA_1G07450	269	nK-CNAG_02917	Kac-AFUA_1G07450	nK-YDL198C	nK-C601930WA
OG5_126969	AFUA_1G07470	13	Kac-CNAG_00816	Kac-AFUA_1G07470
OG5_126969	AFUA_1G07470	35	Kac-CNAG_00816	Kac-AFUA_1G07470
OG5_126969	AFUA_1G07470	46	Kac-CNAG_00816	Kac-AFUA_1G07470
OG5_126969	AFUA_1G07470	38	nK-CNAG_00816	Kac-AFUA_1G07470
OG5_126969	AFUA_1G07470	6	nK-CNAG_00816	Kac-AFUA_1G07470
OG5_128228	AFUA_1G07480	175		Kac-AFUA_1G07480		R-C304060CA
OG5_128228	AFUA_1G07480	273		Kac-AFUA_1G07480		Kac-C304060CA
OG5_128228	AFUA_1G07480	275		Kac-AFUA_1G07480		nK-C304060CA
OG5_128228	AFUA_1G07480	280		Kac-AFUA_1G07480		E-C304060CA
OG5_128107	AFUA_1G07520	127		Kac-AFUA_1G07520
OG5_126762	AFUA_1G07530	230	nK-CNAG_02007	Kac-AFUA_1G07530	Kac-YDR226W	Q-C601910WA
OG5_126762	AFUA_1G07530	188	nK-CNAG_02007	Kac-AFUA_1G07530	nK-YDR226W	nK-C601910WA
OG5_126762	AFUA_1G07530	18	Q-CNAG_02007	Kac-AFUA_1G07530	none-YDR226W	Kac-C601910WA
OG5_127933	AFUA_1G07540	119	Kac-CNAG_00046	Kac-AFUA_1G07540	nK-YOR261C
OG5_128678	AFUA_1G07580	243		Kac-AFUA_1G07580
OG5_128678	AFUA_1G07580	249		Kac-AFUA_1G07580
OG5_128115	AFUA_1G07630	62	none-CNAG_02338 D-CNAG_01273	Kac-AFUA_1G07630		T-C501910WA
OG5_128904	AFUA_1G07640	429		Kac-AFUA_1G07640	A-YPL222W
OG5_128904	AFUA_1G07640	140		Kac-AFUA_1G07640	G-YPL222W
OG5_149750	AFUA_1G07660	196		Kac-AFUA_1G07660
OG5_149750	AFUA_1G07660	245		Kac-AFUA_1G07660
OG5_149750	AFUA_1G07660	529		Kac-AFUA_1G07660
OG5_129282	AFUA_1G07690	118		Kac-AFUA_1G07690	R-YAL023C
OG5_136953	AFUA_1G07700	263		Kac-AFUA_1G07700
OG5_128055	AFUA_1G07720	287	nK-CNAG_01726	Kac-AFUA_1G07720	N-YGL207W	Kac-C406500WA
OG5_128055	AFUA_1G07720	676	nK-CNAG_01726	Kac-AFUA_1G07720	nK-YGL207W	Kac-C406500WA
OG5_128055	AFUA_1G07720	114	none-CNAG_01726	Kac-AFUA_1G07720	N-YGL207W	N-C406500WA
OG5_128055	AFUA_1G07720	149	N-CNAG_01726	Kac-AFUA_1G07720	N-YGL207W	N-C406500WA
OG5_127172	AFUA_1G07740	162		Kac-AFUA_1G07740
OG5_136516	AFUA_1G07750	321		Kac-AFUA_1G07750
OG5_136516	AFUA_1G07750	205		Kac-AFUA_1G07750
OG5_155623	AFUA_1G08767	105		Kac-AFUA_1G08767
OG5_127698	AFUA_1G08790	557	Kac-CNAG_03418	Kac-AFUA_1G08790	nK-YGR218W	nK-CR00520CA
OG5_127698	AFUA_1G08790	909	nK-CNAG_03418	Kac-AFUA_1G08790	nK-YGR218W	nK-CR00520CA
OG5_127215	AFUA_1G08810	425	nK-CNAG_02815	Kac-AFUA_1G08810		G-C406760WA
OG5_127215	AFUA_1G08810	472	T-CNAG_02815	Kac-AFUA_1G08810		G-C406760WA
OG5_128536	AFUA_1G08820	75	nK-CNAG_03885	Kac-AFUA_1G08820
OG5_128536	AFUA_1G08820	144	R-CNAG_03885	Kac-AFUA_1G08820
OG5_126916	AFUA_1G08840	186		Kac-AFUA_1G08840	Q-YDR454C
OG5_130720	AFUA_1G08850	69		Kac-AFUA_1G08850	T-YCR002C	Q-CR04570CA
OG5_127906	AFUA_1G08930	65	Kac-CNAG_04900	Kac-AFUA_1G08930
OG5_127906	AFUA_1G08930	74	S-CNAG_04900	Kac-AFUA_1G08930
OG5_133333	AFUA_1G08950	168		Kac-AFUA_1G08950	Kac-YOR021C
OG5_134428	AFUA_1G08960	8		Kac-AFUA_1G08960		Q-C302920WA
OG5_134428	AFUA_1G08960	38		Kac-AFUA_1G08960		nK-C302920WA
OG5_127626	AFUA_1G09010	121	Kac-CNAG_01305	Kac-AFUA_1G09010	T-YGR264C	L-C504700CA
OG5_127626	AFUA_1G09010	49	R-CNAG_01305	Kac-AFUA_1G09010	nK-YGR264C	nK-C504700CA
OG5_127626	AFUA_1G09010	373	S-CNAG_01305	Kac-AFUA_1G09010	S-YGR264C	S-C504700CA
OG5_127626	AFUA_1G09010	198	T-CNAG_01305	Kac-AFUA_1G09010	D-YGR264C	T-C504700CA
OG5_128334	AFUA_1G09020	175	A-CNAG_06077	Kac-AFUA_1G09020
OG5_128334	AFUA_1G09020	201	nK-CNAG_06077	Kac-AFUA_1G09020
OG5_159118	AFUA_1G09030	92		Kac-AFUA_1G09030
OG5_159118	AFUA_1G09030	126		Kac-AFUA_1G09030
OG5_159118	AFUA_1G09030	135		Kac-AFUA_1G09030
OG5_146290	AFUA_1G09070	101		Kac-AFUA_1G09070
OG5_146290	AFUA_1G09070	1044		Kac-AFUA_1G09070
OG5_126993	AFUA_1G09100	123	Kac-CNAG_00034	Kac-AFUA_1G09100	nK-YNL067W nK-YGL147C	Kac-C302470CA
OG5_126993	AFUA_1G09100	176	Kac-CNAG_00034	Kac-AFUA_1G09100	Kac-YNL067W Kac-YGL147C	nK-C302470CA
OG5_126993	AFUA_1G09100	17	T-CNAG_00034	Kac-AFUA_1G09100	T-YNL067W T-YGL147C	T-C302470CA
OG5_133334	AFUA_1G09130	182		Kac-AFUA_1G09130
OG5_133334	AFUA_1G09130	205		Kac-AFUA_1G09130
OG5_133334	AFUA_1G09130	323		Kac-AFUA_1G09130
OG5_128313	AFUA_1G09200	383	Q-CNAG_03975	Kac-AFUA_1G09200	R-YMR049C	R-C104130WA
OG5_126741	AFUA_1G09280	167		Kac-AFUA_1G09280
OG5_126741	AFUA_1G09280	198		Kac-AFUA_1G09280
OG5_126741	AFUA_1G09280	255		Kac-AFUA_1G09280
OG5_126741	AFUA_1G09280	297		Kac-AFUA_1G09280
OG5_128351	AFUA_1G09290	9		Kac-AFUA_1G09290	none-YGR202C	T-C400570CA
OG5_128351	AFUA_1G09290	76		Kac-AFUA_1G09290	none-YGR202C	none-C400570CA
OG5_128351	AFUA_1G09290	336		Kac-AFUA_1G09290	nK-YGR202C	nK-C400570CA
OG5_130003	AFUA_1G09350	271		Kac-AFUA_1G09350		M-C702870CA
OG5_127423	AFUA_1G09410	57	nK-CNAG_01320	Kac-AFUA_1G09410		I-CR07390CA
OG5_127423	AFUA_1G09410	41	nK-CNAG_01320	Kac-AFUA_1G09410		nK-CR07390CA
OG5_127423	AFUA_1G09410	7	H-CNAG_01320	Kac-AFUA_1G09410		V-CR07390CA
OG5_127029	AFUA_1G09440	137	Kac-CNAG_03127	Kac-AFUA_1G09440	nK-YGR118W	nK-C106580WA
OG5_127029	AFUA_1G09440	30	nK-CNAG_03127	Kac-AFUA_1G09440	nK-YGR118W	Kac-C106580WA
OG5_127029	AFUA_1G09440	73	R-CNAG_03127	Kac-AFUA_1G09440	R-YGR118W	R-C106580WA
OG5_128035	AFUA_1G09450	68		Kac-AFUA_1G09450
OG5_127457	AFUA_1G09490	67		Kac-AFUA_1G09490
OG5_127296	AFUA_1G09500	777	Kac-CNAG_05355	Kac-AFUA_1G09500	nK-YER125W	Kac-C208500WA
OG5_127296	AFUA_1G09500	436	nK-CNAG_05355	Kac-AFUA_1G09500	nK-YER125W	nK-C208500WA
OG5_127296	AFUA_1G09500	462	nK-CNAG_05355	Kac-AFUA_1G09500	nK-YER125W	nK-C208500WA
OG5_127296	AFUA_1G09500	791	nK-CNAG_05355	Kac-AFUA_1G09500	V-YER125W	T-C208500WA
OG5_149753	AFUA_1G09530	78		Kac-AFUA_1G09530
OG5_149753	AFUA_1G09530	130		Kac-AFUA_1G09530
OG5_149753	AFUA_1G09530	444		Kac-AFUA_1G09530
OG5_149753	AFUA_1G09530	452		Kac-AFUA_1G09530
OG5_149753	AFUA_1G09530	537		Kac-AFUA_1G09530
OG5_149753	AFUA_1G09530	547		Kac-AFUA_1G09530
OG5_149753	AFUA_1G09530	690		Kac-AFUA_1G09530
OG5_149753	AFUA_1G09530	706		Kac-AFUA_1G09530
OG5_149753	AFUA_1G09530	709		Kac-AFUA_1G09530
OG5_149753	AFUA_1G09530	711		Kac-AFUA_1G09530
OG5_128214	AFUA_1G09550	100		Kac-AFUA_1G09550
OG5_129075	AFUA_1G09560	235	nK-CNAG_06107	Kac-AFUA_1G09560
OG5_128179	AFUA_1G09620	252		Kac-AFUA_1G09620
OG5_128179	AFUA_1G09620	459		Kac-AFUA_1G09620
OG5_128179	AFUA_1G09620	244		Kac-AFUA_1G09620
OG5_132032	AFUA_1G09630	379		Kac-AFUA_1G09630
OG5_136517	AFUA_1G09640	753		Kac-AFUA_1G09640
OG5_130862	AFUA_1G09660	87	Kac-CNAG_01752	Kac-AFUA_1G09660		Kac-CR05480WA
OG5_130862	AFUA_1G09660	66	T-CNAG_01752	Kac-AFUA_1G09660		R-CR05480WA
OG5_136105	AFUA_1G09690	251		Kac-AFUA_1G09690
OG5_136105	AFUA_1G09690	314		Kac-AFUA_1G09690
OG5_136105	AFUA_1G09690	713		Kac-AFUA_1G09690
OG5_136105	AFUA_1G09690	74		Kac-AFUA_1G09690
OG5_163708	AFUA_1G09754	63	nK-CNAG_04206	Kac-AFUA_1G09754
OG5_129033	AFUA_1G09757	67		Kac-AFUA_1G09757
OG5_128288	AFUA_1G09770	449		Kac-AFUA_1G09770	none-YCL037C
OG5_128288	AFUA_1G09770	656		Kac-AFUA_1G09770	V-YCL037C
OG5_129080	AFUA_1G09790	1013		Kac-AFUA_1G09790
OG5_126949	AFUA_1G09800	180	Kac-CNAG_02880	Kac-AFUA_1G09800	nK-YBR025C	nK-C104890WA
OG5_126949	AFUA_1G09800	78	nK-CNAG_02880	Kac-AFUA_1G09800	nK-YBR025C	Kac-C104890WA
OG5_126949	AFUA_1G09800	154	nK-CNAG_02880	Kac-AFUA_1G09800	Kac-YBR025C	nK-C104890WA
OG5_126949	AFUA_1G09800	291	P-CNAG_02880	Kac-AFUA_1G09800	I-YBR025C	Q-C104890WA
OG5_128476	AFUA_1G09830	116	S-CNAG_00287	Kac-AFUA_1G09830	D-YOR007C	E-C202830CA
OG5_128476	AFUA_1G09830	228	Kac-CNAG_00287	Kac-AFUA_1G09830	nK-YOR007C	nK-C202830CA
OG5_128476	AFUA_1G09830	81	nK-CNAG_00287	Kac-AFUA_1G09830	R-YOR007C	S-C202830CA
OG5_128571	AFUA_1G09840	240	nK-CNAG_06630	Kac-AFUA_1G09840	nK-YIL022W	nK-C300250CA
OG5_128571	AFUA_1G09840	431	V-CNAG_06630	Kac-AFUA_1G09840	Y-YIL022W	F-C300250CA
OG5_138388	AFUA_1G09850	44		Kac-AFUA_1G09850
OG5_138388	AFUA_1G09850	143		Kac-AFUA_1G09850
OG5_138388	AFUA_1G09850	161		Kac-AFUA_1G09850
OG5_159125	AFUA_1G09890	40		Kac-AFUA_1G09890
OG5_130062	AFUA_1G09920	45		Kac-AFUA_1G09920
OG5_126583	AFUA_1G09930	8	D-CNAG_07801 D-CNAG_01615 A-CNAG_01896 G-CNAG_03983	Q-AFUA_2G02950 T-AFUA_5G08290 T-AFUA_1G04820 G-AFUA_4G11730 G-AFUA_6G10260 Kac-AFUA_1G09930 E-AFUA_2G10220	S-YDR368W	T-C502930CA T-C307340WA N-C307330WA
OG5_126583	AFUA_1G09930	224	E-CNAG_07801 nK-CNAG_01615 nK-CNAG_01896 nK-CNAG_03983	nK--AFUA_2G02950 nK--AFUA_5G08290 Kac-AFUA_1G04820 nK--AFUA_4G11730 D-AFUA_6G10260 Kac-AFUA_1G09930 nK--AFUA_2G10220	nK-YDR368W	Kac-C502930CA nK--C307340WA nK--C307330WA
OG5_126583	AFUA_1G09930	123	none-CNAG_07801 none-CNAG_01615 nK-CNAG_01896 I-CNAG_03983	none-AFUA_2G02950 none-AFUA_5G08290 E-AFUA_1G04820 nK--AFUA_4G11730 E-AFUA_6G10260 Kac-AFUA_1G09930 I-AFUA_2G10220	I-YDR368W	D-C502930CA nK-C307340WA E-C307330WA
OG5_137402	AFUA_1G09960	103		Kac-AFUA_1G09960
OG5_129149	AFUA_1G09970	290	D-CNAG_02507	Kac-AFUA_1G09970		Q-C307420WA
OG5_129149	AFUA_1G09970	168	R-CNAG_02507	Kac-AFUA_1G09970		nK-C307420WA
OG5_152491	AFUA_1G10040	361		Kac-AFUA_1G10040
OG5_152491	AFUA_1G10040	304		Kac-AFUA_1G10040
OG5_127962	AFUA_1G10050	352	S-CNAG_03699	Kac-AFUA_1G10050
OG5_127233	AFUA_1G10130	288	A-CNAG_00886	Kac-AFUA_1G10130	E-YER043C	nK-C504270CA
OG5_127233	AFUA_1G10130	395	A-CNAG_00886	Kac-AFUA_1G10130	P-YER043C	P-C504270CA
OG5_127233	AFUA_1G10130	189	Kac-CNAG_00886	Kac-AFUA_1G10130	nK-YER043C	nK-C504270CA
OG5_127233	AFUA_1G10130	191	Kac-CNAG_00886	Kac-AFUA_1G10130	Kac-YER043C	Kac-C504270CA
OG5_127233	AFUA_1G10130	207	Kac-CNAG_00886	Kac-AFUA_1G10130	Kac-YER043C	Kac-C504270CA
OG5_127233	AFUA_1G10130	7	N-CNAG_00886	Kac-AFUA_1G10130	N-YER043C	N-C504270CA
OG5_127233	AFUA_1G10130	386	none-CNAG_00886	Kac-AFUA_1G10130	Kac-YER043C	nK-C504270CA
OG5_128306	AFUA_1G10190	212		Kac-AFUA_1G10190
OG5_128090	AFUA_1G10200	535	R-CNAG_00694	Kac-AFUA_1G10200	L-YLR117C
OG5_128090	AFUA_1G10200	435	nK-CNAG_00694	Kac-AFUA_1G10200	nK-YLR117C
OG5_127149	AFUA_1G10310	210	D-CNAG_00754	Kac-AFUA_1G10310	Kac-YDR091C
OG5_127149	AFUA_1G10310	203	M-CNAG_00754	Kac-AFUA_1G10310	Q-YDR091C
OG5_127149	AFUA_1G10310	81	nK-CNAG_00754	Kac-AFUA_1G10310	nK-YDR091C
OG5_127149	AFUA_1G10310	111	nK-CNAG_00754	Kac-AFUA_1G10310	nK-YDR091C
OG5_127149	AFUA_1G10310	365	nK-CNAG_00754	Kac-AFUA_1G10310	A-YDR091C
OG5_127149	AFUA_1G10310	533	nK-CNAG_00754	Kac-AFUA_1G10310	nK-YDR091C
OG5_127149	AFUA_1G10310	433	nK-CNAG_00754	Kac-AFUA_1G10310	nK-YDR091C
OG5_127149	AFUA_1G10310	440	nK-CNAG_00754	Kac-AFUA_1G10310	nK-YDR091C
OG5_127149	AFUA_1G10310	271	R-CNAG_00754	Kac-AFUA_1G10310	nK-YDR091C
OG5_128479	AFUA_1G10320	453		Kac-AFUA_1G10320
OG5_126776	AFUA_1G10350	32	E-CNAG_03358	Kac-AFUA_1G10350	Kac-YCR012W	nK-C600750CA
OG5_126776	AFUA_1G10350	33	G-CNAG_03358	Kac-AFUA_1G10350	none-YCR012W	none-C600750CA
OG5_126776	AFUA_1G10350	15	Kac-CNAG_03358	Kac-AFUA_1G10350	Kac-YCR012W	A-C600750CA
OG5_126776	AFUA_1G10350	191	Kac-CNAG_03358	Kac-AFUA_1G10350	E-YCR012W	S-C600750CA
OG5_126776	AFUA_1G10350	91	nK-CNAG_03358	Kac-AFUA_1G10350	nK-YCR012W	Q-C600750CA
OG5_126776	AFUA_1G10350	272	nK-CNAG_03358	Kac-AFUA_1G10350	nK-YCR012W	Kac-C600750CA
OG5_126776	AFUA_1G10350	71	S-CNAG_03358	Kac-AFUA_1G10350	E-YCR012W	E-C600750CA
OG5_126718	AFUA_1G10380	264	none-CNAG_03588	none-AFUA_4G11240 none-AFUA_5G10120 none-AFUA_1G17200 none-AFUA_3G03350 Kac-AFUA_1G10380 none-AFUA_6G12080 none-AFUA_3G03420
OG5_126718	AFUA_1G10380	633	none-CNAG_03588	none-AFUA_4G11240 none-AFUA_5G10120 none-AFUA_1G17200 none-AFUA_3G03350 Kac-AFUA_1G10380 none-AFUA_6G12080 none-AFUA_3G03420
OG5_126718	AFUA_1G10380	701	none-CNAG_03588	none-AFUA_4G11240 none-AFUA_5G10120 none-AFUA_1G17200 none-AFUA_3G03350 Kac-AFUA_1G10380 none-AFUA_6G12080 none-AFUA_3G03420
OG5_126718	AFUA_1G10380	743	none-CNAG_03588	none-AFUA_4G11240 none-AFUA_5G10120 none-AFUA_1G17200 none-AFUA_3G03350 Kac-AFUA_1G10380 none-AFUA_6G12080 none-AFUA_3G03420
OG5_126718	AFUA_1G10380	1532	none-CNAG_03588	none-AFUA_4G11240 none-AFUA_5G10120 E-AFUA_1G17200 none-AFUA_3G03350 Kac-AFUA_1G10380 none-AFUA_6G12080 none-AFUA_3G03420
OG5_126718	AFUA_1G10380	2197	none-CNAG_03588	none-AFUA_4G11240 none-AFUA_5G10120 none-AFUA_1G17200 none-AFUA_3G03350 Kac-AFUA_1G10380 none-AFUA_6G12080 none-AFUA_3G03420
OG5_126718	AFUA_1G10380	4052	none-CNAG_03588	none-AFUA_4G11240 G-AFUA_5G10120 E-AFUA_1G17200 D-AFUA_3G03350 Kac-AFUA_1G10380 S-AFUA_6G12080 none-AFUA_3G03420
OG5_126718	AFUA_1G10380	4316	none-CNAG_03588	none-AFUA_4G11240 none-AFUA_5G10120 R-AFUA_1G17200 R-AFUA_3G03350 Kac-AFUA_1G10380 nK--AFUA_6G12080 A-AFUA_3G03420
OG5_126718	AFUA_1G10380	4477	none-CNAG_03588	none-AFUA_4G11240 none-AFUA_5G10120 T-AFUA_1G17200 nK--AFUA_3G03350 Kac-AFUA_1G10380 none-AFUA_6G12080 L-AFUA_3G03420
OG5_126718	AFUA_1G10380	4942	none-CNAG_03588	none-AFUA_4G11240 none-AFUA_5G10120 S-AFUA_1G17200 none-AFUA_3G03350 Kac-AFUA_1G10380 E-AFUA_6G12080 none-AFUA_3G03420
OG5_126718	AFUA_1G10380	5203	none-CNAG_03588	none-AFUA_4G11240 none-AFUA_5G10120 H-AFUA_1G17200 none-AFUA_3G03350 Kac-AFUA_1G10380 D-AFUA_6G12080 none-AFUA_3G03420
OG5_126718	AFUA_1G10380	5224	none-CNAG_03588	none-AFUA_4G11240 none-AFUA_5G10120 none-AFUA_1G17200 none-AFUA_3G03350 Kac-AFUA_1G10380 Q-AFUA_6G12080 none-AFUA_3G03420
OG5_126718	AFUA_1G10380	5559	none-CNAG_03588	none-AFUA_4G11240 none-AFUA_5G10120 S-AFUA_1G17200 none-AFUA_3G03350 Kac-AFUA_1G10380 nK--AFUA_6G12080 none-AFUA_3G03420
OG5_126718	AFUA_1G10380	6079	none-CNAG_03588	none-AFUA_4G11240 none-AFUA_5G10120 nK--AFUA_1G17200 none-AFUA_3G03350 Kac-AFUA_1G10380 D-AFUA_6G12080 none-AFUA_3G03420
OG5_126718	AFUA_1G10380	6257	none-CNAG_03588	none-AFUA_4G11240 none-AFUA_5G10120 none-AFUA_1G17200 none-AFUA_3G03350 Kac-AFUA_1G10380 none-AFUA_6G12080 none-AFUA_3G03420
OG5_126718	AFUA_1G10380	646	none-CNAG_03588	none-AFUA_4G11240 none-AFUA_5G10120 none-AFUA_1G17200 none-AFUA_3G03350 Kac-AFUA_1G10380 none-AFUA_6G12080 none-AFUA_3G03420
OG5_126718	AFUA_1G10380	824	none-CNAG_03588	none-AFUA_4G11240 none-AFUA_5G10120 none-AFUA_1G17200 none-AFUA_3G03350 Kac-AFUA_1G10380 none-AFUA_6G12080 none-AFUA_3G03420
OG5_126718	AFUA_1G10380	4932	none-CNAG_03588	none-AFUA_4G11240 none-AFUA_5G10120 V-AFUA_1G17200 none-AFUA_3G03350 Kac-AFUA_1G10380 I-AFUA_6G12080 none-AFUA_3G03420
OG5_126718	AFUA_1G10380	4375	none-CNAG_03588	none-AFUA_4G11240 none-AFUA_5G10120 R-AFUA_1G17200 T-AFUA_3G03350 Kac-AFUA_1G10380 T-AFUA_6G12080 D-AFUA_3G03420
OG5_126718	AFUA_1G10380	3713	W-CNAG_03588	T-AFUA_4G11240 nK--AFUA_5G10120 L-AFUA_1G17200 E-AFUA_3G03350 Kac-AFUA_1G10380 V-AFUA_6G12080 V-AFUA_3G03420
OG5_134254	AFUA_1G10390	575		Kac-AFUA_1G10390
OG5_128182	AFUA_1G10440	199	G-CNAG_03675	Kac-AFUA_1G10440	nK-YDR496C	nK-C205160CA
OG5_128182	AFUA_1G10440	266	L-CNAG_03675	Kac-AFUA_1G10440	R-YDR496C	R-C205160CA
OG5_128182	AFUA_1G10440	392	nK-CNAG_03675	Kac-AFUA_1G10440	P-YDR496C	Q-C205160CA
OG5_187496	AFUA_1G10460	94		Kac-AFUA_1G10460
OG5_159134	AFUA_1G10470	36		Kac-AFUA_1G10470
OG5_159134	AFUA_1G10470	51		Kac-AFUA_1G10470
OG5_135393	AFUA_1G10490	123		Kac-AFUA_1G10490
OG5_127176	AFUA_1G10510	166	I-CNAG_00771	Kac-AFUA_1G10510	V-YDL136W	E-C304960WA
OG5_127176	AFUA_1G10510	75	Kac-CNAG_00771	Kac-AFUA_1G10510	nK-YDL136W	nK-C304960WA
OG5_127176	AFUA_1G10510	160	T-CNAG_00771	Kac-AFUA_1G10510	Kac-YDL136W	nK-C304960WA
OG5_127176	AFUA_1G10510	88	nK-CNAG_00771	Kac-AFUA_1G10510	Kac-YDL136W	nK-C304960WA
OG5_127176	AFUA_1G10510	173	Kac-CNAG_00771	Kac-AFUA_1G10510	nK-YDL136W	Q-C304960WA
OG5_127176	AFUA_1G10510	106	Kac-CNAG_00771	Kac-AFUA_1G10510	S-YDL136W	S-C304960WA
OG5_144514	AFUA_1G10525	845		Kac-AFUA_1G10525
OG5_132841	AFUA_1G10540	533		Kac-AFUA_1G10540
OG5_152671	AFUA_1G10600	237		Kac-AFUA_1G10600
OG5_126734	AFUA_1G10630	6	A-CNAG_00418	Kac-AFUA_1G10630	M-YLR180W nK-YDR502C	S-C111450CA
OG5_126734	AFUA_1G10630	188	I-CNAG_00418	Kac-AFUA_1G10630	V-YLR180W V-YDR502C	I-C111450CA
OG5_126734	AFUA_1G10630	73	Kac-CNAG_00418	Kac-AFUA_1G10630	Kac-YLR180W Q-YDR502C	nK-C111450CA
OG5_126734	AFUA_1G10630	89	nK-CNAG_00418	Kac-AFUA_1G10630	Kac-YLR180W nK--YDR502C	nK-C111450CA
OG5_126734	AFUA_1G10630	343	Q-CNAG_00418	Kac-AFUA_1G10630	nK--YLR180W Kac-YDR502C	N-C111450CA
OG5_126734	AFUA_1G10630	360	Q-CNAG_00418	Kac-AFUA_1G10630	R-YLR180W R-YDR502C	R-C111450CA
OG5_127797	AFUA_1G10670	41		Kac-AFUA_1G10670	S-YPR036W
OG5_127797	AFUA_1G10670	403		Kac-AFUA_1G10670	none-YPR036W
OG5_128222	AFUA_1G10710	312		Kac-AFUA_1G10710	nK-YPL151C
OG5_126808	AFUA_1G10720	309		S-AFUA_7G04310 Kac-AFUA_1G10720	P-YML065W	nK-C103070CA
OG5_127820	AFUA_1G10740	52	Q-CNAG_01899	Kac-AFUA_1G10740		A-C105810WA
OG5_128699	AFUA_1G10760	7		Kac-AFUA_1G10760	none-YDR060W	none-C304560WA
OG5_127946	AFUA_1G10810	152	nK-CNAG_07590	Kac-AFUA_1G10810	nK-YKL080W	nK-C208190WA
OG5_127946	AFUA_1G10810	237	nK-CNAG_07590	Kac-AFUA_1G10810	Kac-YKL080W	nK-C208190WA
OG5_127946	AFUA_1G10810	94	Q-CNAG_07590	Kac-AFUA_1G10810	none-YKL080W	S-C208190WA
OG5_127271	AFUA_1G10820	71	Kac-CNAG_02202	Kac-AFUA_1G10820	Kac-YKL001C
OG5_128874	AFUA_1G10920	36		Kac-AFUA_1G10920
OG5_130049	AFUA_1G10940	303		Kac-AFUA_1G10940
OG5_127619	AFUA_1G10970	662	Kac-CNAG_03299	Kac-AFUA_1G10970	nK-YDR238C	L-CR04380CA
OG5_127619	AFUA_1G10970	298	nK-CNAG_03299	Kac-AFUA_1G10970	nK-YDR238C	nK-CR04380CA
OG5_127619	AFUA_1G10970	359	nK-CNAG_03299	Kac-AFUA_1G10970	nK-YDR238C	nK-CR04380CA
OG5_127619	AFUA_1G10970	43	R-CNAG_03299	Kac-AFUA_1G10970	nK-YDR238C	nK-CR04380CA
OG5_128162	AFUA_1G10980	117	nK-CNAG_01165	Kac-AFUA_1G10980
OG5_130339	AFUA_1G11070	293		Kac-AFUA_1G11070
OG5_127206	AFUA_1G11130	144	G-CNAG_02234	Kac-AFUA_1G11130	F-YML073C F-YLR448W	F-C103110WA
OG5_127206	AFUA_1G11130	174	Kac-CNAG_02234	Kac-AFUA_1G11130	nK--YML073C Kac-YLR448W	Kac-C103110WA
OG5_127206	AFUA_1G11130	37	nK-CNAG_02234	Kac-AFUA_1G11130	Kac-YML073C nK--YLR448W	nK-C103110WA
OG5_127206	AFUA_1G11130	130	nK-CNAG_02234	Kac-AFUA_1G11130	Kac-YML073C Kac-YLR448W	R-C103110WA
OG5_127206	AFUA_1G11130	107	T-CNAG_02234	Kac-AFUA_1G11130	T-YML073C T-YLR448W	T-C103110WA
OG5_128418	AFUA_1G11160	318		Kac-AFUA_1G11160	T-YDL153C	S-C402790CA
OG5_128418	AFUA_1G11160	599		Kac-AFUA_1G11160	Kac-YDL153C	Kac-C402790CA
OG5_128418	AFUA_1G11160	241		Kac-AFUA_1G11160	nK-YDL153C	nK-C402790CA
OG5_126636	AFUA_1G11180	561	nK--CNAG_03347 Kac-CNAG_07347	Kac-AFUA_1G11180 R-AFUA_1G15270	Kac-YDR258C nK--YLL026W	nK-C203390CA nK-CR08250CA
OG5_127390	AFUA_1G11190	187	nK-CNAG_02714	Kac-AFUA_1G11190	nK-YAL003W	nK-C404480CA
OG5_127390	AFUA_1G11190	226	nK-CNAG_02714	Kac-AFUA_1G11190	nK-YAL003W	nK-C404480CA
OG5_127390	AFUA_1G11190	49	T-CNAG_02714	Kac-AFUA_1G11190	A-YAL003W	E-C404480CA
OG5_127390	AFUA_1G11190	58	T-CNAG_02714	Kac-AFUA_1G11190	N-YAL003W	N-C404480CA
OG5_129417	AFUA_1G11420	184		Kac-AFUA_1G11420		I-C504730CA
OG5_129417	AFUA_1G11420	193		Kac-AFUA_1G11420		S-C504730CA
OG5_129417	AFUA_1G11420	678		Kac-AFUA_1G11420		N-C504730CA
OG5_129417	AFUA_1G11420	692		Kac-AFUA_1G11420		nK-C504730CA
OG5_129417	AFUA_1G11420	1180		Kac-AFUA_1G11420		V-C504730CA
OG5_129417	AFUA_1G11420	1358		Kac-AFUA_1G11420		R-C504730CA
OG5_129417	AFUA_1G11420	1114		Kac-AFUA_1G11420		Kac-C504730CA
OG5_129417	AFUA_1G11420	1363		Kac-AFUA_1G11420		M-C504730CA
OG5_134792	AFUA_1G11460	69		Kac-AFUA_1G11460		Q-C402250CA
OG5_134792	AFUA_1G11460	76		Kac-AFUA_1G11460		E-C402250CA
OG5_134792	AFUA_1G11460	304		Kac-AFUA_1G11460		F-C402250CA
OG5_127521	AFUA_1G11470	40	P-CNAG_00064	Kac-AFUA_1G11470	nK-YGL200C	none-C205290CA
OG5_163391	AFUA_1G11480	91		Kac-AFUA_1G11480
OG5_163391	AFUA_1G11480	180		Kac-AFUA_1G11480
OG5_131052	AFUA_1G11530	239		Kac-AFUA_1G11530
OG5_134255	AFUA_1G11535	36		Kac-AFUA_1G11535
OG5_134255	AFUA_1G11535	28		Kac-AFUA_1G11535
OG5_129434	AFUA_1G11540	172		Kac-AFUA_1G11540
OG5_129434	AFUA_1G11540	279		Kac-AFUA_1G11540
OG5_129434	AFUA_1G11540	151		Kac-AFUA_1G11540
OG5_127649	AFUA_1G11550	335		Kac-AFUA_1G11550
OG5_128730	AFUA_1G11670	9		Kac-AFUA_1G11670
OG5_127114	AFUA_1G11710	24	Kac-CNAG_02144	Kac-AFUA_1G11710	nK-YGL135W	Kac-C602240CA
OG5_127114	AFUA_1G11710	91	Kac-CNAG_02144	Kac-AFUA_1G11710	Kac-YGL135W	Kac-C602240CA
OG5_127114	AFUA_1G11710	156	Kac-CNAG_02144	Kac-AFUA_1G11710	Kac-YGL135W	nK-C602240CA
OG5_127114	AFUA_1G11710	78	nK-CNAG_02144	Kac-AFUA_1G11710	nK-YGL135W	nK-C602240CA
OG5_127114	AFUA_1G11710	118	nK-CNAG_02144	Kac-AFUA_1G11710	Kac-YGL135W	nK-C602240CA
OG5_127114	AFUA_1G11710	130	nK-CNAG_02144	Kac-AFUA_1G11710	Kac-YGL135W	nK-C602240CA
OG5_127114	AFUA_1G11710	147	nK-CNAG_02144	Kac-AFUA_1G11710	Kac-YGL135W	nK-C602240CA
OG5_127114	AFUA_1G11710	214	Q-CNAG_02144	Kac-AFUA_1G11710	F-YGL135W	F-C602240CA
OG5_126696	AFUA_1G11730	36		Kac-AFUA_1G11730	Kac-YDL192W	Kac-C304950WA
OG5_159145	AFUA_1G11780	197		Kac-AFUA_1G11780
OG5_159145	AFUA_1G11780	66		Kac-AFUA_1G11780
OG5_127941	AFUA_1G11870	216		Kac-AFUA_1G11870	T-YHR024C
OG5_127198	AFUA_1G11940	253		Kac-AFUA_1G11940		V-C205000CA
[truncated: 14,231 more rows]
