# Supplementary material for: Fungal acetylome comparative analysis identifies an essential role of acetylation in human fungal pathogen virulence
Source: Commun Biol. 2019 May 1;2:154. doi: 10.1038/s42003-019-0419-1 (PMC6494858; doi:10.1038/s42003-019-0419-1)
Supplement: Supplementary file 4 — Supplementary Data 3 [file 42003_2019_419_MOESM4_ESM.xlsx]

## Sheet: Factors from acetylome data 
Supplementary Data 3. Literature information of characterized pathogenicity factors in C. neoformans, C. albicans and A. fumigatus identified in the transcriptome and acetylome.
Gene ID (identified in the acetylome data)	Gene name	Reference	Mutant phenotype
Afu1g01970	VELB	Chang P K, Scharfenstein L L, Li P, et al. Aspergillus flavus VelB acts distinctly from VeA in conidiation and may coordinate with FluG to modulate sclerotial production.[J]. Fungal Genetics & Biology, 2013, 58-59(5):71-79.	conidiation: decreased
Afu1g03550	ILV3B	Oliver J D, Kaye S J, Tuckwell D, et al. The Aspergillus fumigatus Dihydroxyacid Dehydratase Ilv3A/IlvC Is Required for Full Virulence[J]. Plos One, 2012, 7(9):e43559.	virulence: decreased (ilv3AΔilv3BΔ was more severely attenuated than the ilv3AΔ istrain alone)
Afu1g04190	PAB1	Wang D, Wang S, He D, et al. Deletion of afpab1 Causes Increased Sensitivity to Oxidative Stress and Hypovirulence in Aspergillus fumigatus.[J]. International Journal of Molecular Sciences, 2016, 17(11):1811.	virulence: decreased
Afu1g04450	SIDL	Blatzer M, Schrettl M, Sarg B, et al. SidL, an Aspergillus fumigatus transacetylase involved in biosynthesis of the siderophores ferricrocin and hydroxyferricrocin.[J]. Applied & Environmental Microbiology, 2011, 77(14):4959-66.	conidial germination: decreased rate conidiation: decreased cell size: decreased
Afu1g05800	MKK2	Dirr F, Echtenacher B, Heesemann J, et al. AfMkk2 is required for cell wall integrity signaling, adhesion, and full virulence of the human pathogen Aspergillus fumigatus[J]. International Journal of Medical Microbiology, 2010, 300(7): 496-502. Valiante V, Jain R, Heinekamp T, et al. The MpkA MAP kinase module regulates cell wall integrity signaling and pyomelanin formation in Aspergillus fumigatu…	virulence: decreased hyphal growth: abnormal adhesion: decreased cell lysis: increased
Afu1g06210	AGM1	Fang W, Du T, Raimi O G, et al. Genetic and structural validation of Aspergillus fumigatus N-acetylphosphoglucosamine mutase as an antifungal target[J]. Bioscience reports, 2013, 33(5): e00063.	AMG1 is an essential gene
Afu1g06900	CRZA	Soriani F M, Malavazi I, da Silva Ferreira M E, et al. Functional characterization of the Aspergillus fumigatus CRZ1 homologue, CrzA[J]. Molecular microbiology, 2008, 67(6): 1274-1291. Cramer R A, Perfect B Z, Pinchai N, et al. Calcineurin target CrzA regulates conidial germination, hyphal growth, and pathogenesis of Aspergillus fumigatus[J]. Eukaryotic cell, 2008, 7(7): 1085-1097.	virulence: decreased conidial germination: decreased conidiation: decreased hyphal growth: decreased
Afu1g07690	PMT2	Mouyna I, Kniemeyer O, Jank T, et al. Members of protein O-mannosyltransferase family in Aspergillus fumigatus differentially affect growth, morphogenesis and viability[J]. Molecular microbiology, 2010, 76(5): 1205-1221.	PMT2 is an essential gene
Afu1g09280	PTCB	Winkelströter L K, Bom V L P, Castro P A, et al. High osmolarity glycerol response PtcB phosphatase is important for Aspergillus fumigatus virulence[J]. Molecular microbiology, 2015, 96(1): 42-54.	virulence: decreased biofilm formation: decreased
Afu1g10390		Paul S, Diekema D, Moyerowley W S. Contributions of Aspergillus fumigatus ATP-binding cassette transporter proteins to drug resistance and virulence.[J]. Eukaryotic Cell, 2013, 12(12):1619.	virulence: decreased
Afu1g10940	SSKB	Castro P A, Chen C, Almeida R S C, et al. ChIP‐seq reveals a role for CrzA in the Aspergillus fumigatus high‐osmolarity glycerol response (HOG) signalling pathway[J]. Molecular microbiology, 2014, 94(3): 655-674.	virulence: decreased radial growth: decreased
Afu1g12250	RCFB	Kroll K, Pähtz V, Hillmann F, et al. Identification of Hypoxia-Inducible Target Genes of Aspergillus fumigatus by Transcriptome Analysis Reveals Cellular Respiration as an Important Contributor to Hypoxic Survival[J]. Eukaryotic Cell, 2014, 13(9):1241-1253.	conidiation: decreased during mild hypoxia cell growth:slight delay
Afu1g12940	SAKA	Du C, Sarfati J, Latge J P, et al. The role of the sakA (Hog1) and tcsB (s ln1) genes in the oxidant adaptation of Aspergillus fumigatus[J]. Medical mycology, 2006, 44(3): 211-218. Bruder Nascimento, Ariane Cristina Mendes de Oliveira, Dos Reis T F, De Castro P A, et al. Mitogen activated protein kinases SakAHOG1 and MpkC collaborate for Aspergillus fumigatus virulence[J]. Molecular Microbiology,…	vegetative growth: decreased virulence: decreased(mpkCΔsakAΔdouble mutants)
Afu1g13140	GPAA	Mah J H, Yu J H. Upstream and Downstream Regulation of Asexual Development in Aspergillus fumigatus[J]. Eukaryotic Cell, 2006, 5(10):1585.	colony size: decreased conidiation: decreased
Afu1g13280	PMI1	Fang W X, Yu X Y, Wang B, et al. Characterization of the Aspergillus fumigatus phosphomannose isomerase Pmi1 and its impact on cell wall synthesis and morphogenesis.[J]. Microbiology, 2009, 155(10):3281-3293.	conidial germination: abnormal
Afu1g14550	SOD3	Lambou K, Lamarre C, Beau R, et al. Functional analysis of the superoxide dismutase family in Aspergillus fumigatus.[J]. Molecular Microbiology, 2010, 75(4):910–923.	conidial germination: decreased rate conidiation: decreased (sod1Δ sod2Δ sod3Δ mutants)
Afu1g14560	MSDS	Li Y, Zhang L, Wang D, et al. Deletion of the msdS/AfmsdC gene induces abnormal polarity and septation in Aspergillus fumigatus[J]. Microbiology, 2008, 154(Pt 7):1960.	conidial germination: abnormal conidiation: decreased formation of anatomical structure: abnormal
Afu2g01170	GEL1	Mouyna I, Fontaine T, Vai M, et al. Glycosylphosphatidylinositol-anchored glucanosyltransferases play an active role in the biosynthesis of the fungal cell wall[J]. Journal of Biological Chemistry, 2000, 275(20): 14882-14889.	Gel1 plays a role in cell wall morphogenesis
Afu2g03030	PRP8	Rementeria A, Lópezmolina N, Ludwig A, et al. Genes and molecules involved in Aspergillus fumigatus virulence.[J]. Revista Iberoamericana De Micologia, 2005, 22(1):1-23.	maintain cellular viability
Afu2g03390	RPDA	Tribus M, Bauer I, Galehr J, et al. A novel motif in fungal class 1 histone deacetylases is essential for growth and development of Aspergillus[J]. Molecular biology of the cell, 2010, 21(2): 345-353.	RPDA is an essential gene
Afu2g03560	TCSC	Mccormick A, Jacobsen I D, Broniszewska M, et al. The Two-Component Sensor Kinase TcsC and Its Role in Stress Resistance of the Human-Pathogenic Mold, Aspergillus fumigatus[J]. Plos One, 2012, 7(6):e38262.	conidial germination: decreased rate hyperosmotic stress resistance: decreased
Afu2g03950	PHZA	Muszkieta L, de Jesus Carrion S, Robinet P, et al. The protein phosphatase PhzA of A. fumigatus is involved in oxidative stress tolerance and fungal virulence[J]. Fungal Genetics and Biology, 2014, 66: 79-85.	virulence: decreased conidiation: decreased
Afu2g04220	HMGA	Schmaler-Ripcke J, Sugareva V, Gebhardt P, et al. Production of pyomelanin, a second type of melanin, via the tyrosine degradation pathway in Aspergillus fumigatus[J]. Appl Environ Microbiol, 2009, 75(2):493-503.	conidiation: decreased
Afu2g05060	AOX	Magnani T, Soriani F M, Martins V P, et al. Silencing of mitochondrial alternative oxidase gene of Aspergillus fumigatus enhances reactive oxygen species production and killing of the fungus by macrophages[J]. Journal of Bioenergetics & Biomembranes, 2008, 40(6):631-636.	resistance to phagocytosis: decreased oxidative stress resistance: increased resistance to killing by host cells: decreased
Afu2g05340	GEL4	Gastebois A, Fontaine T, Latgé J P, et al. Notes: β(1-3)Glucanosyltransferase Gel4p Is Essential for Aspergillus fumigatus[J]. Eukaryotic Cell, 2010, 9(8):1294.	GEL4 is an essential gene
Afu2g05910	HXKA	Fleck C B, Brock M. Aspergillus fumigatus catalytic glucokinase and hexokinase: expression analysis and importance for germination, growth, and conidiation[J]. Eukaryotic cell, 2010, 9(7): 1120-1135.	conidial germination: delayed on glucose conidiation: delayed
Afu2g07680	SIDA	Chamilos G, Bignell E M, Schrettl M, et al. Exploring the concordance of Aspergillus fumigatus pathogenicity in mice and Toll-deficient flies[J]. Medical mycology, 2010, 48(3): 506-510. Schrettl M, Bignell E, Kragl C, et al. Siderophore biosynthesis but not reductive iron assimilation is essential for Aspergillus fumigatus virulence[J]. Journal of Experimental Medicine, 2004, 200(9): 1213-1219.	virulence: decreased conidiation: decreased protein activity: decreased
Afu2g08360	PYRG	D'Enfert C, Diaquin M, Delit A, et al. Attenuated virulence of uridine-uracil auxotrophs of Aspergillus fumigatus[J]. Infection and immunity, 1996, 64(10): 4401-4405.	virulence: decreased
Afu2g10270	TOR	Baldin C, Valiante V, Krüger T, et al. Comparative proteomics of a tor inducible Aspergillus fumigatus mutant reveals involvement of the Tor kinase in iron regulation[J]. Proteomics, 2015, 15(13): 2230-2243.	Tor is an essential gene
Afu2g12200	PKAC	Liebmann B, Müller M, Braun A, et al. The cyclic AMP-dependent protein kinase a network regulates development and virulence in Aspergillus fumigatus.[J]. Infection & Immunity, 2004, 72(9):5193-203. Fuller K K, Richie D L, Feng X, et al. Divergent Protein Kinase A isoforms co-ordinately regulate conidial germination, carbohydrate metabolism and virulence in Aspergillus fumigatus.[J]. Molecular Mic…	virulence: decreased vegetative growth: decreased rate conidiation: decreased conidial germination: decreased rate colony size: decreased
Afu2g13110	CYCA	Grahl N, Dinamarco T M, Willger S D, et al. Aspergillus fumigatus mitochondrial electron transport chain mediates oxidative stress homeostasis, hypoxia responses and fungal pathogenesis.[J]. Molecular Microbiology, 2012, 84(2):383-399.	virulence: decreased conidial germination: decreased colony size: decreased
Afu2g13430	CSMB	Jiménezortigosa C, Aimanianda V, Muszkieta L, et al. Chitin Synthases with a Myosin Motor-Like Domain Control the Resistance of Aspergillus fumigatus to Echinocandins[J]. Antimicrob Agents Chemother, 2012, 56(12):6121-6131.	colony size: decreased conidiation: decreased hyphal growth: abnormal
Afu2g13440	CHSE	Jiménezortigosa C, Aimanianda V, Muszkieta L, et al. Chitin Synthases with a Myosin Motor-Like Domain Control the Resistance of Aspergillus fumigatus to Echinocandins[J]. Antimicrob Agents Chemother, 2012, 56(12):6121-6131. Aufauvre-Brown A, Mellado E, Gow N A, et al. Aspergillus fumigatus chsE: a gene related to CHS3 of Saccharomyces cerevisiae and important for hyphal growth and conidiophore de…	hyphal growth: abnormal conidiation: decreased colony size: decreased
Afu2g14210	ILV3	Oliver J D, Kaye S J, Tuckwell D, et al. The Aspergillus fumigatus dihydroxyacid dehydratase Ilv3A/IlvC is required for full virulence[J]. PLoS One, 2012, 7(9): e43559.	virulence: decreased
Afu2g14680	FLBB	Xiao P, Shin K S, Wang T, et al. Aspergillus fumigatus flbB Encodes Two Basic Leucine Zipper Domain (bZIP) Proteins Required for Proper Asexual Development and Gliotoxin Production[J]. Eukaryotic Cell, 2010, 9(11):1711-1723.	viability: decreased vegetative growth: increased conidiation: decreased
Afu2g17550	AYG1	Jackson J C, Higgins L A, Lin X. Conidiation color mutants of Aspergillus fumigatus are highly pathogenic to the heterologous insect host Galleria mellonella[J]. PloS one, 2009, 4(1): e4224. Tsai H F, Fujii I, Watanabe A, et al. Pentaketide melanin biosynthesis in Aspergillus fumigatus requires chain-length shortening of a heptaketide precursor[J]. Journal of Biological Chemistry, 2001, 276(31):2…	virulence: increased colony color: abnormal
Afu2g17580	ARP1	Tsai H F, Washburn R G, Chang Y C, et al. Aspergillus fumigatus arp1 modulates conidial pigmentation and complement deposition.[J]. Molecular Microbiology, 1997, 26(1):175-183. Tsai H F, Wheeler M H, Chang Y C, et al. A developmentally regulated gene cluster involved in conidial pigment biosynthesis in Aspergillus fumigatus.[J]. Journal of Bacteriology, 1999, 181(20):6469-6477.	formation of anatomical structure: abnormal colony color: abnormal
Afu2g17600	PKSP	Tsai H F, Chang Y C, Washburn R G, et al. The Developmentally Regulated alb1 Gene ofAspergillus fumigatus: Its Role in Modulation of Conidial Morphology and Virulence[J]. Journal of bacteriology, 1998, 180(12): 3031-3038. Ben-Ami R, Lewis R E, Leventakos K, et al. Cutaneous model of invasive aspergillosis[J]. Antimicrobial agents and chemotherapy, 2010, 54(5): 1848-1854. Mouyna I, Henry C, Doerin…	virulence: decreased colony color: abnormal
Afu3g03420	SIDD	Slater J L, Gregson L, Denning D W, et al. Pathogenicity of Aspergillus fumigatus mutants assessed in Galleria mellonella matches that in mice[J]. Medical mycology, 2011, 49(Supplement_1): S107-S113. Chamilos G, Bignell E M, Schrettl M, et al. Exploring the concordance of Aspergillus fumigatus pathogenicity in mice and Toll-deficient flies[J]. Medical mycology, 2010, 48(3): 506-510.	virulence: decreased
Afu3g05650	ORLA	Puttikamonkul S, Willger S D, Grahl N, et al. Trehalose 6‐phosphate phosphatase is required for cell wall integrity and fungal virulence but not trehalose biosynthesis in the human fungal pathogen Aspergillus fumigatus[J]. Molecular microbiology, 2010, 77(4): 891-911.	virulence: decreased conidiation: decreased hyphal growth: abnormal
Afu3g10000	PKAR	Zhao W, Panepinto J C, Fortwendel J R, et al. Deletion of the regulatory subunit of protein kinase A in Aspergillus fumigatus alters morphology, sensitivity to oxidative damage, and virulence[J]. Infection and immunity, 2006, 74(8): 4865-4874. Fuller K K, Zhao W, Askew D S, et al. Deletion of the protein kinase A regulatory subunit leads to deregulation of mitochondrial activation and nuclear dup…	virulence: decreased cell size: increased colony color: abnormal colony size: decreased conidial germination: delayed conidiation: decreased hyphal growth: abnormal
Afu3g11080	BCK1	Valiante V, Jain R, Heinekamp T, et al. The MpkA MAP kinase module regulates cell wall integrity signaling and pyomelanin formation in Aspergillus fumigatus[J]. Fungal Genetics & Biology, 2009, 46(12):909.	colony size: decreased hyphal growth: abnormal protein activity: decreased
Afu3g11970	PACC	Bertuzzi M, Schrettl M, Alcazar-Fuoli L, et al. The pH-responsive PacC transcription factor of Aspergillus fumigatus governs epithelial entry and tissue invasion during pulmonary aspergillosis[J]. PLoS pathogens, 2014, 10(10): e1004413.	virulence: decreased
Afu3g12120	PPOC	Dagenais T R T, Chung D W, Giles S S, et al. Defects in conidiophore development and conidium-macrophage interactions in a dioxygenase mutant of Aspergillus fumigatus[J]. Infection and immunity, 2008, 76(7): 3214-3220.	cell shape: abnormal conidial germination: abnormal conidiation: decreased
Afu3g12690	GLFA	Schmalhorst P S, Krappmann S, Vervecken W, et al. Contribution of galactofuranose to the virulence of the opportunistic pathogen Aspergillus fumigatus[J]. Eukaryotic Cell, 2008, 7(8): 1268-1277. Lamarre C, Beau R, Balloy V, et al. Galactofuranose attenuates cellular adhesion of Aspergillus fumigatus.[J]. Cellular Microbiology, 2010, 11(11):1612-1623.	virulence: decreased adhesion: increased colony size: decreased hyphal growth: abnormal
Afu3g13490	YVC1	Castro P A D, Chiaratto J, Winkelströter L K, et al. The Involvement of the Mid1/Cch1/Yvc1 Calcium Channels in Aspergillus fumigatus Virulence[J]. Plos One, 2014, 9(8):e103957.	virulence: decreased
Afu3g14420	CHSG	Mellado E, Dubreucq G, Mol P, et al. Cell wall biogenesis in a double chitin synthase mutant ( chs G − / chs E − ) of Aspergillus fumigatus[J]. Fungal Genetics & Biology, 2003, 38(1):98-109. Mellado E, Aufauvre-Brown A, Gow N A R, et al. The Aspergillus fumigatus chsC and chsG genes encode Class III chitin synthases with different functions[J]. Molecular Microbiology, 1996, 20(3):667-679.	colony size: decreased conidiation: decreased hyphal growth: abnormal virulence: decreased
Afu4g03460	SRBB	Chung D, Barker B M, Carey C C, et al. ChIP-seq and in vivo transcriptome analyses of the Aspergillus fumigatus SREBP SrbA reveals a new regulator of the fungal hypoxia response and virulence[J]. PLoS pathogens, 2014, 10(11): e1004487.	virulence: decreased vegetative growth: decreased rate
Afu4g04810	SRGA	Powers-Fletcher M V, Feng X, Krishnan K, et al. Deletion of the sec4 homolog srgA from Aspergillus fumigatus is associated with an impaired stress response, attenuated virulence and phenotypic heterogeneity[J]. PloS one, 2013, 8(6): e66741.	virulence: decreased conidiation: decreased
Afu4g08820	RICA	Kwon N J, Park H S, Jung S, et al. The putative guanine nucleotide exchange factor RicA mediates upstream signaling for growth and development in Aspergillus.[J]. Eukaryotic Cell, 2012, 11(11):1399-1412.	vegetative growth: decreased rate formation of anatomical structure: absent
Afu4g09710	ROSA	Soukup A A, Farnoodian M, Berthier E, et al. NosA, a transcription factor important in Aspergillus fumigatus stress and developmental response, rescues the germination defect of a laeA deletion[J]. Fungal genetics and biology, 2012, 49(11): 857-865.	virulence: increased conidial germination: increased rate vegetative growth: increased rate
Afu4g10460	HCSA	Schöbel F, Jacobsen I D, Brock M. Evaluation of lysine biosynthesis as an antifungal drug target: biochemical characterization of Aspergillus fumigatus homocitrate synthase and virulence studies[J]. Eukaryotic cell, 2010, 9(6): 878-893. Jacobsen I D, Große K, Slesiona S, et al. Embryonated eggs as an alternative infection model to investigate Aspergillus fumigatus virulence[J]. Infection and immu…	virulence: decreased
Afu4g10700	DSCC	Willger S D, Cornish E J, Chung D, et al. Dsc orthologs are required for hypoxia adaptation, triazole drug responses, and fungal virulence in Aspergillus fumigatus[J]. Eukaryotic cell, 2012, 11(12): 1557-1567.	virulence: decreased
Afu4g11250	CAFA	Han K H, Chun Y H, De Castro Pimentel Figueiredo B, et al. The conserved and divergent roles of carbonic anhydrases in the filamentous fungi Aspergillus fumigatus and Aspergillus nidulans[J]. Molecular microbiology, 2010, 75(6): 1372-1388.	conidiation: decreased
Afu4g11510	SRB1	Jiang H, Ouyang H, Zhou H, et al. GDP-mannose pyrophosphorylase is essential for cell wall integrity, morphogenesis and viability of Aspergillus fumigatus[J]. Microbiology, 2008, 154(Pt 9):2730.	colony size: decreased conidiation: decreased
Afu4g12850	CLXA	Zhang S, Zheng H, Chen Q, et al. The Lectin Chaperone Calnexin Is Involved in the Endoplasmic Reticulum Stress Response by Regulating Ca2+ Homeostasis in Aspergillus nidulans[J]. Applied & Environmental Microbiology, 2017, 83(15). Powersfletcher M V, Jambunathan K, Brewer J L, et al. Impact of the Lectin Chaperone Calnexin on the Stress Response, Virulence and Proteolytic Secretome of the Fungal …	hyphal growth: reduced conidium formation: reduced
Afu4g12970	KEXB	Wang J, Zhou H, Lu H, et al. Kexin-like endoprotease KexB is required for N-glycan processing, morphogenesis and virulence in Aspergillus fumigatus[J]. Fungal Genetics and Biology, 2015, 76: 57-69.	virulence: decreased conidiation: decreased vegetative growth: decreased rate
Afu4g13170	CPCB	Cai Z, Chai Y, Zhang C, et al. The Gβ-like protein CpcB is required for hyphal growth, conidiophore morphology and pathogenicity in Aspergillus fumigatus[J]. Fungal Genetics and Biology, 2015, 81: 120-131.	virulence: decreased conidiation: decreased vegetative growth: decreased rate
Afu4g13720	MPKA	Valiante V, Heinekamp T, Jain R, et al. The mitogen-activated protein kinase MpkA of Aspergillus fumigatus regulates cell wall signaling and oxidative stress response[J]. Fungal Genetics and Biology, 2008, 45(5): 618-627. Valiante V, Jain R, Heinekamp T, et al. The MpkA MAP kinase module regulates cell wall integrity signaling and pyomelanin formation in Aspergillus fumigatus[J]. Fungal Genetics …	virulence: decreased colony size: decreased hyphal growth: abnormal protein activity: decreased
Afu5g03080	ASPC	Vargasmuñiz J M, Renshaw H, Richards A D, et al. The Aspergillus fumigatus Septins Play Pleiotropic Roles in Septation, Conidiation, and Cell Wall Stress, but are Dispensable for Virulence[J]. Fungal Genetics & Biology, 2015, 81:41-51.	virulence: increased conidiation: decreased length of apical compartment:increase integrity of cell wall:decreased
Afu5g04170	HSP90	Lamoth F, Juvvadi P R, Fortwendel J R, et al. Heat Shock Protein 90 Is Required for Conidiation and Cell Wall Integrity in Aspergillus fumigatus[J]. Eukaryotic Cell, 2012, 11(11):1324.	colony size: decreased conidial germination: decreased conidiation: decreased
Afu5g08540	ASPA	Vargas-Muñiz J M, Renshaw H, Richards A D, et al. The Aspergillus fumigatus septins play pleiotropic roles in septation, conidiation, and cell wall stress, but are dispensable for virulence.[J]. Fungal Genetics & Biology, 2015, 81:41-51.	virulence: increased conidiation: decreased length of apical compartment:increase
Afu5g08550	ROM2	Samantaray S, Neubauer M, Helmschrott C, et al. Role of the Guanine Nucleotide Exchange Factor Rom2 in Cell Wall Integrity Maintenance of Aspergillus fumigatus[J]. Eukaryotic Cell, 2013, 12(2):288-298.	hyphal growth: abnormal conidiation: absent conidial germination: abnormal colony size: decreased
Afu5g08830	HEXA	Beck J, Echtenacher B, Ebel F. Woronin bodies, their impact on stress resistance and virulence of the pathogenic mould Aspergillus fumigatus and their anchoring at the septal pore of filamentous Ascomycota[J]. Molecular Microbiology, 2013, 89(5):857-71.	integrity of cell wall and membrane:decreased virulence: decreased
Afu5g08890	LYSF	Liebmann B, Mühleisen T W, Müller M, et al. Deletion of the Aspergillus fumigatus lysine biosynthesis gene lysF encoding homoaconitase leads to attenuated virulence in a low-dose mouse infection model of invasive aspergillosis[J]. Archives of microbiology, 2004, 181(5): 378-383.	virulence: decreased
Afu5g09210	ALP2	Reichard U, Cole G T, Hill T W, et al. Molecular characterization and influence on fungal development of ALP2, a novel serine proteinase from Aspergillus fumigatus[J]. International Journal of Medical Microbiology, 2000, 290(6):549.	conidiation: decreased vegetative growth: decreased rate
Afu5g10780	UGE5	Lee M J, Gravelat F N, Cerone R P, et al. Overlapping and Distinct Roles of Aspergillus fumigatus UDP-glucose 4-Epimerases in Galactose Metabolism and the Synthesis of Galactose-containing Cell Wall Polysaccharides[J]. Journal of Biological Chemistry, 2014, 289(3):1243-1256.	adherence:increased(to A549 epithelial cells)
Afu5g11230	RASA	Fortwendel J R, Juvvadi P R, Rogg L E, et al. Plasma membrane localization is required for RasA-mediated polarized morphogenesis and virulence of Aspergillus fumigatus[J]. Eukaryotic cell, 2012, 11(8): 966-977.	virulence: decreased cell lysis: increased colony color: abnormal colony size: decreased conidial germination: decreased rate conidiation: decreased hyphal growth: abnormal
Afu5g11970	PKCA	Rocha M C, Godoy K F D, Castro P A D, et al. The Aspergillus fumigatus pkcAG579R Mutant Is Defective in the Activation of the Cell Wall Integrity Pathway but Is Dispensable for Virulence in a Neutropenic Mouse Infection Model[J]. PLOS ONE, 2015, 10(8):e0135195.	vegetative growth: decreased rate
Afu5g12210	SFAD	Shin KS, Kwon NJYu JH. Gbetagamma-mediated growth and developmental control in Aspergillus fumigatus.[J]. Current Genetics, 2009, 55(6):631-641.	vegetative growth: delayed conidiation: increased colony size: decreased
Afu6g02120	GFSA	Komachi Y, Hatakeyama S, Motomatsu H, et al. GfsA encodes a novel galactofuranosyltransferase involved in biosynthesis of galactofuranose antigen of O-glycan in Aspergillus nidulans and Aspergillus fumigatus.[J]. Molecular Microbiology, 2013, 90(5):1054-1073.	colony size: decreased conidiation: decreased
Afu6g02230	GLKA	Fleck C B, Brock M. Aspergillus fumigatus catalytic glucokinase and hexokinase: expression analysis and importance for germination, growth, and conidiation.[J]. Eukaryotic Cell, 2010, 9(9):1120-1135.	conidial germination: delayed
Afu6g02910	ARGEF	Beckmann N, Schafferer L, Schrettl M, et al. Characterization of the link between ornithine, arginine, polyamine and siderophore metabolism in Aspergillus fumigatus[J]. PloS one, 2013, 8(6): e67426.	virulence: decreased
Afu6g03590	MCSA	Ibrahim‐Granet O, Dubourdeau M, Latgé J P, et al. Methylcitrate synthase from Aspergillus fumigatus is essential for manifestation of invasive aspergillosis[J]. Cellular microbiology, 2008, 10(1): 134-148. Maerker C, Rohde M, Brakhage A A, et al. Methylcitrate synthase from Aspergillus fumigatus. Propionyl-CoA affects polyketide synthesis, growth and morphology of conidia[J]. Febs Journal, 2010, …	virulence: decreased colony color: abnormal
Afu6g06900	RHO1	Dichtl K, Helmschrott C, Dirr F, et al. Deciphering cell wall integrity signalling in Aspergillus fumigatus: identification and functional characterization of cell wall stress sensors and relevant Rho GTPases[J]. Molecular microbiology, 2012, 83(3): 506-519.	RHO1 is an essential gene
Afu6g09930	YAP1	Jr S M L, Vareechon C, Cowden S, et al. Fungal antioxidant pathways promote survival against neutrophils during infection[J]. Journal of Clinical Investigation, 2012, 122(7):2482. Qiao J, Liu W, Li R. Truncated Afyap1 attenuates antifungal susceptibility of Aspergillus fumigatus to voriconazole and confers adaptation of the fungus to oxidative stress.[J]. Mycopathologia, 2010, 170(3):155.	resistance to killing by host cells: decreased oxidative stress resistance: increased
Afu6g11390	GEL2	Mouyna I, Morelle W, Vai M, et al. Deletion of GEL2 encoding for a β (1–3) glucanosyltransferase affects morphogenesis and virulence in Aspergillus fumigatus[J]. Molecular microbiology, 2005, 56(6): 1675-1688.	virulence: decreased cell wall morphology: abnormal
Afu6g12400	FKS1	Firon A, Beauvais A, Latgé J P, et al. Characterization of essential genes by parasexual genetics in the human fungal pathogen Aspergillus fumigatus: impact of genomic rearrangements associated with electroporation of DNA[J]. Genetics, 2002, 161(3): 1077-1087.	FKS1 is an essential gene
Afu6g12950	TPSA	Fillinger S, Chaveroche M K, Van D P, et al. Trehalose is required for the acquisition of tolerance to a variety of stresses in the filamentous fungus Aspergillus nidulans[J]. Microbiology, 2001, 147(Pt 7):1851. Albader N, Vanier G, Liu H, et al. Role of Trehalose Biosynthesis in Aspergillus fumigatus Development, Stress Response, and Virulence[J]. Infection & Immunity, 2010, 78(7):3007-3018.	conidia:rapid loss of viability virulence:increased(tpsAΔ tpsBΔ double mutants)
Afu6g13300	RAN	Carr P D, Tuckwell D, Hey P M, et al. The transposon impala is activated by low temperatures: use of a controlled transposition system to identify genes critical for viability of Aspergillus fumigatus[J]. Eukaryotic cell, 2010, 9(3): 438-448.	RAN is an essential gene
Afu7g05370	ASPB	Vargasmuñiz J M, Renshaw H, Richards A D, et al. The Aspergillus fumigatus Septins Play Pleiotropic Roles in Septation, Conidiation, and Cell Wall Stress, but are Dispensable for Virulence[J]. Fungal Genetics & Biology, 2015, 81:41-51.	conidiation: decreased integrity of cell wall:decreased virulence:increased (in Galleria mellonella) length of apical compartment:increase
Afu8g00420	FUMR	Dhingra S, et al. (2013) The fumagillin gene cluster, an example of hundreds of genes under veA control in Aspergillus fumigatus. PLoS One 8(10):e77147	fumagillin production: absent
Afu8g01670	CAT2	Ben-Ami R, Lewis R E, Leventakos K, et al. Cutaneous model of invasive aspergillosis[J]. Antimicrobial agents and chemotherapy, 2010, 54(5): 1848-1854.	virulence: decreased hyphal growth: abnormal
Afu8g04500	PMT4	Mouyna I, Kniemeyer O, Jank T, et al. Members of protein O-mannosyltransferase family in Aspergillus fumigatus differentially affect growth, morphogenesis and viability.[J]. Molecular Microbiology, 2010, 76(5):1205-1221.	colony size: decreased conidial germination: delayed conidiation: decreased hyphal growth: abnormal
C1_00060W_A	TUP1	Villar C C, Kashleva H, Dongari‐Bagtzoglou A. Role of Candida albicans polymorphism in interactions with oral epithelial cells[J]. Oral microbiology and immunology, 2004, 19(4): 262-269. Park Y N, Morschhäuser J. Candida albicans MTLα tup1Δ mutants can reversibly switch to mating‐competent, filamentous growth forms[J]. Molecular Microbiology, 2010, 58(5):1288-1302. Braun B R, Johnson A D. Control…	adhesion: decreased cell shape: abnormal cell wall morphology: abnormal colony appearance: abnormal filamentous growth: abnormal invasive growth: increased vegetative growth: decreased rate virulence: decreased
C1_00080C_A	RCA1	Homann O R, Dea J, Noble S M, et al. A phenotypic profile of the Candida albicans regulatory network[J]. PLoS genetics, 2009, 5(12): e1000783. Cottier F, Raymond M, Kurzai O, et al. The bZIP transcription factor Rca1p is a central regulator of a novel CO2 sensing pathway in yeast[J]. PLoS pathogens, 2012, 8(1): e1002485. Homann O R, Dea J, Noble S M, et al. A phenotypic profile of the Candida alb…	colony appearance: abnormal filamentous growth: decreased invasive growth: increased
C1_00180W_A	RPL16A	Uhl M A, Biery M, Craig N, et al. Haploinsufficiency‐based large‐scale forward genetic analysis of filamentous growth in the diploid human fungal pathogen C. albicans[J]. The EMBO journal, 2003, 22(11): 2668-2678.	filamentous growth: decreased
C1_00490C_A	TTR1	Chaves G M, Bates S, Maccallum D M, et al. Candida albicans GRX2, encoding a putative glutaredoxin, is required for virulence in a murine model[J]. Genet Mol Res, 2007, 6(4): 1051-1063. Chaillot J, Cook M A, Corbeil J, et al. Genome-Wide Screen for Haploinsufficient Cell Size Genes in the Opportunistic YeastCandida albicans:[J]. G3: Genes|Genomes|Genetics, 2017, 7(2):355-360.	virulence: decreased cell size: decreased
C1_01060W_A	MBF1	Amorim-Vaz S, Delarze E, Ischer F, et al. Examining the virulence of Candida albicans transcription factor mutants using Galleria mellonella and mouse infection models[J]. Frontiers in microbiology, 2015, 6: 367. Chaillot J, Cook M A, Corbeil J, et al. Genome-Wide Screen for Haploinsufficient Cell Size Genes in the Opportunistic YeastCandida albicans:[J]. G3: Genes|Genomes|Genetics, 2017, 7(2):35…	virulence: decreased cell size: decreased
C1_01110C_A	ZPR1	Chaillot J, Cook M A, Corbeil J, et al. Genome-Wide Screen for Haploinsufficient Cell Size Genes in the Opportunistic Yeast Candida albicans[J]. G3: Genes|Genomes|Genetics, 2017, 7(2):355-360.	cell size: increased
C1_01170C_A	ZCF17	Vandeputte P, Ischer F, Sanglard D, et al. In vivo systematic analysis of Candida albicans Zn2-Cys6 transcription factors mutants for mice organ colonization[J]. PloS one, 2011, 6(10): e26962. Oh J, Fung E, Schlecht U, et al. Gene annotation and drug target discovery in Candida albicans with a tagged transposon mutant collection[J]. PLoS pathogens, 2010, 6(10): e1001140.	hyphal growth: increased invasive growth: decreased
C1_01520C_A	SOD2	Chaillot J, Cook M A, Corbeil J, et al. Genome-Wide Screen for Haploinsufficient Cell Size Genes in the Opportunistic Yeast Candida albicans[J]. G3: Genes|Genomes|Genetics, 2017, 7(2):355-360.	cell size: decreased
C1_01740W_A	CTN1	Chaillot J, Cook M A, Corbeil J, et al. Genome-Wide Screen for Haploinsufficient Cell Size Genes in the Opportunistic Yeast Candida albicans[J]. G3: Genes|Genomes|Genetics, 2017, 7(2):355-360.	cell size: increased
C1_01910W_A		Chaillot J, Cook M A, Corbeil J, et al. Genome-Wide Screen for Haploinsufficient Cell Size Genes in the Opportunistic Yeast Candida albicans[J]. G3: Genes|Genomes|Genetics, 2017, 7(2):355-360.	cell size: increased
C1_02130C_A	GAL1	Dalal C K, Zuleta I A, Mitchell K F, et al. Transcriptional rewiring over evolutionary timescales changes quantitative and qualitative properties of gene expression[J]. Elife, 2016, 5.	virulence: decreased
C1_02420C_A	GSC1	Becker J M, Kauffman S J, Hauser M, et al. Pathway analysis of Candida albicans survival and virulence determinants in a murine infection model[J]. Proceedings of the National Academy of Sciences, 2010, 107(51): 22044-22049.	virulence: decreased adhesion: increased biofilm formation: increased
C1_02460W_A	RPL10	Oh J, Fung E, Schlecht U, et al. Gene annotation and drug target discovery in Candida albicans with a tagged transposon mutant collection[J]. PLoS pathogens, 2010, 6(10): e1001140.	haploinsufficient
C1_02620C_A	HOM6	Becker J M, Kauffman S J, Hauser M, et al. Pathway analysis of Candida albicans survival and virulence determinants in a murine infection model[J]. Proceedings of the National Academy of Sciences, 2010, 107(51): 22044-22049.	virulence: decreased
C1_02710W_A	FRS2	Chaillot J, Cook M A, Corbeil J, et al. Genome-wide screen for haploinsufficient cell size genes in the opportunistic yeast Candida albicans[J]. G3: Genes, Genomes, Genetics, 2017, 7(2): 355-360.	cell size: decreased
C1_02790W_A	TIF34	Oh J, Fung E, Schlecht U, et al. Gene annotation and drug target discovery in Candida albicans with a tagged transposon mutant collection[J]. PLoS pathogens, 2010, 6(10): e1001140.	haploinsufficient
C1_02880C_A	MIA40	Chaillot J, Cook M A, Corbeil J, et al. Genome-Wide Screen for Haploinsufficient Cell Size Genes in the Opportunistic Yeast Candida albicans[J]. G3: Genes|Genomes|Genetics, 2017, 7(2):355-360.	cell size: decreased
C1_02920W_A	CDC73	Chaillot J, Cook M A, Corbeil J, et al. Genome-Wide Screen for Haploinsufficient Cell Size Genes in the Opportunistic Yeast Candida albicans[J]. G3: Genes|Genomes|Genetics, 2017, 7(2):355-360.	cell size: decreased
C1_03020C_A	RPL13	Chaillot J, Cook M A, Corbeil J, et al. Genome-Wide Screen for Haploinsufficient Cell Size Genes in the Opportunistic Yeast Candida albicans[J]. G3: Genes|Genomes|Genetics, 2017, 7(2):355-360.	cell size: decreased
C1_03090W_A	RPS1	Oh J, Fung E, Schlecht U, et al. Gene annotation and drug target discovery in Candida albicans with a tagged transposon mutant collection[J]. PLoS pathogens, 2010, 6(10): e1001140.	haploinsufficient
C1_03110W_A	RPL6	Uhl M A, Biery M, Craig N, et al. Haploinsufficiency‐based large‐scale forward genetic analysis of filamentous growth in the diploid human fungal pathogen C. albicans[J]. The EMBO journal, 2003, 22(11): 2668-2678.	filamentous growth: increased
C1_03190C_A	ECM33	Martinezlopez R, Park H, Myers C L, et al. Candida albicans Ecm33p Is Important for Normal Cell Wall Architecture and Interactions with Host Cells[J]. Eukaryotic Cell, 2006, 5(1):140-147. Rouabhia M, Semlali A, Chandra J, et al. Disruption of the ECM33 Gene in Candida albicans Prevents Biofilm Formation, Engineered Human Oral Mucosa Tissue Damage and Gingival Cell Necrosis/Apoptosis[J]. Mediators…	virulence: decreased adhesion: decreased biofilm formation: decreased cell size: increased vegetative growth: decreased rate cell wall morphology: abnormal
C1_03210C_A	CDC12	Li L, Zhang C, Konopka J B. A C. albicans temperature-sensitive cdc12-6 mutant identifies roles for septins in selection of sites of germ tube formation and hyphal morphogenesis[J]. Eukaryotic cell, 2012: EC. 00216-12.	bud morphology: abnormal filamentous growth: abnormal
C1_03220C_A	BMH1	Cognetti D, Davis D, Sturtevant J. The Candida albicans 14‐3‐3 gene, BMH1, is essential for growth[J]. Yeast, 2002, 19(1): 55-67.	BMH1 is essential for growth
C1_03290W_A	NGG1	Becker J M, Kauffman S J, Hauser M, et al. Pathway analysis of Candida albicans survival and virulence determinants in a murine infection model[J]. Proceedings of the National Academy of Sciences, 2010, 107(51): 22044-22049. Chaillot J, Cook M A, Corbeil J, et al. Genome-Wide Screen for Haploinsufficient Cell Size Genes in the Opportunistic YeastCandida albicans:[J]. G3: Genes|Genomes|Genetics, 2…	virulence: decreased cell size: decreased
C1_03370W_A		Chaillot J, Cook M A, Corbeil J, et al. Genome-Wide Screen for Haploinsufficient Cell Size Genes in the Opportunistic Yeast Candida albicans[J]. G3: Genes|Genomes|Genetics, 2017, 7(2):355-360.	cell size: increased
C1_03380W_A	TPS2	Van Dijck P, De Rop L, Szlufcik K, et al. Disruption of the Candida albicans TPS2 gene encoding trehalose-6-phosphate phosphatase decreases infectivity without affecting hypha formation[J]. Infection and immunity, 2002, 70(4): 1772-1782. Zaragoza O, De V C, Pontón J, et al. Disruption in Candida albicans of the TPS2 gene encoding trehalose-6-phosphate phosphatase affects cell integrity and decrea…	virulence: decreased hyphal growth: abnormal
C1_03740W_A	WAR1	Finkel J S, Xu W, Huang D, et al. Portrait of Candida albicans adherence regulators[J]. PLoS pathogens, 2012, 8(2): e1002525.	adhesion: decreased
C1_03770W_A	SKO1	Alonso-Monge R, Román E, Arana D M, et al. The Sko1 protein represses the yeast-to-hypha transition and regulates the oxidative stress response in Candida albicans[J]. Fungal Genetics and Biology, 2010, 47(7): 587-601.	filamentous growth: increased
C1_03780C_A	HMG1	Becker J M, Kauffman S J, Hauser M, et al. Pathway analysis of Candida albicans survival and virulence determinants in a murine infection model[J]. Proceedings of the National Academy of Sciences, 2010, 107(51): 22044-22049.	virulence: decreased
C1_04020C_A	CSH1	Singleton D R, Fidel Jr P L, Wozniak K L, et al. Contribution of cell surface hydrophobicity protein 1 (Csh1p) to virulence of hydrophobic Candida albicans serotype A cells[J]. FEMS microbiology letters, 2005, 244(2): 373-377.	virulence: decreased
C1_04040C_A		Becker J M, Kauffman S J, Hauser M, et al. Pathway analysis of Candida albicans survival and virulence determinants in a murine infection model[J]. Proceedings of the National Academy of Sciences, 2010, 107(51): 22044-22049.	virulence: decreased
C1_04090C_A		Noble S M, French S, Kohn L A, et al. Systematic screens of a Candida albicans homozygous deletion library decouple morphogenetic switching and pathogenicity[J]. Nature genetics, 2010, 42(7): 590.	colony appearance: abnormal vegetative growth: decreased rate
C1_04130W_A	ERB1	Becker J M, Kauffman S J, Hauser M, et al. Pathway analysis of Candida albicans survival and virulence determinants in a murine infection model[J]. Proceedings of the National Academy of Sciences, 2010, 107(51): 22044-22049. Chaillot J, Cook M A, Corbeil J, et al. Genome-Wide Screen for Haploinsufficient Cell Size Genes in the Opportunistic YeastCandida albicans:[J]. G3: Genes|Genomes|Genetics, 2…	virulence: decreased cell size: decreased
C1_04290C_A	ACS2	Carman A J, Vylkova S, Lorenz M C. Role of acetyl coenzyme A synthesis and breakdown in alternative carbon source utilization in Candida albicans[J]. Eukaryotic Cell, 2008, 7(10): 1733-1741.	ACS2 is an essential gene
C1_04410C_A	ESS1	Li Z, Li H, Devasahayam G, et al. The structure of the Candida albicans Ess1 prolyl isomerase reveals a well-ordered linker that restricts domain mobility[J]. Biochemistry, 2005, 44(16): 6180-6189. Devasahayam G, Chaturvedi VHanes S D. The Ess1 Prolyl Isomerase Is Required for Growth and Morphogenetic Switching in Candida albicans[J]. Genetics, 2002, 160(1):37-48.	virulence: decreased filamentous growth: absent germ tube formation: decreased
C1_04500W_A	ICL1	Lorenz M C, Fink G R. The glyoxylate cycle is required for fungal virulence[J]. Nature, 2001, 412(6842): 83.	irulence: decreased
C1_04610W_A	ATP1	Li S X, Song Y J, Zhang Y S, et al. Mitochondrial Complex V α Subunit Is Critical for Candida albicans Pathogenicity through Modulating Multiple Virulence Properties[J]. Frontiers in microbiology, 2017, 8: 285.	virulence: decreased adhesion: decreased biofilm formation: decreased filamentous growth: decreased
C1_04660W_A	DUR1	Navarathna D H, Lionakis M S, Lizak M J, et al. Urea amidolyase (DUR1, 2) contributes to virulence and kidney pathogenesis of Candida albicans[J]. PLoS One, 2012, 7(10): e48475. Ghosh S, ‡ David D. Roberts, Cooper J T, et al. Arginine-Induced Germ Tube Formation in Candida albicans, Is Essential for Escape from Murine Macrophage Line RAW 264.7, †[J]. Infection & Immunity, 2009, 77(4):1596-1605.	germ tube formation: absent virulence: decreased
C1_04890W_A	YBN5	Lee J A, Robbins N, Xie J L, et al. Functional genomic analysis of candida albicans adherence reveals a key role for the arp2/3 complex in cell wall remodelling and biofilm formation[J]. PLoS genetics, 2016, 12(11): e1006452.	adhesion: decreased
C1_05050C_A	RRP6	Oh J, Fung E, Schlecht U, et al. Gene annotation and drug target discovery in Candida albicans with a tagged transposon mutant collection[J]. PLoS pathogens, 2010, 6(10): e1001140.	haploinsufficient invasive growth: decreased
C1_05070C_A	GPI7	Plaine A, Yáñez A, Murciano C, et al. Enhanced proinflammatory response to the Candida albicans gpi7 null mutant by murine cells[J]. Microbes and infection, 2008, 10(4): 382-389. Richard M, De G P, Courtin O, et al. GPI7 affects cell-wall protein anchorage in Saccharomyces cerevisiae and Candida albicans.[J]. Microbiology, 2002, 148(7):2125-33. Mathias R, Stella I O, Fran?Oise D, et al. Complete …	virulence: decreased cell wall morphology: abnormal hyphal growth: absent
C1_05110C_A	ARO4	Chaillot J, Cook M A, Corbeil J, et al. Genome-Wide Screen for Haploinsufficient Cell Size Genes in the Opportunistic Yeast Candida albicans[J]. G3: Genes|Genomes|Genetics, 2017, 7(2):355-360.	cell size: increased
C1_05300C_A	PRD1	Oh J, Fung E, Schlecht U, et al. Gene annotation and drug target discovery in Candida albicans with a tagged transposon mutant collection[J]. PLoS pathogens, 2010, 6(10): e1001140.	haploinsufficient
C1_06020W_A	RGD1	Ness F, Prouzetmauleon V, Vieillemard A, et al. The Candida albicans Rgd1 is a RhoGAP protein involved in the control of filamentous growth.[J]. Fungal Genetics & Biology, 2010, 47(12):1001-1011.	filamentous growth: increased hyphal growth: increased invasive growth: increased
C1_06080C_A	ARC35	Becker J M, Kauffman S J, Hauser M, et al. Pathway analysis of Candida albicans survival and virulence determinants in a murine infection model[J]. Proce	virulence: decreased
C1_06100C_A	MSI3	Nagao J, Cho T, Uno J, et al. Candida albicans Msi3p, a homolog of the Saccharomyces cerevisiae Sse1p of the Hsp70 family, is involved in cell growth and fluconazole tolerance[J]. FEMS yeast research, 2012, 12(6): 728-737. Chaillot J, Cook M A, Corbeil J, et al. Genome-Wide Screen for Haploinsufficient Cell Size Genes in the Opportunistic YeastCandida albicans:[J]. G3: Genes|Genomes|Genetics, 201…	virulence: decreased cell size: increased
C1_06270W_A		Chaillot J, Cook M A, Corbeil J, et al. Genome-wide screen for haploinsufficient cell size genes in the A1:K4706 yeast Candida albicans[J]. G3: Genes, Genomes, Genetics, 2016: g3. 116.037986.	cell size: increased
C1_06280C_A	UME6	Banerjee M, Thompson D S, Lazzell A, et al. UME6, a novel filament-specific regulator of Candida albicans hyphal extension and virulence[J]. Molecular biology of the cell, 2008, 19(4): 1354-1365. Uppuluri P, Chaturvedi A K, Srinivasan A, et al. Dispersion as an important step in the Candida albicans biofilm developmental cycle.[J]. Plos Pathogens, 2010, 6(3):e1000828. Zeidler U, Lettner T, Lassni…	virulence: decreased biofilm formation: abnormal filamentous growth: abnormal hyphal growth: decreased
C1_06410W_A		Chaillot J, Cook M A, Corbeil J, et al. Genome-wide screen for haploinsufficient cell size genes in the A1:K4706 yeast Candida albicans[J]. G3: Genes, Genomes, Genetics, 2016: g3. 116.037986.	cell size: decreased
C1_06590C_A		Chaillot J, Cook M A, Corbeil J, et al. Genome-wide screen for haploinsufficient cell size genes in the A1:K4706 yeast Candida albicans[J]. G3: Genes, Genomes, Genetics, 2016: g3. 116.037986. Oh J, Fung E, Schlecht U, et al. Gene annotation and drug target discovery in Candida albicans with a tagged transposon mutant collection.[J]. Plos Pathogens, 2010, 6(10):e1001140.	cell size: decreased invasive growth: decreased
C1_06600W_A		Chaillot J, Cook M A, Corbeil J, et al. Genome-wide screen for haploinsufficient cell size genes in the A1:K4706 yeast Candida albicans[J]. G3: Genes, Genomes, Genetics, 2016: g3. 116.037986.	cell size: increased
C1_06810W_A	CAT1	Nakagawa Y, Kanbe T, Mizuguchi I. Disruption of the Human Pathogenic Yeast Candida albicans Catalase Gene Decreases Survival in Mouse‐Model Infection and Elevates Susceptibility to Higher Temperature and to Detergents[J]. Microbiology and immunology, 2003, 47(6): 395-403. Nasution O, Srinivasa K M, Kim Y J, et al. Hydrogen peroxide induces hyphal differentiation in Candida albicans[J]. Eukaryotic…	virulence: decreased hyphal growth: abnormal
C1_06890C_A		Oh J, Fung E, Schlecht U, et al. Gene annotation and drug target discovery in Candida albicans with a tagged transposon mutant collection.[J]. Plos Pathogens, 2010, 6(10):e1001140.	invasive growth: decreased
C1_06960W_A	SUI2	Becker J M, Kauffman S J, Hauser M, et al. Pathway analysis of Candida albicans survival and virulence determinants in a murine infection model[J]. Proceedings of the National Academy of Sciences, 2010, 107(51): 22044-22049.	virulence: decreased
C1_07140C_A	RIA1	Chaillot J, Cook M A, Corbeil J, et al. Genome-wide screen for haploinsufficient cell size genes in the opportunistic yeast Candida albicans[J]. G3: Genes, Genomes, Genetics, 2016: g3. 116.037986.	cell size: decreased
C1_07230W_A	PHO15	Noble S M, French S, Kohn L A, et al. Systematic screens of a Candida albicans homozygous deletion library decouple morphogenetic switching and pathogenicity[J]. Nature genetics, 2010, 42(7): 590.	colony appearance: abnormal
C1_07350C_A	GPX3	Patterson M J, McKenzie C G, Smith D A, et al. Ybp1 and Gpx3 signaling in Candida albicans govern hydrogen peroxide-induced oxidation of the Cap1 transcription factor and macrophage escape[J]. Antioxidants & redox signaling, 2013, 19(18): 2244-2260.	virulence: decreased
C1_07410C_A	SKP1	Chaillot J, Cook M A, Corbeil J, et al. Genome-wide screen for haploinsufficient cell size genes in the opportunistic yeast Candida albicans[J]. G3: Genes, Genomes, Genetics, 2016: g3. 116.037986.	cell size: decreased
C1_07430W_A	PHO100	MacCallum D M, Castillo L, Nather K, et al. Property differences among the four major Candida albicans strain clades[J]. Eukaryotic Cell, 2009, 8(3): 373-387.	virulence: decreased
C1_07890C_A	ADE5	Jezewski S, von der Heide M, Poltermann S, et al. Role of the Vps34p-interacting protein Ade5, 7p in hyphal growth and virulence of Candida albicans[J]. Microbiology, 2007, 153(7): 2351-2362.	virulence: decreased hyphal growth: decreased
C1_08010W_A	DPM1	Juchimiuk M, Kruszewska J, Palamarczyk G. Dolichol phosphate mannose synthase from the pathogenic yeast Candida albicans is a multimeric enzyme[J]. Biochimica et Biophysica Acta (BBA)-General Subjects, 2015, 1850(11): 2265-2275.	filamentous growth: decreased
C1_08100W_A	DRG1	Chen X, Kumamoto C A. A conserved G protein (Drg1p) plays a role in regulation of invasive filamentation in Candida albicans[J]. Microbiology, 2006, 152(12): 3691-3700.	virulence: decreased invasive growth: decreased
C1_08290C_A	DIP2	Uhl M A, Biery M, Craig N, et al. Haploinsufficiency‐based large‐scale forward genetic analysis of filamentous growth in the diploid human fungal pathogen C. albicans[J]. The EMBO journal, 2003, 22(11): 2668-2678. Chaillot J, Cook M A, Corbeil J, et al. Genome-Wide Screen for Haploinsufficient Cell Size Genes in the Opportunistic YeastCandida albicans:[J]. G3: Genes|Genomes|Genetics, 2017, 7(2):3…	cell size: decreased filamentous growth: increased
C1_08360C_A	OLE1	Becker J M, Kauffman S J, Hauser M, et al. Pathway analysis of Candida albicans survival and virulence determinants in a murine infection model[J]. Proceedings of the National Academy of Sciences, 2010, 107(51): 22044-22049. Oh J, Fung E, Schlecht U, et al. Gene annotation and drug target discovery in Candida albicans with a tagged transposon mutant collection.[J]. Plos Pathogens, 2010, 6(10):e10…	virulence: decreased invasive growth: decreased hyphal growth: absent
C1_08420W_A	GCR3	Chaillot J, Cook M A, Corbeil J, et al. Genome-wide screen for haploinsufficient cell size genes in the opportunistic yeast Candida albicans[J]. G3: Genes, Genomes, Genetics, 2016: g3. 116.037986.	cell size: decreased
C1_08500C_A	ENO1	Ko H C, Hsiao T Y, Chen C T, et al. Candida albicans ENO1 null mutants exhibit altered drug susceptibility, hyphal formation, and virulence[J]. Journal of Microbiology, 2013, 51(3): 345-351. Yang Y L, Chen H F, Kuo T J, et al. Mutations on CaENO1, in Candida albicans, inhibit cell growth in the presence of glucose[J]. Journal of Biomedical Science, 2006, 13(3):313. Oh J, Fung E, Schlecht U, et al…	virulence: decreased invasive growth: decreased hyphal growth: absent
C1_08510W_A	EAF6	Chaillot J, Cook M A, Corbeil J, et al. Genome-wide screen for haploinsufficient cell size genes in the opportunistic yeast Candida albicans[J]. G3: Genes, Genomes, Genetics, 2016: g3. 116.037986.	cell size: decreased
C1_08550C_A	GCF1	Visacka K, Gerhold J M, Petrovicova J, et al. Novel subfamily of mitochondrial HMG box-containing proteins: functional analysis of Gcf1p from Candida albicans[J]. Microbiology, 2009, 155(4): 1226-1240.	GCF1 is an essential gene
C1_09180W_A	LYS143	Chaillot J, Cook M A, Corbeil J, et al. Genome-wide screen for haploinsufficient cell size genes in the opportunistic yeast Candida albicans[J]. G3: Genes, Genomes, Genetics, 2016: g3. 116.037986.	cell size: increased
C1_09440W_A		Chaillot J, Cook M A, Corbeil J, et al. Genome-wide screen for haploinsufficient cell size genes in the opportunistic yeast Candida albicans[J]. G3: Genes, Genomes, Genetics, 2016: g3. 116.037986.	cell size: decreased
C1_09460W_A	ERG12	Becker J M, Kauffman S J, Hauser M, et al. Pathway analysis of Candida albicans survival and virulence determinants in a murine infection model[J]. Proceedings of the National Academy of Sciences, 2010, 107(51): 22044-22049.	virulence: decreased
C1_09490C_A	GUA1	Becker J M, Kauffman S J, Hauser M, et al. Pathway analysis of Candida albicans survival and virulence determinants in a murine infection model[J]. Proceedings of the National Academy of Sciences, 2010, 107(51): 22044-22049.	virulence: decreased
C1_09530W_A	RAM2	Liu M, Healy M D, Dougherty B A, et al. Conserved fungal genes as potential targets for broad-spectrum antifungal drug discovery[J]. Eukaryotic Cell, 2006, 5(4): 638-649.	RAM2 is an essential gene
C1_09630W_A	IDH1	Oh J, Fung E, Schlecht U, et al. Gene annotation and drug target discovery in Candida albicans with a tagged transposon mutant collection[J]. PLoS pathogens, 2010, 6(10): e1001140.	invasive growth: decreased
C1_09680W_A	MTS1	Noble S M, French S, Kohn L A, et al. Systematic screens of a Candida albicans homozygous deletion library decouple morphogenetic switching and pathogenicity[J]. Nature genetics, 2010, 42(7): 590. Chaillot J, Cook M A, Corbeil J, et al. Genome-Wide Screen for Haploinsufficient Cell Size Genes in the Opportunistic YeastCandida albicans:[J]. G3: Genes|Genomes|Genetics, 2017, 7(2):355-360.	virulence: decreased cell size: decreased
C1_09790C_A		Noble S M, French S, Kohn L A, et al. Systematic screens of a Candida albicans homozygous deletion library decouple morphogenetic switching and pathogenicity[J]. Nature genetics, 2010, 42(7): 590.	colony appearance: abnormal competitive fitness: decreased vegetative growth: decreased rate
C1_10860C_A	ADA2	Finkel J S, Xu W, Huang D, et al. Portrait of Candida albicans adherence regulators[J]. PLoS pathogens, 2012, 8(2): e1002525. Pukkila-Worley R, Peleg A Y, Tampakakis E, et al. Candida albicans hyphal formation and virulence assessed using a Caenorhabditis elegans infection model[J]. Eukaryotic cell, 2009, 8(11): 1750-1758.	adhesion: decreased hyphal growth: absent
C1_11330C_A	SMT3	Leach M D, Stead D A, Argo E, et al. Identification of sumoylation targets, combined with inactivation of SMT3, reveals the impact of sumoylation upon growth, morphology, and stress resistance in the pathogen Candida albicans[J]. Molecular biology of the cell, 2011, 22(5): 687-702.	hyphal growth: abnormal
C1_11400C_A	GIN4	Noble S M, French S, Kohn L A, et al. Systematic screens of a Candida albicans homozygous deletion library decouple morphogenetic switching and pathogenicity[J]. Nature Genetics, 2010, 42(7):590-598. Sinha I, Wang Y M, Philp R, et al. Cyclin-Dependent Kinases Control Septin Phosphorylation in Hyphal Development[J]. International Journal of Cast Metals Research, 2008, 21:27-30. Wightman R, Bates S…	cell shape: abnormal colony appearance: abnormal invasive growth: increased oxidative stress resistance: decreased vegetative growth: decreased rate competitive fitness: increased germ tube formation: abnormal
C1_11660W_A	GAD1	Oh J, Fung E, Schlecht U, et al. Gene annotation and drug target discovery in Candida albicans with a tagged transposon mutant collection[J]. PLoS pathogens, 2010, 6(10): e1001140.	invasive growth: decreased
C1_11700C_A	MRF1	Chaillot J, Cook M A, Corbeil J, et al. Genome-wide screen for haploinsufficient cell size genes in the opportunistic yeast Candida albicans[J]. G3: Genes, Genomes, Genetics, 2016: g3. 116.037986.	cell size: increased
C1_12050W_A	RPN2	Chaillot J, Cook M A, Corbeil J, et al. Genome-wide screen for haploinsufficient cell size genes in the opportunistic yeast Candida albicans[J]. G3: Genes, Genomes, Genetics, 2016: g3. 116.037986.	cell size: decreased
C1_12230W_A	SNT1	Noble S M, French S, Kohn L A, et al. Systematic screens of a Candida albicans homozygous deletion library decouple morphogenetic switching and pathogenicity[J]. Nature genetics, 2010, 42(7): 590 Hnisz D, Majer O, Frohner I E, et al. The Set3/Hos2 histone deacetylase complex attenuates cAMP/PKA signaling to regulate morphogenesis and virulence of Candida albicans.[J]. Plos Pathogens, 2010, 6(5):e…	biofilm formation: abnormal colony appearance: abnormal competitive fitness: decreased filamentous growth: increased
C1_12350W_A		Chaillot J, Cook M A, Corbeil J, et al. Genome-wide screen for haploinsufficient cell size genes in the opportunistic yeast Candida albicans[J]. G3: Genes, Genomes, Genetics, 2016: g3. 116.037986.	cell size: decreased
C1_12630C_A		Oh J, Fung E, Schlecht U, et al. Gene annotation and drug target discovery in Candida albicans with a tagged transposon mutant collection[J]. PLoS pathogens, 2010, 6(10): e1001140.	haploinsufficient
C1_12680W_A		Becker J M, Kauffman S J, Hauser M, et al. Pathway analysis of Candida albicans survival and virulence determinants in a murine infection model[J]. Proceedings of the National Academy of Sciences, 2010, 107(51): 22044-22049. Chaillot J, Cook M A, Corbeil J, et al. Genome-Wide Screen for Haploinsufficient Cell Size Genes in the Opportunistic YeastCandida albicans:[J]. G3: Genes|Genomes|Genetics, 2…	virulence: decreased cell size: decreased
C1_13480W_A	HSP70	Sun J N, Solis N V, Phan Q T, et al. Host cell invasion and virulence mediated by Candida albicans Ssa1[J]. PLoS pathogens, 2010, 6(11): e1001181.	virulence: decreased
C1_13620W_A	ROB1	Lin C H, Kabrawala S, Fox E P, et al. Genetic Control of Conventional and Pheromone-Stimulated Biofilm Formation in Candida albicans[J]. Plos Pathogens, 2013, 9(4):e1003305. Vandeputte P, Ischer F, Sanglard D, et al. In Vivo Systematic Analysis of Candida albicans Zn2-Cys6 Transcription Factors Mutants for Mice Organ Colonization[J]. Plos One, 2011, 6(10):e26962. Nobile C J, Fox E P, Nett J E, et…	biofilm formation: decreased colony appearance: abnormal hyphal growth: decreased invasive growth: decreased
C1_13730C_A	DIM1	Davis D A, Bruno V M, Loza L, et al. Candida albicans Mds3p, a conserved regulator of pH responses and virulence identified through insertional mutagenesis[J]. Genetics, 2002, 162(4): 1573-1581.	DIM1 is an essential gene
C1_13830C_A	PDX1	Liu G, Vellucci V F, Kyc S, et al. Simvastatin inhibits Candida albicans biofilm in vitro[J]. Pediatric research, 2009, 66(6): 600. Vellucci V F, Gygax S, Hostetter M K. Involvement of Candida albicans pyruvate dehydrogenase complex protein X (Pdx1) in filamentation[J]. Fungal Genetics & Biology, 2007, 44(10):979-990.	biofilm formation: decreased germ tube formation: decreased
C1_14340C_A	RIM101	Pukkila-Worley R, Peleg A Y, Tampakakis E, et al. Candida albicans hyphal formation and virulence assessed using a Caenorhabditis elegans infection model[J]. Eukaryotic cell, 2009, 8(11): 1750-1758. Noble S M, French S, Kohn L A, et al. Systematic screens of a Candida albicans homozygous deletion library decouple morphogenetic switching and pathogenicity.[J]. Nature Genetics, 2010, 42(7):590-598.…	virulence: decreased colony appearance: abnormal competitive fitness: normal hyphal growth: absent
C2_00430C_A	DPB4	Homann O R, Dea J, Noble S M, et al. A phenotypic profile of the Candida albicans regulatory network[J]. PLoS genetics, 2009, 5(12): e1000783. Khamooshi K, Sikorski P, Sun N, et al. The Rbf1, Hfl1 and Dbp4 of Candida albicans regulate common as well as transcription factor-specific mitochondrial and other cell activities[J]. Bmc Genomics, 2014, 15(1):56-56.	colony color: abnormal colony shape: abnormal invasive growth: increased vegetative growth: decreased
C2_00680C_A	SOD5	Martchenko M, Alarco A M, Harcus D, et al. Superoxide dismutases in Candida albicans: transcriptional regulation and functional characterization of the hyphal-induced SOD5 gene[J]. Molecular biology of the cell, 2004, 15(2): 456-467.	virulence: decreased
C2_01020W_A	HGT6	Chaillot J, Cook M A, Corbeil J, et al. Genome-wide screen for haploinsufficient cell size genes in the opportunistic yeast Candida albicans[J]. G3: Genes, Genomes, Genetics, 2016: g3. 116.037986.	cell size: decreased
C2_01110C_A	BCY1	Chaillot J, Cook M A, Corbeil J, et al. Genome-wide screen for haploinsufficient cell size genes in the opportunistic yeast Candida albicans[J]. G3: Genes, Genomes, Genetics, 2016: g3. 116.037986. Ding X, Cao C, Zheng Q, et al. The regulatory subunit of Protein Kinase A (Bcy1) in Candida albicans plays critical roles in filamentation and white-opaque switching but is not essential for cell growth…	cell death: increased cell death: increased filamentous growth: abnormal hyphal growth: abnormal vegetative growth: decreased rate
C2_01120W_A	KAR2	Noble S M, French S, Kohn L A, et al. Systematic screens of a Candida albicans homozygous deletion library decouple morphogenetic switching and pathogenicity[J]. Nature genetics, 2010, 42(7): 590. Oh J, Fung E, Schlecht U, et al. Gene annotation and drug target discovery in Candida albicans with a tagged transposon mutant collection[J]. PLoS pathogens, 2010, 6(10): e1001140. Morrow M W, Janke M R…	competitive fitness: increased invasive growth: decreased
C2_01610C_A	RPS26A	Oh J, Fung E, Schlecht U, et al. Gene annotation and drug target discovery in Candida albicans with a tagged transposon mutant collection[J]. PLoS pathogens, 2010, 6(10): e1001140.	haploinsufficient
C2_01880C_A	ZCF6	Amorim-Vaz S, Delarze E, Ischer F, et al. Examining the virulence of Candida albicans transcription factor mutants using Galleria mellonella and mouse infection models[J]. Frontiers in microbiology, 2015, 6: 367. Vandeputte P, Ischer F, Sanglard D, et al. In Vivo Systematic Analysis of Candida albicans Zn2-Cys6 Transcription Factors Mutants for Mice Organ Colonization[J]. Plos One, 2011, 6(10):e2…	virulence: decreased colony appearance: abnormal
C2_01990C_A	FAB1	Veses V, Richards A, Gow N A R. Vacuole inheritance regulates cell size and branching frequency of Candida albicans hyphae[J]. Molecular microbiology, 2009, 71(2): 505-519. Augsten M, Hübner C, Nguyen M, et al. Defective Hyphal Induction of a Candida albicans Phosphatidylinositol 3-Phosphate 5-Kinase Null Mutant on Solid Media Does Not Lead to Decreased Virulence[J]. Infection & Immunity, 2002, 7…	filamentous growth: abnormal hyphal growth: absent cytokinesis: decreased vegetative growth: decreased rat
C2_02030W_A	ARO3	Chaillot J, Cook M A, Corbeil J, et al. Genome-Wide Screen for Haploinsufficient Cell Size Genes in the Opportunistic Yeast Candida albicans[J]. G3: Genes|Genomes|Genetics, 2017, 7(2):355-362.	cell size: increased
C2_02100W_A	SNF2	Mao X, Cao F, Nie X, et al. The Swi/Snf chromatin remodeling complex is essential for hyphal development in Candida albicans[J]. FEBS letters, 2006, 580(11): 2615-2622.	hyphal growth: decreased virulence: decreased
C2_02240C_A	HEX3	Uhl M A, Biery M, Craig N, et al. Haploinsufficiency‐based large‐scale forward genetic analysis of filamentous growth in the diploid human fungal pathogen C. albicans[J]. The EMBO journal, 2003, 22(11): 2668-2678.	filamentous growth: decreased
C2_02860W_A	SUR2	Chaillot J, Cook M A, Corbeil J, et al. Genome-wide screen for haploinsufficient cell size genes in the opportunistic yeast Candida albicans[J]. G3: Genes, Genomes, Genetics, 2016: g3. 116.037986.	cell size: increased
C2_02970C_A	ALD5	Oh J, Fung E, Schlecht U, et al. Gene annotation and drug target discovery in Candida albicans with a tagged transposon mutant collection.[J]. Plos Pathogens, 2010, 6(10):e1001140.	invasive growth: decreased
C2_03010C_A	RNR21	Shi QM, Wang YM, Zheng XD, et al. Critical role of DNA checkpoints in mediating genotoxic-stress-induced filamentous growth in Candida albicans[J]. Molecular Biology of the Cell, 2007, 18(3):815-826.	RNR21 is an essential gene
C2_03100W_A	EFT2	Mendoza A, Serramía M J, Capa L, et al. Translation elongation factor 2 is encoded by a single essential gene in Candida albicans.[J]. Gene, 1999, 229(1-2):183-191.	virulence: decreased
C2_03270W_A	GPM1	Lopez C M, Wallich R, Riesbeck K, et al. Candida albicans uses the surface protein Gpm1 to attach to human endothelial cells and to keratinocytes via the adhesive protein vitronectin[J]. PloS one, 2014, 9(3): e90796.	adhesion: decreased
C2_03330C_A	HOG1	Fernández‐Arenas E, Molero G, Nombela C, et al. Low virulent strains of Candida albicans: unravelling the antigens for a future vaccine[J]. Proteomics, 2004, 4(10): 3007-3020. Noble S M, French S, Kohn L A, et al. Systematic screens of a Candida albicans homozygous deletion library decouple morphogenetic switching and pathogenicity.[J]. Nature Genetics, 2010, 42(7):590-598. Eisman B, Alonso-Monge…	virulence: decreased colony appearance: abnormal competitive fitness: decreased filamentous growth: increased hyphal growth: increased invasive growth: increased
C2_03380W_A	PAN1	Martin R, Hellwig D, Schaub Y, et al. Functional analysis of Candida albicans genes whose Saccharomyces cerevisiae homologues are involved in endocytosis[J]. Yeast, 2007, 24(6): 511-522.	PAN1 is an essential gene
C2_03810C_A	RPL21A	Chaillot J, Cook M A, Corbeil J, et al. Genome-wide screen for haploinsufficient cell size genes in the opportunistic yeast Candida albicans[J]. G3: Genes, Genomes, Genetics, 2016: g3. 116.037986.	cell size: decreased
C2_03870W_A	GNA1	Mio T, Kokado M, Arisawa M, et al. Reduced virulence of Candida albicans mutants lacking the GNA1 gene encoding glucosamine-6-phosphate acetyltransferase[J]. Microbiology, 2000, 146(7): 1753-1758.	virulence: decreased cellular morphology: abnormal
C2_04010C_A	HSP21	Mayer F L, Wilson D, Jacobsen I D, et al. Small but crucial: the novel small heat shock protein Hsp21 mediates stress adaptation and virulence in Candida albicans[J]. PloS one, 2012, 7(6): e38584. Andre N, Susan B, Kathleen M I, et al. A Candida albicans early stage biofilm detachment event in rich medium[J]. Bmc Microbiology, 2009, 9(1):1-22.	virulence: decreased biofilm formation: abnormal hyphal growth: decreased invasive growth: decreased
C2_04200W_A	TBF1	Hogues H, Lavoie H, Sellam A, et al. Transcription factor substitution during the evolution of fungal ribosome regulation[J]. Molecular Cell, 2008, 29(5):552.	TBF1 is an essential gene
C2_04310W_A	ERG10	Becker J M, Kauffman S J, Hauser M, et al. Pathway analysis of Candida albicans survival and virulence determinants in a murine infection model[J]. Proceedings of the National Academy of Sciences, 2010, 107(51): 22044-22049.	virulence: decreased
C2_04550C_A	NDH51	Chaillot J, Cook M A, Corbeil J, et al. Genome-wide screen for haploinsufficient cell size genes in the opportunistic yeast Candida albicans[J]. G3: Genes, Genomes, Genetics, 2016: g3. 116.037986. Liu G, Vellucci V F, Kyc S, et al. Simvastatin inhibits Candida albicans biofilm in vitro[J]. Pediatric research, 2009, 66(6): 600. McDonough J A, Bhattacherjee V, Sadlon T, et al. Involvement of Candid…	biofilm formation: decreased filamentous growth: absent cell size: increased
C2_05000C_A	MRPL10	Becker J M, Kauffman S J, Hauser M, et al. Pathway analysis of Candida albicans survival and virulence determinants in a murine infection model[J]. Proceedings of the National Academy of Sciences, 2010, 107(51): 22044-22049. Chaillot J, Cook M A, Corbeil J, et al. Genome-Wide Screen for Haploinsufficient Cell Size Genes in the Opportunistic YeastCandida albicans:[J]. G3: Genes|Genomes|Genetics, 2…	virulence: decreased cell size: increased
C2_05090W_A	MAK5	Becker J M, Kauffman S J, Hauser M, et al. Pathway analysis of Candida albicans survival and virulence determinants in a murine infection model[J]. Proceedings of the National Academy of Sciences, 2010, 107(51): 22044-22049.	virulence: decreased
C2_05180W_A	WH11	Kvaal C A, Srikantha T, Soll D R. Misexpression of the white-phase-specific gene WH11 in the opaque phase of Candida albicans affects switching and virulence[J]. Infection and immunity, 1997, 65(11): 4468-4475. Srikantha T, Daniels K J, Pujol C, et al. Identification of genes upregulated by the transcription factor Bcr1 that are involved in impermeability, impenetrability, and drug resistance of …	virulence: increased biofilm formation: abnormal phenotypic switching: increased
C2_05460W_A	CDC19	Barelle C J, Priest C L, MacCallum D M, et al. Niche‐specific regulation of central metabolic pathways in a fungal pathogen[J]. Cellular microbiology, 2006, 8(6): 961-971. Noble S M, French S, Kohn L A, et al. Systematic screens of a Candida albicans homozygous deletion library decouple morphogenetic switching and pathogenicity.[J]. Nature Genetics, 2010, 42(7):590-598. Uhl M A, Biery M, Craig N,…	virulence: decreased competitive fitness: decreased filamentous growth: decreased
C2_05700W_A	OSM1	Chaillot J, Cook M A, Corbeil J, et al. Genome-wide screen for haploinsufficient cell size genes in the opportunistic yeast Candida albicans[J]. G3: Genes, Genomes, Genetics, 2016: g3. 116.037986.	cell size: increased
C2_05790C_A	RFC1	Davis D A, Bruno V M, Loza L, et al. Candida albicans Mds3p, a conserved regulator of pH responses and virulence identified through insertional mutagenesis[J]. Genetics, 2002, 162(4): 1573-1581.	RFC1 is an essential gene
C2_07400C_A	43191	Bauerová V, Hájek M, Pichová I, et al. Intracellular aspartic proteinase Apr1p of Candida albicans is required for morphological transition under nitrogen-limited conditions but not for macrophage killing[J]. Folia microbiologica, 2014, 59(6): 485-493.	hyphal growth: absent
C2_07730W_A	YVC1	Yu Q, Wang F, Zhao Q, et al. A novel role of the vacuolar calcium channel Yvc1 in stress response, morphogenesis and pathogenicity of Candida albicans[J]. International Journal of Medical Microbiology, 2014, 304(3-4): 339-350.	virulence: decreased biofilm formation: decreased invasive growth: decreased
C2_08040C_A	RPS10	Oh J, Fung E, Schlecht U, et al. Gene annotation and drug target discovery in Candida albicans with a tagged transposon mutant collection[J]. PLoS pathogens, 2010, 6(10): e1001140.	haploinsufficient
C2_09040W_A		Chaillot J, Cook M A, Corbeil J, et al. Genome-wide screen for haploinsufficient cell size genes in the opportunistic yeast Candida albicans[J]. G3: Genes, Genomes, Genetics, 2016: g3. 116.037986.	cell size: increased
C2_09270C_A	SGT1	Shapiro R S, Zaas A K, Betancourt-Quiroz M, et al. The Hsp90 co-chaperone Sgt1 governs Candida albicans morphogenesis and drug resistance[J]. PloS one, 2012, 7(9): e44734.	virulence: decreased colony shape: abnormal filamentous growth: increased invasive growth: increased
C2_09640W_A	PMI1	Smith D J, Proudfoot A E I, Detiani M, et al. Cloning and heterologous expression of the Candida albicans gene PMI 1 encoding phosphomannose isomerase[J]. Yeast, 1995, 11(4): 301-310. Oh J, Fung E, Schlecht U, et al. Gene annotation and drug target discovery in Candida albicans with a tagged transposon mutant collection[J]. PLoS pathogens, 2010, 6(10): e1001140.	cellular morphology: abnormal invasive growth: decreased
C2_09740W_A	SSO2	Bernardo S M, Rane H S, Chavez-Dozal A, et al. Secretion and filamentation are mediated by the Candida albicans t-SNAREs Sso2p and Sec9p[J]. FEMS yeast research, 2014, 14(5): 762-775.	hyphal growth: abnormal
C2_10240W_A	GPD1	Desai J V, Bruno V M, Ganguly S, et al. Regulatory role of glycerol in Candida albicans biofilm formation[J]. MBio, 2013, 4(2): e00637-12.	adhesion: decreased
C2_10290W_A	SLR1	Ariyachet C, Solis N V, Liu Y, et al. SR-like RNA-binding protein Slr1 affects Candida albicans filamentation and virulence[J]. Infection and immunity, 2013, 81(4): 1267-1276.	virulence: decreased filamentous growth: decreased
C2_10620W_A	RPS4A	Lu H, Xiong J, Shang Q, et al. Roles of RPS41 in Biofilm Formation, Virulence, and Hydrogen Peroxide Sensitivity in Candida albicans[J]. Current microbiology, 2016, 72(6): 783-787. Oh J, Fung E, Schlecht U, et al. Gene annotation and drug target discovery in Candida albicans with a tagged transposon mutant collection.[J]. Plos Pathogens, 2010, 6(10):e1001140. Lu H, Yao X W, Whiteway M, et al. Los…	virulence: decreased biofilm formation: decreased filamentous growth: decreased invasive growth: decreased vegetative growth: decreased rate
C3_00090W_A	RPS24	Chaillot J, Cook M A, Corbeil J, et al. Genome-wide screen for haploinsufficient cell size genes in the opportunistic yeast Candida albicans[J]. G3: Genes, Genomes, Genetics, 2016: g3. 116.037986.	cell size: increased
C3_00110C_A	SEC6	Chavezdozal A A, Bernardo S M, Rane H S, et al. The Candida albicans Exocyst Subunit Sec6 Contributes to Cell Wall Integrity and Is a Determinant of Hyphal Branching[J]. Eukaryotic Cell, 2015, 14(7):769-771. Becker J M, Rine J. Pathway analysis of Candida albicans survival and virulence determinants in a murine infection model.[J]. Proceedings of the National Academy of Sciences of the United Sta…	SEC6 is an essential gene
C3_00240C_A	GLO3	Noble S M, French S, Kohn L A, et al. Systematic screens of a Candida albicans homozygous deletion library decouple morphogenetic switching and pathogenicity[J]. Nature genetics, 2010, 42(7): 590.	colony appearance: abnormal competitive fitness: decreased
C3_00250C_A	TIM44	Becker J M, Kauffman S J, Hauser M, et al. Pathway analysis of Candida albicans survival and virulence determinants in a murine infection model[J]. Proceedings of the National Academy of Sciences, 2010.	TIM44 is an essential gene
C3_00490W_A	ESA1	Wang X, Chang P, Ding J, et al. Distinct and redundant roles of the two MYST histone acetyltransferases Esa1 and Sas2 in cell growth and morphogenesis of Candida albicans[J]. Eukaryotic cell, 2013: EC. 00275-12.	filamentous growth: absent hyphal development:absent
C3_00720W_A	PMA1	Keniya M V, Cannon R D, ẤnBình Nguyễn, et al. Heterologous expression of Candida albicans, Pma1p in Saccharomyces cerevisiae[J]. Fems Yeast Research, 2013, 13(3):302–311. Becker J M, Rine J. Pathway analysis of Candida albicans survival and virulence determinants in a murine infection model.[J]. Proceedings of the National Academy of Sciences of the United States of America, 2010, 107(51):22044-2…	virulence: decreased
C3_00770C_A	SCL1	Becker J M, Kauffman S J, Hauser M, et al. Pathway analysis of Candida albicans survival and virulence determinants in a murine infection model[J]. Proceedings of the National Academy of Sciences, 2010, 107(51): 22044-22049.	virulence: decreased
C3_00810C_A	FOX2	Ramírez M A, Lorenz M C. The transcription factor homolog CTF1 regulates β-oxidation in Candida albicans[J]. Eukaryotic cell, 2009, 8(10): 1604-1614.	virulence: decreased
C3_00860W_A	CSE4	Sanyal K, Carbon J. The CENP-A homolog CaCse4p in the pathogenic yeast Candida albicans is a centromere protein essential for chromosome transmission[J]. Proceedings of the National Academy of Sciences, 2002, 99(20): 12969-12974.	CSC4 is an essential gene
C3_01000W_A	BMS1	Chaillot J, Cook M A, Corbeil J, et al. Genome-wide screen for haploinsufficient cell size genes in the opportunistic yeast Candida albicans[J]. G3: Genes, Genomes, Genetics, 2016: g3. 116.037986. Oh J, Fung E, Schlecht U, et al. Gene annotation and drug target discovery in Candida albicans with a tagged transposon mutant collection[J]. PLoS pathogens, 2010, 6(10): e1001140.	cell size: increased haploinsufficient
C3_01420C_A		Chaillot J, Cook M A, Corbeil J, et al. Genome-wide screen for haploinsufficient cell size genes in the opportunistic yeast Candida albicans[J]. G3: Genes, Genomes, Genetics, 2016: g3. 116.037986.	cell size: decreased
C3_01580W_A	ZCF7	Chaillot J, Cook M A, Corbeil J, et al. Genome-wide screen for haploinsufficient cell size genes in the opportunistic yeast Candida albicans[J]. G3: Genes, Genomes, Genetics, 2016: g3. 116.037986. Vandeputte P, Ischer F, Sanglard D, et al. In vivo systematic analysis of Candida albicans Zn2-Cys6 transcription factors mutants for mice organ colonization[J]. PloS one, 2011, 6(10): e26962.	cell size: decreased colony appearance: abnormal hyphal growth: decreased
C3_01810C_A	MNT1	Munro C A, Bates S, Buurman E T, et al. Mnt1p and Mnt2p of Candida albicans are partially redundant α-1, 2-mannosyltransferases that participate in O-linked mannosylation and are required for adhesion and virulence[J]. Journal of Biological Chemistry, 2005, 280(2): 1051-1060. Noble S M, French S, Kohn L A, et al. Systematic screens of a Candida albicans homozygous deletion library decouple morpho…	adhesion: decreased biofilm formation: decreased colony appearance: abnormal virulence: decreased
C3_01990W_A	RNA1	Chaillot J, Cook M A, Corbeil J, et al. Genome-wide screen for haploinsufficient cell size genes in the opportunistic yeast Candida albicans[J]. G3: Genes, Genomes, Genetics, 2016: g3. 116.037986.	cell size: increased
C3_02150C_A	ERG6	Becker J M, Kauffman S J, Hauser M, et al. Pathway analysis of Candida albicans survival and virulence determinants in a murine infection model[J]. Proceedings of the National Academy of Sciences, 2010, 107(51): 22044-22049. Oh J, Fung E, Schlecht U, et al. Gene annotation and drug target discovery in Candida albicans with a tagged transposon mutant collection.[J]. Plos Pathogens, 2010, 6(10):e10…	virulence: decreased haploinsufficient invasive growth: decreased
C3_02190C_A		Huang X, Chen X, He Y, et al. Mitochondrial complex I bridges a connection between regulation of carbon flexibility and gastrointestinal commensalism in the human fungal pathogen Candida albicans[J]. PLoS pathogens, 2017, 13(6): e1006414. Noble S M, French S, Kohn L A, et al. Systematic screens of a Candida albicans homozygous deletion library decouple morphogenetic switching and pathogenicity[J]…	biofilm formation: absent vegetative growth: decreased rate
C3_02480C_A	CCP1	Shin Y H, Lee S, Ku M H, et al. Cytochrome c peroxidase regulates intracellular reactive oxygen species and methylglyoxal via enzyme activities of erythroascorbate peroxidase and glutathione-related enzymes in Candida albicans[J]. The international journal of biochemistry & cell biology, 2017, 92: 183-201.	hyphal growth: increased
C3_02700W_A	SMC3	Davis D A, Bruno V M, Loza L, et al. Candida albicans Mds3p, a conserved regulator of pH responses and virulence identified through insertional mutagenesis[J]. Genetics, 2002, 162(4): 1573-1581.	SMC3 is an essential gene
C3_02760C_A		Elson S L, Noble S M, Solis N V, et al. An RNA transport system in Candida albicans regulates hyphal morphology and invasive growth[J]. PLoS genetics, 2009, 5(9): e1000664.	colony appearance: abnormal hyphal growth: abnormal
C3_02940C_A	NUO2	She X, Khamooshi K, Gao Y, et al. Fungal‐specific subunits of the Candida albicans mitochondrial complex I drive diverse cell functions including cell wall synthesis[J]. Cellular microbiology, 2015, 17(9): 1350-1364. Huang X, Chen X, He Y, et al. Mitochondrial complex I bridges a connection between regulation of carbon flexibility and gastrointestinal commensalism in the human fungal pathogen Can…	virulence: decreased biofilm formation: absent hyphal growth: decreased vegetative growth: decreased rate
C3_04670C_A	RPS15	Oh J, Fung E, Schlecht U, et al. Gene annotation and drug target discovery in Candida albicans with a tagged transposon mutant collection[J]. PLoS pathogens, 2010, 6(10): e1001140.	haploinsufficient
C3_04830C_A	FAS2	Becker J M, Kauffman S J, Hauser M, et al. Pathway analysis of Candida albicans survival and virulence determinants in a murine infection model[J]. Proceedings of the National Academy of Sciences, 2010, 107(51): 22044-22049.	virulence: decreased
C3_04900W_A	NOP14	Becker J M, Kauffman S J, Hauser M, et al. Pathway analysis of Candida albicans survival and virulence determinants in a murine infection model[J]. Proceedings of the National Academy of Sciences, 2010, 107(51): 22044-22049.	virulence: decreased
C3_04950W_A	ARF2	Labbaoui H, Bogliolo S, Ghugtyal V, et al. Role of Arf GTPases in fungal morphogenesis and virulence[J]. PLoS pathogens, 2017, 13(2): e1006205.	virulence: decreased cell size: increased filamentous growth: decreased
C3_05050W_A	TRY4	Finkel J S, Xu W, Huang D, et al. Portrait of Candida albicans adherence regulators[J]. PLoS pathogens, 2012, 8(2): e1002525.	adhesion: decreased
C3_05710W_A	RCT1	Chaillot J, Cook M A, Corbeil J, et al. Genome-wide screen for haploinsufficient cell size genes in the opportunistic yeast Candida albicans[J]. G3: Genes, Genomes, Genetics, 2016: g3. 116.037986.	cell size: decreased
C3_05780C_A	CRZ1	Karababa M, Valentino E, Pardini G, et al. CRZ1, a target of the calcineurin pathway in Candida albicans[J]. Molecular microbiology, 2006, 59(5): 1429-1451. Dai B D, Wang Y, Li D D, et al. Hsp90 Is Involved in Apoptosis of Candida albicans by Regulating the Calcineurin-Caspase Apoptotic Pathway[J]. 2012, 7(9):e45109. Noble S M, French S, Kohn L A, et al. Systematic screens of a Candida albicans h…	virulence: decreased apoptosis: decreased competitive fitness: decreased filamentous growth: decreased hyphal growth: abnormal
C3_06180C_A	TSA1	Chaillot J, Cook M A, Corbeil J, et al. Genome-wide screen for haploinsufficient cell size genes in the opportunistic yeast Candida albicans[J]. G3: Genes, Genomes, Genetics, 2016: g3. 116.037986. Nasution O, Srinivasa K, Kim M, et al. Hydrogen peroxide induces hyphal differentiation in Candida albicans[J]. Eukaryotic cell, 2008, 7(11). Nasution O, Srinivasa K M, Kim Y J, et al. Hydrogen peroxide…	cell size: increased hyphal growth: abnormal
C3_06250W_A	ERV25	Oh J, Fung E, Schlecht U, et al. Gene annotation and drug target discovery in Candida albicans with a tagged transposon mutant collection[J]. PLoS pathogens, 2010, 6(10): e1001140.	haploinsufficient
C3_06870W_A	TDH3	Oh J, Fung E, Schlecht U, et al. Gene annotation and drug target discovery in Candida albicans with a tagged transposon mutant collection[J]. PLoS pathogens, 2010, 6(10): e1001140.	invasive growth: decreased
C3_06910C_A		Liu Q, Han Q, Wang N, et al. Tpd3‐Pph21 phosphatase plays a direct role in Sep7 dephosphorylation in Candida albicans[J]. Molecular microbiology, 2016, 101(1): 109-121.	virulence: decreased hyphal growth: abnormal
C3_07310C_A	SLK19	Galan A, Casanova M, Murgui A, et al. The Candida albicans pH-regulated KER1 gene encodes a lysine/glutamic-acid-rich plasma-membrane protein that is involved in cell aggregation[J]. Microbiology, 2004, 150(8): 2641-2651.	virulence: decreased cell wall morphology: abnormal
C3_07330W_A		Chaillot J, Cook M A, Corbeil J, et al. Genome-wide screen for haploinsufficient cell size genes in the opportunistic yeast Candida albicans[J]. G3: Genes, Genomes, Genetics, 2016: g3. 116.037986.	cell size: increased
C3_07440W_A	TPI1	Uhl M A, Biery M, Craig N, et al. Haploinsufficiency‐based large‐scale forward genetic analysis of filamentous growth in the diploid human fungal pathogen C. albicans[J]. The EMBO journal, 2003, 22(11): 2668-2678.	filamentous growth: increased
C3_07710W_A	ABD1	Chaillot J, Cook M A, Corbeil J, et al. Genome-wide screen for haploinsufficient cell size genes in the opportunistic yeast Candida albicans[J]. G3: Genes, Genomes, Genetics, 2016: g3. 116.037986. Dunyak D S, Everdeen D S, Albanese J G, et al. Deletion of individual mRNA capping genes is unexpectedly not lethal to Candida albicans and results in modified mRNA cap structures[J]. Eukaryotic cell, 2…	cell size: decreased vegetative growth: decreased rate
C3_07830W_A	FBP1	Ramírez M A, Lorenz M C. Mutations in alternative carbon utilization pathways in Candida albicans attenuate virulence and confer pleiotropic phenotypes[J]. Eukaryotic cell, 2007, 6(2): 280-290.	virulence: decreased
C3_07950C_A	SRB1	Davis D A, Bruno V M, Loza L, et al. Candida albicans Mds3p, a conserved regulator of pH responses and virulence identified through insertional mutagenesis[J]. Genetics, 2002, 162(4): 1573-1581.	SRB1 is an essential gene
C4_00140C_A	HIS4	Roth-Ben Arie Z, Altboum Z, Sandovsky-Losica H, et al. Adhesion of Candida albicans mutant strains to host tissue[J]. FEMS microbiology letters, 1998, 163(2): 121-127.	adhesion: decreased
C4_00200C_A	MET15	Dennison P M J, Ramsdale M, Manson C L, et al. Gene disruption in Candida albicans using a synthetic, codon-optimised Cre-loxP system[J]. Fungal Genetics and Biology, 2005, 42(9): 737-748.	colony color: abnormal
C4_00220C_A	SUB2	Chaillot J, Cook M A, Corbeil J, et al. Genome-wide screen for haploinsufficient cell size genes in the opportunistic yeast Candida albicans[J]. G3: Genes, Genomes, Genetics, 2016: g3. 116.037986.	cell size: decreased
C4_00270W_A	ATP2	Oh J, Fung E, Schlecht U, et al. Gene annotation and drug target discovery in Candida albicans with a tagged transposon mutant collection[J]. PLoS pathogens, 2010, 6(10): e1001140. The F1Fo-ATP Synthase β Subunit Is Required forCandida albicansPathogenicity Due to Its Role in Carbon Flexibility[J]. Frontiers in Microbiology, 2018, 9.	haploinsufficient vegetative growth: decreased rate virulence: decreased
C4_00460C_A		Chaillot J, Cook M A, Corbeil J, et al. Genome-wide screen for haploinsufficient cell size genes in the opportunistic yeast Candida albicans[J]. G3: Genes, Genomes, Genetics, 2016: g3. 116.037986.	cell size: increased
C4_01520C_A	RPL20B	Chaillot J, Cook M A, Corbeil J, et al. Genome-wide screen for haploinsufficient cell size genes in the opportunistic yeast Candida albicans[J]. G3: Genes, Genomes, Genetics, 2016: g3. 116.037986.	cell size: decreased
C4_01750C_A	FBA1	Becker J M, Kauffman S J, Hauser M, et al. Pathway analysis of Candida albicans survival and virulence determinants in a murine infection model[J]. Proceedings of the National Academy of Sciences, 2010, 107(51): 22044-22049.	virulence: decreased
C4_02060C_A	TFG1	Becker J M, Kauffman S J, Hauser M, et al. Pathway analysis of Candida albicans survival and virulence determinants in a murine infection model[J]. Proceedings of the National Academy of Sciences, 2010, 107(51): 22044-22049.	filamentous growth: increased virulence: decreased
C4_02250C_A	BGL2	Sarthy A V, McGonigal T, Coen M, et al. Phenotype in Candida albicans of a disruption of the BGL2 gene encoding a 1, 3-β-glucosyltransferase[J]. Microbiology, 1997, 143(2): 367-376. Taff H T, Nett J E, Zarnowski R, et al. A Candida Biofilm-Induced Pathway for Matrix Glucan Delivery: Implications for Drug Resistance[J]. Plos Pathogens, 2012, 8(8):e1002848.	virulence: decreased biofilm formation: decreased flocculation: increased vegetative growth: decreased rate
C4_02540W_A	RGT1	Vandeputte P, Ischer F, Sanglard D, et al. In vivo systematic analysis of Candida albicans Zn2-Cys6 transcription factors mutants for mice organ colonization[J]. PloS one, 2011, 6(10): e26962. Homann O R, Dea J, Noble S M, et al. A Phenotypic Profile of the Candida albicans Regulatory Network[J]. Plos Genetics, 2009, 5(12):e1000783. Brown V, Sabina J, Johnston M. Specialized Sugar Sensing in Dive…	hyphal growth: decreased colony appearance: abnormal filamentous growth: increased
C4_02780W_A		Oh J, Fung E, Schlecht U, et al. Gene annotation and drug target discovery in Candida albicans with a tagged transposon mutant collection[J]. PLoS pathogens, 2010, 6(10): e1001140.	haploinsufficient
C4_02790C_A	SAS10	Becker J M, Kauffman S J, Hauser M, et al. Pathway analysis of Candida albicans survival and virulence determinants in a murine infection model[J]. Proceedings of the National Academy of Sciences, 2010, 107(51): 22044-22049. Chaillot J, Cook M A, Corbeil J, et al. Genome-Wide Screen for Haploinsufficient Cell Size Genes in the Opportunistic YeastCandida albicans:[J]. G3: Genes|Genomes|Genetics, 2…	cell size: decreased virulence: decreased
C4_02870C_A	ZUO1	Davis D A, Bruno V M, Loza L, et al. Candida albicans Mds3p, a conserved regulator of pH responses and virulence identified through insertional mutagenesis[J]. Genetics, 2002, 162(4): 1573-1581.	ZUO1 is an essential gene
C4_03270W_A	RPF1	Roemer T, Jiang B, Davison J, et al. Large‐scale essential gene identification in Candida albicans and applications to antifungal drug discovery[J]. Molecular microbiology, 2	RPF1 is an essential gene
C4_04530C_A	PHR1	De Bernardis F, Mühlschlegel F A, Cassone A, et al. The pH of the host niche controls gene expression in and virulence of Candida albicans[J]. Infection and Immunity, 1998, 66(7): 3317-3325. Calderon J, Zavrel M, Ragni E, et al. PHR1, a pH-regulated gene of Candida albicans encoding a glucan-remodelling enzyme, is required for adhesion and invasion.[J]. Microbiology, 2010, 156(Pt 8):2484. Taff H …	virulence: decreased adhesion: decreased biofilm formation: decreased cell wall morphology: abnormal competitive fitness: decreased filamentous growth: absent hyphal growth: abnormal invasive growth: decreased
C4_05680W_A	PHO4	Romanowski K, Zaborin A, Valuckaite V, et al. Candida albicans isolates from the gut of critically ill patients respond to phosphate limitation by expressing filaments and a lethal phenotype[J]. PLoS One, 2012, 7(1): e30119. Verónica U, Daniel P, Jesús P, et al. TheCandida albicansPho4 Transcription Factor Mediates Susceptibility to Stress and Influences Fitness in a Mouse Commensalism Model:[J].…	virulence: increased competitive fitness: decreased filamentous growth: increased vegetative growth: decreased
C4_06600W_A	TOP2	Zheng H, Yu Y. TOP2 gene is involved in the pathogenicity of Candida albicans[J]. Molecular and cellular biochemistry, 2012, 364(1-2): 45-52.	virulence: increased hyphal growth: increased
C4_06720W_A	NOP1	Oh J, Fung E, Schlecht U, et al. Gene annotation and drug target discovery in Candida albicans with a tagged transposon mutant collection[J]. PLoS pathogens, 2010, 6(10): e1001140.	haploinsufficient invasive growth: decreased
C4_06760W_A	GUT2	Oh J, Fung E, Schlecht U, et al. Gene annotation and drug target discovery in Candida albicans with a tagged transposon mutant collection[J]. PLoS pathogens, 2010, 6(10): e1001140.	haploinsufficient
C4_07180W_A	UBI3	Chaillot J, Cook M A, Corbeil J, et al. Genome-wide screen for haploinsufficient cell size genes in the opportunistic yeast Candida albicans[J]. G3: Genes, Genomes, Genetics, 2016: g3. 116.037986. Roig P, Martínez J P, Luisa Gil M, et al. Molecular cloning and characterization of the Candida albicans UBI3 gene coding for a ubiquitin‐hybrid protein[J]. Yeast, 2000, 16(15): 1413-1419.	UBI3 is an essential gene
C5_00190C_A	FAS1	Becker J M, Kauffman S J, Hauser M, et al. Pathway analysis of Candida albicans survival and virulence determinants in a murine infection model[J]. Proceedings of the National Academy of Sciences, 2010, 107(51): 22044-22049. Xu D, Jiang B, Ketela T, et al. Genome-wide fitness test and mechanism-of-action studies of inhibitory compounds in Candida albicans.[J]. Plos Pathogens, 2007, 3(6):e92.	virulence: decreased vegetative growth: decreased rate
C5_00660C_A	ERG11	Becker J M, Kauffman S J, Hauser M, et al. Pathway analysis of Candida albicans survival and virulence determinants in a murine infection model[J]. Proceedings of the National Academy of Sciences, 2010, 107(51): 22044-22049.	virulence: decreased
C5_01210W_A	VPS1	Bernardo S M, Khalique Z, Kot J, et al. Candida albicans VPS1 contributes to protease secretion, filamentation, and biofilm formation.[J]. Fungal Genetics & Biology, 2008, 45(6):861-877.	VPS1 is an essential gene
C5_01520C_A	GLR1	Tillmann A T, Strijbis K, Cameron G, et al. Contribution of Fdh3 and Glr1 to glutathione redox state, stress adaptation and virulence in Candida albicans[J]. PloS one, 2015, 10(6): e0126940.	virulence: decreased
C5_01580C_A	CEF3	Becker J M, Kauffman S J, Hauser M, et al. Pathway analysis of Candida albicans survival and virulence determinants in a murine infection model[J]. Proceedings of the National Academy of Sciences, 2010, 107(51): 22044-22049.	CEF3 is an essential gene
C5_01745W_A	#	Srikantha T, Daniels K J, Pujol C, et al. Nonsex genes in the mating type locus of Candida albicans play roles in a/α biofilm formation, including impermeability and fluconazole resistance[J]. PLoS pathogens, 2012, 8(1): e1002476.	biofilm formation: decreased
C5_01820W_A	STI1	Chaillot J, Cook M A, Corbeil J, et al. Genome-wide screen for haploinsufficient cell size genes in the opportunistic yeast Candida albicans[J]. G3: Genes, Genomes, Genetics, 2016: g3. 116.037986. Oh J, Fung E, Schlecht U, et al. Gene annotation and drug target discovery in Candida albicans with a tagged transposon mutant collection[J]. PLoS pathogens, 2010, 6(10): e1001140.	cell size: decreased invasive growth: decreased
C5_01840C_A	TAC1	Lohberger A, Coste A T, Sanglard D. Distinct roles of Candida albicans drug resistance transcription factors TAC1, MRR1, and UPC2 in virulence[J]. Eukaryotic cell, 2014, 13(1): 127-142. Vandeputte P, Ischer F, Sanglard D, et al. In Vivo Systematic Analysis of Candida albicans Zn2-Cys6 Transcription Factors Mutants for Mice Organ Colonization[J]. Plos One, 2011, 6(10):e26962.	virulence: decreased hyphal growth: decreased
C5_02170C_A	GCD11	Davis D A, Bruno V M, Loza L, et al. Candida albicans Mds3p, a conserved regulator of pH responses and virulence identified through insertional mutagenesis[J]. Genetics, 2002, 162(4):1573-1581.	GCD11 is an essential gene
C5_02860C_A	GRP2	Kwak M K, Ku M H, Kang S O. Inducible NAD (H)-linked methylglyoxal oxidoreductase regulates cellular methylglyoxal and pyruvate through enhanced activities of alcohol dehydrogenase and methylglyoxal-oxidizing enzymes in glutathione-depleted Candida albicans[J]. Biochimica et Biophysica Acta (BBA)-General Subjects, 2018, 1862(1): 18-39.	virulence: decreased
C5_03010W_A		Becker J M, Kauffman S J, Hauser M, et al. Pathway analysis of Candida albicans survival and virulence determinants in a murine infection model[J]. Proceedings of the National Academy of Sciences, 2010, 107(51): 22044-22049.	virulence: decreased
C5_03070W_A	RPS5	Chaillot J, Cook M A, Corbeil J, et al. Genome-wide screen for haploinsufficient cell size genes in the opportunistic yeast Candida albicans[J]. G3: Genes, Genomes, Genetics, 2016: g3. 116.037986.	cell size: decreased
C5_03280W_A	CAM1-1	Chaillot J, Cook M A, Corbeil J, et al. Genome-wide screen for haploinsufficient cell size genes in the opportunistic yeast Candida albicans[J]. G3: Genes, Genomes, Genetics, 2016: g3. 116.037986.	cell size: increased
C5_03330C_A	ZCF13	Vandeputte P, Ischer F, Sanglard D, et al. In vivo systematic analysis of Candida albicans Zn2-Cys6 transcription factors mutants for mice organ colonization[J]. PloS one, 2011, 6(10): e26962.	colony appearance: abnormal invasive growth: increased
C5_04090C_A	SUI1	Chaillot J, Cook M A, Corbeil J, et al. Genome-Wide Screen for Haploinsufficient Cell Size Genes in the Opportunistic Yeast Candida albicans[J]. G3: Genes|Genomes|Genetics, 2017, 7(2):355-362.	cell size: increased
C5_04470C_A		Oh J, Fung E, Schlecht U, et al. Gene annotation and drug target discovery in Candida albicans with a tagged transposon mutant collection[J]. PLoS pathogens, 2010, 6(10): e1001140.	haploinsufficient
C5_04570C_A	URA7	Becker J M, Kauffman S J, Hauser M, et al. Pathway analysis of Candida albicans survival and virulence determinants in a murine infection model[J]. Proceedings of the National Academy of Sciences, 2010, 107(51): 22044-22049.	virulence: decreased
C5_04590C_A	RPL43A	Oh J, Fung E, Schlecht U, et al. Gene annotation and drug target discovery in Candida albicans with a tagged transposon mutant collection[J]. PLoS pathogens, 2010, 6(10): e1001140.	haploinsufficient
C5_04730C_A	SSD1	Gank K D, Yeaman M R, Kojima S, et al. SSD1 is integral to host defense peptide resistance in Candida albicans[J]. Eukaryotic cell, 2008, 7(8): 1318-1327.	virulence: decreased
C5_04970C_A	PPR1	Vandeputte P, Ischer F, Sanglard D, et al. In vivo systematic analysis of Candida albicans Zn2-Cys6 transcription factors mutants for mice organ colonization[J]. PloS one, 2011, 6(10): e26962.	hyphal growth: decreased
C5_05050W_A	ADH1	Kwak M K, Ku M H, Kang S O. NAD+‐linked alcohol dehydrogenase 1 regulates methylglyoxal concentration in Candida albicans[J]. FEBS letters, 2014, 588(7): 1144-1153. Mukherjee P K, Mohamed S, Chandra J, et al. Alcohol dehydrogenase restricts the ability of the pathogen Candida albicans to form a biofilm on catheter surfaces through an ethanol-based mechanism.[J]. Infection & Immunity, 2006, 74(7):…	virulence: decreased biofilm formation: increased vegetative growth: decreased rate
C5_05320C_A	HIS1	Roemer T, Jiang B, Davison J, et al. Large‐scale essential gene identification in Candida albicans and applications to antifungal drug discovery[J]. Molecular microbiology, 2003, 50(1): 167-181.	HIS1 is an essential gene
C6_00100C_A	HET1	Noble S M, French S, Kohn L A, et al. Systematic screens of a Candida albicans homozygous deletion library decouple morphogenetic switching and pathogenicity[J]. Nature genetics, 2010, 42(7): 590.	virulence: decreased competitive fitness: decreased
C6_00790C_A	CTR1	Mackie J, Szabo E K, Urgast D S, et al. Host-imposed copper poisoning impacts fungal micronutrient acquisition during systemic Candida albicans infections[J]. PLoS One, 2016, 11(6): e0158683. Marvin M E, Williams P H, Cashmore A M. The Candida albicans CTR1 gene encodes a functional copper transporter.[J]. Microbiology, 2003, 149(6):1461-1474. Marvin M E, Mason R P, Cashmore A M. The CaCTR1 gene …	virulence: decreased cellular morphology: abnormal invasive growth: increased
C6_00850W_A		Oh J, Fung E, Schlecht U, et al. Gene annotation and drug target discovery in Candida albicans with a tagged transposon mutant collection[J]. PLoS pathogens, 2010, 6(10): e1001140.	invasive growth: decreased
C6_00950C_A	TOP1	Jiang W, Gerhold D, Kmiec E B, et al. The topoisomerase I gene from Candida albicans[J]. Microbiology, 1997, 143(2): 377-386.	virulence: decreased cellular morphology: abnormal recorded germ tube formation: decreased vegetative growth: decreased rate
C6_01500C_A	TRY5	Finkel J S, Xu W, Huang D, et al. Portrait of Candida albicans adherence regulators[J]. PLoS pathogens, 2012, 8(2): e1002525. Chaillot J, Cook M A, Corbeil J, et al. Genome-wide screen for haploinsufficient cell size genes in the opportunistic yeast Candida albicans[J]. G3: Genes, Genomes, Genetics, 2016: g3. 116.037986.	adhesion: decreased cell size: decreased
C6_01700W_A	RPL32	Oh J, Fung E, Schlecht U, et al. Gene annotation and drug target discovery in Candida albicans with a tagged transposon mutant collection[J]. PLoS pathogens, 2010, 6(10): e1001140.	haploinsufficient
C6_01720C_A	SUR7	Douglas L M, Wang H X, Keppler-Ross S, et al. Sur7 promotes plasma membrane organization and is needed for resistance to stressful conditions and to the invasive growth and virulence of Candida albicans[J]. MBio, 2012, 3(1): e00254-11. Bernardo S M, Lee S A. Candida albicans SUR7 contributes to secretion, biofilm formation, and macrophage killing[J]. Bmc Microbiology, 2010, 10(1):1-15. Wang H X, …	virulence: decreased biofilm formation: abnormal bud morphology: abnormal cell shape: abnormal hyphal growth: abnormal invasive growth: decreased
C6_01790C_A	ZCF18	Vandeputte P, Ischer F, Sanglard D, et al. In vivo systematic analysis of Candida albicans Zn2-Cys6 transcription factors mutants for mice organ colonization[J]. PloS one, 2011, 6(10): e26962.	hyphal growth: increased
C6_02010C_A	GPD2	Desai J V, Bruno V M, Ganguly S, et al. Regulatory role of glycerol in Candida albicans biofilm formation[J]. MBio, 2013, 4(2): e00637-12.	adhesion: decreased
C6_02370C_A		Oh J, Fung E, Schlecht U, et al. Gene annotation and drug target discovery in Candida albicans with a tagged transposon mutant collection[J]. PLoS pathogens, 2010, 6(10): e1001140.	invasive growth: decreased
C6_02610C_A	CDC37	Davis D A, Bruno V M, Loza L, et al. Candida albicans Mds3p, a conserved regulator of pH responses and virulence identified through insertional mutagenesis[J]. Genetics, 2002, 162(4): 1573-1581.	CDC37 is an essential gene
C6_02730W_A	SAC6	Zhang B, Yu Q, Wang Y, et al. The Candida albicans fimbrin Sac6 regulates oxidative stress response (OSR) and morphogenesis at the transcriptional level[J]. Biochimica et Biophysica Acta (BBA)-Molecular Cell Research, 2016, 1863(9): 2255-2266.	virulence: decreased hyphal growth: increased
C6_02840C_A	RBF1	Khamooshi K, Sikorski P, Sun N, et al. The Rbf1, Hfl1 and Dbp4 of Candida albicans regulate common as well as transcription factor-specific mitochondrial and other cell activities[J]. BMC genomics, 2014, 15(1): 56.	colony shape: abnormal invasive growth: decreased vegetative growth: decreased rate
C6_03760C_A	SHM2	Oh J, Fung E, Schlecht U, et al. Gene annotation and drug target discovery in Candida albicans with a tagged transposon mutant collection[J]. PLoS pathogens, 2010, 6(10): e1001140.	invasive growth: decreased
C6_04350C_A	FLO8	Cao F, Lane S, Raniga P P, et al. The Flo8 transcription factor is essential for hyphal development and virulence in Candida albicans[J]. Molecular biology of the cell, 2006, 17(1): 295-307. Pukkilaworley R, Peleg A Y, Tampakakis E, et al. Candida albicans hyphal formation and virulence assessed using a Caenorhabditis elegans infection model.[J]. Eukaryotic Cell, 2009, 8(11):1750.	virulence: decreased filamentous growth: increased hyphal growth: decreased
C6_04520W_A	ILS1	Oh J, Fung E, Schlecht U, et al. Gene annotation and drug target discovery in Candida albicans with a tagged transposon mutant collection[J]. PLoS pathogens, 2010, 6(10): e1001140.	invasive growth: decreased
C7_00620W_A	GUS1	Becker J M, Kauffman S J, Hauser M, et al. Pathway analysis of Candida albicans survival and virulence determinants in a murine infection model[J]. Proceedings of the National Academy of Sciences, 2010, 107(51): 22044-22049.	GUS1 is an essential gene
C7_00690W_A	NOP15	Becker J M, Kauffman S J, Hauser M, et al. Pathway analysis of Candida albicans survival and virulence determinants in a murine infection model[J]. Proceedings of the National Academy of Sciences, 2010, 107(51): 22044-22049.	virulence: decreased
C7_00980W_A	PHM5	Oh J, Fung E, Schlecht U, et al. Gene annotation and drug target discovery in Candida albicans with a tagged transposon mutant collection[J]. PLoS pathogens, 2010, 6(10): e1001140.	invasive growth: decreased
C7_01250W_A	ASC1	Kim S W, Joo Y J, Kim J. Asc1p, a ribosomal protein, plays a pivotal role in cellular adhesion and virulence in Candida albicans[J]. The Journal of Microbiology, 2010, 48(6): 842-848. Chaillot J, Cook M A, Corbeil J, et al. Genome-Wide Screen for Haploinsufficient Cell Size Genes in the Opportunistic YeastCandida albicans:[J]. G3: Genes|Genomes|Genetics, 2017, 7(2):355-360. Liu X Y, Nie X Y, Ding…	virulence: decreased adhesion: decreased cell size: increased filamentous growth: absent hyphal growth: abnormal invasive growth: decreased
C7_01340W_A	MRE11	Legrand M, Chan C L, Jauert P A, et al. Role of DNA mismatch repair and double-strand break repair in genome stability and antifungal drug resistance in Candida albicans[J]. Eukaryotic cell, 2007, 6(12): 2194-2205.	cell size: increased
C7_01420W_A	GIR2	Uhl M A, Biery M, Craig N, et al. Haploinsufficiency‐based large‐scale forward genetic analysis of filamentous growth in the diploid human fungal pathogen C. albicans[J]. The EMBO journal, 2003, 22(11): 2668-2678. Oh J, Fung E, Schlecht U, et al. Gene annotation and drug target discovery in Candida albicans with a tagged transposon mutant collection[J]. PLoS pathogens, 2010, 6(10): e1001140.	filamentous growth: decreased invasive growth: decreased
C7_01870W_A	MSK1	Chaillot J, Cook M A, Corbeil J, et al. Genome-wide screen for haploinsufficient cell size genes in the opportunistic yeast Candida albicans[J]. G3: Genes, Genomes, Genetics, 2016: g3. 116.037986.	cell size: increased
C7_01970C_A	TOM40	Becker J M, Kauffman S J, Hauser M, et al. Pathway analysis of Candida albicans survival and virulence determinants in a murine infection model[J]. Proceedings of the National Academy of Sciences, 2010, 107(51): 22044-22049.	TOM40 is an essential gene
C7_02030W_A	HSP90	Cowen L E, Singh S D, Köhler J R, et al. Harnessing Hsp90 function as a powerful, broadly effective therapeutic strategy for fungal infectious disease[J]. Proceedings of the National Academy of Sciences, 2009, 106(8): 2818-2823. Robbins N, Uppuluri P, Nett J, et al. Hsp90 Governs Dispersion and Drug Resistance of Fungal Biofilms[J]. Plos Pathogens, 2011, 7(9):e1002257. Shapiro R S, Sellam A, Tebb…	virulence: decreased biofilm formation: abnormal filamentous growth: increased
C7_02100W_A		Oh J, Fung E, Schlecht U, et al. Gene annotation and drug target discovery in Candida albicans with a tagged transposon mutant collection[J]. PLoS pathogens, 2010, 6(10): e1001140.	invasive growth: decreased
C7_02380C_A	CYP1	Chaillot J, Cook M A, Corbeil J, et al. Genome-wide screen for haploinsufficient cell size genes in the opportunistic yeast Candida albicans[J]. G3: Genes, Genomes, Genetics, 2016: g3. 116.037986.	cell size: increased
C7_02840C_A	ERG5	Uhl M A, Biery M, Craig N, et al. Haploinsufficiency‐based large‐scale forward genetic analysis of filamentous growth in the diploid human fungal pathogen C. albicans[J]. The EMBO journal, 2003, 22(11): 2668-2678.	filamentous growth: increased
C7_02890C_A	PMT1	Timpel C, Strahl-Bolsinger S, Ziegelbauer K, et al. Multiple Functions of Pmt1p-mediated ProteinO-Mannosylation in the Fungal Pathogen Candida albicans[J]. Journal of Biological Chemistry, 1998, 273(33): 20837-20846. Peltrochellacsahuanga H, Goyard S, D'Enfert C, et al. Protein O-mannosyltransferase isoforms regulate biofilm formation in Candida albicans.[J]. Antimicrobial Agents & Chemotherapy, …	virulence: decreased adhesion: decreased biofilm formation: decreased cell wall morphology: abnormal hyphal growth: decreased
C7_03080W_A	LMO1	Hope H, Schmauch C, Arkowitz R A, et al. The Candida albicans ELMO homologue functions together with Rac1 and Dck1, upstream of the MAP Kinase Cek1, in invasive filamentous growth[J]. Molecular microbiology, 2010, 76(6): 1572-1590.	filamentous growth: decreased invasive growth: absent
C7_03540C_A	ENP2	Liu M, Healy M D, Dougherty B A, et al. Conserved fungal genes as potential targets for broad-spectrum antifungal drug discovery[J]. Eukaryotic Cell, 2006, 5(4): 638-649.	ENP2 is an essential gene
C7_03940C_A	CLB4	Noble S M, French S, Kohn L A, et al. Systematic screens of a Candida albicans homozygous deletion library decouple morphogenetic switching and pathogenicity[J]. Nature genetics, 2010, 42(7): 590. Bensen E S, Clementeblanco A, Finley K R, et al. The mitotic cyclins Clb2p and Clb4p affect morphogenesis in Candida albicans.[J]. Molecular Biology of the Cell, 2005, 16(7):3387-3400.	colony appearance: abnormal competitive fitness: decreased germ tube formation: abnormal vegetative growth: decreased rate
C7_04010W_A		Dong Y, Zhang D, Yu Q, et al. Loss of Ssq1 leads to mitochondrial dysfunction, activation of autophagy and cell cycle arrest due to iron overload triggered by mitochondrial iron–sulfur cluster assembly defects in Candida albicans[J]. The international journal of biochemistry & cell biology, 2017, 85: 44-55. Chaillot J, Cook M A, Corbeil J, et al. Genome-Wide Screen for Haploinsufficient Cell Size…	virulence: decreased autophagy: increased cell size: increased hyphal growth: absent vegetative growth: decreased rate
C7_04300W_A	SPT6	Chaillot J, Cook M A, Corbeil J, et al. Genome-wide screen for haploinsufficient cell size genes in the opportunistic yeast Candida albicans[J]. G3: Genes, Genomes, Genetics, 2016: g3. 116.037986. Uhl M A, Biery M, Craig N, et al. Haploinsufficiency‐based large‐scale forward genetic analysis of filamentous growth in the diploid human fungal pathogen C. albicans[J]. The EMBO journal, 2003, 22(11):…	cell size: decreased filamentous growth: abnormal hyphal growth: decreased vegetative growth: decreased rate
CNAG_00156	SP1	Adler A, Park Y D, Larsen P, et al. A novel specificity protein 1 (SP1)-like gene regulating protein kinase C-1 (Pkc1)-dependent cell wall integrity and virulence factors in Cryptococcus neoformans.[J]. Journal of Biological Chemistry, 2011, 286(23):20977-90.	melanin: decreased capsule: increased virulence: decreased
CNAG_00162	AOX1	Akhter S, Mcdade H C, Gorlach J M, et al. Role of Alternative Oxidase Gene in Pathogenesis of Cryptococcus neoformans[J]. Infection & Immunity, 2003, 71(10):5794.	virulence: decreased
CNAG_00237	LEU1	Do E, Hu G, Caza M, et al. Leu1 plays a role in iron metabolism and is required for virulence in Cryptococcus neoformans[J]. Fungal Genetics and Biology, 2015, 75: 11-19.	capsule: decreased virulence: decreased
CNAG_00247	LYS9	Kingsbury J M, Yang Z, Ganous T M, et al. Novel chimeric spermidine synthase-saccharopine dehydrogenase gene (SPE3-LYS9) in the human pathogen Cryptococcus neoformans.[J]. Eukaryotic Cell, 2004, 3(3):752.	melanin: decreased capsule: decrease virulence: decreased
CNAG_00306	CMT2	Ding C, Festa R A, Chen Y L, et al. Cryptococcus neoformans copper detoxification machinery is critical for fungal virulence[J]. Cell host & microbe, 2013, 13(3): 265-276.	virulence: decreased (cmt1Δ cmt2Δ double mutants)
CNAG_00375	GCN5	O'Meara T R, Hay C, Price M S, et al. Cryptococcus neoformans histone acetyltransferase Gcn5 regulates fungal adaptation to the host[J]. Eukaryotic Cell, 2010, 9(8):1193.	virulence: decreased capsule: decreased
CNAG_00441	IMD1	Morrow C A, Valkov E, Stamp A, et al. De novo GTP biosynthesis is critical for virulence of the fungal pathogen Cryptococcus neoformans[J]. PLoS pathogens, 2012, 8(10): e1002957.	melanin: decreased capsule: decreased virulence: decreased
CNAG_00531	ENA1	He X, Lyons D M, Toffaletti D L, et al. Virulence factors identified by Cryptococcus neoformans mutant screen differentially modulate lung immune responses and brain dissemination[J]. American Journal of Pathology, 2012, 181(4):1356. Jung K W, Strain A K, Nielsen K, et al. Two cation transporters Ena1 and Nha1 cooperatively modulate ion homeostasis, antifungal drug resistance, and virulence of Cr…	virulence: decreased melanin: increased (ena1Δ nha1Δ double mutant ) capsule: increased (ena1Δ nha1Δ double mutant )
CNAG_00600	CAP60	Chang Y C, Kwonchung K J. Isolation of the Third Capsule-Associated Gene, CAP60, Required for Virulence in Cryptococcus neoformans[J]. Infection & Immunity, 1998, 66(5):2230.	capsule: decreased virulence: decreased
CNAG_00730	AFR1	Sanguinetti M, Posteraro B, Sorda M L, et al. Role of AFR1, an ABC Transporter-Encoding Gene, in the In Vivo Response to Fluconazole and Virulence of Cryptococcus neoformans[J]. Infection & Immunity, 2006, 74(2):1352-1359.	virulence: increased
CNAG_00740	SNF5	Walton F, Idnurm A, Heitman J. Novel gene functions required for melanization of the human pathogen Cryptococcus neoformans[J]. Molecular Microbiology, 2005, 57(5):1381–1396.	melanin: decreased
CNAG_00888	CNB1	Fox D S, Cruz M C, Sia R A L, et al. Calcineurin regulatory subunit is essential for virulence and mediates interactions with FKBP12–FK506 in Cryptococcus neoformans[J]. Molecular microbiology, 2001, 39(4): 835-849.	virulence: decreased
CNAG_01019	SOD1	Cox G M, Harrison T S, McDade H C, et al. Superoxide dismutase influences the virulence of Cryptococcus neoformans by affecting growth within macrophages[J]. Infection and immunity, 2003, 71(1): 173-180.	virulence: decreased
CNAG_01167	URE2	Varma A, Wu S, Guo N, et al. Identification of a novel gene, URE2, that functionally complements a urease-negative clinical strain of Cryptococcus neoformans.[J]. Microbiology, 2006, 152(Pt 12):3723.	virulence: decreased
CNAG_01464	FHB1	De J M, Liu L, Nussbaum J C, et al. Enzymes that counteract nitrosative stress promote fungal virulence.[J]. Current Biology, 2003, 13(22):1963-1968. Idnurm A, Reedy J L, Nussbaum J C, et al. Cryptococcus neoformans virulence gene discovery through insertional mutagenesis[J]. Eukaryotic cell, 2004, 3(2): 420-429.	melanin: decreased virulence: decreased
CNAG_01523	HOG1	Bahn Y, Kojima K, Cox G J. Specialization of the HOG pathway and its impact on differentiation and virulence of Cryptococcus neoformans[J]. Molecular Biology of the Cell, 2005, 16(5):2285-2300.	virulence: decreased melanin: increased capsule: increased
CNAG_01537	VAD1	Panepinto J, Liu L, Ramos J, et al. The DEAD-box RNA helicase Vad1 regulates multiple virulence-associated genes in Cryptococcus neoformans[J]. Journal of Clinical Investigation, 2005, 115(3):632.	virulence: decreased melanin: increased
CNAG_01557	CAM1	Kraus P R, Nichols C B, Heitman J. Calcium- and calcineurin-independent roles for calmodulin in Cryptococcus neoformans morphogenesis and high-temperature growth[J]. Eukaryotic Cell, 2005, 4(6):1079.	CAM1 is an essential gene
CNAG_01563		Brandão F, Esher S K, Ost K S, et al. HDAC genes play distinct and redundant roles in Cryptococcus neoformans virulence[J]. Scientific reports, 2018, 8(1): 5209.	melanin: decreased capsule: decreased virulence: decreased
CNAG_01740	CDC12	Kozubowski L, Heitman J. Septins enforce morphogenetic events during sexual reproduction and contribute to virulence of Cryptococcus neoformans[J]. Molecular Microbiology, 2010, 75(3):658-75.	virulence: decreased
CNAG_01839	ESS1	Ren P, Rossettini A, Chaturvedi V, et al. The Ess1 prolyl isomerase is dispensable for growth but required for virulence in Cryptococcus neoformans.[J]. Microbiology, 2005, 151(Pt 5):1593.	virulence: decreased melanin: decreased
CNAG_01890	MET6	Pascon R C, Ganous T M, Kingsbury J M, et al. Cryptococcus neoformans methionine synthase: expression analysis and requirement for virulence[J]. Microbiology, 2004, 150(9):3013-3023.	virulence: decreased capsule: decreased melanin: decreased
CNAG_01911	SEC6	Panepinto J, Komperda K, Frases S, et al. Sec6-dependent sorting of fungal extracellular exosomes and laccase of Cryptococcus neoformans.[J]. Molecular Microbiology, 2009, 71(5):1165-1176.	melanin: decreased virulence: decreased
CNAG_02029	WSP1	Shen G, Whittington A, Wang P. Wsp1, a GBD/CRIB Domain-Containing WASP Homolog, Is Required for Growth, Morphogenesis, and Virulence of Cryptococcus neoformans[J]. Eukaryotic Cell, 2011, 10(4):521-529.	melanin: decreased capsule: decreased virulence: decreased
CNAG_02099	FAS1	Chayakulkeeree M, Rude T H, Toffaletti D L, et al. Fatty Acid Synthesis Is Essential for Survival of Cryptococcus neoformans and a Potential Fungicidal Target[J]. Antimicrobial Agents & Chemotherapy, 2007, 51(10):3537-45.	FAS1 is an essential gene
CNAG_02399	GLR1	Missall T A, Pusateri M E, Donlin M J, et al. Posttranslational, Translational, and Transcriptional Responses to Nitric Oxide Stress in Cryptococcus neoformans: Implications for Virulence[J]. Eukaryotic Cell, 2006, 5(3):518.	virulence: decreased
CNAG_02434	ATX1	Walton F J, Idnurm A, Heitman J. Novel gene functions required for melanization of the human pathogen Cryptococcus neoformans[J]. Molecular microbiology, 2005, 57(5): 1381-1396.	melanin: decreased
CNAG_02801	TRX1	Missall T A, Lodge J K. Function of the thioredoxin proteins in Cryptococcus neoformans during stress or virulence and regulation by putative transcriptional modulators[J]. Molecular microbiology, 2005, 57(3): 847-858. Upadhya R, Kim H, Jung K W, et al. Sulphiredoxin plays peroxiredoxin-dependent and -independent roles via the HOG signalling pathway in Cryptococcus neoformans and contributes to f…	virulence: decreased melanin: decreased
CNAG_02827	RUB1	He X, Lyons D M, Toffaletti D L, et al. Virulence factors identified by Cryptococcus neoformans mutant screen differentially modulate lung immune responses and brain dissemination[J]. American Journal of Pathology, 2012, 181(4):1356.	virulence: decreased melanin: decreased
CNAG_03315	RHO1	Lam W C, Gerik K J, Lodge J K. Role of Cryptococcus neoformans Rho1 GTPases in the PKC1 signaling pathway in response to thermal stress[J]. Eukaryotic cell, 2012: EC. 05305-11.	capsule: decreased
CNAG_03316	RDI1	Price M S, Nichols C B, Alspaugh J A. The Cryptococcus neoformans Rho-GDP dissociation inhibitor mediates intracellular survival and virulence[J]. Infection & Immunity, 2008, 76(12):5729.	virulence: decreased
CNAG_03322	UXS1	Moyrand F, Janbon G. UGD1, encoding the Cryptococcus neoformans UDP-glucose dehydrogenase, is essential for growth at 37 C and for capsule biosynthesis[J]. Eukaryotic cell, 2004, 3(6): 1601-1608. Kozel T R, Levitz S M, Dromer F, et al. Antigenic and Biological Characteristics of Mutant Strains of Cryptococcus neoformans Lacking Capsular O Acetylation or Xylosyl Side Chains[J]. Infection & Immunit…	capsule: decreased virulence: decreased
CNAG_03482	TSA1	Tricia Ann M, Mary Ellen P, Lodge J K. Thiol peroxidase is critical for virulence and resistance to nitric oxide and peroxide in the fungal pathogen, Cryptococcus neoformans.[J]. Molecular Microbiology, 2004, 51(5):1447-1458.	virulence: decreased
CNAG_03582	RIM20	Chun C D, Madhani H D. Ctr2 links copper homeostasis to polysaccharide capsule formation and phagocytosis inhibition in the human fungal pathogen Cryptococcus neoformans.[J]. Plos One, 2010, 5(9):: e12503.	melanin: decreased capsule: decreased
CNAG_03627	CPA1	Wang P, Cardenas M E, Cox G M, et al. Two cyclophilin A homologs with shared and distinct functions important for growth and virulence of Cryptococcus neoformans[J]. Embo Reports, 2001, 2(6):511–518.	virulence: decreased capsule: decreased (cap1Δ cap2Δ double mutants) melanin: decreased (cap1Δ cap2Δ double mutants)
CNAG_04090	ATF1	Kim M S, Ko Y J, Maeng S, et al. Comparative transcriptome analysis of the CO2 sensing pathway via differential expression of carbonic anhydrase in Cryptococcus neoformans[J]. Genetics, 2010, 185(4): 1207-1219.	capsule: increased melanin: increased
CNAG_04119	ROM2	Tang R J, Breger J, Idnurm A, et al. Cryptococcus neoformans gene involved in mammalian pathogenesis identified by a Caenorhabditis elegans progeny-based approach.[J]. Infection & Immunity, 2005, 73(12):8219-25.	virulence: decreased
CNAG_04215	MET3	Yang Z, Pascon R C, Alspaugh A, et al. Molecular and genetic analysis of the Cryptococcus neoformans MET3 gene and a met3 mutant[J]. Microbiology, 2002, 148(8):2617-2625.	virulence: decreased melanin: decreased
CNAG_04312	MAN1	Wills E A, Roberts I S, Poeta M D, et al. Identification and characterization of the Cryptococcus neoformans phosphomannose isomerase‐encoding gene, MAN1, and its impact on pathogenicity[J]. Molecular Microbiology, 2001, 40(3):610-620.	virulence: decreased capsule: decreased
CNAG_04505	GPA1	Alspaugh J A, Perfect J R, Heitman J. Cryptococcus neoformans mating and virulence are regulated by the G-protein α subunit GPA1 and cAMP[J]. Genes & development, 1997, 11(23): 3206-3217.	virulence: decreased capsule: decreased melanin: decreased
CNAG_04514	MPK1	Ds K P F, Cox G M, Heitman J. The Cryptococcus neoformans MAP kinase Mpk1 regulates cell integrity in response to antifungal drugs and loss of calcineurin function[J]. Molecular Microbiology, 2003, 48(5):1377. Donlin M J, Upadhya R, Gerik K J, et al. Cross talk between the cell wall integrity and cyclic AMP/protein kinase A pathways in Cryptococcus neoformans[J]. Mbio, 2014, 5(4).	virulence: decreased capsule: decreased
CNAG_04637	MBF1	Walton F, Idnurm A, Heitman J. Novel gene functions required for melanization of the human pathogen Cryptococcus neoformans[J]. Molecular Microbiology, 2005, 57(5):1381–1396.	capsule: decreased melanin: decreased
CNAG_04640	ACL1	Griffiths E J, Hu G, Fries B, et al. A defect in ATP‐citrate lyase links acetyl‐CoA production, virulence factor elaboration and virulence in Cryptococcus neoformans[J]. Molecular Microbiology, 2012, 86(6):1404-1423.	virulence: decreased melanin: decreased capsule: decreased
CNAG_04678	YPK1	Lee H, Khanal L A, Garraffo H M, et al. Involvement of PDK1, PKC and TOR signaling pathways in basal fluconazole tolerance in Cryptococcus neoformans[J]. Molecular Microbiology, 2012, 84(1):130-146.	virulence: decreased capsule: decreased melanin: decreased
CNAG_04864	CIR1	Jung W H, Sham A, White R, et al. Iron regulation of the major virulence factors in the AIDS-associated pathogen Cryptococcus neoformans[J]. PLoS biology, 2006, 4(12): e410.	virulence: decreased capsule: decreased melanin: decreased
CNAG_04969	UGD1	Moyrand F, Janbon G. UGD1, encoding the Cryptococcus neoformans UDP-glucose dehydrogenase, is essential for growth at 37 C and for capsule biosynthesis[J]. Eukaryotic cell, 2004, 3(6): 1601-1608.	capsule: decreased
CNAG_05148	CXT1	Klutts J S, Doering T L. Cryptococcal Xylosyltransferase 1 (Cxt1p) from Cryptococcus neoformans Plays a Direct Role in the Synthesis of Capsule Polysaccharides[J]. Journal of Biological Chemistry, 2008, 283(21):14327-14334.	virulence: decreased
CNAG_05155	PTP2	Lee K T, Byun H J, Jung K W, et al. Distinct and redundant roles of protein tyrosine phosphatases Ptp1 and Ptp2 in governing the differentiation and pathogenicity of Cryptococcus neoformans.[J]. Eukaryotic Cell, 2014, 13(6):796-812.	melanin: decreased capsule: decreased virulence: decreased
CNAG_05218	ACA1	Bahn Y S, Hicks J K, Giles S S, et al. Adenylyl cyclase-associated protein Aca1 regulates virulence and differentiation of Cryptococcus neoformans via the cyclic AMP-protein kinase A cascade[J]. Eukaryotic Cell, 2004, 3(6):1476.	virulence: decreased capsule: decreased melanin: decreased
CNAG_05292	TPS1	Petzold E W, Himmelreich U, Mylonakis E, et al. Characterization and Regulation of the Trehalose Synthesis Pathway and Its Importance in the Pathogenicity of Cryptococcus neoformans[J]. Infection & Immunity, 2006, 74(10):5877-5887.	virulence: decreased
CNAG_05431	RIM101	O'Meara T R, Norton D, Price M S, et al. Interaction of Cryptococcus neoformans Rim101 and protein kinase A regulates capsule[J]. PLoS pathogens, 2010, 6(2): e1000776. Chun C D, Madhani H D. Ctr2 Links Copper Homeostasis to Polysaccharide Capsule Formation and Phagocytosis Inhibition in the Human Fungal Pathogen, Cryptococcus neoformans[J]. Plos One, 2010, 5(9):: e12503.	capsule: decrease melanin: decrease virulence: increased
CNAG_05449	CMT1	Ding C, Festa R A, Chen Y L, et al. Cryptococcus neoformans copper detoxification machinery is critical for fungal virulence[J]. Cell host & microbe, 2013, 13(3): 265-276.	virulence: decreased (cmt1Δ cmt2Δ double mutants)
CNAG_05465	GIB2	Wang Y, Shen G, Gong J, et al. Noncanonical Gβ Gib2 Is a Scaffolding Protein Promoting cAMP Signaling through Functions of Ras1 and Cac1 Proteins in Cryptococcus neoformans[J]. Journal of Biological Chemistry, 2014, 289(18):12202-16.	virulence: decreased
CNAG_05540	URE1	Cox G M, Mukherjee J, Cole G T, et al. Urease as a Virulence Factor in Experimental Cryptococcosis[J]. Infection & Immunity, 2000, 68(2):443-8.	virulence: decreased
CNAG_05581	CHS3	Walton F J, Idnurm A, Heitman J. Novel gene functions required for melanization of the human pathogen Cryptococcus neoformans[J]. Molecular microbiology, 2005, 57(5): 1381-1396.	melanin: decreased
CNAG_05592	ECA1	Fan W, Idnurm A, Breger J, et al. Eca1, a Sarcoplasmic/Endoplasmic Reticulum Ca2+-ATPase, Is Involved in Stress Tolerance and Virulence in Cryptococcus neoformans[J]. Infection & Immunity, 2007, 75(7):3394-3405.	virulence: decreased
CNAG_05650	UBP5	Fang W, Price M S, Toffaletti D L, et al. Pleiotropic effects of deubiquitinating enzyme Ubp5 on growth and pathogenesis of Cryptococcus neoformans.[J]. Plos One, 2012, 7(6):e38326.	virulence: decreased capsule: decreased melanin: decreased
CNAG_05925	CDC3	Kozubowski L, Heitman J. Septins enforce morphogenetic events during sexual reproduction and contribute to virulence of Cryptococcus neoformans[J]. Molecular Microbiology, 2010, 75(3):658-75.	virulence: decreased
CNAG_05997		This Study	melanin: decreased capsule: decreased virulence: decreased
CNAG_06151	YPD1	Lee J W, Ko Y J, Kim S Y, et al. Multiple roles of Ypd1 phosphotransfer protein in viability, stress response, and virulence factor regulation in Cryptococcus neoformans.[J]. Eukaryotic Cell, 2011, 10(7):998.	Ypd1 is an essential gene
CNAG_06301	SCH9	Wang P, Cox G M, Heitman J. A Sch9 protein kinase homologue controlling virulence independently of the cAMP pathway in Cryptococcus neoformans.[J]. Current Genetics, 2004, 46(5):247-255.	virulence: decreased capsule: increased
CNAG_06392	SGF29	Arras S D M, Ormerod K L, Erpf P E, et al. Convergent microevolution of Cryptococcus neoformans hypervirulence in the laboratory and the clinic[J]. Scientific reports, 2017, 7(1): 17918.	melanin: increased virulence: increased
CNAG_06443	SSA1	Zhang S, Hacham M, Panepinto J, et al. The Hsp70 member, Ssa1, acts as a DNA‐binding transcriptional co‐activator of laccase in Cryptococcus neoformans[J]. Molecular Microbiology, 2006, 62(4):1090–1101.	virulence: decreased melanin: decreased capsule: increased
CNAG_06508	FKS1	Thompson J R, Douglas C M, Li W, et al. A Glucan Synthase FKS1 Homolog inCryptococcus neoformans Is Single Copy and Encodes an Essential Function[J]. Journal of Bacteriology, 1999, 181(2):444.	FKS1 is an essential gene
CNAG_06730	GSK3	Chang Y C, Ingavale S S, Bien C, et al. Conservation of the sterol regulatory element-binding protein pathway and its pathobiological importance in Cryptococcus neoformans[J]. Eukaryotic Cell, 2009, 8(11):1770-1779.	virulence: decreased
CNAG_06834	PMT1	Willger S D, Ernst J F, Alspaugh J A, et al. Characterization of the PMT gene family in Cryptococcus neoformans.[J]. Plos One, 2009, 4(7):e6321.	virulence: decreased
CNAG_07464	MBS1	Song M H, Lee J W, Kim M S, et al. A flucytosine-responsive Mbp1/Swi4-like protein, Mbs1, plays pleiotropic roles in antifungal drug resistance, stress response, and virulence of Cryptococcus neoformans.[J]. Eukaryotic Cell, 2012, 11(11):53-67.	virulence: decreased melanin: decreased capsule: decreased
CNAG_07554	CAP10	Chun C D, Madhani H D. Ctr2 links copper homeostasis to polysaccharide capsule formation and phagocytosis inhibition in the human fungal pathogen Cryptococcus neoformans.[J]. Plos One, 2010, 5(9):: e12503. Tefsen B, Grijpstra J, Ordonez S, et al. Deletion of the CAP10, gene of Cryptococcus neoformans, results in a pleiotropic phenotype with changes in expression of virulence factors[J]. Research …	capsule: decreased melanin: increased
CNAG_07558		This Study	capsule: decreased
CNAG_07636	CSR2	Banks I R, Specht C A, Donlin M J, et al. A chitin synthase and its regulator protein are critical for chitosan production and growth of the fungal pathogen Cryptococcus neoformans[J]. Eukaryotic Cell, 2005, 4(11): 1902-1912.	melanin: abnormal
CNAG_07937	CAS1	Janbon G, Himmelreich U, Moyrand F, et al. Cas1p is a membrane protein necessary for the O-acetylation of the Cryptococcus neoformans capsular polysaccharide.[J]. Molecular Microbiology, 2001, 42(2):453-467.	virulence: increased capsule: decreased
CR_00100C_A	EPL1	Becker J M, Kauffman S J, Hauser M, et al. Pathway analysis of Candida albicans survival and virulence determinants in a murine infection model[J]. Proceedings of the National Academy of Sciences, 2010, 107(51): 22044-22049.	virulence: decreased
CR_00200W_A	PCK1	Barelle C J, Priest C L, MacCallum D M, et al. Niche‐specific regulation of central metabolic pathways in a fungal pathogen[J]. Cellular microbiology, 2006, 8(6): 961-971.	virulence: decreased
CR_00320C_A	NAP1	Huang Z X, Zhao P, Zeng G S, et al. Phosphoregulation of Nap1 plays a role in septin ring dynamics and morphogenesis in Candida albicans[J]. MBio, 2014, 5(1): e00915-13.	filamentous growth: abnormal
CR_00410W_A	RTT109	da Rosa J L, Boyartchuk V L, Zhu L J, et al. Histone acetyltransferase Rtt109 is required for Candida albicans pathogenesis[J]. Proceedings of the National Academy of Sciences, 2010, 107(4): 1594-1599. Rosa J L D, Boyartchuk V L, Zhu L H J, et al. Histone acetyltransferase Rtt109 is required for Candida albicans pathogenesis.[J]. Proceedings of the National Academy of Sciences of the United State…	virulence: decreased colony appearance: abnormal filamentous growth: increased
CR_00860C_A	TMA19	Oh J, Fung E, Schlecht U, et al. Gene annotation and drug target discovery in Candida albicans with a tagged transposon mutant collection[J]. PLoS pathogens, 2010, 6(10): e1001140.	invasive growth: decreased
CR_01470W_A	CSP37	Sentandreu M, Nieto A, Iborra A, et al. Cloning and characterization of CSP37, a novel gene encoding a putative membrane protein of Candida albicans[J]. Journal of bacteriology, 1997, 179(15): 4654-4663.	virulence: decreased adhesion: decreased
CR_01610C_A	SHP1	Hu K, Li W, Wang H, et al. Shp1, a regulator of protein phosphatase 1 Glc7, has important roles in cell morphogenesis, cell cycle progression and DNA damage response in Candida albicans[J]. Fungal genetics and biology, 2012, 49(6): 433-442.	cell shape: abnormal hyphal growth: decreased rate vegetative growth: decreased rate
CR_01620C_A	MET6	Suliman H S, Appling D R, Robertus J D. The gene for cobalamin-independent methionine synthase is essential in Candida albicans: a potential antifungal target[J]. Archives of biochemistry and biophysics, 2007, 467(2): 218-226.	MET6 is an essential gene
CR_01690C_A	CDC60	Becker J M, Kauffman S J, Hauser M, et al. Pathway analysis of Candida albicans survival and virulence determinants in a murine infection model[J]. Proceedings of the National Academy of Sciences, 2010, 107(51): 22044-22049.	virulence: decreased
CR_01740W_A	MCI4	Huang X, Chen X, He Y, et al. Mitochondrial complex I bridges a connection between regulation of carbon flexibility and gastrointestinal commensalism in the human fungal pathogen Candida albicans[J]. PLoS pathogens, 2017, 13(6): e1006414. Noble S M, French S, Kohn L A, et al. Systematic screens of a Candida albicans homozygous deletion library decouple morphogenetic switching and pathogenicity[J]…	biofilm formation: absent competitive fitness: decreased hyphal growth: decreased vegetative growth: decreased rate
CR_02050C_A	HDA1	Zacchi L F, Schulz W L, Davis D A. HOS2 and HDA1 encode histone deacetylases with opposing roles in Candida albicans morphogenesis[J]. PLoS One, 2010, 5(8): e12171.	filamentous growth: decreased invasive growth: decreased germ tube formation: delayed
CR_02070C_A	ADH5	Noble S M, French S, Kohn L A, et al. Systematic screens of a Candida albicans homozygous deletion library decouple morphogenetic switching and pathogenicity[J]. Nature genetics, 2010, 42(7): 590. Oh J, Fung E, Schlecht U, et al. Gene annotation and drug target discovery in Candida albicans with a tagged transposon mutant collection[J]. PLoS pathogens, 2010, 6(10): e1001140.	biofilm formation: abnormal invasive growth: decreased
CR_02130W_A	ECM4	Uhl M A, Biery M, Craig N, et al. Haploinsufficiency‐based large‐scale forward genetic analysis of filamentous growth in the diploid human fungal pathogen C. albicans[J]. The EMBO journal, 2003, 22(11): 2668-2678.	filamentous growth: decreased
CR_02420W_A		Chaillot J, Cook M A, Corbeil J, et al. Genome-wide screen for haploinsufficient cell size genes in the opportunistic yeast Candida albicans[J]. G3: Genes, Genomes, Genetics, 2016: g3. 116.037986.	cell size: decreased
CR_02620C_A		Noble S M, French S, Kohn L A, et al. Systematic screens of a Candida albicans homozygous deletion library decouple morphogenetic switching and pathogenicity[J]. Nature genetics, 2010, 42(7): 590.	competitive fitness: decreased vegetative growth: decreased rate
CR_02670C_A		Chaillot J, Cook M A, Corbeil J, et al. Genome-wide screen for haploinsufficient cell size genes in the opportunistic yeast Candida albicans[J]. G3: Genes, Genomes, Genetics, 2016: g3. 116.037986.	cell size: decreased
CR_02850C_A	GZF3	Noble S M, French S, Kohn L A, et al. Systematic screens of a Candida albicans homozygous deletion library decouple morphogenetic switching and pathogenicity[J]. Nature genetics, 2010, 42(7): 590.	colony appearance: abnormal competitive fitness: decreased
CR_02990C_A	RIB1	Becker J M, Kauffman S J, Hauser M, et al. Pathway analysis of Candida albicans survival and virulence determinants in a murine infection model[J]. Proceedings of the National Academy of Sciences, 2010, 107(51): 22044-22049.	virulence: decreased
CR_03030C_A	RPL28	Chaillot J, Cook M A, Corbeil J, et al. Genome-wide screen for haploinsufficient cell size genes in the opportunistic yeast Candida albicans[J]. G3: Genes, Genomes, Genetics, 2016: g3. 116.037986.	cell size: decreased
CR_03060W_A	ARC1	Oh J, Fung E, Schlecht U, et al. Gene annotation and drug target discovery in Candida albicans with a tagged transposon mutant collection[J]. PLoS pathogens, 2010, 6(10): e1001140.	invasive growth: decreased
CR_03420C_A	NOT4	Krueger K E, Ghosh A K, Krom B P, et al. Deletion of the NOT4 gene impairs hyphal development and pathogenicity in Candida albicans[J]. Microbiology, 2004, 150(1): 229-240.	virulence: decreased biofilm formation: decreased germ tube formation: decreased hyphal growth: abnormal
CR_03600C_A		Becker J M, Kauffman S J, Hauser M, et al. Pathway analysis of Candida albicans survival and virulence determinants in a murine infection model[J]. Proceedings of the National Academy of Sciences, 2010, 107(51): 22044-22049.	RET3 is an essential gene
CR_03910C_A		Sinha I, Poonia P, Sawhney S, et al. Functional specialization of two paralogous TAF12 variants by their selective association with SAGA and TFIID transcriptional regulatory complexes[J]. Journal of Biological Chemistry, 2017: jbc. C116. 768549.	vegetative growth: decreased rate
CR_04170W_A		Chaillot J, Cook M A, Corbeil J, et al. Genome-wide screen for haploinsufficient cell size genes in the opportunistic yeast Candida albicans[J]. G3: Genes, Genomes, Genetics, 2016: g3. 116.037986.	cell size: decreased
CR_04180C_A		Chaillot J, Cook M A, Corbeil J, et al. Genome-wide screen for haploinsufficient cell size genes in the opportunistic yeast Candida albicans[J]. G3: Genes, Genomes, Genetics, 2016: g3. 116.037986.	cell size: increased
CR_04200W_A	YDJ1	Xie J L, Bohovych I, Wong E O Y, et al. Ydj1 governs fungal morphogenesis and stress response, and facilitates mitochondrial protein import via Mas1 and Mas2[J]. Microbial Cell, 2017, 4(10): 342.	filamentous growth: decreased
CR_04570C_A	CDC10	González‐Novo A, Labrador L, Jiménez A, et al. Role of the septin Cdc10 in the virulence of Candida albicans[J]. Microbiology and immunology, 2006, 50(7): 499-511. Martin S W, Douglas L M, Konopka J B. Cell Cycle Dynamics and Quorum Sensing in Candida albicans Chlamydospores Are Distinct from Budding and Hyphal Growth[J]. Eukaryotic Cell, 2005, 4(7):1191. Warenda A J, Kauffman S, Sherrill T P, et…	adhesion: decreased cell wall morphology: abnormal filamentous growth: abnormal invasive growth: decreased virulence: decreased
CR_05720W_A	TPS1	Zaragoza O, Blazquez M A, Gancedo C. Disruption of the Candida albicans TPS1Gene Encoding Trehalose-6-Phosphate Synthase Impairs Formation of Hyphae and Decreases Infectivity[J]. Journal of bacteriology, 1998, 180(15): 3809-3815. Martínez-Esparza M, Aguinaga A, González-Párraga P, et al. Role of trehalose in resistance to macrophage killing: study with a tps1/tps1, trehalose-deficient mutant of C…	virulence: decreased adhesion: decreased hyphal growth: absent
CR_05740C_A	PTC4	Hanaoka N, Takano Y, Shibuya K, et al. Identification of the putative protein phosphatase gene PTC1 as a virulence-related gene using a silkworm model of Candida albicans infection[J]. Eukaryotic cell, 2008, 7(10): 1640-1648.	virulence: decreased
CR_06490C_A	HSP60	Leach M D, Stead D A, Argo E, et al. Identification of sumoylation targets, combined with inactivation of SMT3, reveals the impact of sumoylation upon growth, morphology, and stress resistance in the pathogen Candida albicans[J]. Molecular biology of the cell, 2011, 22(5): 687-702.	cell shape: abnormal colony appearance: abnormal
CR_06710C_A	GCN5	Chang P, Fan X, Chen J. Function and subcellular localization of Gcn5, a histone acetyltransferase in Candida albicans[J]. Fungal Genetics and Biology, 2015, 81: 132-141.	virulence: decreased hyphal growth: decreased invasive growth: decreased
CR_07030C_A		Becker J M, Kauffman S J, Hauser M, et al. Pathway analysis of Candida albicans survival and virulence determinants in a murine infection model[J]. Proceedings of the National Academy of Sciences, 2010, 107(51): 22044-22049.	virulence: decreased
CR_07360W_A	PIF1	Chaillot J, Cook M A, Corbeil J, et al. Genome-wide screen for haploinsufficient cell size genes in the opportunistic yeast Candida albicans[J]. G3: Genes, Genomes, Genetics, 2016: g3. 116.037986.	cell size: increased
CR_07400C_A	LPD1	Kim S Y, Kim J. Roles of dihydrolipoamide dehydrogenase Lpd1 in Candida albicans filamentation[J]. Fungal Genetics and Biology, 2010, 47(9): 782-788.	filamentous growth: decreased
CR_07420W_A	KGD2	Oh J, Fung E, Schlecht U, et al. Gene annotation and drug target discovery in Candida albicans with a tagged transposon mutant collection[J]. PLoS pathogens, 2010, 6(10): e1001140.	invasive growth: decreased
CR_07600W_A		Oh J, Fung E, Schlecht U, et al. Gene annotation and drug target discovery in Candida albicans with a tagged transposon mutant collection[J]. PLoS pathogens, 2010, 6(10): e1001140.	invasive growth: decreased
CR_07650W_A	GLC7	Hu K, Li W, Wang H, et al. Shp1, a regulator of protein phosphatase 1 Glc7, has important roles in cell morphogenesis, cell cycle progression and DNA damage response in Candida albicans[J]. Fungal genetics and biology, 2012, 49(6): 433-442.	GLC7 is an essential gene
CR_07710W_A	ARO2	Becker J M, Kauffman S J, Hauser M, et al. Pathway analysis of Candida albicans survival and virulence determinants in a murine infection model[J]. Proceedings of the National Academy of Sciences, 2010, 107(51): 22044-22049.	virulence: decreased
CR_07790C_A	YHB1	Hromatka B S, Noble S M, Johnson A D. Transcriptional response of Candida albicans to nitric oxide and the role of the YHB1 gene in nitrosative stress and virulence[J]. Molecular biology of the cell, 2005, 16(10): 4814-4826.	virulence: decreased filamentous growth: abnormal
CR_08090W_A	SSB1	Lee K H, Kim S Y, Jung J H, et al. Proteomic analysis of hyphae-specific proteins that are expressed differentially in cakem1/cakem1 mutant strains of Candida albicans[J]. The Journal of Microbiology, 2010, 48(3): 365-371.	filamentous growth: increased
CR_08250C_A	HSP104	Fiori A, Kucharíková S, Govaert G, et al. The heat-induced molecular disaggregase Hsp104 of Candida albicans plays a role in biofilm formation and pathogenicity in a worm infection model[J]. Eukaryotic cell, 2012, 11(8): 1012-1020.	virulence: decreased biofilm formation: decreased
CR_08480C_A		Oh J, Fung E, Schlecht U, et al. Gene annotation and drug target discovery in Candida albicans with a tagged transposon mutant collection[J]. PLoS pathogens, 2010, 6(10): e1001140.	invasive growth: decreased
CR_08890C_A	ASR2	Chaillot J, Cook M A, Corbeil J, et al. Genome-wide screen for haploinsufficient cell size genes in the opportunistic yeast Candida albicans[J]. G3: Genes, Genomes, Genetics, 2016: g3. 116.037986.	cell size: decreased
CR_09120C_A	TUB1	Becker J M, Kauffman S J, Hauser M, et al. Pathway analysis of Candida albicans survival and virulence determinants in a murine infection model[J]. Proceedings of the National Academy of Sciences, 2010, 107(51): 22044-22049.	vegetative growth: decreased rate virulence: decreased
CR_09160C_A	ERG13	Uhl M B M, Craig N, Johnson A D. Haploinsufficiency-based large-scale forward genetic analysis of filamentous growth in the diploid human fungal pathogen C.albicans[J]. Embo Journal, 2014, 22(11):2668-2678. Jeffrey M. Becker, Sarah J. Kauffman, Melinda Hauser, et al. Pathway analysis of Candida albicans survival and virulence determinants in a murine infection model[J]. Proceedings of the Nationa…	filamentous growth: increased virulence: decreased
CR_09880W_A	DEF1	Zakikhany K, Naglik J R, Schmidt‐Westhausen A, et al. In vivo transcript profiling of Candida albicans identifies a gene essential for interepithelial dissemination[J]. Cellular microbiology, 2007, 9(12): 2938-2954. Martin R, Moran G P, Jacobsen I D, et al. The Candida albicans-specific gene EED1 encodes a key regulator of hyphal extension.[J]. Plos One, 2012, 6(4):e18394.	virulence: decreased adhesion: decreased filamentous growth: decreased hyphal growth: abnormal
CR_09980W_A	SPT7	Lee J A, Robbins N, Xie J L, et al. Functional genomic analysis of candida albicans adherence reveals a key role for the arp2/3 complex in cell wall remodelling and biofilm formation[J]. PLoS genetics, 2016, 12(11): e1006452.	adhesion: decreased
CR_10040W_A		Chaillot J, Cook M A, Corbeil J, et al. Genome-wide screen for haploinsufficient cell size genes in the opportunistic yeast Candida albicans[J]. G3: Genes, Genomes, Genetics, 2016: g3. 116.037986.	cell size: decreased
CR_10070C_A	ZCF39	Finkel J S, Xu W, Huang D, et al. Portrait of Candida albicans adherence regulators[J]. PLoS pathogens, 2012, 8(2): e1002525. Vandeputte P, Ischer F, Sanglard D, et al. In Vivo Systematic Analysis of Candida albicans Zn2-Cys6 Transcription Factors Mutants for Mice Organ Colonization[J]. Plos One, 2011, 6(10):e26962.	adhesion: decreased colony appearance: abnormal
CR_10100C_A	INO1	Oh J, Fung E, Schlecht U, et al. Gene annotation and drug target discovery in Candida albicans with a tagged transposon mutant collection[J]. PLoS pathogens, 2010, 6(10): e1001140.	invasive growth: decreased
CR_10140W_A		Gil-Bona A, Parra-Giraldo C M, Hernáez M L, et al. Candida albicans cell shaving uncovers new proteins involved in cell wall integrity, yeast to hypha transition, stress response and host–pathogen interaction[J]. Journal of proteomics, 2015, 127: 340-351. Noble S M, French S, Kohn L A, et al. Systematic screens of a Candida albicans homozygous deletion library decouple morphogenetic switching and…	hyphal growth: decreased vegetative growth: decreased rate competitive fitness: decreased
CR_10160W_A	FAA4	Tejima K, Ishiai M, Murayama S O, et al. Candida albicans fatty acyl-CoA synthetase, CaFaa4p, is involved in the uptake of exogenous long-chain fatty acids and cell activity in the biofilm[J]. Current genetics, 2018, 64(2): 429-441.	biofilm formation: abnormal
CR_10250C_A	FDH3	Tillmann A T, Strijbis K, Cameron G, et al. Contribution of Fdh3 and Glr1 to glutathione redox state, stress adaptation and virulence in Candida albicans[J]. PloS one, 2015, 10(6): e0126940.	virulence: decreased
CR_10340W_A	PTP3	Hanaoka N, Takano Y, Shibuya K, et al. Identification of the putative protein phosphatase gene PTC1 as a virulence-related gene using a silkworm model of Candida albicans infection[J]. Eukaryotic cell, 2008, 7(10): 1640-1648. Noble S M, French S, Kohn L A, et al. Systematic screens of a Candida albicans homozygous deletion library decouple morphogenetic switching and pathogenicity.[J]. Nature Gen…	virulence: decreased colony appearance: abnormal
CR_10350C_A	TRX1	da Silva Dantas A, Patterson M J, Smith D A, et al. Thioredoxin regulates multiple hydrogen peroxide-induced signaling pathways in Candida albicans[J]. Molecular and cellular biology, 2010, 30(19): 4550-4563.	virulence: decreased filamentous growth: increased
CR_10490W_A	EIF4E	Chaillot J, Cook M A, Corbeil J, et al. Genome-wide screen for haploinsufficient cell size genes in the opportunistic yeast Candida albicans[J]. G3: Genes, Genomes, Genetics, 2016: g3. 116.037986.	cell size: increased
CR_10730C_A		Oh J, Fung E, Schlecht U, et al. Gene annotation and drug target discovery in Candida albicans with a tagged transposon mutant collection[J]. PLoS pathogens, 2010, 6(10): e1001140.	invasive growth: decreased

## Sheet: Factors from RNAseq data 
Supplementary Data 3. Literature information of characterized pathogenicity factors in C. neoformans, C. albicans and A. fumigatus identified in the transcriptome and acetylome.
Gene ID (Identified in the transcriptome data)	Gene name	Reference	Mutant phenotype in C. neoformans		Gene ID (identified in the transcriptome data)	Ortholog Gene ID	Reference	Mutant phenotype in C. albicans or A. fumigatus
CNAG_06151	YPD1	Lee J W, Ko Y J, Kim S Y, et al. Multiple roles of Ypd1 phosphotransfer protein in viability, stress response, and virulence factor regulation in Cryptococcus neoformans[J]. Eukaryotic cell, 2011, 10(7): 998-1002.	Ypd1 is an essential gene		CNAG_00097	C2_04940C_A	Oh J, Fung E, Schlecht U, et al. Gene annotation and drug target discovery in Candida albicans with a tagged transposon mutant collection.[J]. Plos Pathogens, 2010, 6(10):e1001140.	invasive growth: decreased
CNAG_06642	TOR1	Davidson R C, Blankenship J R, Kraus P R, et al. A PCR-based strategy to generate integrative targeting alleles with large regions of homology[J]. Microbiology, 2002, 148(8): 2607-2615.	TOR1 is an essential gene		CNAG_00275	C6_02890C_A	Chaillot J, Cook M A, Corbeil J, et al. Genome-Wide Screen for Haploinsufficient Cell Size Genes in the Opportunistic Yeast Candida albicans[J]. G3: Genes|Genomes|Genetics, 2017, 7(2):355-362.	cell size: increased
CNAG_06829	ERG1	Ianiri G, Idnurm A. Essential gene discovery in the basidiomycete Cryptococcus neoformans for antifungal drug target prioritization[J]. MBio, 2015, 6(2): e02334-14.	ERG1 is an essential gene		CNAG_00292	C1_01110C_A	Chaillot J, Cook M A, Corbeil J, et al. Genome-Wide Screen for Haploinsufficient Cell Size Genes in the Opportunistic Yeast Candida albicans[J]. G3: Genes|Genomes|Genetics, 2017, 7(2):355-360.	cell size: increased
CNAG_00156	SP1	Adler A, Park Y D, Larsen P, et al. A novel specificity protein 1 (SP1)-like gene regulating protein kinase C-1 (Pkc1)-dependent cell wall integrity and virulence factors in Cryptococcus neoformans.[J]. Journal of Biological Chemistry, 2011, 286(23):20977-90.	melanin: decreased capsule: increased virulence: decreased		CNAG_00299	C2_00350W_A	Chaillot J, Cook M A, Corbeil J, et al. Genome-Wide Screen for Haploinsufficient Cell Size Genes in the Opportunistic Yeast Candida albicans[J]. G3: Genes|Genomes|Genetics, 2017, 7(2):355-360.	cell size: decreased
CNAG_05139	UGT1	Li L X, Ashikov A, Liu H, et al. Cryptococcus neoformans UGT1 encodes a UDP-Galactose/UDP-GalNAc transporter[J]. Glycobiology, 2016, 27(1):cww078. Moyrand F, Fontaine T, Janbon G. Systematic capsule gene disruption reveals the central role of galactose metabolism on Cryptococcus neoformans virulence.[J]. Molecular Microbiology, 2010, 64(3):771-781.	capsule: increased virulence: decreased		CNAG_00437	CR_10610C_A	Jeffrey M. Becker, Sarah J. Kauffman, Melinda Hauser, et al. Pathway analysis of Candida albicans survival and virulence determinants in a murine infection model[J]. Proceedings of the National Academy of Sciences of the United States of America, 2010, 107(51):22044-22049.	virulence: decreased
CNAG_00895	ZIP1	Do E, Hu G, Caza M, et al. The ZIP family zinc transporters support the virulence of Cryptococcus neoformans[J]. Medical Mycology, 2016, 54(6):myw013.	virulence: decreased		CNAG_00498	C6_00670W_A	Clementeblanco A, Gonzáleznovo A, Machín F, et al. The Cdc14p phosphatase affects late cell-cycle events and morphogenesis in Candida albicans.[J]. Journal of Cell Science, 2006, 119(6):1130-43.	filamentous growth: abnormal
CNAG_02944	APH1	Lev S, Crossett B, Cha S Y, et al. Identification of Aph1, a phosphate-regulated, secreted, and vacuolar acid phosphatase in Cryptococcus neoformans.[J]. Mbio, 2014, 5(5):01649-14.	virulence: decreased (in a Galleria mellonella)		CNAG_00533	C1_11220C_A	Jeffrey M. Becker, Sarah J. Kauffman, Melinda Hauser, et al. Pathway analysis of Candida albicans survival and virulence determinants in a murine infection model[J]. Proceedings of the National Academy of Sciences of the United States of America, 2010, 107(51):22044-22049.	virulence: decreased
CNAG_06524	FRE3	Hu G, Chen S H, Qiu J, et al. Microevolution during serial mouse passage demonstrates FRE3 as a virulence adaptation gene in Cryptococcus neoformans.[J]. Mbio, 2014, 5(2):e00941.	melanin: decreased virulence: decreased		CNAG_00720	CR_02200C_A	García-Prieto F, Gómez-Raja J, Andaluz E, et al. Role of the homologous recombination genes RAD51 and RAD59 in the resistance of Candida albicans to UV light, radiomimetic and anti-tumor compounds and oxidizing agents[J]. Fungal Genetics & Biology, 2010, 47(5):433-445.	vegetative growth: decreased rate filamentous growth: increased
CNAG_01172	PBX1	Kumar P, Heiss C, Santiago-Tirado F H, et al. Pbx proteins in Cryptococcus neoformans cell wall remodeling and capsule assembly[J]. Eukaryotic Cell, 2014, 13(5):560.	melanin: decreased capsule: decreased virulence: decreased		CNAG_00821	C1_06890C_A	Oh J, Fung E, Schlecht U, et al. Gene annotation and drug target discovery in Candida albicans with a tagged transposon mutant collection.[J]. Plos Pathogens, 2010, 6(10):e1001140.	invasive growth: decreased
CNAG_02756	CDC43	Selvig K, Ballou E R, Nichols C B, et al. Restricted substrate specificity for the geranylgeranyltransferase-I enzyme in Cryptococcus neoformans: implications for virulence[J]. Eukaryotic Cell, 2013, 12(11):1462.	virulence: decreased		CNAG_00876	C7_00430W_A	Oh J, Fung E, Schlecht U, et al. Gene annotation and drug target discovery in Candida albicans with a tagged transposon mutant collection.[J]. Plos Pathogens, 2010, 6(10):e1001140.	invasive growth: decreased
CNAG_01444	RPB4	Bloom A L M, Solomons J T G, Havel V E, et al. Uncoupling of mRNA synthesis and degradation impairs adaptation to host-temperature in Cryptococcus neoformans[J]. Molecular Microbiology, 2013, 89(1):65.	virulence: decreased		CNAG_01078	C2_02970C_A	Oh J, Fung E, Schlecht U, et al. Gene annotation and drug target discovery in Candida albicans with a tagged transposon mutant collection.[J]. Plos Pathogens, 2010, 6(10):e1001140.	invasive growth: decreased
CNAG_00531	ENA1	He X, Lyons D M, Toffaletti D L, et al. Virulence factors identified by Cryptococcus neoformans mutant screen differentially modulate lung immune responses and brain dissemination[J]. American Journal of Pathology, 2012, 181(4):1356. Jung K W, Strain A K, Nielsen K, et al. Two cation transporters Ena1 and Nha1 cooperatively modulate ion homeostasis, antifungal drug resistance, and virulence of Cr…	virulence: decreased melanin: increased (ena1Δ nha1Δ double mutant ) capsule: increased (ena1Δ nha1Δ double mutant )		CNAG_01149	C1_00140W_A	Cheng S, Nguyen M H, Zhang Z, et al. Evaluation of the roles of four Candida albicans genes in virulence by using gene disruption strains that express URA3 from the native locus[J]. Infection & Immunity, 2003, 71(10):6101-6103.	filamentous growth: abnormal
CNAG_00306	CMT2	Ding C, Festa R A, Chen Y L, et al. Cryptococcus neoformans copper detoxification machinery is critical for fungal virulence[J]. Cell host & microbe, 2013, 13(3): 265-276.	virulence: decreased (cmt1Δ cmt2Δ double mutants)		CNAG_01223	C1_14120C_A	Röhm M, Lindemann E, Hiller E, et al. A family of secreted pathogenesis-related proteins in Candida albicans.[J]. Molecular Microbiology, 2013, 87(1):132-151.	virulence: decreased
CNAG_04552	ITR1A	Wang Y, Liu T, Delmas G, et al. Two major inositol transporters and their role in cryptococcal virulence[J]. Eukaryotic cell, 2011, 10(5): 618-628.	virulence: decreased ( itr1aΔ itr3cΔ double mutant ) melanin: decreased( itr1aΔ itr3cΔ double mutant )			C1_07040C_A	Mayer F L, Wilson D, Jacobsen I D, et al. The novel Candida albicans transporter Dur31 Is a multi-stage pathogenicity factor[J]. Plos Pathogens, 2012, 8(3):e1002592.	virulence: decreased
CNAG_05381	ITR3C	Wang Y, Liu T B, Delmas G, et al. Two Major Inositol Transporters and Their Role in Cryptococcal Virulence[J]. Eukaryotic Cell, 2011, 10(5):618.	melanin: decreased virulence: decreased (itr1aΔ i tr3cΔ double mutants)		CNAG_01233	C1_12510W_A	Gonia S, Norton J, Watanaskul L, et al. Rax2 is important for directional establishment of growth sites, but not for reorientation of growth axes, during Candida albicans, hyphal morphogenesis[J]. Fungal Genetics & Biology, 2013, 56(5):116-124.	hyphal growth: abnormal
CNAG_01242	HAPX	Unholzer A, Nietsch S H, Jung G E, et al. HapX positively and negatively regulates the transcriptional response to iron deprivation in Cryptococcus neoformans.[J]. Plos Pathogens, 2010, 6(11):e1001209.	virulence: decreased		CNAG_01304	CR_06450W_A	Oh J, Fung E, Schlecht U, et al. Gene annotation and drug target discovery in Candida albicans with a tagged transposon mutant collection.[J]. Plos Pathogens, 2010, 6(10):e1001140. Chaillot J, Cook M A, Corbeil J, et al. Genome-Wide Screen for Haploinsufficient Cell Size Genes in the Opportunistic Yeast Candida albicans[J]. G3: Genes|Genomes|Genetics, 2017, 7(2):355-360.	invasive growth: decreased cell size: increased
CNAG_04864	CIR1	Jung W H, Sham A, White R, et al. Iron Regulation of the Major Virulence Factors in the AIDS-Associated Pathogen Cryptococcus neoformans[J]. Plos Biology, 2006, 4(12):e410.	melanin: decreased capsule: decreased virulence: decreased		CNAG_01373	CR_04570C_A	Warenda A J, Kauffman S, Sherrill T P, et al. Candida albicans Septin Mutants Are Defective for Invasive Growth and Virulence[J]. Infection & Immunity, 2003, 71(7):4045. Martin S W, Douglas L M, Konopka J B. Cell cycle dynamics and quorum sensing in Candida albicans chlamydospores are distinct from budding and hyphal growth[J]. Eukaryotic Cell, 2005, 4(7):1191. Gonzã l A, Labrador L, Jimã©Nez A, …	adhesion: decreased cell wall morphology: abnormal filamentous growth: abnormal invasive growth: decreased virulence: decreased
CNAG_07718	CIN1	Shen G, Whittington A, Song K, et al. Pleiotropic function of intersectin homologue Cin1 in Cryptococcus neoformans[J]. Molecular Microbiology, 2010, 76(3):662–676. Wang P, Shen G. The endocytic adaptor proteins of pathogenic fungi: charting new and familiar pathways.[J]. Medical Mycology Official Publication of the International Society for Human & Animal Mycology, 2011, 49(5):449.	melanin: decreased capsule: acapsular virulence: decreased		CNAG_01391	C6_02610C_A	Davis D A, Bruno V L, Filler S G, et al. Candida albicans Mds3p, a conserved regulator of pH responses and virulence identified through insertional mutagenesis.[J]. Genetics, 2002, 162(4):1573-1581.	CDC37 is an essential gene
CNAG_04804	SRE1	Chang Y, Bien C H, Espenshade P, et al. Sre1p, A regulator of oxygen sensing and sterol homeostasis, is required for virulence in Cryptococcus neoformans[J]. Molecular Microbiology, 2010, 64(3):614-629. Bien C M, Chang Y C, Nes W D, et al. Cryptococcus neoformans Site-2 protease is required for virulence and survival in the presence of azole drugs[J]. Molecular Microbiology, 2010, 74(3):672-690.	melanin: decreased virulence: decreased		CNAG_01536	C1_13780W_A	Woo M, Lee K, Song K. MYO2 is not essential for viability, but is required for polarized growth and dimorphic switches in Candida albicans[J]. Fems Microbiology Letters, 2003, 218(1):195-202. Oh J, Fung E, Schlecht U, et al. Gene annotation and drug target discovery in Candida albicans with a tagged transposon mutant collection.[J]. Plos Pathogens, 2010, 6(10):e1001140.	haploinsufficient hyphal growth: absent vegetative growth: decreased rate invasive growth: decreased
CNAG_05925	CDC3	Kozubowski L, Heitman J. Septins enforce morphogenetic events during sexual reproduction and contribute to virulence of Cryptococcus neoformans.[J]. Molecular Microbiology, 2010, 75(3):658–675.	virulence: decreased		CNAG_01566	CR_01990C_A	Lee J A, Robbins N, Xie J L, et al. Functional Genomic Analysis of Candida albicans Adherence Reveals a Key Role for the Arp2/3 Complex in Cell Wall Remodelling and Biofilm Formation[J]. Plos Genetics, 2016, 12(11):e1006452.	adhesion: decreased
CNAG_05563	HOS2/Dac2	Liu O W, Chun C D, Chow E D, et al. Systematic Genetic Analysis of Virulence in the Human Fungal Pathogen Cryptococcus neoformans[J]. Cell, 2008, 135(1):174-188 This study	melanin: decreased capsule: increased virulence: decreased		CNAG_01588	C1_02700C_A	Mayer F L, Wilson D, Jacobsen I D, et al. The novel Candida albicans transporter Dur31 Is a multi-stage pathogenicity factor[J]. Plos Pathogens, 2012, 8(3):e1002592.	virulence: decreased
CNAG_02090	GPA3	Li L, Shen G, Zhang Z G, et al. Canonical Heterotrimeric G Proteins Regulating Mating and Virulence of Cryptococcus neoformans[J]. Molecular Biology of the Cell, 2007, 18(11):4201-4209.	virulence: decreased (gpa2Δ gpa3Δ double mutants)		CNAG_01638	C1_04080W_A	Bai C R N, Wang Y M, Wang Y. Spindle assembly checkpoint component CaMad2p is indispensable for Candida albicans survival and virulence in mice[J]. Molecular Microbiology, 2010, 45(1):31-44. Noble S M, French S, Kohn L A, et al. Systematic screens of a Candida albicans homozygous deletion library decouple morphogenetic switching and pathogenicity.[J]. Nature Genetics, 2010, 42(7):590-598.	virulence: decreased filamentous growth: absent competitive fitness: decreased
CNAG_05562	PBX2	Liu O W, Kelly M J, Chow E D, et al. Parallel beta-helix proteins required for accurate capsule polysaccharide synthesis and virulence in the yeast Cryptococcus neoformans.[J]. Eukaryotic Cell, 2007, 6(4):630-640. Kumar P, Heiss C, Santiago-Tirado F H, et al. Pbx proteins in Cryptococcus neoformans cell wall remodeling and capsule assembly.[J]. Eukaryotic Cell, 2014, 13(5):560.	melanin: decreased capsule: decreased virulence: decreased		CNAG_01780	C1_08100W_A	Chen X, Kumamoto C A. A conserved G protein (Drg1p) plays a role in regulation of invasive filamentation in Candida albicans[J]. Microbiology, 2006, 152(Pt 12):3691.	virulence: decreased invasive growth: decreased
CNAG_04243	CDC24	Nichols C B, Perfect Z H, Alspaugh J A. A Ras1-Cdc24 signal transduction pathway mediates thermotolerance in the fungal pathogen Cryptococcus neoformans[J]. Molecular Microbiology, 2007, 63(4):1118-1130.	virulence: decreased		CNAG_01889	CR_02130W_A	Uhl M B M, Craig N, Johnson A D. Haploinsufficiency-based large-scale forward genetic analysis of filamentous growth in the diploid human fungal pathogen C.albicans[J]. Embo Journal, 2014, 22(11):2668-2678.	filamentous growth: decreased
CNAG_01167	URE2	Varma A, Wu S, Guo N, et al. Identification of a novel gene, URE2, that functionally complements a urease-negative clinical strain of Cryptococcus neoformans.[J]. Microbiology, 2006, 152(Pt 12):3723.	virulence: decreased		CNAG_01915	C2_03010C_A	Shi QM, Wang YM, Zheng XD, et al. Critical role of DNA checkpoints in mediating genotoxic-stress-induced filamentous growth in Candida albicans[J]. Molecular Biology of the Cell, 2007, 18(3):815-826.	RNR21 is an essential gene
CNAG_04320	CPS1	Chang Y C, Jong A, Huang S, et al. CPS1, a homolog of the Streptococcus pneumoniae type 3 polysaccharide synthase gene, is important for the pathobiology of Cryptococcus neoformans.[J]. Infection & Immunity, 2006, 74(7):3930.	capsule: decreased virulence: decreased		CNAG_01917	C6_02910W_A	Davis D A, Bruno V L, Filler S G, et al. Candida albicans Mds3p, a conserved regulator of pH responses and virulence identified through insertional mutagenesis.[J]. Genetics, 2002, 162(4):1573-1581.	POP4 is an essential gene
CNAG_05583	GCS1	Rittershaus P C, Kechichian T B, Allegood J C, et al. Glucosylceramide synthase is an essential regulator of pathogenicity of Cryptococcus neoformans.[J]. Journal of Clinical Investigation, 2006, 116(6):1651.	virulence: decreased		CNAG_01936	CR_07730W_A	Chaillot J, Cook M A, Corbeil J, et al. Genome-Wide Screen for Haploinsufficient Cell Size Genes in the Opportunistic Yeast Candida albicans[J]. G3: Genes|Genomes|Genetics, 2017, 7(2):355-362.	cell size: increased
CNAG_00730	AFR1	Sanguinetti M, Posteraro B, Sorda M L, et al. Role of AFR1, an ABC Transporter-Encoding Gene, in the In Vivo Response to Fluconazole and Virulence of Cryptococcus neoformans[J]. Infection & Immunity, 2006, 74(2):1352-1359.	virulence: decreased		CNAG_01941	C1_07870C_A	Noble S M, French S, Kohn L A, et al. Systematic screens of a Candida albicans homozygous deletion library decouple morphogenetic switching and pathogenicity[J]. Nature Genetics, 2010, 42(7):590-598. Chaillot J, Cook M A, Corbeil J, et al. Genome-Wide Screen for Haploinsufficient Cell Size Genes in the Opportunistic Yeast Candida albicans[J]. G3: Genes|Genomes|Genetics, 2017, 7(2):355-360. Nett J…	colony appearance: abnormal biofilm formation: abnormal cell size: increased
CNAG_04217	PCK1	John P, Lide L, Jeanie R, et al. The DEAD-box RNA helicase Vad1 regulates multiple virulence-associated genes in Cryptococcus neoformans.[J]. Journal of Clinical Investigation, 2005, 115(3):632.	virulence: decreased		CNAG_01955	C5_05050W_A	Kwak M K, Ku M H, Kang S O. NAD+‐linked alcohol dehydrogenase 1 regulates methylglyoxal concentration in Candida albicans[J]. Febs Letters, 2014, 588(7):1144-1153.	virulence: decreased biofilm formation: increased vegetative growth: decreased rate
CNAG_02435	BWC2	Idnurm A, Heitman J. Light Controls Growth and Development via a Conserved Pathway in the Fungal Kingdom[J]. Plos Biology, 2005, 3(4):e95.	virulence: decreased		CNAG_02021	CR_10400W_A	Oh J, Fung E, Schlecht U, et al. Gene annotation and drug target discovery in Candida albicans with a tagged transposon mutant collection.[J]. Plos Pathogens, 2010, 6(10):e1001140.	invasive growth: decreased
CNAG_05181	BWC1	Idnurm A, Heitman J. Light Controls Growth and Development via a Conserved Pathway in the Fungal Kingdom[J]. Plos Biology, 2005, 3(4):e95.	virulence: decreased		CNAG_02036	Afu3g12700	Engel J, Schmalhorst P S, Dörkbousset T, et al. A single UDP-galactofuranose transporter is required for galactofuranosylation in Aspergillus fumigatus.[J]. Journal of Biological Chemistry, 2009, 284(49):33859-69.	colony size: decreased vegetative growth: decreased rate
CNAG_03465	LAC1	Pukkilaworley R, Gerrald Q D, Kraus P R, et al. Transcriptional Network of Multiple Capsule and Melanin Genes Governed by the Cryptococcus neoformans Cyclic AMP Cascade[J]. Eukaryotic Cell, 2005, 4(1):190.	melanin: decreased virulence: decreased			Afu3g12700	Engel J, Schmalhorst P S, Dörkbousset T, et al. A single UDP-galactofuranose transporter is required for galactofuranosylation in Aspergillus fumigatus.[J]. Journal of Biological Chemistry, 2009, 284(49):33859-68.
CNAG_03482	TSA1	Missall T A, Pusateri M E, Lodge J K. Thiol peroxidase is critical for virulence and resistance to nitric oxide and peroxide in the fungal pathogen, Cryptococcus neoformans.[J]. Molecular Microbiology, 2004, 51(5):1447-1458.	virulence: decreased		CNAG_02091	CR_00320C_A	Huang Z X, Zhao P, Zeng G S, et al. Phosphoregulation of Nap1 Plays a Role in Septin Ring Dynamics and Morphogenesis in Candida albicans[J]. Mbio, 2014, 5(1):00915-13.	filamentous growth: abnormal
CNAG_02702	CLC-A	Zhu X, Williamson P R. A CLC-type chloride channel gene is required for laccase activity and virulence in Cryptococcus neoformans.[J]. Molecular Microbiology, 2003, 50(4):1271–1281.	melanin: decreased capsule: decreased virulence: decreased		CNAG_02106	C1_02880C_A	Chaillot J, Cook M A, Corbeil J, et al. Genome-Wide Screen for Haploinsufficient Cell Size Genes in the Opportunistic Yeast Candida albicans[J]. G3: Genes|Genomes|Genetics, 2017, 7(2):355-360.	cell size: decreased
CNAG_01464	FHB1	De J M, Liu L, Nussbaum J C, et al. Enzymes that counteract nitrosative stress promote fungal virulence.[J]. Current Biology, 2003, 13(22):1963-1968. Idnurm A, Reedy J L, Nussbaum J C, et al. Cryptococcus neoformans virulence gene discovery through insertional mutagenesis[J]. Eukaryotic cell, 2004, 3(2): 420-429.	melanin: decreased virulence: decreased		CNAG_02147	Afu8g01670	Benami R, Lewis R E, Leventakos K, et al. Cutaneous model of invasive aspergillosis.[J]. Antimicrobial Agents & Chemotherapy, 2010, 54(5):1850.	virulence: decreased hyphal growth: abnormal
CNAG_06574	APP1	Luberto C, Martinez-Mariño B, Taraskiewicz D, et al. Identification of App1 as a regulator of phagocytosis and virulence of Cryptococcus neoformans[J]. Journal of Clinical Investigation, 2003, 112(7):1080-94.	virulence: decreased			Afu8g01670	Benami R, Lewis R E, Leventakos K, et al. Cutaneous model of invasive aspergillosis.[J]. Antimicrobial Agents & Chemotherapy, 2010, 54(5):1849.
CNAG_05449	CMT1	Ding C, Festa R A, Chen Y L, et al. Cryptococcus neoformans copper detoxification machinery is critical for fungal virulence[J]. Cell host & microbe, 2013, 13(3): 265-276.	virulence: decreased (cmt1Δ cmt2Δ double mutants)			Afu8g01670	Benami R, Lewis R E, Leventakos K, et al. Cutaneous model of invasive aspergillosis.[J]. Antimicrobial Agents & Chemotherapy, 2010, 54(5):1848.
CNAG_04453	IPC1	Luberto C, Toffaletti D L, Wills E A, et al. Roles for inositol-phosphoryl ceramide synthase 1 (IPC1) in pathogenesis of C. neoformans.[J]. Genes Dev, 2001, 15(2):201-212. Heung L J, Kaiser A E, Luberto C, et al. The role and mechanism of diacylglycerol-protein kinase C1 signaling in melanogenesis by Cryptococcus neoformans[J]. Journal of Biological Chemistry, 2005, 280(31): 28547-28555.	capsule: decreased melanin: decreased virulence: decreased		CNAG_02182	C5_02860C_A	Kwak M K, Ku M, Kang S O. Inducible NAD(H)-linked methylglyoxal oxidoreductase regulates cellular methylglyoxal and pyruvate through enhanced activities of alcohol dehydrogenase and methylglyoxal-oxidizing enzymes in glutathione-depleted Candida albicans[J]. Biochimica Et Biophysica Acta, 2018, 1862(1):18.	virulence: decreased
CNAG_00247	LYS9	Kingsbury J M, Yang Z, Ganous T M, et al. Novel chimeric spermidine synthase-saccharopine dehydrogenase gene (SPE3-LYS9) in the human pathogen Cryptococcus neoformans[J]. Eukaryotic cell, 2004, 3(3): 752-763.	melanin: decreased capsule: decrease virulence: decreased			CR_01810C_A	Chaillot J, Cook M A, Corbeil J, et al. Genome-Wide Screen for Haploinsufficient Cell Size Genes in the Opportunistic Yeast Candida albicans[J]. G3: Genes|Genomes|Genetics, 2017, 7(2):355-362.	cell size: increased
CNAG_00193	GAT1	Lee I R, Chow E W, Morrow C A, et al. Nitrogen metabolite repression of metabolism and virulence in the human fungal pathogen Cryptococcus neoformans.[J]. Genetics, 2011, 188(2):309-23.	melanin:increased capsule: decreased virulence: increased		CNAG_02257	Afu6g13300	Carr P D, Tuckwell D, Hey P M, et al. The transposon impala is activated by low temperatures: use of a controlled transposition system to identify genes critical for viability of Aspergillus fumigatus[J]. Eukaryotic Cell, 2010, 9(3):438-448.	RAN is an essential gene
CNAG_00795	CFL1	Wang L, Zhai B, Lin X. The link between morphotype transition and virulence in Cryptococcus neoformans[J]. Plos Pathogens, 2012, 8(6):e1002765.	virulence: decreased when overexpressed		CNAG_02363	C6_03170C_A	Becker J M, Henry L K, Jiang W, et al. Reduced virulence of Candida albicans mutants affected in multidrug resistance.[J]. Infection & Immunity, 1995, 63(11):4515.	virulence: decreased
CNAG_00979	CTR4	Sun T S, Ju X, Gao H L, et al. Reciprocal functions of Cryptococcus neoformans copper homeostasis machinery during pulmonary infection and meningoencephalitis[J]. Nature Communications, 2014, 5:5550. Ding C, Yin J, Tovar E M M, et al. The Cu regulon of the human fungal pathogen Cryptococcus neoformans H99: Cuf1 activates distinct genes in response to both Cu excess and deficiency[J]. Molecular Mi…	virulence: increased melanin: decrease		CNAG_02382	C1_12310C_A	Uhl M B M, Craig N, Johnson A D. Haploinsufficiency-based large-scale forward genetic analysis of filamentous growth in the diploid human fungal pathogen C.albicans[J]. Embo Journal, 2014, 22(11):2668-2678. Jeffrey M. Becker, Sarah J. Kauffman, Melinda Hauser, et al. Pathway analysis of Candida albicans survival and virulence determinants in a murine infection model[J]. Proceedings of the Nationa…	filamentous growth: decreased virulence: decreased
CNAG_05431	RIM101	O'Meara T R, Norton D, Price M S, et al. Interaction of Cryptococcus neoformans Rim101 and protein kinase A regulates capsule[J]. PLoS pathogens, 2010, 6(2): e1000776. Chun C D, Madhani H D. Ctr2 Links Copper Homeostasis to Polysaccharide Capsule Formation and Phagocytosis Inhibition in the Human Fungal Pathogen, Cryptococcus neoformans[J]. Plos One, 2010, 5(9):: e12503.	capsule: decrease melanin: decrease virulence: increased		CNAG_02444	C1_14030W_A	Chaillot J, Cook M A, Corbeil J, et al. Genome-Wide Screen for Haploinsufficient Cell Size Genes in the Opportunistic Yeast Candida albicans[J]. G3: Genes|Genomes|Genetics, 2017, 7(2):355-360.	cell size: decreased
CNAG_06392	SGF29	Arras S D M, Ormerod K L, Erpf P E, et al. Convergent microevolution of Cryptococcus neoformans hypervirulence in the laboratory and the clinic[J]. Scientific reports, 2017, 7(1): 17918.	melanin: increased virulence: increased		CNAG_02449	Afu1g17190	Yasmin S, Alcazar-Fuoli L, Gründlinger M, et al. Mevalonate governs interdependency of ergosterol and siderophore biosyntheses in the fungal pathogen Aspergillus fumigatus[J]. Proceedings of the National Academy of Sciences of the United States of America, 2012, 109(8):2707-2708.	virulence: decreased
CNAG_01239	CDA3	Upadhya R, Lam W C, Maybruck B, et al. Induction of protective immunity to cryptococcal infection in mice by a heat-killed, chitosan-deficient strain of Cryptococcus neoformans[J]. MBio, 2016, 7(3): e00547-16. Baker L G, Specht C A, Donlin M J, et al. Chitosan, the deacetylated form of chitin, is necessary for cell wall integrity in Cryptococcus neoformans[J]. Eukaryotic cell, 2007, 6(5): 855-867.	melanin: increased capsule: increased virulence: decreased cda1Δ2Δ3Δ strain was avirulent in an inhalation infection model in mice.		CNAG_02489	C5_05050W_A	Kwak M K, Ku M H, Kang S O. NAD+‐linked alcohol dehydrogenase 1 regulates methylglyoxal concentration in Candida albicans[J]. Febs Letters, 2014, 588(7):1144-1153. Mukherjee P K, Mohamed S, Chandra J, et al. Alcohol Dehydrogenase Restricts the Ability of the Pathogen Candida albicans To Form a Biofilm on Catheter Surfaces through an Ethanol-Based Mechanism[J]. Infection & Immunity, 2006, 74(7):38…	virulence: decreased biofilm formation: increased vegetative growth: decreased rate
CNAG_03502	MGT2/ALR2	Suo C H, Ma L J, Li H L, et al. Investigation of Cryptococcus neoformans magnesium transporters reveals important role of vacuolar magnesium transporter in regulating fungal virulence factors[J]. MicrobiologyOpen, 2017.	melanin: decreased capsule: increased virulence: increased		CNAG_02490	C7_01340W_A	Legrand M, Chan CL, Jauert PA, et al. Role of DNA mismatch repair and double-strand break repair in genome stability and antifungal drug resistance in Candida albicans.[J]. Eukaryotic Cell, 2007, 6(12):2194-2205.	cell size: increased
CNAG_01563	Dac4	Brandão F, Esher S K, Ost K S, et al. HDAC genes play distinct and redundant roles in Cryptococcus neoformans virulence[J]. Scientific reports, 2018, 8(1): 5209. This study	melanin: decreased capsule: decreased virulence: decreased		CNAG_02663	C2_03010C_A	Shi QM, Wang YM, Zheng XD, et al. Critical role of DNA checkpoints in mediating genotoxic-stress-induced filamentous growth in Candida albicans[J]. Molecular Biology of the Cell, 2007, 18(3):815-826.	RNR21 is an essential gene
CNAG_00740	SNF5	Walton F, Idnurm A, Heitman J. Novel gene functions required for melanization of the human pathogen Cryptococcus neoformans[J]. Molecular Microbiology, 2005, 57(5):1381–1396.	melanin: decreased		CNAG_02675	C5_02840C_A	Lee J A, Robbins N, Xie J L, et al. Functional Genomic Analysis of Candida albicans Adherence Reveals a Key Role for the Arp2/3 Complex in Cell Wall Remodelling and Biofilm Formation[J]. Plos Genetics, 2016, 12(11):e1006452. Umeyama T, Kaneko A Y, Hanaoka N, et al. Candida albicans protein kinase CaHsl1p regulates cell elongation and virulence.[J]. Molecular Microbiology, 2010, 55(2):381-395. Nob…	virulence: decreased vegetative growth: decreased rate invasive growth: increased hyphal growth: increased rate colony appearance: abnormal cell size: increased adhesion: decreased recorded cell shape: abnormal competitive fitness: decreased filamentous growth: increased colony appearance: abnormal competitive fitness: decreased
CNAG_00745	HRK1	Kim S Y, Ko Y J, Jung K W, et al. Hrk1 plays both Hog1-dependent and-independent roles in controlling stress response and antifungal drug resistance in Cryptococcus neoformans[J]. PLoS One, 2011, 6(4): e18769.	melanin: decreased			C1_11400C_A	Noble S M, French S, Kohn L A, et al. Systematic screens of a Candida albicans homozygous deletion library decouple morphogenetic switching and pathogenicity[J]. Nature Genetics, 2010, 42(7):590-598. Sinha I, Wang Y M, Philp R, et al. Cyclin-Dependent Kinases Control Septin Phosphorylation in Hyphal Development[J]. International Journal of Cast Metals Research, 2008, 21:27-30. Wightman R, Bates S…	cell shape: abnormal colony appearance: abnormal invasive growth: increased oxidative stress resistance: decreased vegetative growth: decreased rate competitive fitness: increased germ tube formation: abnormal
CNAG_00815	SIT1	Tangen K L, Jung W H, Sham A P, et al. The iron- and cAMP-regulated gene SIT1 influences ferrioxamine B utilization, melanization and cell wall structure in Cryptococcus neoformans.[J]. Microbiology, 2007, 153(1):29-41.	melanin: increase		CNAG_02725	CR_10300W_A	Oh J, Fung E, Schlecht U, et al. Gene annotation and drug target discovery in Candida albicans with a tagged transposon mutant collection.[J]. Plos Pathogens, 2010, 6(10):e1001140. Jeffrey M. Becker, Sarah J. Kauffman, Melinda Hauser, et al. Pathway analysis of Candida albicans survival and virulence determinants in a murine infection model[J]. Proceedings of the National Academy of Sciences of t…	virulence: decreased invasive growth: decreased
CNAG_04090	ATF1	Kim M S, Ko Y J, Maeng S, et al. Comparative transcriptome analysis of the CO2 sensing pathway via differential expression of carbonic anhydrase in Cryptococcus neoformans[J]. Genetics, 2010, 185(4): 1207-1219.	capsule: increased melanin: increased		CNAG_02771	C1_13660W_A	Hoot S J, Zheng X, Potenski C J, et al. The role ofCandida albicanshomologous recombination factors Rad54 and Rdh54 in DNA damage sensitivity[J]. BMC Microbiology,11,1(2011-09-27), 2011, 11(1):214-214. Jeffrey M. Becker, Sarah J. Kauffman, Melinda Hauser, et al. Pathway analysis of Candida albicans survival and virulence determinants in a murine infection model[J]. Proceedings of the National Aca…	colony size: decreased colony appearance: abnormal cellular morphology: abnormal
CNAG_04258	ARF1	Walton F J, Heitman J, Idnurm A. Conserved elements of the RAM signaling pathway establish cell polarity in the basidiomycete Cryptococcus neoformans in a divergent fashion from other fungi.[J]. Molecular Biology of the Cell, 2006, 17(9):3768.	capsule: decreased		CNAG_02855	C1_03600W_A	Noble S M, French S, Kohn L A, et al. Systematic screens of a Candida albicans homozygous deletion library decouple morphogenetic switching and pathogenicity[J]. Nature Genetics, 2010, 42(7):590-598.	colony appearance: abnormal
CNAG_04637	MBF1	Walton F, Idnurm A, Heitman J. Novel gene functions required for melanization of the human pathogen Cryptococcus neoformans[J]. Molecular Microbiology, 2005, 57(5):1381–1396.	capsule: decreased melanin: decreased		CNAG_02866	C6_02980C_A	Uhl M B M, Craig N, Johnson A D. Haploinsufficiency-based large-scale forward genetic analysis of filamentous growth in the diploid human fungal pathogen C.albicans[J]. Embo Journal, 2014, 22(11):2668-2678.	filamentous growth: increased
CNAG_04642	TSP2	Zhongming Li, Jiannan Bi, Yang J, et al. Requirement of a Tsp2-Type Tetraspanin for Laccase Repression and Stress Resistance in the Basidiomycete Cryptococcus neoformans[J]. Appl Environ Microbiol, 2012, 78(1):21-27.	capsule: decreased melanin: decreased		CNAG_02896	CR_09160C_A	Uhl M B M, Craig N, Johnson A D. Haploinsufficiency-based large-scale forward genetic analysis of filamentous growth in the diploid human fungal pathogen C.albicans[J]. Embo Journal, 2014, 22(11):2668-2678. Jeffrey M. Becker, Sarah J. Kauffman, Melinda Hauser, et al. Pathway analysis of Candida albicans survival and virulence determinants in a murine infection model[J]. Proceedings of the Nationa…	filamentous growth: increased virulence: decreased
CNAG_07334	FRE4	Saikia S, Oliveira D, Hu G, et al. Role of Ferric Reductases in Iron Acquisition and Virulence in the Fungal Pathogen Cryptococcus neoformans[J]. Infection & Immunity, 2014, 82(2):839-50.	melanin: decreased		CNAG_03054	CR_03260W_A	Epp E, Walther A, Lépine G, et al. Forward genetics in Candida albicans that reveals the Arp2/3 complex is required for hyphal formation, but not endocytosis[J]. Molecular Microbiology, 2010, 75(5):1182-1198. Yang Y L, Chen H F, Kuo T J, et al. Mutations on CaENO1, in Candida albicans, inhibit cell growth in the presence of glucose[J]. Journal of Biomedical Science, 2006, 13(3):313.	colony appearance: abnormal haploinsufficient
CNAG_07636	CSR2	Banks I R, Specht C A, Donlin M J, et al. A chitin synthase and its regulator protein are critical for chitosan production and growth of the fungal pathogen Cryptococcus neoformans[J]. Eukaryotic Cell, 2005, 4(11): 1902-1912.	melanin: abnormal		CNAG_03072	C1_08500C_A	Ko H C, Hsiao T Y, Chen C T, et al. Candida albicans ENO1, null mutants exhibit altered drug susceptibility, hyphal formation, and virulence[J]. Journal of Microbiology, 2013, 51(3):345-351. Yang Y L, Chen H F, Kuo T J, et al. Mutations on CaENO1, in Candida albicans, inhibit cell growth in the presence of glucose[J]. Journal of Biomedical Science, 2006, 13(3):313.	virulence: decreased invasive growth: decreased hyphal growth: absent
CNAG_00441	IMD1	Morrow C A, Valkov E, Stamp A, et al. De novo GTP biosynthesis is critical for virulence of the fungal pathogen Cryptococcus neoformans[J]. PLoS pathogens, 2012, 8(10): e1002957.	melanin: decreased capsule: decreased virulence: decreased		CNAG_03079	C5_02320C_A	Oh J, Fung E, Schlecht U, et al. Gene annotation and drug target discovery in Candida albicans with a tagged transposon mutant collection.[J]. Plos Pathogens, 2010, 6(10):e1001140.	invasive growth: decreased
CNAG_00237	LEU1	Do E, Hu G, Caza M, et al. Leu1 plays a role in iron metabolism and is required for virulence in Cryptococcus neoformans[J]. Fungal Genetics and Biology, 2015, 75: 11-19.	capsule: decreased virulence: decreased		CNAG_03191	C6_01150W_A	Chou H, Glory A, Bachewich C. Orthologues of the anaphase-promoting complex/cyclosome coactivators Cdc20p and Cdh1p are important for mitotic progression and morphogenesis in Candida albicans[J]. Eukaryotic Cell, 2011, 10(5):696-709.	cell shape: abnormal
CNAG_05997		This Study	melanin: decreased capsule: decreased virulence: decreased		CNAG_03222	C6_02050W_A	Chaillot J, Cook M A, Corbeil J, et al. Genome-Wide Screen for Haploinsufficient Cell Size Genes in the Opportunistic Yeast Candida albicans[J]. G3: Genes|Genomes|Genetics, 2017, 7(2):355-362.	cell size: increased
CNAG_03046		This Study	capsule: decreased virulence: decreased		CNAG_03326	C7_02770W_A	Jeffrey M. Becker, Sarah J. Kauffman, Melinda Hauser, et al. Pathway analysis of Candida albicans survival and virulence determinants in a murine infection model[J]. Proceedings of the National Academy of Sciences of the United States of America, 2010, 107(51):22044-22049. Munro C, Winter K, Buchan A, et al. Chs1 of Candida albicans is an essential chitin synthase required for synthesis of the se…	cell size: increased virulence: decreased
CNAG_07558		This Study	capsule: decreased			CR_09020C_A	Oh J, Fung E, Schlecht U, et al. Gene annotation and drug target discovery in Candida albicans with a tagged transposon mutant collection.[J]. Plos Pathogens, 2010, 6(10):e1001140. Gow N A, Robbins P W, Lester J W, et al. A hyphal-specific chitin synthase gene (CHS2) is not essential for growth, dimorphism, or virulence of Candida albicans[J]. Proc Natl Acad Sci U S A, 1994, 91(13):6216-6220.	invasive growth: decreased germ tube formation: delayed
						Afu3g14420	Mellado E, Aufauvrebrown A, Gow N A, et al. The Aspergillus fumigatus chsC and chsG genes encode class III chitin synthases with different functions.[J]. Molecular Microbiology, 2010, 20(3):667-679.	colony size: decreased conidiation: decreased hyphal growth: abnormal virulence: decreased
						Afu4g04180	Borgia P T, Iartchouk N, Riggle P J, et al. The chsB Gene of Aspergillus nidulans Is Necessary for Normal Hyphal Growth and Development[J]. Fungal Genetics & Biology, 1996, 20(3):193.	hyphal growth: abnormal colony size: decreased conidial germination: decreased rate conidiation: decreased
					CNAG_03347	CR_08250C_A	Fiori A, Kucharíková S, Govaert G, et al. The heat-induced molecular disaggregase Hsp104 of Candida albicans plays a role in biofilm formation and pathogenicity in a worm infection model.[J]. Eukaryotic Cell, 2012, 11(8):103-112.	virulence: decreased biofilm formation: decreased
					CNAG_03383	C7_03990C_A	Chaillot J, Cook M A, Corbeil J, et al. Genome-Wide Screen for Haploinsufficient Cell Size Genes in the Opportunistic Yeast Candida albicans[J]. G3: Genes|Genomes|Genetics, 2017, 7(2):355-362.	cell size: decreased
					CNAG_03385	C5_03310C_A	Shapiro R S, Sellam A, Tebbji F, et al. Pho85, Pcl1, and Hms1 signaling governs Candida albicans morphogenesis induced by high temperature or Hsp90 compromise[J]. Current Biology, 2012, 22(6):461-470.	invasive growth: decreased colony appearance: abnormal
					CNAG_03453	CR_06540W_A	Chua P, Roof D, Lee Y, et al. Effective killing of the human pathogen Candida albicans by a specific inhibitor of non-essential mitotic kinesin Kip1p.[J]. Molecular Microbiology, 2010, 65(2):347-362.	cell shape: abnormal
					CNAG_03525	CR_00560W_A	Eck R, Bergmann C, Ziegelbauer K, et al. A neutral trehalase gene from Candida albicans: Molecular cloning, characterization and disruption[J]. Microbiology, 1997, 143 ( Pt 12)(12):3747-3756. Chaillot J, Cook M A, Corbeil J, et al. Genome-Wide Screen for Haploinsufficient Cell Size Genes in the Opportunistic Yeast Candida albicans[J]. G3: Genes|Genomes|Genetics, 2017, 7(2):355-362.	cell size: decreased germ tube formation: delayed
					CNAG_03602	CR_10240W_A	Jeffrey M. Becker, Sarah J. Kauffman, Melinda Hauser, et al. Pathway analysis of Candida albicans survival and virulence determinants in a murine infection model[J]. Proceedings of the National Academy of Sciences of the United States of America, 2010, 107(51):22044-22049.	virulence: decreased
					CNAG_03817	CR_10750C_A	Chaillot J, Cook M A, Corbeil J, et al. Genome-Wide Screen for Haploinsufficient Cell Size Genes in the Opportunistic Yeast Candida albicans[J]. G3: Genes|Genomes|Genetics, 2017, 7(2):355-360.	cell size: increased
					CNAG_03859	Afu2g13260	Abdallah Q A, Choe S I, Campoli P, et al. A Conserved C-Terminal Domain of the Aspergillus fumigatus Developmental Regulator MedA Is Required for Nuclear Localization, Adhesion and Virulence[J]. Plos One, 2012, 7(11):e49959. Gravelat F N, Ejzykowicz D E, Chiang L Y, et al. Aspergillus fumigatus MedA governs adherence, host cell interactions and virulence.[J]. Cellular Microbiology, 2010, 12(4):47…	virulence: decreased colony color: abnormal cell size: increased adhesion: decreased conidial germination: increased rate conidiation: decreased
					CNAG_03876	Afu5g05480	Panepinto J C, Oliver B G, Fortwendel J R, et al. Deletion of the Aspergillus fumigatus gene encoding the Ras-related protein RhbA reduces virulence in a model of Invasive pulmonary aspergillosis[J]. Infection & Immunity, 2003, 71(5):2819-2826.	virulence: decreased conidiation: increased
					CNAG_03891	CR_06490C_A	Leach M D, Stead D A, Argo E, et al. Identification of sumoylation targets, combined with inactivation of SMT3, reveals the impact of sumoylation upon growth, morphology, and stress resistance in the pathogen Candida albicans[J]. Molecular Biology of the Cell, 2011, 22(5):687-702.	cell shape: abnormal colony appearance: abnormal
					CNAG_03902	CR_05530C_A	Moreno I, Martinez‐Esparza M, Laforet L C, et al. Dosage‐dependent roles of the Cwt1 transcription factor for cell wall architecture, morphogenesis, drug sensitivity and virulence in Candida albicans[J]. Yeast, 2010, 27(2):77-87. Moreno I, Pedreño Y, Maicas S, et al. Characterization of a Candida albicans gene encoding a putative transcriptional factor required for cell wall integrity.[J]. FEMS M…	virulence: absent hyphal growth: decreased filamentous growth: decreased colony size: abnormal colony shape: abnormal
						Afu2g12330	Liu H, Gravelat F N, Chiang L Y, et al. Aspergillus fumigatus AcuM regulates both iron acquisition and gluconeogenesis.[J]. Molecular Microbiology, 2010, 78(4):1038-1054. Pongpom M, Liu H, Xu W, et al. Divergent targets of Aspergillus fumigatus AcuK and AcuM transcription factors during growth in vitro versus invasive disease.[J]. Infection & Immunity, 2015, 83(3):923-33.	virulence: decreased
					CNAG_03931	C7_01970C_A	Jeffrey M. Becker, Sarah J. Kauffman, Melinda Hauser, et al. Pathway analysis of Candida albicans survival and virulence determinants in a murine infection model[J]. Proceedings of the National Academy of Sciences of the United States of America, 2010, 107(51):22044-22049.	TOM40 is an essential gene
					CNAG_04039	C7_01760C_A	Chaillot J, Cook M A, Corbeil J, et al. Genome-Wide Screen for Haploinsufficient Cell Size Genes in the Opportunistic Yeast Candida albicans[J]. G3: Genes|Genomes|Genetics, 2017, 7(2):355-362.	cell size: decreased
					CNAG_04054	C5_04090C_A	Chaillot J, Cook M A, Corbeil J, et al. Genome-Wide Screen for Haploinsufficient Cell Size Genes in the Opportunistic Yeast Candida albicans[J]. G3: Genes|Genomes|Genetics, 2017, 7(2):355-362.	cell size: increased
					CNAG_04064	C6_00920W_A	Zakikhany K, Naglik J R, Schmidt-Westhausen A, et al. In vivo transcript profiling of Candida albicans identifies a gene essential for interepithelial dissemination[J]. Cellular Microbiology, 2010, 9(12):2938-2954.	virulence: decreased
					CNAG_04098	C6_03840C_A	Uhl M B M, Craig N, Johnson A D. Haploinsufficiency-based large-scale forward genetic analysis of filamentous growth in the diploid human fungal pathogen C.albicans[J]. Embo Journal, 2014, 22(11):2668-2678.	filamentous growth: decreased
					CNAG_04226	C5_03010W_A	Jeffrey M. Becker, Sarah J. Kauffman, Melinda Hauser, et al. Pathway analysis of Candida albicans survival and virulence determinants in a murine infection model[J]. Proceedings of the National Academy of Sciences of the United States of America, 2010, 107(51):22044-22049.	virulence: decreased
					CNAG_04338	CR_06230W_A	Chaillot J, Cook M A, Corbeil J, et al. Genome-Wide Screen for Haploinsufficient Cell Size Genes in the Opportunistic Yeast Candida albicans[J]. G3: Genes|Genomes|Genetics, 2017, 7(2):355-362.	cell size: decreased
					CNAG_04402	C1_05090W_A	Lee J A, Robbins N, Xie J L, et al. Functional Genomic Analysis of Candida albicans Adherence Reveals a Key Role for the Arp2/3 Complex in Cell Wall Remodelling and Biofilm Formation[J]. Plos Genetics, 2016, 12(11):e1006452.	adhesion: decreased
					CNAG_04440	C5_03840W_A	Chaillot J, Cook M A, Corbeil J, et al. Genome-Wide Screen for Haploinsufficient Cell Size Genes in the Opportunistic Yeast Candida albicans[J]. G3: Genes|Genomes|Genetics, 2017, 7(2):355-362.	cell size: decreased
					CNAG_04521	C2_08100W_A	Sun X, Lu H, Jiang Y, et al. CaIPF19998 reduces drug susceptibility by enhancing the ability of biofilm formation and regulating redox homeostasis in Candida albicans.[J]. Current Microbiology, 2013, 67(3):322-326. Ma F, Zhang Y, Wang Y, et al. Role of Aif1 in regulation of cell death under environmental stress in Candida albicans[J]. Technology of Water Treatment, 2016, 33(9):493-506.	biofilm formation: increased
					CNAG_04611	C1_01830C_A	Oh J, Fung E, Schlecht U, et al. Gene annotation and drug target discovery in Candida albicans with a tagged transposon mutant collection.[J]. Plos Pathogens, 2010, 6(10):e1001140.	invasive growth: decreased
					CNAG_04794	C6_04610C_A	Yamadaokabe T, Yamadaokabe H. Characterization of the CaNAG3, CaNAG4, and CaNAG6 genes of the pathogenic fungus Candida albicans: possible involvement of these genes in the susceptibilities of cytotoxic agents[J]. Fems Microbiology Letters, 2002, 212(1):15-21. Oh J, Fung E, Schlecht U, et al. Gene annotation and drug target discovery in Candida albicans with a tagged transposon mutant collection.…	virulence: decreased invasive growth: decreased
						C6_04620C_A	Yamadaokabe T, Yamadaokabe H. Characterization of the CaNAG3, CaNAG4, and CaNAG6 genes of the pathogenic fungus Candida albicans: possible involvement of these genes in the susceptibilities of cytotoxic agents[J]. Fems Microbiology Letters, 2002, 212(1):15-21. Oh J, Fung E, Schlecht U, et al. Gene annotation and drug target discovery in Candida albicans with a tagged transposon mutant collection.…	invasive growth: decreased virulence: decreased
						C1_08790W_A	Oh J, Fung E, Schlecht U, et al. Gene annotation and drug target discovery in Candida albicans with a tagged transposon mutant collection.[J]. Plos Pathogens, 2010, 6(10):e1001140.	invasive growth: decreased
					CNAG_04814	C1_01260C_A	Chaillot J, Cook M A, Corbeil J, et al. Genome-Wide Screen for Haploinsufficient Cell Size Genes in the Opportunistic Yeast Candida albicans[J]. G3: Genes|Genomes|Genetics, 2017, 7(2):355-360.	cell size: decreased
					CNAG_04826	C1_08410C_A	Oh J, Fung E, Schlecht U, et al. Gene annotation and drug target discovery in Candida albicans with a tagged transposon mutant collection.[J]. Plos Pathogens, 2010, 6(10):e1001140.	invasive growth: decreased
					CNAG_04844	C7_02680W_A	Chaillot J, Cook M A, Corbeil J, et al. Genome-Wide Screen for Haploinsufficient Cell Size Genes in the Opportunistic Yeast Candida albicans[J]. G3: Genes|Genomes|Genetics, 2017, 7(2):355-362.	cell size: decreased
					CNAG_04951	C2_02030W_A	Chaillot J, Cook M A, Corbeil J, et al. Genome-Wide Screen for Haploinsufficient Cell Size Genes in the Opportunistic Yeast Candida albicans[J]. G3: Genes|Genomes|Genetics, 2017, 7(2):355-362.	cell size: increased
						C1_05110C_A	Chaillot J, Cook M A, Corbeil J, et al. Genome-Wide Screen for Haploinsufficient Cell Size Genes in the Opportunistic Yeast Candida albicans[J]. G3: Genes|Genomes|Genetics, 2017, 7(2):355-360.	cell size: increased
					CNAG_05130	C6_01290C_A	Shah A H, Singh A, Dhamgaye S, et al. Novel role of a family of major facilitator transporters in biofilm development and virulence of Candida albicans[J]. Biochemical Journal, 2014, 460(2):223-35.	virulence: decreased biofilm formation: abnormal
					CNAG_05199	C7_04010W_A	Dong Y, Zhang D, Yu Q, et al. Loss of Ssq1 leads to mitochondrial dysfunction, activation of autophagy and cell cycle arrest due to iron overload triggered by mitochondrial iron-sulfur cluster assembly defects in Candida albicans.[J]. Int J Biochem Cell Biol, 2017, 85:44-55. Chaillot J, Cook M A, Corbeil J, et al. Genome-Wide Screen for Haploinsufficient Cell Size Genes in the Opportunistic Yeast…	virulence: decreased autophagy: increased cell size: increased hyphal growth: absent vegetative growth: decreased rate
					CNAG_05269	C7_01470C_A	Chaillot J, Cook M A, Corbeil J, et al. Genome-Wide Screen for Haploinsufficient Cell Size Genes in the Opportunistic Yeast Candida albicans[J]. G3: Genes|Genomes|Genetics, 2017, 7(2):355-362.	cell size: increased
					CNAG_05290	CR_10450C_A	Laprade L, Boyartchuk V L, Dietrich W F, et al. Spt3 plays opposite roles in filamentous growth in Saccharomyces cerevisiae and Candida albicans and is required for C. albicans virulence[J]. Genetics, 2002, 161(2):509.	virulence: decreased vegetative growth: decreased rate filamentous growth: increased
					CNAG_05499	Afu5g08420	Yang F, Ma D, Wan Z, et al. The Role of sho1, in Polarized Growth of Aspergillus fumigatus[J]. Mycopathologia, 2011, 172(5):347. Ma Y, Qiao J, Liu W, et al. The sho1 sensor regulates growth, morphology, and oxidant adaptation in Aspergillus fumigatus but is not essential for development of invasive pulmonary aspergillosis.[J]. Infection & Immunity, 2008, 76(4):1695.	hyphal growth: abnormal colony size: decreased conidial germination: delayed
						C1_09140C_A	Noble S M, French S, Kohn L A, et al. Systematic screens of a Candida albicans homozygous deletion library decouple morphogenetic switching and pathogenicity[J]. Nature Genetics, 2010, 42(7):590-598. Román E, Cottier F, Ernst J F, et al. Msb2 Signaling Mucin Controls Activation of Cek1 Mitogen-Activated Protein Kinase in Candida albicans[J]. Eukaryotic Cell, 2009, 8(8):1235-1249. Paola C. Zucchi,…	colony appearance: abnormal filamentous growth: decreased hyphal growth: absent invasive growth: delayed
					CNAG_05605	C1_07470C_A	Oh J, Fung E, Schlecht U, et al. Gene annotation and drug target discovery in Candida albicans with a tagged transposon mutant collection.[J]. Plos Pathogens, 2010, 6(10):e1001140.	invasive growth: decreased
					CNAG_05606	CR_07360W_A	Chaillot J, Cook M A, Corbeil J, et al. Genome-Wide Screen for Haploinsufficient Cell Size Genes in the Opportunistic Yeast Candida albicans[J]. G3: Genes|Genomes|Genetics, 2017, 7(2):355-362.	cell size: increased
					CNAG_05721	C3_00810C_A	Ramírez MA, Lorenz MC. Mutations in alternative carbon utilization pathways in Candida albicans attenuate virulence and confer pleiotropic phenotypes[J]. Eukaryotic Cell, 2007, 6(2):280. Piekarska K, Mol E, Van d B M, et al. Peroxisomal fatty acid beta-oxidation is not essential for virulence of Candida albicans[J]. Eukaryotic Cell, 2006, 5(11):1847. Ramírez M A, Lorenz M C. The transcription fac…	virulence: decreased
					CNAG_05750	C1_04610W_A	Li S X, Song Y J, Zhang Y S, et al. Mitochondrial Complex V α Subunit Is Critical for Candida albicans Pathogenicity through Modulating Multiple Virulence Properties[J]. Frontiers in Microbiology, 2017, 8(e1005133):285.	virulence: decreased adhesion: decreased biofilm formation: decreased filamentous growth: decreased
					CNAG_05773	C1_01130W_A	Chaillot J, Cook M A, Corbeil J, et al. Genome-Wide Screen for Haploinsufficient Cell Size Genes in the Opportunistic Yeast Candida albicans[J]. G3: Genes|Genomes|Genetics, 2017, 7(2):355-360.	cell size: increased
					CNAG_05838	C1_06020W_A	Ness F, Prouzetmauleon V, Vieillemard A, et al. The Candida albicans Rgd1 is a RhoGAP protein involved in the control of filamentous growth.[J]. Fungal Genetics & Biology, 2010, 47(12):1001-1011.	filamentous growth: increased hyphal growth: increased invasive growth: increased
					CNAG_06051	C1_02130C_A	Dalal C K, Zuleta I A, Mitchell K F, et al. Transcriptional rewiring over evolutionary timescales changes quantitative and qualitative properties of gene expression[J]. Elife, 2016, 5.	virulence: decreased
					CNAG_06144	CR_00860C_A	Oh J, Fung E, Schlecht U, et al. Gene annotation and drug target discovery in Candida albicans with a tagged transposon mutant collection.[J]. Plos Pathogens, 2010, 6(10):e1001140.	invasive growth: decreased
					CNAG_06183	C5_02150C_A	Chaillot J, Cook M A, Corbeil J, et al. Genome-Wide Screen for Haploinsufficient Cell Size Genes in the Opportunistic Yeast Candida albicans[J]. G3: Genes|Genomes|Genetics, 2017, 7(2):355-362.	cell size: increased
					CNAG_06208	C1_06100C_A	Nagao J, Cho T, Uno J, et al. Candida albicans Msi3p, a homolog of the Saccharomyces cerevisiae Sse1p of the Hsp70 family, is involved in cell growth and fluconazole tolerance[J]. Fems Yeast Research, 2012, 12(6):728-737. Chaillot J, Cook M A, Corbeil J, et al. Genome-Wide Screen for Haploinsufficient Cell Size Genes in the Opportunistic Yeast Candida albicans[J]. G3: Genes|Genomes|Genetics, 2017…	virulence: decreased cell size: increased
					CNAG_06232	C7_01650W_A	Oh J, Fung E, Schlecht U, et al. Gene annotation and drug target discovery in Candida albicans with a tagged transposon mutant collection.[J]. Plos Pathogens, 2010, 6(10):e1001140.	invasive growth: decreased
					CNAG_06338	C6_03840C_A	Uhl M B M, Craig N, Johnson A D. Haploinsufficiency-based large-scale forward genetic analysis of filamentous growth in the diploid human fungal pathogen C.albicans[J]. Embo Journal, 2014, 22(11):2668-2678.	filamentous growth: decreased haploinsufficient
					CNAG_06348	C6_03840C_A	Uhl M B M, Craig N, Johnson A D. Haploinsufficiency-based large-scale forward genetic analysis of filamentous growth in the diploid human fungal pathogen C.albicans[J]. Embo Journal, 2014, 22(11):2668-2678.	filamentous growth: decreased haploinsufficient
					CNAG_06498	C5_04600C_A	Chaillot J, Cook M A, Corbeil J, et al. Genome-Wide Screen for Haploinsufficient Cell Size Genes in the Opportunistic Yeast Candida albicans[J]. G3: Genes|Genomes|Genetics, 2017, 7(2):355-362. Oh J, Fung E, Schlecht U, et al. Gene annotation and drug target discovery in Candida albicans with a tagged transposon mutant collection.[J]. Plos Pathogens, 2010, 6(10):e1001140. Noble S M, French S, Kohn…	vegetative growth: decreased rate cell size: decreased colony appearance: abnormal haploinsufficient
					CNAG_06501	C1_00220W_A	De Bernardis F, Mühlschlegel FA, Cassone A, et al. The pH of the host niche controls gene expression in and virulence of Candida albicans[J]. Infection and Immunity, 1998, 66(7):3317-3325. Mühlschlegel F A, Fonzi W A. PHR2 of Candida albicans encodes a functional homolog of the pH-regulated gene PHR1 with an inverted pattern of pH-dependent expression.[J]. Molecular & Cellular Biology, 1997, 17(1…	virulence: decreased vegetative growth: decreased rate cell wall morphology: abnormal
						Afu2g05340	Amandine Gastebois, Thierry Fontaine, JeanPaul Latgé, et al. β(1-3)Glucanosyltransferase Gel4p Is Essential for Aspergillus fumigatus[J]. Eukaryotic Cell, 2010, 9(8):1297.	GEL4 is an essential gene
					CNAG_06551	C1_01740W_A	Chaillot J, Cook M A, Corbeil J, et al. Genome-Wide Screen for Haploinsufficient Cell Size Genes in the Opportunistic Yeast Candida albicans[J]. G3: Genes|Genomes|Genetics, 2017, 7(2):355-360.	cell size: increased
					CNAG_06647	C5_05210W_A	Noble S M, French S, Kohn L A, et al. Systematic screens of a Candida albicans homozygous deletion library decouple morphogenetic switching and pathogenicity[J]. Nature Genetics, 2010, 42(7):590-598.	colony appearance: abnormal
					CNAG_06697	CR_08960C_A	Kamthan M, Nalla V K, Ruhela D, et al. Characterization of a putative spindle assembly checkpoint kinase Mps1, suggests its involvement in cell division, morphogenesis and oxidative stress tolerance in Candida albicans[J]. Plos One, 2014, 9(7):e101517. Oh J, Fung E, Schlecht U, et al. Gene annotation and drug target discovery in Candida albicans with a tagged transposon mutant collection.[J]. Plo…	invasive growth: decreased
					CNAG_06724	C6_00510C_A	Chauhan N, Ciudad T, RodríguezAlejandre A, et al. Virulence and karyotype analyses of rad52 mutants of Candida albicans: regeneration of a truncated chromosome of a reintegrant strain (rad52/RAD52) in the host.[J]. Infection and Immunity, 2005, 73(12):8069-78. Andaluz E, Ciudad T, Gómez-Raja J, et al. Rad52 depletion in Candida albicans triggers both the DNA‐damage checkpoint and filamentation ac…	virulence: avirulent filamentous growth: abnormal vegetative growth: decreased rate
					CNAG_06759	CR_03280W_A	Chaillot J, Cook M A, Corbeil J, et al. Genome-Wide Screen for Haploinsufficient Cell Size Genes in the Opportunistic Yeast Candida albicans[J]. G3: Genes|Genomes|Genetics, 2017, 7(2):355-362.	cell size: increased
						CR_03300C_A	Chaillot J, Cook M A, Corbeil J, et al. Genome-Wide Screen for Haploinsufficient Cell Size Genes in the Opportunistic Yeast Candida albicans[J]. G3: Genes|Genomes|Genetics, 2017, 7(2):355-362.	cell size: decreased
					CNAG_06898	C1_06010W_A	Sanz M, Carrano L, Jiménez C, et al. Candida albicans strains deficient in CHS7, a key regulator of chitin synthase III, exhibit morphogenetic alterations and attenuated virulence.[J]. Microbiology, 2005, 151(8):2623-2636. Noble S M, French S, Kohn L A, et al. Systematic screens of a Candida albicans homozygous deletion library decouple morphogenetic switching and pathogenicity.[J]. Nature Geneti…	virulence: decreased hyphal growth: abnormal filamentous growth: increased competitive fitness: increased
					CNAG_07032	C1_05410C_A	Oh J, Fung E, Schlecht U, et al. Gene annotation and drug target discovery in Candida albicans with a tagged transposon mutant collection.[J]. Plos Pathogens, 2010, 6(10):e1001140.	invasive growth: decreased
					CNAG_07373	CR_01330W_A	Chaillot J, Cook M A, Corbeil J, et al. Genome-Wide Screen for Haploinsufficient Cell Size Genes in the Opportunistic Yeast Candida albicans[J]. G3: Genes|Genomes|Genetics, 2017, 7(2):355-362.	cell size: increased
					CNAG_07676	CR_02530W_A	Chaillot J, Cook M A, Corbeil J, et al. Genome-Wide Screen for Haploinsufficient Cell Size Genes in the Opportunistic Yeast Candida albicans[J]. G3: Genes|Genomes|Genetics, 2017, 7(2):355-362.	cell size: decreased
					CNAG_07902	C5_02790C_A	Biswas S, Roy M, Datta A. N-Acetylglucosamine-inducible CaGAP1 encodes a general amino acid permease which co-ordinates external nitrogen source response and morphogenesis in candida albicans[J]. Microbiology, 2003, 149(Pt 9):2597. Desai J V, Bruno V M, Ganguly S, et al. Regulatory Role of Glycerol in Candida albicans Biofilm Formation[J]. Mbio, 2013, 4(2):00637-12.	filamentous growth: decreased adhesion: increased
					CNAG_07909	CR_02200C_A	García-Prieto F, Gómez-Raja J, Andaluz E, et al. Role of the homologous recombination genes RAD51 and RAD59 in the resistance of Candida albicans to UV light, radiomimetic and anti-tumor compounds and oxidizing agents[J]. Fungal Genetics & Biology, 2010, 47(5):433-445.	filamentous growth: increased vegetative growth: decreased rate
