# Supplementary material for: Fungal acetylome comparative analysis identifies an essential role of acetylation in human fungal pathogen virulence
Source: Commun Biol. 2019 May 1;2:154. doi: 10.1038/s42003-019-0419-1 (PMC6494858; doi:10.1038/s42003-019-0419-1)
Supplement: Supplementary file 5 — Supplementary Data 4 [file 42003_2019_419_MOESM5_ESM.xlsx]

## Sheet: TSA NAM transcriptome
Supplementary Data 4. Transcriptome analysis in C. neoformans knock-outs or wild-type cells treated with deacetylase inhibitorsa.
Gene ID	Untreated control	TSA/NAM treated	Fold change ((TSA/NAM)/control)	Regulation	log2(fold change)	p-value	padj	Description	#	aC. neoformans H99 cells were grown in YPD medium supplemented with (or without) TSA and NAM. RNA samples were isolated and subjected to transcriptome analysis. Genes with differential expressions greater than 1.5 or less than 0.667, and padj<0.05 were considered to have significantly changed.
CNAG_05939	6742.52	1586.24	0.235259	Down	-2.08768	7.17151e-10	4.42713e-08	hypothetical protein, hypothetical protein, variant	#
CNAG_03759	3475.91	1107.67	0.318671	Down	-1.64986	0.00530839	0.0361598	conidiation-specific protein 6	#
CNAG_06347	2368.74	762.341	0.321835	Down	-1.63561	2.19969e-05	0.000478259	pr4/barwin domain protein	#
CNAG_06424	537.219	180.275	0.335571	Down	-1.57531	2.84972e-06	8.27857e-05	claudin family protein	#
CNAG_00984	33061.4	11734.9	0.354942	Down	-1.49435	0.000136409	0.00206375	glucose and ribitol dehydrogenase	#
CNAG_06051	3136.62	1263.42	0.402796	Down	-1.31188	8.31342e-26	2.49909e-23	galactokinase	#
CNAG_04326	3236.23	1333.94	0.41219	Down	-1.27862	0.000441136	0.00534153	malate dehydrogenase (oxaloacetate-decarboxylating)	#
CNAG_06672	4245.36	1766.21	0.416034	Down	-1.26523	3.94706e-06	0.000108725	formate dehydrogenase	#
CNAG_04098	2120.2	903.504	0.426141	Down	-1.2306	4.84568e-22	9.57229e-20	ATP-binding cassette, subfamily G (WHITE), member 2, PDR	#
CNAG_00979	2221.09	949.09	0.427308	Down	-1.22665	1.33481e-05	0.000312844	solute carrier family 31 (copper transporter), member 1, solute carrier family 31 (copper transporter), member 1, variant 1, solute carrier family 31 (copper transporter), member 1, variant 2, solute carrier family 31 (copper transporter), member 1, variant 3	#
CNAG_04804	1104.46	476.398	0.43134	Down	-1.2131	7.74387e-19	1.27479e-16	sterol regulatory element-binding protein	#
CNAG_06576	108992	47248.5	0.433505	Down	-1.20588	4.53635e-12	3.92054e-10	cAMP-regulated gene 1	#
CNAG_01341	2728.66	1244.81	0.456199	Down	-1.13226	0.00168799	0.0153159	mannose-6-phosphate isomerase, mannose-6-phosphate isomerase, variant	#
CNAG_06220	39771.6	18148.3	0.456314	Down	-1.1319	2.24757e-09	1.24318e-07	allergen	#
CNAG_02751	14786.6	6762.26	0.457323	Down	-1.12871	0.00183381	0.016276	short-chain dehydrogenase	#
CNAG_00848	118703	54869.2	0.462239	Down	-1.11329	0.00316505	0.0250095	hypothetical protein, hypothetical protein, variant 1, hypothetical protein, variant 2	#
CNAG_04744	11640.8	5466.47	0.469596	Down	-1.09051	0.000186665	0.0026776	mannose-6-phosphate isomerase, class I	#
CNAG_05683	26180.2	12392.2	0.473343	Down	-1.07904	0.000613553	0.00697715	hypothetical protein	#
CNAG_00876	432.743	206.051	0.476151	Down	-1.07051	6.45614e-06	0.000166466	ferric-chelate reductase	#
CNAG_05293	1664.77	800.519	0.480857	Down	-1.05632	3.2655e-16	4.25993e-14	glycogenin glucosyltransferase	#
CNAG_01090	597.542	287.726	0.481516	Down	-1.05434	8.35067e-11	6.27571e-09	alpha/beta hydrolase fold protein	#
CNAG_06050	350.193	168.771	0.481935	Down	-1.05309	5.91546e-06	0.000154338	UDP-glucose 4-epimerase, UDP-glucose 4-epimerase, variant	#
CNAG_01735	49005.5	23718.2	0.48399	Down	-1.04695	6.07103e-08	2.55946e-06	hypothetical protein	#
CNAG_07902	1006.91	488.257	0.484905	Down	-1.04423	2.56858e-14	2.81891e-12	AAT family amino acid transporter	#
CNAG_03397	1784.16	879.035	0.492688	Down	-1.02125	1.51457e-15	1.90395e-13	hypothetical protein	#
CNAG_02896	4075.48	2019.91	0.495626	Down	-1.01268	6.61456e-17	9.07117e-15	hydroxymethylglutaryl-CoA synthase	#
CNAG_04663	171.745	86.818	0.505505	Down	-0.984202	1.61043e-05	0.00036699	hypothetical protein	#
CNAG_06829	3129.38	1605.55	0.513058	Down	-0.962805	0.000150975	0.00225451	squalene monooxygenase	#
CNAG_01231	947.809	486.742	0.513545	Down	-0.961438	4.63798e-08	1.99174e-06	agmatinase	#
CNAG_03991	1326.35	682.363	0.514468	Down	-0.958848	2.78212e-06	8.14477e-05	integral membrane protein	#
CNAG_01541	377.873	194.507	0.514742	Down	-0.95808	7.95365e-09	3.95622e-07	hypothetical protein	#
CNAG_03041	61.7296	31.8899	0.516606	Down	-0.952863	0.00266045	0.0218959	hypothetical protein	#
CNAG_02444	494.809	255.892	0.517153	Down	-0.951336	0.000522362	0.00611102	hypothetical protein	#
CNAG_02864	103.453	53.528	0.517415	Down	-0.950606	0.000227619	0.00316015	hypothetical protein	#
CNAG_06759	690.372	360.525	0.522218	Down	-0.937275	1.49776e-09	8.77588e-08	dehydrogenase	#
CNAG_01489	1714.58	903.33	0.526851	Down	-0.924534	3.25337e-12	2.88382e-10	maltose O-acetyltransferase	#
CNAG_03426	1266.68	668.172	0.527499	Down	-0.92276	1.50812e-06	4.67585e-05	GDP-mannose transporter 2	#
CNAG_06151	2574.45	1375.44	0.534266	Down	-0.90437	2.98886e-13	2.95214e-11	osomolarity two-component system, phosphorelay intermediate protein YPD1	#
CNAG_00588	2613.83	1409.45	0.53923	Down	-0.891028	0.00032883	0.00424166	hypothetical protein	#
CNAG_00766	1712.16	931.864	0.544261	Down	-0.87763	0.00734931	0.0461525	hypothetical protein	#
CNAG_01562	9427.29	5142.94	0.545538	Down	-0.874249	0.00110363	0.0110747	pr4/barwin domain protein	#
CNAG_01047	2133.97	1177.09	0.551596	Down	-0.858317	0.000380339	0.00475527	hypothetical protein	#
CNAG_02182	20189.6	11271	0.558255	Down	-0.841003	1.12093e-08	5.41967e-07	D-lactaldehyde dehydrogenase	#
CNAG_04479	451.912	252.839	0.559487	Down	-0.837824	0.00272198	0.0222945	hypothetical protein	#
CNAG_06448	231.756	130.091	0.561329	Down	-0.833081	1.06475e-05	0.000260129	cystathionine gamma-lyase	#
CNAG_06294	3350.55	1886.07	0.562912	Down	-0.829019	0.00155735	0.0143567	hypothetical protein	#
CNAG_01737	6831.99	3852.56	0.5639	Down	-0.826488	3.60528e-08	1.56773e-06	methylsterol monooxygenase	#
CNAG_05012	65.9975	37.2425	0.564302	Down	-0.825462	0.00670751	0.0432206	hypothetical protein	#
CNAG_03143	236719	133741	0.564978	Down	-0.823735	0.00175636	0.0157096	hypothetical protein	#
CNAG_03786	569.483	324.802	0.570346	Down	-0.810091	5.20897e-08	2.2095e-06	lysophospholipase	#
CNAG_01255	2810.58	1606.1	0.571448	Down	-0.807306	5.73152e-11	4.50315e-09	hypothetical protein	#
CNAG_03079	791.687	454.021	0.573486	Down	-0.802171	1.00131e-08	4.94502e-07	hypothetical protein	#
CNAG_00040	1914.85	1099.91	0.574414	Down	-0.799837	2.51678e-10	1.68804e-08	lanosterol 14-alpha-demethylase	#
CNAG_00800	1128.98	649.919	0.575671	Down	-0.796683	0.000108833	0.0017308	nicotinamidase	#
CNAG_03465	941.722	542.393	0.575959	Down	-0.795962	5.97202e-09	3.10455e-07	laccase	#
CNAG_04880	342.537	197.389	0.576257	Down	-0.795214	2.26041e-06	6.73641e-05	hypothetical protein	#
CNAG_06139	164.336	95.2746	0.579755	Down	-0.786484	0.000180535	0.00261133	hypothetical protein	#
CNAG_03082	1476.38	857.681	0.580935	Down	-0.783552	4.37341e-05	0.000837482	cupin domain-containing protein	#
CNAG_02883	334.041	195.925	0.586532	Down	-0.769719	4.99587e-06	0.000132343	rho family protein	#
CNAG_07032	17372	10196.5	0.586948	Down	-0.768696	4.16682e-11	3.42969e-09	peroxiredoxin 5, atypical 2-Cys peroxiredoxin	#
CNAG_01924	2426.77	1430.77	0.589578	Down	-0.762245	0.00170301	0.0153515	hypothetical protein	#
CNAG_05803	1350.78	799.017	0.591522	Down	-0.757495	6.95408e-09	3.50244e-07	exo-beta-1,3-glucanase	#
CNAG_07845	887.37	527.324	0.594256	Down	-0.750844	0.000268587	0.00361689	hypothetical protein, hypothetical protein, variant 1, hypothetical protein, variant 2	#
CNAG_07521	154.494	92.2826	0.59732	Down	-0.743424	0.000518012	0.0060704	hypothetical protein	#
CNAG_04911	235.875	141.35	0.599259	Down	-0.738748	7.07527e-05	0.00121786	hypothetical protein, hypothetical protein, variant	#
CNAG_07334	1504.79	909.247	0.604237	Down	-0.726814	1.62069e-08	7.47032e-07	ferric-chelate reductase	#
CNAG_02176	1102.9	668.544	0.606171	Down	-0.722203	6.91114e-08	2.87853e-06	hypothetical protein	#
CNAG_03902	6500.51	3959.12	0.609049	Down	-0.71537	8.83822e-05	0.00147247	transcriptional regulatory protein	#
CNAG_05217	140.942	85.8459	0.609085	Down	-0.715286	0.00119836	0.0118027	hypothetical protein	#
CNAG_01604	419.659	256.53	0.611282	Down	-0.71009	7.30812e-06	0.000186451	TIGR01458 family HAD hydrolase, TIGR01458 family HAD hydrolase, variant	#
CNAG_00453	26038.3	15961	0.612982	Down	-0.706083	9.98944e-05	0.00161372	mitochondrial protein	#
CNAG_02230	11290.9	6922.23	0.613082	Down	-0.705847	0.00431151	0.0311492	phosphoketolase	#
CNAG_06020	278.698	170.867	0.613092	Down	-0.705825	5.89179e-05	0.00106083	hypothetical protein	#
CNAG_00814	163.377	100.21	0.613365	Down	-0.705183	0.000837866	0.00904253	hypothetical protein	#
CNAG_04737	16436	10090.4	0.613919	Down	-0.703879	0.00602609	0.0397941	hypothetical protein	#
CNAG_01713	3386.02	2084.62	0.615656	Down	-0.699805	0.000275891	0.00369673	hypothetical protein	#
CNAG_07533	978.267	603.509	0.616916	Down	-0.696854	2.28242e-07	8.4089e-06	hypothetical protein	#
CNAG_04034	109.15	67.5003	0.618418	Down	-0.693345	0.00412956	0.0303742	hypothetical protein	#
CNAG_05503	204.368	126.505	0.619007	Down	-0.691973	0.000358444	0.00452241	LIM domain-containing protein	#
CNAG_00373	791.141	490.39	0.619852	Down	-0.690004	7.51902e-07	2.52362e-05	glucan 1,3-beta-glucosidase	#
CNAG_06509	131.4	81.4969	0.620221	Down	-0.689146	0.00218164	0.0187622	hypothetical protein	#
CNAG_07943	652.137	405.095	0.621181	Down	-0.686914	7.0868e-05	0.00121786	hypothetical protein	#
CNAG_05245	232.596	144.607	0.621707	Down	-0.685693	0.000217348	0.00303585	hypothetical protein	#
CNAG_01521	1794.75	1116.04	0.621836	Down	-0.685395	6.26448e-08	2.62501e-06	metallo-beta-lactamase	#
CNAG_03076	96.6815	60.2615	0.623299	Down	-0.682003	0.00726817	0.0457253	hypothetical protein	#
CNAG_03905	914.108	572.416	0.626202	Down	-0.675301	7.65303e-07	2.55619e-05	hypothetical protein	#
CNAG_03647	486.297	304.709	0.62659	Down	-0.674406	9.65336e-06	0.000238369	hypothetical protein	#
CNAG_04189	30075.2	18873.6	0.627546	Down	-0.672206	6.9907e-09	3.50244e-07	succinate dehydrogenase [ubiquinone] flavoprotein subunit, mitochondrial	#
CNAG_02351	2439.66	1533.19	0.628446	Down	-0.67014	1.97596e-06	6.04503e-05	hypothetical protein	#
CNAG_00519	789.236	496.023	0.628485	Down	-0.67005	1.327e-06	4.18945e-05	lathosterol oxidase	#
CNAG_06121	2998.81	1888.03	0.629593	Down	-0.667509	0.000327343	0.00423037	hypothetical protein, hypothetical protein, variant	#
CNAG_07638	731.943	460.839	0.629611	Down	-0.667467	0.000492367	0.00580926	hypothetical protein	#
CNAG_07822	743.922	469.342	0.630902	Down	-0.664513	1.71057e-05	0.00038524	FMN adenylyltransferase	#
CNAG_02478	204.783	129.311	0.631451	Down	-0.663256	0.000585133	0.00667592	glycerol dehydrogenase	#
CNAG_04188	677.006	428.15	0.632417	Down	-0.661053	3.31626e-05	0.000662677	O-methyltransferase	#
CNAG_00851	1734.73	1097.1	0.632433	Down	-0.661016	6.17302e-06	0.000159851	hypothetical protein	#
CNAG_04152	1936.54	1230.64	0.635485	Down	-0.65407	1.83614e-07	7.07084e-06	protein phosphatase methylesterase 1	#
CNAG_03227	3200.22	2035.24	0.635969	Down	-0.652971	0.0029051	0.0233285	hypothetical protein	#
CNAG_07498	1884.74	1200.44	0.636924	Down	-0.650808	2.28462e-07	8.4089e-06	hypothetical protein	#
CNAG_03531	508.496	324.766	0.63868	Down	-0.646835	1.85434e-05	0.000414917	3-beta hydroxysteroid dehydrogenase/isomerase	#
CNAG_00469	473.051	302.164	0.638756	Down	-0.646663	2.82336e-05	0.000576124	endoplasmic reticulum protein	#
CNAG_00701	801.133	514.574	0.642308	Down	-0.638663	0.000144483	0.00216728	protein involved in gxm O-acetylation	#
CNAG_00154	1703.1	1095.09	0.642998	Down	-0.637115	5.35957e-07	1.84358e-05	oxidoreductase	#
CNAG_03785	3016.26	1939.49	0.643011	Down	-0.637084	4.94204e-06	0.00013142	putative trehalase	#
CNAG_07338	1165.44	750.074	0.643595	Down	-0.635775	1.40112e-06	4.38341e-05	N-acyl-phosphatidylethanolamine-hydrolyzing phospholipase D	#
CNAG_01803	2444.69	1576.19	0.644739	Down	-0.633213	0.00392941	0.0295174	hypothetical protein	#
CNAG_02226	960.712	619.545	0.644881	Down	-0.632895	0.00537868	0.0366026	hypothetical protein	#
CNAG_05968	359.218	232.405	0.646974	Down	-0.62822	0.000125219	0.0019207	rho-like GTPase	#
CNAG_01452	469.676	304.847	0.649058	Down	-0.62358	5.07366e-05	0.000942992	mat3 pheromone repeat protein	#
CNAG_02058	651.889	424.131	0.650619	Down	-0.620116	0.00228723	0.0194753	hypothetical protein	#
CNAG_06428	1033.18	672.381	0.650791	Down	-0.619735	3.76218e-06	0.000105311	ubiquitin-specific protease	#
CNAG_00760	787.542	513.577	0.652126	Down	-0.616776	9.21992e-06	0.000229304	methylenetetrahydrofolate reductase	#
CNAG_02488	845.759	552.064	0.652744	Down	-0.61541	1.14929e-05	0.000276871	methionyl-tRNA formyltransferase	#
CNAG_02055	2174.23	1422.53	0.654268	Down	-0.612047	8.78066e-07	2.86366e-05	hypothetical protein	#
CNAG_03795	839.661	549.473	0.654399	Down	-0.611757	8.80038e-06	0.00021966	N-glycosylase/DNA lyase	#
CNAG_05774	2189.27	1433.36	0.654723	Down	-0.611043	8.947e-07	2.89063e-05	hypothetical protein, hypothetical protein, variant	#
CNAG_04836	438.577	287.383	0.655262	Down	-0.609856	9.3535e-05	0.00154278	nuclear protein	#
CNAG_06422	6297.94	4130.45	0.655842	Down	-0.60858	2.88544e-07	1.04459e-05	hypothetical protein	#
CNAG_00128	388.104	254.554	0.65589	Down	-0.608474	0.000312112	0.00406545	hypothetical protein	#
CNAG_05140	5080.99	3334.49	0.656267	Down	-0.607646	5.77053e-05	0.00104444	methylenetetrahydrofolate reductase	#
CNAG_04284	9262.82	6081.34	0.656532	Down	-0.607062	2.28648e-07	8.4089e-06	hypothetical protein	#
CNAG_04606	569.047	373.749	0.656799	Down	-0.606476	3.69174e-05	0.0007272	hypothetical protein	#
CNAG_06534	3807.47	2508.57	0.658856	Down	-0.601965	5.48541e-07	1.86828e-05	hydroxymethylglutaryl-CoA reductase (NADPH)	#
CNAG_05039	787.902	519.435	0.659263	Down	-0.601074	1.61361e-05	0.00036699	hypothetical protein	#
CNAG_02021	806.232	531.917	0.659757	Down	-0.599993	1.49519e-05	0.00034459	N-terminal acetyltransferase A complex catalytic subunit Ard1	#
CNAG_06574	572.749	377.943	0.659875	Down	-0.599736	0.00210566	0.0182896	secreted antiphagocytic protein	#
CNAG_01119	9855.65	6505.64	0.660093	Down	-0.599258	3.29639e-07	1.18089e-05	POT family proton-dependent oligopeptide transporter	#
CNAG_01464	41317.9	27391.2	0.662937	Down	-0.593057	0.00324517	0.0254101	nitric oxide dioxygenase	#
CNAG_02079	14433	9610.12	0.665841	Down	-0.586749	0.00339391	0.0262477	cytoplasmic protein	#
CNAG_02422	4718.97	3145.63	0.666593	Down	-0.585122	9.26286e-07	2.97876e-05	hypothetical protein	#
CNAG_04208	1986.06	1324.2	0.666744	Down	-0.584795	0.000465254	0.00555573	ataxin-3	#
CNAG_00394	658.48	989.199	1.50225	Up	0.587121	1.10416e-05	0.000268809	diphthamide biosynthesis protein 3	#
CNAG_06167	2586.09	3885.14	1.50232	Up	0.587194	9.62846e-07	3.082e-05	metal homeostatis protein bsd2	#
CNAG_07676	8931.95	13429.9	1.50358	Up	0.588402	0.000365864	0.00460762	ATP-dependent RNA helicase DBP2-A	#
CNAG_07770	248.204	373.221	1.50369	Up	0.588508	0.00253726	0.0211187	ferric-chelate reductase	#
CNAG_04648	1380.44	2079.48	1.50639	Up	0.591099	2.23885e-06	6.71006e-05	sister chromatid cohesion protein PDS5	#
CNAG_06079	4031.62	6075.6	1.50699	Up	0.591666	5.47099e-07	1.86828e-05	proliferating cell nuclear antigen (pcna)	#
CNAG_01857	104.985	158.326	1.50809	Up	0.59272	0.00448156	0.0319438	hypothetical protein	#
CNAG_02285	38543.5	58236.6	1.51093	Up	0.595439	0.000215232	0.00301849	nucleoside diphosphate kinase	#
CNAG_06930	1105.54	1671.64	1.51206	Up	0.596512	0.000344191	0.00439066	hypothetical protein	#
CNAG_04877	104.2	157.62	1.51267	Up	0.597101	0.00406328	0.0301879	hypothetical protein	#
CNAG_03393	213.034	322.275	1.51278	Up	0.597205	0.000356431	0.00451349	acyl-CoA thioesterase II	#
CNAG_05831	768.233	1162.23	1.51286	Up	0.597274	7.14377e-06	0.000182933	endoribonuclease	#
CNAG_02882	138.777	209.967	1.51298	Up	0.597391	0.00181542	0.0161334	hypothetical protein	#
CNAG_02191	121.676	184.11	1.51311	Up	0.597517	0.00253639	0.0211187	hypothetical protein	#
CNAG_05685	534.948	811.305	1.51661	Up	0.600846	1.27825e-05	0.000303649	neutral amino acid transporter	#
CNAG_07304	686.648	1043.04	1.51903	Up	0.603149	0.00668648	0.0431253	hypothetical protein	#
CNAG_05005	592.187	900.554	1.52072	Up	0.604759	9.4999e-06	0.000235421	ULK/ULK protein kinase	#
CNAG_00393	254.567	387.263	1.52126	Up	0.605267	0.00158048	0.0145312	1,4-alpha-glucan-branching enzyme	#
CNAG_00936	650.049	989.406	1.52205	Up	0.606013	6.08561e-06	0.00015818	lipid particle protein, lipid particle protein, variant	#
CNAG_00336	970.366	1477.03	1.52214	Up	0.606102	2.2849e-06	6.78016e-05	hypothetical protein	#
CNAG_03072	39847.5	60733	1.52414	Up	0.607991	1.3335e-07	5.32936e-06	enolase	#
CNAG_06452	909.065	1386.84	1.52556	Up	0.609342	2.77577e-06	8.14477e-05	integral membrane protein, integral membrane protein, variant	#
CNAG_04686	167.917	257.427	1.53306	Up	0.616413	0.000550898	0.00638008	hypothetical protein	#
CNAG_02563	107.632	165.012	1.53311	Up	0.616461	0.00590949	0.0393246	DNA polymerase delta subunit 1	#
CNAG_00237	1407.4	2158.58	1.53374	Up	0.617056	6.69732e-07	2.26987e-05	3-isopropylmalate dehydratase, large subunit	#
CNAG_02323	461.588	709.216	1.53647	Up	0.619617	1.24914e-05	0.000297813	hypothetical protein	#
CNAG_03599	829.862	1275.75	1.5373	Up	0.620396	1.99988e-06	6.09127e-05	mandelate racemase/muconate lactonizing enzyme	#
CNAG_03915	221.631	342.444	1.54511	Up	0.62771	0.000151848	0.00226266	hypothetical protein	#
CNAG_06742	1471.77	2275.02	1.54577	Up	0.628328	0.000208856	0.00293502	pre-60S factor REI1	#
CNAG_01874	369.018	571.108	1.54764	Up	0.630071	1.98435e-05	0.000436935	glutathione S-transferase	#
CNAG_02107	139.263	215.604	1.54817	Up	0.630568	0.000866075	0.00928379	hypothetical protein	#
CNAG_00730	2898.98	4489.32	1.54858	Up	0.630951	1.48236e-06	4.61669e-05	ATP-binding cassette transporter	#
CNAG_01776	274.584	425.546	1.54978	Up	0.632066	0.000268538	0.00361689	2,4-dihydroxyhept-2-ene-1,7-dioic acid aldolase	#
CNAG_03728	716.692	1111.1	1.55032	Up	0.632568	1.71866e-06	5.30484e-05	hypothetical protein	#
CNAG_01343	284.737	441.579	1.55083	Up	0.633043	5.20684e-05	0.000962568	ATP-dependent Clp protease ATP-binding subunit ClpX	#
CNAG_02579	672.049	1042.84	1.55174	Up	0.633883	0.00294881	0.0235973	hypothetical protein, hypothetical protein, variant	#
CNAG_06963	757.325	1177.06	1.55424	Up	0.636205	0.000245824	0.00335895	sugar transporter	#
CNAG_06642	1720.64	2684.09	1.55994	Up	0.641487	1.69831e-07	6.63396e-06	Tor protein kinase	#
CNAG_07690	789.606	1234.93	1.56398	Up	0.645219	8.17125e-07	2.70316e-05	hypothetical protein	#
CNAG_00441	6118.73	9574.84	1.56484	Up	0.646017	0.000125287	0.0019207	inosine-5'-monophosphate dehydrogenase	#
CNAG_05229	4689.07	7344.39	1.56628	Up	0.64734	1.10208e-07	4.45602e-06	stomatin family protein	#
CNAG_01886	279.441	438.083	1.56771	Up	0.648658	3.22236e-05	0.000649544	hypothetical protein	#
CNAG_01603	1115.07	1748.14	1.56773	Up	0.648681	2.9714e-07	1.07001e-05	hypothetical protein	#
CNAG_07188	221.985	348.186	1.56851	Up	0.649399	7.33435e-05	0.00124901	hypothetical protein	#
CNAG_06749	122.975	193.257	1.57151	Up	0.652155	0.000802414	0.00875062	hypothetical protein	#
CNAG_01148	9061.29	14267.4	1.57454	Up	0.654932	0.00344974	0.0265607	peptidyl-prolyl cis-trans isomerase	#
CNAG_02548	324.896	514.204	1.58267	Up	0.662363	4.59293e-05	0.000870015	cobalamin synthesis protein, cobalamin synthesis protein, variant	#
CNAG_00719	2547.28	4032.03	1.58288	Up	0.662551	3.67207e-05	0.000725391	ribosome biogenesis ATPase	#
CNAG_06573	1033.29	1636.04	1.58333	Up	0.662959	8.14677e-07	2.70316e-05	hypothetical protein	#
CNAG_06144	12055.2	19215	1.59392	Up	0.672576	7.0986e-05	0.00121786	cytoplasmic protein	#
CNAG_01947	217.098	346.124	1.59433	Up	0.672948	5.44077e-05	0.000997811	2,4-dienoyl-CoA reductase	#
CNAG_05678	175.642	280.83	1.59888	Up	0.67706	0.00261421	0.0215945	membrane protein	#
CNAG_05028	1734.5	2778.48	1.60189	Up	0.679778	2.60133e-08	1.16036e-06	cysteine synthase	#
CNAG_00126	2666	4277.22	1.60436	Up	0.681996	1.27168e-08	6.02217e-07	2-deoxy-D-gluconate 3-dehydrogenase	#
CNAG_05263	99.2864	159.551	1.60698	Up	0.684351	0.00120034	0.0118053	hypothetical protein	#
CNAG_05401	927.16	1490.46	1.60756	Up	0.684869	0.00285625	0.0230703	hypothetical protein	#
CNAG_03389	1311.07	2108.09	1.60792	Up	0.685193	4.04791e-08	1.7492e-06	alpha-ketoglutarate catabolism dioxygenase	#
CNAG_03274	710.847	1143.51	1.60866	Up	0.685861	2.2576e-07	8.4089e-06	solute carrier family 25 (mitochondrial S-adenosylmethionine transporter), member 26	#
CNAG_05256	1833.6	2949.76	1.60872	Up	0.685917	1.91727e-08	8.77883e-07	catalase 2	#
CNAG_05439	185.546	299.088	1.61193	Up	0.688789	0.00016521	0.00244596	CAMK/CAMK1/CAMK1-CMK protein kinase	#
CNAG_02490	454.064	734.227	1.61701	Up	0.693329	8.91164e-07	2.89063e-05	DNA repair protein MRE11	#
CNAG_02119	57.6888	93.4736	1.62031	Up	0.696268	0.00711338	0.0450384	hypothetical protein	#
CNAG_01272	8215.68	13343.8	1.62419	Up	0.699717	1.87707e-09	1.05513e-07	hypothetical protein	#
CNAG_04334	486.727	791.442	1.62605	Up	0.701372	4.02699e-06	0.000109946	hypothetical protein	#
CNAG_07584	456.54	744.077	1.62982	Up	0.704712	5.25337e-07	1.81609e-05	hypothetical protein	#
CNAG_05303	209.584	341.61	1.62994	Up	0.70482	2.56938e-05	0.000541607	isocitrate lyase	#
CNAG_03044	113.545	185.083	1.63004	Up	0.704907	0.004105	0.0303227	hypothetical protein, hypothetical protein, variant	#
CNAG_06340	324.033	528.627	1.6314	Up	0.70611	0.000177676	0.00258078	pre-rRNA-processing protein TSR4	#
CNAG_02473	318.684	519.905	1.63141	Up	0.706122	0.00100735	0.0103798	endoplasmic reticulum protein	#
CNAG_00879	4574.96	7463.84	1.63145	Up	0.706158	6.08535e-09	3.13986e-07	glutamate dehydrogenase	#
CNAG_07971	285.29	465.845	1.63288	Up	0.707419	0.00118223	0.0117105	hypothetical protein	#
CNAG_01670	236.046	385.693	1.63398	Up	0.708387	1.37802e-05	0.000320795	hypothetical protein	#
CNAG_01474	65.6981	107.554	1.6371	Up	0.711141	0.00408286	0.030256	hypothetical protein, hypothetical protein, variant	#
CNAG_00809	1467.37	2402.71	1.63742	Up	0.711428	3.67268e-06	0.000103223	ATP-dependent RNA helicase ded1	#
CNAG_07736	61.7325	101.126	1.63813	Up	0.71205	0.00412294	0.0303742	glucan endo-1,3-alpha-glucosidase agn1	#
CNAG_03449	91.566	149.997	1.63813	Up	0.712053	0.000955182	0.00991611	DNA repair protein, DNA repair protein, variant	#
CNAG_00827	478.328	786.798	1.64489	Up	0.717993	0.00579873	0.0387366	ribose 5-phosphate isomerase	#
CNAG_04307	80.9698	133.263	1.64584	Up	0.718824	0.00135162	0.0129255	urate oxidase	#
CNAG_00412	72.4048	119.361	1.64852	Up	0.721172	0.00198528	0.017419	hypothetical protein	#
CNAG_01572	1099.57	1812.9	1.64873	Up	0.721354	7.09378e-08	2.93691e-06	tyrosine phosphatase, tyrosine phosphatase, variant	#
CNAG_01844	416.421	686.648	1.64893	Up	0.72153	4.16768e-07	1.46271e-05	tetracycline efflux protein	#
CNAG_05130	183.917	304.017	1.65301	Up	0.725098	2.82465e-05	0.000576124	hypothetical protein	#
CNAG_07550	256.47	424.724	1.65604	Up	0.727735	4.03908e-06	0.000109946	hypothetical protein	#
CNAG_04166	2529.29	4194.48	1.65836	Up	0.729761	1.33781e-09	7.90567e-08	smad nuclear-interacting protein 1, smad nuclear-interacting protein 1, variant	#
CNAG_03358	41296.1	68533.6	1.65956	Up	0.730805	2.53914e-10	1.68804e-08	phosphoglycerate kinase	#
CNAG_01040	58.3876	96.9245	1.66002	Up	0.731199	0.00435038	0.0313318	carboxypeptidase D	#
CNAG_02483	80.0875	133.547	1.66751	Up	0.737698	0.00107522	0.0109164	hypothetical protein	#
CNAG_03817	978.717	1634.45	1.66999	Up	0.739843	1.09717e-06	3.47973e-05	cell growth-regulating nucleolar protein	#
CNAG_07519	323.373	540.214	1.67056	Up	0.740331	8.42143e-07	2.77266e-05	hypothetical protein	#
CNAG_03068	153.792	256.996	1.67106	Up	0.740766	4.37064e-05	0.000837482	hypothetical protein	#
CNAG_00531	2247.5	3757.93	1.67205	Up	0.741619	4.68077e-09	2.48945e-07	potassium/sodium efflux P-type ATPase, fungal-type	#
CNAG_02214	376.132	629.063	1.67245	Up	0.741966	3.74597e-07	1.32819e-05	ubiquitin-conjugating enzyme E2 J1	#
CNAG_03730	512.179	857.317	1.67386	Up	0.743179	7.3864e-08	3.03985e-06	DNA-directed RNA polymerase II subunit RPB11	#
CNAG_02091	11334.7	19011.8	1.67731	Up	0.746148	1.49226e-10	1.03175e-08	nucleosome assembly protein 1-like 1	#
CNAG_07779	62.0781	104.286	1.67992	Up	0.748389	0.00254874	0.0211187	D-glycerate 3-kinase	#
CNAG_06872	278.129	467.934	1.68244	Up	0.750551	1.03783e-06	3.30672e-05	5-oxoprolinase	#
CNAG_02138	448.958	756.011	1.68392	Up	0.751827	1.13989e-07	4.58211e-06	DNA replication ATP-dependent helicase Dna2	#
CNAG_07489	571.434	962.559	1.68446	Up	0.752289	1.34082e-05	0.000313191	hypothetical protein	#
CNAG_07880	77.2918	130.2	1.68453	Up	0.752348	0.001101	0.0110661	TRIAD3; E3 ubiquitin-protein ligase RNF216	#
CNAG_07423	529.658	893.841	1.68758	Up	0.754959	3.52814e-08	1.5439e-06	hypothetical protein	#
CNAG_05315	120.624	203.792	1.68949	Up	0.756585	9.92214e-05	0.00161037	taurine catabolism dioxygenase TauD	#
CNAG_01187	128.631	217.699	1.69243	Up	0.759093	6.14157e-05	0.0010944	ribosome production factor 2	#
CNAG_01264	3865.25	6544.19	1.69308	Up	0.759651	1.31584e-10	9.37907e-09	homoisocitrate dehydrogenase	#
CNAG_04371	652.645	1106.12	1.69482	Up	0.761135	1.20842e-08	5.80211e-07	hypothetical protein	#
CNAG_04039	1159.12	1966.06	1.69617	Up	0.762279	1.31691e-09	7.84926e-08	iron sulfur cluster assembly protein 2, mitochondrial	#
CNAG_04783	186.91	317.157	1.69684	Up	0.762853	8.3781e-06	0.000211409	monosaccharide transporter	#
CNAG_01257	1609.98	2733.51	1.69785	Up	0.763712	0.00011475	0.00178462	aldo-keto reductase	#
CNAG_05090	545.754	926.874	1.69834	Up	0.764122	2.13174e-08	9.63325e-07	quinone oxidoreductase	#
CNAG_05835	932.953	1585.66	1.69962	Up	0.765211	2.27343e-09	1.2475e-07	wor1/pac2 family transcription factor	#
CNAG_00079	360.185	613.193	1.70244	Up	0.767603	1.7651e-07	6.85614e-06	hypothetical protein	#
CNAG_04042	183.514	312.47	1.7027	Up	0.767826	1.89587e-05	0.000420131	hypothetical protein	#
CNAG_04850	276.673	471.252	1.70328	Up	0.768317	7.32606e-07	2.47085e-05	hypothetical protein, hypothetical protein, variant	#
CNAG_00925	162.623	277.134	1.70415	Up	0.769048	1.44324e-05	0.000334851	hypothetical protein, hypothetical protein, variant	#
CNAG_02023	197.784	338.042	1.70915	Up	0.773275	3.96875e-06	0.000108889	hypothetical protein, hypothetical protein, variant	#
CNAG_00543	1719.49	2939.58	1.70957	Up	0.77363	5.10781e-08	2.17996e-06	hypothetical protein	#
CNAG_06339	286.508	490.637	1.71247	Up	0.776078	4.11537e-07	1.45172e-05	hypothetical protein	#
CNAG_03669	489.658	839.287	1.71403	Up	0.777388	2.09906e-08	9.54795e-07	hypothetical protein	#
CNAG_05435	619.082	1062.04	1.71551	Up	0.778638	6.28945e-09	3.22113e-07	hypothetical protein	#
CNAG_07307	133.009	228.192	1.71561	Up	0.778718	0.00458144	0.032555	hypothetical protein	#
CNAG_01915	2294.28	3938.13	1.7165	Up	0.779472	1.11888e-08	5.41967e-07	ribonucleoside-diphosphate reductase subunit M2	#
CNAG_05662	369.553	635.096	1.71855	Up	0.781194	9.33744e-08	3.82006e-06	sugar transporter	#
CNAG_04553	116.046	199.716	1.721	Up	0.783245	6.51151e-05	0.00114556	hypothetical protein	#
CNAG_00005	305.973	527.243	1.72317	Up	0.785064	2.08182e-07	7.86541e-06	TPR repeat-containing protein	#
CNAG_04704	50.3541	86.941	1.72659	Up	0.787928	0.0032905	0.0257068	MFS transporter, SHS family, lactate transporter	#
CNAG_05875	934.269	1615.78	1.72946	Up	0.790321	1.45029e-07	5.72988e-06	cytochrome c heme-lyase	#
CNAG_03729	183.861	318.677	1.73325	Up	0.793479	3.46567e-06	9.90151e-05	peroxin-5, peroxin-5, variant	#
CNAG_06524	244.718	425.805	1.73998	Up	0.79907	4.66125e-07	1.61949e-05	hypothetical protein, hypothetical protein, variant	#
CNAG_01223	633.739	1102.85	1.74023	Up	0.799278	2.10853e-09	1.17568e-07	hypothetical protein	#
CNAG_00815	598.519	1043.88	1.74411	Up	0.802493	2.02024e-05	0.000442024	siderophore iron transporter	#
CNAG_04920	856.73	1495.88	1.74603	Up	0.804079	4.97814e-10	3.1577e-08	galactose transporter, galactose transporter, variant	#
CNAG_04626	74.5599	130.743	1.75352	Up	0.810257	0.000405753	0.0050243	hypothetical protein	#
CNAG_06341	86.3309	151.496	1.75483	Up	0.811335	0.00301387	0.0240344	hypothetical protein	#
CNAG_03526	198.502	351.203	1.76927	Up	0.823155	2.33035e-05	0.000500375	chromosome transmission fidelity protein 8	#
CNAG_07373	3937.33	6992.95	1.77606	Up	0.828683	9.40896e-05	0.00154278	carbamoyl-phosphate synthase, large subunit	#
CNAG_01167	877.606	1560.56	1.7782	Up	0.830417	1.23353e-10	8.97749e-09	protein of unknown function, smc3 ortholog	#
CNAG_06516	463.392	824.662	1.77962	Up	0.831571	2.91425e-09	1.57814e-07	hypothetical protein	#
CNAG_06395	41.461	74.2217	1.79015	Up	0.840085	0.00359365	0.027364	hypothetical protein, hypothetical protein, variant	#
CNAG_00780	217.844	390.098	1.79072	Up	0.840541	2.74987e-07	1.00596e-05	hypothetical protein, hypothetical protein, variant	#
CNAG_05147	55.5506	99.5029	1.79121	Up	0.840936	0.00111112	0.0111337	hypothetical protein	#
CNAG_04220	584.701	1053.26	1.80136	Up	0.849088	3.40674e-10	2.22209e-08	ATP-dependent DNA helicase II subunit 1	#
CNAG_07864	98.9257	178.329	1.80266	Up	0.850125	3.64437e-05	0.000721983	U3 small nucleolar ribonucleoprotein IMP3	#
CNAG_06787	128.267	231.288	1.80318	Up	0.850544	6.47661e-06	0.000166466	metacaspase	#
CNAG_05071	88.7777	160.587	1.80887	Up	0.855086	6.50027e-05	0.00114556	sulfite reductase (NADPH) hemoprotein beta-component	#
CNAG_07729	330.331	598.939	1.81315	Up	0.858495	2.7655e-06	8.14477e-05	hypothetical protein	#
CNAG_04598	100.523	182.349	1.81401	Up	0.859181	2.62711e-05	0.000547104	hypothetical protein, hypothetical protein, variant	#
CNAG_00838	262.711	477.373	1.8171	Up	0.861641	2.61931e-08	1.16089e-06	hypothetical protein	#
CNAG_03290	416.962	759.858	1.82236	Up	0.865812	9.48762e-10	5.75416e-08	STE/STE20/YSK protein kinase	#
CNAG_01385	1851.14	3376.15	1.82382	Up	0.866963	1.31628e-12	1.21343e-10	hypothetical protein	#
CNAG_05358	99.7783	182.052	1.82456	Up	0.86755	2.41607e-05	0.000516672	hypothetical protein	#
CNAG_06034	312.521	570.788	1.8264	Up	0.869004	6.41579e-09	3.26168e-07	allantoin permease	#
CNAG_05870	30.4242	55.5732	1.82661	Up	0.86917	0.00808599	0.0493921	hypothetical protein, hypothetical protein, variant	#
CNAG_07407	64.8293	118.443	1.827	Up	0.869475	0.00632253	0.0413567	mating-type pheromone alpha	#
CNAG_00425	94.8118	173.318	1.82802	Up	0.870282	0.000599156	0.00682466	hypothetical protein	#
CNAG_05938	31.7988	58.1351	1.82822	Up	0.870438	0.00656747	0.0426039	hypothetical protein	#
CNAG_04201	148.154	270.879	1.82837	Up	0.870555	0.00114974	0.0114709	hypothetical protein	#
CNAG_06993	103.721	189.694	1.82889	Up	0.870967	1.69038e-05	0.000381938	hypothetical protein	#
CNAG_01969	78.2014	143.717	1.83778	Up	0.877962	8.73112e-05	0.00146167	zinc metalloprotease	#
CNAG_07938	670.003	1234.39	1.84236	Up	0.881554	6.96984e-10	4.34139e-08	hypothetical protein	#
CNAG_02047	2046.58	3777	1.84552	Up	0.884026	3.31466e-13	3.19024e-11	hypothetical protein	#
CNAG_05306	379.389	700.254	1.84574	Up	0.884199	9.94801e-10	5.98091e-08	hypothetical protein	#
CNAG_06389	64.1857	118.525	1.8466	Up	0.884868	0.00020558	0.00291864	hypothetical protein	#
CNAG_07540	778.031	1438.62	1.84905	Up	0.886782	4.87624e-06	0.000130171	hypothetical protein	#
CNAG_06055	208.929	386.36	1.84924	Up	0.886934	4.48639e-07	1.56661e-05	hypothetical protein	#
CNAG_07695	2259.27	4194.04	1.85637	Up	0.892481	1.58371e-13	1.63429e-11	gamma-aminobutyric acid transporter	#
CNAG_03764	51.0345	94.8471	1.85849	Up	0.89413	0.000687771	0.00766976	integral membrane protein	#
CNAG_06323	114.901	213.656	1.85947	Up	0.894892	4.32294e-06	0.000116753	L-fucose permease	#
CNAG_06302	359.439	668.658	1.86028	Up	0.895523	8.06171e-10	4.93263e-08	hypothetical protein, hypothetical protein, variant	#
CNAG_00194	1465.93	2736.31	1.8666	Up	0.900412	3.3222e-13	3.19024e-11	hypothetical protein	#
CNAG_05304	31.0869	58.4398	1.87989	Up	0.910646	0.00504577	0.0348516	hypothetical protein, hypothetical protein, variant 1, hypothetical protein, variant 2	#
CNAG_07909	111.47	209.673	1.88098	Up	0.911485	0.000112816	0.00176472	meiotic recombinase Dmc1	#
CNAG_06935	875.617	1650.38	1.88482	Up	0.914428	2.8857e-07	1.04459e-05	isochorismatase hydrolase	#
CNAG_03061	791.284	1492.58	1.88628	Up	0.915542	2.24186e-06	6.71006e-05	multiple drug resistance protein	#
CNAG_05144	1040.41	1967.99	1.89155	Up	0.919568	0.00107732	0.0109217	carbonic anhydrase	#
CNAG_00085	287.758	544.783	1.89319	Up	0.920823	3.32107e-08	1.46254e-06	histone chaperone ASF1	#
CNAG_02523	441.848	837.504	1.89546	Up	0.922547	4.98321e-11	4.0534e-09	hypothetical protein, hypothetical protein, variant	#
CNAG_04735	1900.54	3606.84	1.89779	Up	0.924323	3.24537e-14	3.50602e-12	metalloproteinase	#
CNAG_02314	385.144	731.031	1.89807	Up	0.924534	1.42547e-10	9.95527e-09	hypothetical protein	#
CNAG_03369	776.652	1474.57	1.89863	Up	0.924956	1.13637e-12	1.06174e-10	Wee protein kinase	#
CNAG_01946	395.335	752.073	1.90237	Up	0.927796	6.7785e-11	5.25405e-09	allantoate permease	#
CNAG_06558	329.873	628.573	1.9055	Up	0.930171	2.96752e-10	1.95404e-08	NADPH-ferrihemoprotein reductase	#
CNAG_06141	398.698	761.039	1.90881	Up	0.932672	5.55334e-11	4.41331e-09	dUTP pyrophosphatase	#
CNAG_04600	455.033	869.154	1.91009	Up	0.933641	0.00117451	0.0116675	DNA topoisomerase III	#
CNAG_04696	202.516	386.951	1.91071	Up	0.934112	1.57978e-08	7.33061e-07	DNA clamp loader	#
CNAG_04517	28.5688	54.7594	1.91676	Up	0.938667	0.0055419	0.0374553	hypothetical protein	#
CNAG_05543	40.6776	78.472	1.92912	Up	0.947944	0.000937622	0.00980745	hypothetical protein, hypothetical protein, variant	#
CNAG_02312	986.89	1914.75	1.94018	Up	0.956192	5.42814e-14	5.77388e-12	patatin-like phospholipase domain-containing protein	#
CNAG_05065	36.4248	70.7897	1.94345	Up	0.958619	0.00143513	0.0134817	hypothetical protein	#
CNAG_07661	473.645	922.429	1.94751	Up	0.961631	4.07887e-12	3.56978e-10	hypothetical protein	#
CNAG_03602	2059.34	4025.35	1.95468	Up	0.966934	3.44028e-10	2.223e-08	U3 small nucleolar RNA-associated protein 5	#
CNAG_04509	38.8019	75.9737	1.95799	Up	0.969373	0.000860722	0.0092551	hypothetical protein	#
CNAG_01171	106.76	209.716	1.96436	Up	0.97406	0.000236381	0.00326446	hypothetical protein	#
CNAG_01816	55.8467	109.737	1.96496	Up	0.9745	0.000108894	0.0017308	hypothetical protein, hypothetical protein, variant	#
CNAG_05032	361.333	717.921	1.98687	Up	0.990497	0.000406217	0.0050243	hypothetical protein	#
CNAG_05801	256.112	511.181	1.99593	Up	0.997063	1.11623e-10	8.21022e-09	hypothetical protein	#
CNAG_00840	35.7874	71.7951	2.00616	Up	1.00443	0.000758083	0.00834616	hypothetical protein	#
CNAG_03461	206.741	414.893	2.00683	Up	1.00492	2.58208e-05	0.000542628	hypothetical protein, hypothetical protein, variant	#
CNAG_03230	82.7416	166.506	2.01236	Up	1.00889	0.00211225	0.0183133	hypothetical protein, hypothetical protein, variant	#
CNAG_00299	222.916	449.928	2.01838	Up	1.0132	2.41747e-10	1.63867e-08	DNA repair protein RAD5	#
CNAG_06486	2280.79	4606.32	2.01961	Up	1.01408	5.29099e-17	7.46569e-15	hypothetical protein	#
CNAG_06227	782.501	1586.65	2.02767	Up	1.01982	4.17449e-15	5.06359e-13	fanconi-associated nuclease 1	#
CNAG_04991	1842.54	3756.69	2.03887	Up	1.02777	1.47897e-08	6.90918e-07	hypothetical protein	#
CNAG_04521	73.8943	151.439	2.0494	Up	1.0352	3.63547e-06	0.000102986	oxidoreductase	#
CNAG_02089	268.076	552.91	2.06251	Up	1.0444	6.5948e-10	4.14513e-08	hypothetical protein	#
CNAG_03933	21.4231	44.2523	2.06563	Up	1.04658	0.00551049	0.0373159	transmembrane protein	#
CNAG_06551	446.487	930.987	2.08514	Up	1.06014	2.97872e-12	2.67466e-10	carnitine O-acetyltransferase	#
CNAG_07324	497.484	1040.27	2.09107	Up	1.06424	7.67397e-15	8.99285e-13	hypothetical protein	#
CNAG_07626	192.47	402.812	2.09285	Up	1.06547	1.07561e-10	7.99652e-09	NAD-binding Rossmann fold oxidoreductase	#
CNAG_04313	1790.72	3748.96	2.09355	Up	1.06595	2.7938e-16	3.71468e-14	NADPH2 dehydrogenase	#
CNAG_01601	165.139	346.309	2.09707	Up	1.06838	0.000869167	0.00930251	lipase	#
CNAG_00149	3050.64	6411.74	2.10177	Up	1.0716	0.000122106	0.00188446	NADH dehydrogenase (ubiquinone) 1 alpha subcomplex 4	#
CNAG_03637	463.764	979.192	2.1114	Up	1.0782	6.52798e-15	7.7818e-13	ATP-dependent DNA helicase 2 subunit 2	#
CNAG_00919	184.196	389.959	2.11709	Up	1.08208	6.83923e-11	5.25405e-09	carboxypeptidase D	#
CNAG_06623	1135.97	2410.92	2.12235	Up	1.08566	3.67841e-18	5.52881e-16	inositol oxygenase	#
CNAG_06944	38.0992	80.9628	2.12506	Up	1.0875	0.000144506	0.00216728	hypothetical protein	#
CNAG_01512	316.932	675.271	2.13065	Up	1.09129	1.72737e-13	1.75633e-11	hypothetical protein, hypothetical protein, variant	#
CNAG_04837	48.85	104.37	2.13653	Up	1.09527	2.23146e-05	0.000482135	hypothetical protein	#
CNAG_03781	690.844	1477.66	2.13892	Up	1.09688	6.6912e-17	9.07117e-15	hypothetical protein	#
CNAG_03630	31.8008	68.0651	2.14035	Up	1.09785	0.000368734	0.00463532	hypothetical protein	#
CNAG_00933	566.509	1212.57	2.14042	Up	1.09789	6.91832e-16	8.85801e-14	hypothetical protein	#
CNAG_04363	30.5534	65.6063	2.14727	Up	1.1025	0.000438191	0.00532452	hypothetical protein	#
CNAG_03876	106.177	228.034	2.14768	Up	1.10278	1.21683e-08	5.80217e-07	Ras family protein	#
CNAG_06652	17.3028	37.1842	2.14903	Up	1.10369	0.00754727	0.0471806	allantoate permease	#
CNAG_03733	43.7414	94.1872	2.15328	Up	1.10653	4.38485e-05	0.000837482	hypothetical protein	#
CNAG_00498	291.214	627.345	2.15424	Up	1.10718	1.19977e-13	1.25685e-11	cell division cycle protein 14	#
CNAG_01993	20.015	44.0375	2.20022	Up	1.13765	0.00278439	0.0226752	hypothetical protein	#
CNAG_00598	43.5695	95.9836	2.203	Up	1.13947	2.49405e-05	0.000527335	nicotinamide mononucleotide permease	#
CNAG_02604	60.6389	133.606	2.20331	Up	1.13967	0.000157743	0.00234042	hypothetical protein	#
CNAG_02169	39.2968	86.8814	2.2109	Up	1.14464	4.21265e-05	0.000815862	hypothetical protein	#
CNAG_05313	284.942	630.949	2.21431	Up	1.14686	1.92177e-14	2.21452e-12	hypothetical protein, hypothetical protein, variant 1, hypothetical protein, variant 2, hypothetical protein, variant 3, hypothetical protein, variant 4	#
CNAG_06869	256.538	573.569	2.23581	Up	1.1608	2.21643e-07	8.32846e-06	HPP family protein, HPP family protein, variant 1, HPP family protein, variant 2	#
CNAG_07527	24.3703	54.4902	2.23593	Up	1.16087	0.000823629	0.00895373	alpha-1,6-mannosyltransferase	#
CNAG_02598	291.538	653.91	2.24296	Up	1.16541	4.12434e-15	5.06359e-13	endochitinase	#
CNAG_03659	432.772	973.794	2.25013	Up	1.17001	1.72951e-09	9.88248e-08	DNA replication regulator DPB11	#
CNAG_00001	20.9125	47.1558	2.25491	Up	1.17307	0.00139254	0.0132253	hypothetical protein	#
CNAG_04610	32.6122	73.9063	2.26621	Up	1.18028	0.000102675	0.00165092	hypothetical protein	#
CNAG_07476	146.066	332.162	2.27406	Up	1.18527	1.26713e-11	1.06841e-09	hypothetical protein	#
CNAG_02706	25.9538	59.0852	2.27655	Up	1.18685	0.000420519	0.00515509	hypothetical protein	#
CNAG_05168	22.6157	51.7337	2.28751	Up	1.19378	0.000689768	0.00767963	hypothetical protein, hypothetical protein, variant	#
CNAG_06518	17.9681	41.2024	2.29309	Up	1.19729	0.00710452	0.0450235	hypothetical protein	#
CNAG_03179	204.873	471.867	2.30322	Up	1.20365	7.09077e-11	5.38742e-09	hypothetical protein	#
CNAG_04007	88.6652	205.393	2.3165	Up	1.21195	2.92164e-09	1.57814e-07	septin ring protein	#
CNAG_03767	963.576	2236.28	2.32081	Up	1.21463	1.0753e-21	2.00935e-19	cohesin complex subunit psm1	#
CNAG_01316	1381.48	3208.04	2.32218	Up	1.21548	9.3592e-23	2.0874e-20	replication protein	#
CNAG_06593	204.428	476.61	2.33143	Up	1.22122	2.29577e-14	2.56016e-12	rhamnogalacturonan lyase	#
CNAG_03038	545.915	1274.52	2.33464	Up	1.2232	8.56599e-20	1.48063e-17	hypothetical protein	#
CNAG_05228	644.434	1517.35	2.35454	Up	1.23545	1.58125e-09	9.11062e-08	U3 small nucleolar ribonucleoprotein LCP5	#
CNAG_04495	27.1713	64.2811	2.36577	Up	1.24231	0.000428929	0.00522115	hypothetical protein	#
CNAG_00550	188.101	447.513	2.37912	Up	1.25043	2.01296e-14	2.28157e-12	DNA mismatch repair protein MSH5	#
CNAG_07709	15.0159	35.7497	2.38079	Up	1.25144	0.00332072	0.0258844	hypothetical protein	#
CNAG_07912	113.272	269.899	2.38274	Up	1.25262	5.92703e-09	3.10451e-07	hypothetical protein	#
CNAG_04784	22.1271	52.7381	2.38342	Up	1.25303	0.000497379	0.00584798	monosaccharide transporter	#
CNAG_03411	286.216	682.38	2.38414	Up	1.25347	3.99554e-17	5.75525e-15	hypothetical protein	#
CNAG_05198	789.271	1915.77	2.42727	Up	1.27934	4.06843e-23	9.37638e-21	DNA repair protein RAD7	#
CNAG_00887	13.4489	32.6458	2.42739	Up	1.2794	0.00750508	0.0469594	hypothetical protein	#
CNAG_00545	460.286	1119.05	2.43121	Up	1.28167	1.07868e-20	1.9123e-18	cohesin loading factor subunit SCC2	#
CNAG_07406	293.966	724.126	2.4633	Up	1.30059	1.33851e-18	2.10329e-16	pheromone alpha	#
CNAG_07837	48.1984	119.261	2.47437	Up	1.30706	1.97008e-07	7.48414e-06	hypothetical protein, hypothetical protein, variant	#
CNAG_05184	14.2639	35.3709	2.47975	Up	1.3102	0.00251615	0.0210358	glycosyl transferase family 8 protein	#
CNAG_00812	783.556	1960.65	2.50225	Up	1.32323	1.04116e-24	2.76869e-22	cohesin complex subunit SA-1/2	#
CNAG_03167	1786.98	4476.68	2.50516	Up	1.3249	2.16271e-27	7.4765e-25	CAMK/CAMKL/Chk1 protein kinase	#
CNAG_00758	327.945	823.213	2.51021	Up	1.32781	4.82264e-10	3.08739e-08	regulatory protein ral2	#
CNAG_00032	16.6932	42.0725	2.52033	Up	1.33361	0.000827489	0.0089657	2,4-dihydroxyhept-2-ene-1,7-dioic acid aldolase	#
CNAG_05515	591.565	1494.97	2.52715	Up	1.33751	7.13625e-24	1.70138e-21	hypothetical protein	#
CNAG_03095	11.975	30.458	2.54348	Up	1.3468	0.00401691	0.02996	hypothetical protein	#
CNAG_06166	737.579	1884.81	2.5554	Up	1.35355	1.5628e-25	4.50216e-23	ATP-dependent DNA helicase MPH1	#
CNAG_05508	50.2953	129.893	2.58261	Up	1.36883	2.40439e-08	1.07948e-06	hypothetical protein	#
CNAG_02572	33.3337	86.5418	2.59623	Up	1.37642	2.1838e-06	6.59337e-05	hypothetical protein	#
CNAG_00911	23.3324	61.0558	2.61678	Up	1.3878	0.000271734	0.00364809	phytanoyl-CoA dioxygenase	#
CNAG_05259	23.9419	63.3602	2.64642	Up	1.40404	2.79954e-05	0.000576124	hypothetical protein, hypothetical protein, variant	#
CNAG_00419	10.3442	27.5127	2.65973	Up	1.41128	0.0044151	0.0316402	DNA polymerase beta subunit	#
CNAG_05651	97.1204	260.057	2.67768	Up	1.42098	1.75621e-13	1.75977e-11	hypothetical protein	#
CNAG_02544	35.6297	95.9156	2.69201	Up	1.42868	0.00233253	0.0197394	DNA repair protein Swi5/Sae3	#
CNAG_07492	52.8867	142.825	2.70057	Up	1.43327	1.18081e-05	0.000283475	hypothetical protein	#
CNAG_05866	59.8789	164.657	2.74984	Up	1.45935	1.37705e-10	9.71522e-09	putative plasma membrane fusion protein	#
CNAG_01144	692.864	1924.56	2.77768	Up	1.47388	1.03571e-29	4.21231e-27	replication protein	#
CNAG_07493	352.633	980.975	2.78186	Up	1.47605	2.8637e-06	8.28436e-05	hypothetical protein	#
CNAG_07461	8.34232	23.2236	2.78383	Up	1.47707	0.00671395	0.0432218	hypothetical protein	#
CNAG_05087	13.7182	38.3624	2.79646	Up	1.4836	0.000462503	0.00553372	hypothetical protein	#
CNAG_07564	75.9956	214.004	2.81601	Up	1.49365	1.60427e-07	6.30221e-06	hypothetical protein	#
CNAG_05612	258.858	734.253	2.8365	Up	1.50411	6.42905e-24	1.58752e-21	hypothetical protein	#
CNAG_07573	296.43	843.853	2.84672	Up	1.5093	1.13716e-22	2.45697e-20	DNA ligase 4, DNA ligase 4, variant	#
CNAG_05334	17.0163	49.1939	2.89099	Up	1.53156	6.11398e-05	0.0010923	hypothetical protein, hypothetical protein, variant	#
CNAG_01121	59.6134	172.513	2.89386	Up	1.533	1.2702e-10	9.1481e-09	hypothetical protein	#
CNAG_04143	13.6666	39.5767	2.89588	Up	1.534	0.000297246	0.00393708	hypothetical protein, hypothetical protein, variant	#
CNAG_03654	209.598	624.766	2.98078	Up	1.57569	3.26975e-24	8.37299e-22	ATP-dependent DNA helicase	#
CNAG_06281	9.39951	28.5588	3.03833	Up	1.60328	0.001282	0.0123968	hypothetical protein	#
CNAG_04225	55.5631	169.11	3.04357	Up	1.60576	1.86135e-12	1.69334e-10	hypothetical protein	#
CNAG_07666	17.1531	52.3695	3.05306	Up	1.61026	0.000215781	0.00302007	hypothetical protein	#
CNAG_03910	431.267	1322.34	3.06617	Up	1.61644	7.66732e-21	1.39505e-18	myo-inositol transporter	#
CNAG_04695	11.6003	35.8594	3.09125	Up	1.62819	0.000309385	0.00405131	hypothetical protein	#
CNAG_07896	10.6829	33.1317	3.10137	Up	1.6329	0.000454824	0.00546896	hypothetical protein	#
CNAG_04691	92.8729	289.401	3.1161	Up	1.63974	4.34456e-09	2.32855e-07	hypothetical protein	#
CNAG_04055	438.103	1367.03	3.12033	Up	1.6417	2.69915e-33	1.333e-30	cell cycle checkpoint protein	#
CNAG_07854	11.6677	36.4948	3.12786	Up	1.64517	0.000227057	0.0031587	hypothetical protein	#
CNAG_04486	113.359	355.721	3.138	Up	1.64985	1.43924e-07	5.7189e-06	hypothetical protein	#
CNAG_06784	9.29561	29.2041	3.14171	Up	1.65155	0.000946554	0.009871	hypothetical protein, hypothetical protein, variant	#
CNAG_01163	94.5492	301.066	3.18422	Up	1.67094	1.10662e-18	1.77934e-16	DNA repair and recombination protein RAD54-like protein	#
CNAG_02489	108.284	349.511	3.22774	Up	1.69052	0.0025069	0.0209839	alcohol dehydrogenase, propanol-preferring	#
CNAG_05264	208.632	679.413	3.25651	Up	1.70333	1.54405e-28	5.61872e-26	alpha-amylase AmyA, alpha-amylase AmyA, variant	#
CNAG_04153	135.876	445.285	3.27715	Up	1.71244	1.2074e-11	1.03062e-09	hypothetical protein	#
CNAG_06724	267.187	876.357	3.27994	Up	1.71367	2.14508e-25	5.93244e-23	DNA repair and recombination protein RAD52	#
CNAG_07552	412.982	1354.91	3.28081	Up	1.71405	1.0237e-31	4.42367e-29	DNA repair protein Rad8	#
CNAG_00844	13.2533	43.6491	3.29345	Up	1.7196	0.000286948	0.00382265	hypothetical protein	#
CNAG_01081	135.293	451.548	3.33755	Up	1.73879	1.07221e-08	5.25765e-07	hypothetical protein	#
CNAG_01851	17.0578	56.9884	3.3409	Up	1.74023	1.87893e-06	5.77375e-05	hypothetical protein	#
CNAG_03169	10.6313	36.0282	3.3889	Up	1.76082	0.000110797	0.00174499	hypothetical protein	#
CNAG_05258	1128.75	3833.09	3.39587	Up	1.76378	3.05471e-26	9.60013e-24	glucose-methanol-choline oxidoreductase	#
CNAG_05885	14.6908	50.0497	3.40688	Up	1.76845	5.69207e-06	0.000149072	hypothetical protein	#
CNAG_05580	20.4612	69.8882	3.41564	Up	1.77216	1.08496e-07	4.41258e-06	hypothetical protein	#
CNAG_04357	25.0427	86.4589	3.45246	Up	1.78763	4.87037e-09	2.57052e-07	hypothetical protein	#
CNAG_07737	6.80834	23.5634	3.46096	Up	1.79117	0.00129701	0.0125128	hypothetical protein	#
CNAG_07621	10.6342	37.0668	3.48561	Up	1.80141	6.76969e-05	0.00117602	hypothetical protein	#
CNAG_04585	565.648	1978.93	3.49852	Up	1.80674	0.000206054	0.00291938	hypothetical protein	#
CNAG_07893	8.21052	28.8401	3.51258	Up	1.81253	0.000450903	0.0054433	hypothetical protein	#
CNAG_03813	915.722	3278.9	3.58067	Up	1.84023	2.09055e-22	4.2512e-20	replication factor A3	#
CNAG_07960	191.06	696.699	3.64649	Up	1.86651	2.61204e-33	1.333e-30	hypothetical protein	#
CNAG_06349	22.6523	83.0869	3.66793	Up	1.87497	5.23539e-05	0.000965267	hypothetical protein	#
CNAG_04126	6.37994	23.5657	3.69372	Up	1.88507	0.000928284	0.0097482	hypothetical protein	#
CNAG_06027	107.918	399.382	3.7008	Up	1.88784	2.53266e-26	8.33849e-24	aryl-alcohol dehydrogenase	#
CNAG_06854	6.59905	24.4969	3.71219	Up	1.89227	0.000789969	0.00865033	hypothetical protein	#
CNAG_01368	439.075	1631.97	3.71684	Up	1.89408	0.00683887	0.0439034	hypothetical protein, hypothetical protein, variant	#
CNAG_04523	18.8813	71.6384	3.79415	Up	1.92378	1.46482e-08	6.88963e-07	glyceraldehyde-3-phosphate dehydrogenase, type I	#
CNAG_03085	15.069	57.4018	3.80925	Up	1.92951	1.89347e-05	0.000420131	hypothetical protein	#
CNAG_01244	4.72128	18.2351	3.86233	Up	1.94947	0.00281059	0.0228348	hypothetical protein, hypothetical protein, variant	#
CNAG_04138	13.8601	53.6672	3.87205	Up	1.9531	3.528e-07	1.25735e-05	hypothetical protein	#
CNAG_02589	95.0645	374.04	3.9346	Up	1.97622	3.06127e-11	2.55008e-09	hypothetical protein	#
CNAG_06152	1063.31	4188.51	3.93913	Up	1.97788	1.72178e-55	1.70062e-52	hypothetical protein	#
CNAG_05514	14.1386	55.771	3.94459	Up	1.97988	1.84083e-07	7.07084e-06	hypothetical protein	#
CNAG_06338	127.551	538.909	4.22503	Up	2.07896	2.74764e-35	1.72702e-32	ABC transporter PMR5	#
CNAG_07836	5.04429	21.4616	4.25463	Up	2.08903	0.000626227	0.00709793	NAD binding dehydrogenase	#
CNAG_04461	41.3212	180.297	4.36331	Up	2.12542	2.83252e-19	4.77659e-17	ATP-dependent DNA helicase HFM1/MER3	#
CNAG_03934	23.9333	104.686	4.37409	Up	2.12898	1.92568e-07	7.35589e-06	hypothetical protein	#
CNAG_02512	263.036	1166.85	4.43608	Up	2.14928	1.59338e-17	2.34396e-15	DNA repair protein RAD16	#
CNAG_00178	408.666	1828.72	4.47485	Up	2.16184	8.54853e-33	3.9403e-30	DNA repair protein REV1	#
CNAG_01668	203.854	913.05	4.47894	Up	2.16316	6.32283e-47	5.46451e-44	hypothetical protein	#
CNAG_06802	8.37171	37.8072	4.51607	Up	2.17507	3.55901e-06	0.000101263	hypothetical protein	#
CNAG_03980	6.35204	29.422	4.63189	Up	2.2116	3.24917e-05	0.000651153	hypothetical protein, hypothetical protein, variant	#
CNAG_05412	2.97296	13.9166	4.68106	Up	2.22683	0.00479284	0.0338139	hypothetical protein	#
CNAG_06609	3.00947	14.3002	4.75173	Up	2.24845	0.00383671	0.0289913	hypothetical protein	#
CNAG_00813	227.615	1117.82	4.91099	Up	2.29601	0.000137214	0.00207139	hypothetical protein	#
CNAG_07920	5.33641	26.4985	4.96561	Up	2.31197	4.9499e-05	0.00092747	hypothetical protein	#
CNAG_00177	5.6143	27.8964	4.96882	Up	2.3129	3.51355e-05	0.000698065	hypothetical protein	#
CNAG_07644	24.5923	124.581	5.06584	Up	2.3408	5.40702e-11	4.34699e-09	hypothetical protein	#
CNAG_02771	419.518	2248.59	5.35995	Up	2.42222	9.20726e-72	1.59147e-68	DNA repair and recombination protein RAD54B	#
CNAG_07766	393.702	2193.35	5.57109	Up	2.47796	3.52766e-74	8.13007e-71	DNA polymerase lambda subunit	#
CNAG_07399	46.0799	261.353	5.67174	Up	2.50379	7.67261e-22	1.47357e-19	hypothetical protein	#
CNAG_06181	2.02472	11.629	5.74352	Up	2.52193	0.00509816	0.0351082	hypothetical protein	#
CNAG_04556	7.13135	41.6768	5.84417	Up	2.547	6.35317e-05	0.0011263	translocation protein SEC62	#
CNAG_05785	134.661	798.242	5.92777	Up	2.56749	1.38129e-22	2.89402e-20	putative transcription factor	#
CNAG_06145	201.717	1202.4	5.9608	Up	2.57551	1.70416e-18	2.61834e-16	hypothetical protein, hypothetical protein, variant	#
CNAG_03384	2.35989	16.4342	6.96397	Up	2.79991	0.00580603	0.0387479	hypothetical protein	#
CNAG_00133	11.9096	83.3947	7.00229	Up	2.80783	2.84146e-05	0.000576124	hypothetical protein	#
CNAG_00720	894.256	6676.1	7.46553	Up	2.90024	1.57967e-34	9.10154e-32	DNA repair protein RAD51	#
CNAG_01612	34.6806	280.264	8.08129	Up	3.01459	2.08493e-41	1.60169e-38	CAMK/CAMKL protein kinase, CAMK/CAMKL protein kinase, variant	#
CNAG_06348	267.479	2214.9	8.28067	Up	3.04975	1.37886e-103	4.76672e-100	ATP-binding cassette transporter	#
CNAG_01056	49.926	452.994	9.07332	Up	3.18163	3.4904e-60	4.0221e-57	hypothetical protein	#
CNAG_05040	1.01058	9.24116	9.14441	Up	3.19289	0.00421601	0.030716	hypothetical protein	#
CNAG_03830	0.993358	9.31196	9.37423	Up	3.2287	0.00415806	0.0305189	hypothetical protein, hypothetical protein, variant 1, hypothetical protein, variant 2	#
CNAG_00795	2.32339	22.5171	9.69151	Up	3.27672	3.26683e-06	9.37214e-05	hypothetical protein	#
CNAG_06715	13.0915	140.113	10.7026	Up	3.41989	2.49087e-29	9.56772e-27	hypothetical protein	#
CNAG_03906	114.119	1245.33	10.9125	Up	3.44791	3.23876e-106	2.23928e-102	hypothetical protein	#
CNAG_05670	3.33397	38.6971	11.6069	Up	3.53691	1.81445e-10	1.24209e-08	hypothetical protein	#
CNAG_05341	40.3602	471.813	11.6901	Up	3.54721	1.58169e-70	2.18716e-67	hypothetical protein	#
CNAG_03831	1.68093	20.6938	12.3109	Up	3.62187	2.60275e-05	0.000545316	hypothetical protein	#
CNAG_00937	2.3305	32.0811	13.7657	Up	3.78301	1.75927e-09	9.97018e-08	hypothetical protein, hypothetical protein, variant 1, hypothetical protein, variant 2	#
CNAG_01806	2.00038	40.7376	20.3649	Up	4.34802	4.7781e-13	4.52545e-11	hypothetical protein	#
CNAG_07969	1.32498	31.0718	23.4509	Up	4.55157	1.51397e-09	8.7963e-08	hypothetical protein	#
CNAG_05305	3.00591	112.171	37.3168	Up	5.22175	6.52492e-36	4.51133e-33	hypothetical protein	#
CNAG_03164	0	8.32202	Inf	Up	Inf	0.000299777	0.00396301	hypothetical protein	#
CNAG_06677	0	6.2423	Inf	Up	Inf	0.00311191	0.0247024	hypothetical protein	#

## Sheet: dac2Δ transcriptome
Supplementary Data 4. Transcriptome analysis in C. neoformans knock-outs or wild-type cells treated with deacetylase inhibitorsb.
Gene ID	dac2Δ	H99	Fold change (dac2Δ/H99)	Regulation	log2(fold change)	p-value	padj	Description	#	bC. neoformans H99 and dac2Δ cells were grown in YPD medium. RNA samples were isolated and subjected to transcriptome analysis. Genes with differential expressions greater than 1.5 or less than 0.667, and padj<0.05 were considered to have significantly changed.
CNAG_05879	22.6655	6.0707	3.7336	Up	1.90057	0.00137416	0.0193676	hypothetical protein	#
CNAG_03179	671.158	188.993	3.55124	Up	1.82832	8.42081e-08	1.07475e-05	hypothetical protein	#
CNAG_00474	1238.35	402.214	3.07884	Up	1.62239	3.76205e-26	2.5928e-22	hypothetical protein	#
CNAG_07854	32.736	10.7667	3.0405	Up	1.60431	0.000707847	0.0115604	hypothetical protein	#
CNAG_01001	44.6079	15.1439	2.9456	Up	1.55856	0.000123551	0.00325667	hypothetical protein	#
CNAG_04837	130.153	45.0377	2.88987	Up	1.531	0.000129857	0.00337726	hypothetical protein	#
CNAG_01110	32.7129	12.0429	2.71637	Up	1.44168	0.0034931	0.0366989	co-chaperone	#
CNAG_01993	49.9603	18.4731	2.70449	Up	1.43536	0.000161622	0.00392218	hypothetical protein	#
CNAG_07544	30.9095	11.676	2.64727	Up	1.40451	0.00308912	0.0339556	sterol esterase	#
CNAG_03933	51.7775	19.775	2.61833	Up	1.38865	0.000248981	0.00553541	transmembrane protein	#
CNAG_03910	1035.16	397.594	2.60357	Up	1.38049	5.77608e-05	0.001843	myo-inositol transporter	#
CNAG_01944	68.6504	26.48	2.59254	Up	1.37437	6.97529e-05	0.00210849	hypothetical protein	#
CNAG_05785	314.029	124.171	2.529	Up	1.33857	1.11078e-05	0.000567075	putative transcription factor	#
CNAG_01288	1179.47	469.925	2.50991	Up	1.32763	1.62607e-08	2.80172e-06	solute carrier family 25, member 33/36	#
CNAG_04138	31.9969	12.813	2.49722	Up	1.32033	0.00368957	0.0381237	hypothetical protein	#
CNAG_00598	99.9763	40.2074	2.48651	Up	1.31413	2.20935e-05	0.000957272	nicotinamide mononucleotide permease	#
CNAG_07912	259.229	104.46	2.48161	Up	1.31128	1.03448e-10	4.1939e-08	hypothetical protein	#
CNAG_06137	54.6699	22.1798	2.46485	Up	1.3015	0.000294942	0.00617855	hypothetical protein	#
CNAG_06623	2544.77	1047.97	2.42829	Up	1.27994	1.53066e-19	5.27466e-16	inositol oxygenase	#
CNAG_02169	87.3827	36.2555	2.41019	Up	1.26915	1.37553e-05	0.00066295	hypothetical protein	#
CNAG_05547	2294.85	958.898	2.39322	Up	1.25895	1.34675e-18	3.09394e-15	hypothetical protein	#
CNAG_02869	335.032	140.33	2.38746	Up	1.25548	6.21011e-09	1.47586e-06	hypothetical protein	#
CNAG_06055	448.419	192.783	2.32603	Up	1.21787	3.92388e-12	2.70434e-09	hypothetical protein	#
CNAG_05032	769.654	333.46	2.30809	Up	1.2067	5.9557e-07	5.19578e-05	hypothetical protein	#
CNAG_05119	479.511	207.839	2.30713	Up	1.2061	1.26649e-05	0.000631835	GabA permease	#
CNAG_07540	1644.6	717.845	2.29103	Up	1.196	0.00143658	0.0200423	hypothetical protein	#
CNAG_01007	1304.68	573.152	2.27633	Up	1.18671	1.37938e-15	1.18834e-12	C2 domain-containing protein	#
CNAG_04735	3948.22	1753.44	2.2517	Up	1.17101	2.87019e-17	4.94534e-14	metalloproteinase	#
CNAG_04185	2219.84	991.391	2.23912	Up	1.16293	2.94633e-16	2.90087e-13	hypothetical protein	#
CNAG_00758	676.807	302.687	2.23599	Up	1.16092	0.000604665	0.0104637	regulatory protein ral2	#
CNAG_06374	1355.69	607.807	2.23047	Up	1.15735	2.03056e-06	0.000149167	malate dehydrogenase (oxaloacetate-decarboxylating)(NADP+)	#
CNAG_04632	113.976	51.1837	2.22681	Up	1.15498	9.65268e-06	0.000523829	uracil permease	#
CNAG_02398	2159.45	975.008	2.2148	Up	1.14718	0.000654301	0.0110255	hypothetical protein	#
CNAG_04107	1296.01	585.737	2.21261	Up	1.14575	0.00010982	0.00300348	hypothetical protein	#
CNAG_07527	49.6268	22.4849	2.20712	Up	1.14216	0.00190916	0.0242319	alpha-1,6-mannosyltransferase	#
CNAG_06999	408.192	186.584	2.18771	Up	1.12942	1.477e-08	2.67563e-06	hypothetical protein	#
CNAG_05458	239.868	110.312	2.17445	Up	1.12065	7.57279e-06	0.000434931	endo-1,3(4)-beta-glucanase	#
CNAG_01525	825.454	380.362	2.17018	Up	1.11782	2.44909e-07	2.59679e-05	hypothetical protein	#
CNAG_03495	5748.99	2694.18	2.13385	Up	1.09346	0.000330919	0.00666869	hypothetical protein	#
CNAG_07626	376.905	177.595	2.12227	Up	1.08561	1.86071e-09	5.82909e-07	NAD-binding Rossmann fold oxidoreductase	#
CNAG_00487	176.934	83.379	2.12205	Up	1.08546	9.87519e-07	8.10236e-05	hypothetical protein	#
CNAG_04217	4068.56	1953.12	2.08311	Up	1.05874	1.51407e-08	2.67563e-06	phosphoenolpyruvate carboxykinase (ATP)	#
CNAG_07538	4220.37	2053.35	2.05536	Up	1.03939	3.12654e-09	8.57155e-07	calcium/proton exchanger	#
CNAG_07551	11156.6	5476.81	2.03705	Up	1.02648	4.83517e-11	2.2216e-08	hypothetical protein, hypothetical protein, variant	#
CNAG_00981	254.658	126.27	2.01678	Up	1.01205	0.00066598	0.0111677	hypothetical protein	#
CNAG_02104	1459.98	724.916	2.014	Up	1.01006	4.32013e-12	2.70676e-09	phosphatidylinositol transfer protein SFH5	#
CNAG_06323	212.877	106.033	2.00764	Up	1.0055	1.36307e-06	0.000106754	L-fucose permease	#
CNAG_03060	1101.5	554.124	1.98782	Up	0.99119	0.000386484	0.00741518	multiple drug resistance protein	#
CNAG_00275	1212.91	615.064	1.97201	Up	0.979668	4.02721e-11	1.98254e-08	hypothetical protein	#
CNAG_01078	778.709	396.687	1.96303	Up	0.973083	5.11053e-10	1.76109e-07	aldehyde dehydrogenase (NAD+)	#
CNAG_01481	138.071	70.708	1.9527	Up	0.965468	0.00451491	0.0445161	hypothetical protein	#
CNAG_02868	1233.03	635.937	1.93892	Up	0.955255	0.000361446	0.00709711	tryptophan 2,3-dioxygenase	#
CNAG_05543	72.623	37.5654	1.93325	Up	0.951025	0.00182112	0.023504	hypothetical protein, hypothetical protein, variant	#
CNAG_06993	184.116	95.6524	1.92484	Up	0.944739	1.34211e-05	0.000651396	hypothetical protein	#
CNAG_03502	4616.98	2400.93	1.92299	Up	0.943353	8.80895e-05	0.00251914	putative metal ion transporter	#
CNAG_03113	7949.45	4151.65	1.91477	Up	0.937169	1.92915e-05	0.000857786	trehalose synthase	#
CNAG_01925	453.233	236.868	1.91344	Up	0.936167	0.00438456	0.0435675	hypothetical protein	#
CNAG_05329	454.771	239.338	1.90012	Up	0.926088	4.69482e-05	0.00158611	myo-inositol 2-dehydrogenase, myo-inositol 2-dehydrogenase, variant	#
CNAG_03913	376.394	199.32	1.88839	Up	0.917156	2.58831e-07	2.70282e-05	hypothetical protein, hypothetical protein, variant	#
CNAG_00094	358.482	189.976	1.88699	Up	0.916085	3.47973e-07	3.28525e-05	NAD-dependent epimerase/dehydratase	#
CNAG_07308	5791.29	3086.65	1.87624	Up	0.907844	2.48425e-05	0.00102524	hypothetical protein	#
CNAG_03728	1239.73	660.832	1.87601	Up	0.907671	2.10323e-09	6.30236e-07	hypothetical protein	#
CNAG_00638	9297.54	4957.05	1.87562	Up	0.907367	0.00219176	0.0268399	GTPase	#
CNAG_05548	207.466	110.702	1.8741	Up	0.906194	1.2743e-05	0.000631835	hypothetical protein	#
CNAG_03645	4684.63	2501.2	1.87295	Up	0.905312	2.03449e-06	0.000149167	NET1-associated nuclear protein 1 (U3 small nucleolar RNA-associated protein 17), NET1-associated nuclear protein 1 (U3 small nucleolar RNA-associated protein 17), variant	#
CNAG_01136	18360.9	9808.13	1.87201	Up	0.904586	1.20099e-11	6.36708e-09	hypothetical protein	#
CNAG_04908	1087.07	583.791	1.86209	Up	0.89692	7.45676e-07	6.424e-05	hypothetical protein, hypothetical protein, variant	#
CNAG_07845	1525.01	819.04	1.86194	Up	0.89681	8.0722e-06	0.000459782	hypothetical protein, hypothetical protein, variant 1, hypothetical protein, variant 2	#
CNAG_04486	194.52	104.534	1.86083	Up	0.895944	2.46845e-05	0.00102485	hypothetical protein	#
CNAG_06884	1223.13	668.004	1.83102	Up	0.872649	3.18851e-09	8.57155e-07	hypothetical protein	#
CNAG_04844	11664.3	6391.95	1.82484	Up	0.867767	9.7765e-11	4.1939e-08	mitochondrial import receptor subunit tom22	#
CNAG_03733	72.6151	40.3342	1.80034	Up	0.848267	0.00487317	0.0464685	hypothetical protein	#
CNAG_01881	8586.76	4771.82	1.79947	Up	0.847575	6.00696e-09	1.47586e-06	molecular chaperone GrpE	#
CNAG_04598	166.881	92.782	1.79863	Up	0.846899	0.000128254	0.00336095	hypothetical protein, hypothetical protein, variant	#
CNAG_06030	218.674	122.65	1.78291	Up	0.834234	4.08636e-05	0.00144427	hypothetical protein	#
CNAG_00079	589.547	332.394	1.77364	Up	0.826711	1.55236e-05	0.000722896	hypothetical protein	#
CNAG_00915	301.614	170.215	1.77196	Up	0.825346	1.50235e-05	0.000704365	hypothetical protein, hypothetical protein, variant	#
CNAG_00093	25189.1	14278.4	1.76414	Up	0.818965	0.0023501	0.0284655	hypothetical protein	#
CNAG_00336	1579.61	895.641	1.76366	Up	0.818573	1.30572e-08	2.52493e-06	hypothetical protein	#
CNAG_01418	3608.93	2051.65	1.75904	Up	0.814784	2.27236e-08	3.68727e-06	hypothetical protein	#
CNAG_05940	5834.49	3321.62	1.75652	Up	0.812716	5.56655e-06	0.000340143	hypothetical protein	#
CNAG_00821	45397.5	25845.4	1.7565	Up	0.812706	0.00321622	0.0347681	large subunit ribosomal protein L34e	#
CNAG_04076	8551	4871.95	1.75515	Up	0.811592	0.000397935	0.00756706	hypothetical protein	#
CNAG_01242	2054.6	1171.53	1.75378	Up	0.810464	4.54598e-08	6.28926e-06	hypothetical protein	#
CNAG_01397	4993.49	2848.4	1.75309	Up	0.809899	3.23361e-09	8.57155e-07	mitochondrial import inner membrane translocase subunit	#
CNAG_06551	720.069	412.248	1.74669	Up	0.804621	0.00117809	0.0172753	carnitine O-acetyltransferase	#
CNAG_03127	82304.6	47161.4	1.74517	Up	0.803368	2.18352e-06	0.000156759	small subunit ribosomal protein S23	#
CNAG_01976	67950.3	38940	1.745	Up	0.803226	0.000115283	0.00312807	large subunit ribosomal protein L23	#
CNAG_04758	375.407	215.696	1.74044	Up	0.799454	5.96894e-06	0.000360859	amt family ammonium transporter	#
CNAG_02475	2043.3	1179.46	1.73241	Up	0.79278	0.00456955	0.0446867	flavin-containing monooxygenase	#
CNAG_00306	2421.72	1400.52	1.72916	Up	0.790074	0.000797529	0.0128425	hypothetical protein	#
CNAG_01187	204.956	118.694	1.72677	Up	0.788072	0.000122915	0.00325667	ribosome production factor 2	#
CNAG_02359	73971	42884.6	1.72489	Up	0.786501	2.36749e-05	0.00100146	small subunit ribosomal protein S25e	#
CNAG_05199	44942.1	26107.1	1.72145	Up	0.783623	0.00133901	0.0189496	chaperone DnaK	#
CNAG_02663	889.549	517.307	1.71958	Up	0.782053	2.78465e-07	2.82233e-05	ribonucleoside-diphosphate reductase subunit M2	#
CNAG_02799	6668.43	3884.78	1.71655	Up	0.779514	7.25016e-09	1.6656e-06	dihydroxyacetone kinase	#
CNAG_04343	97.4602	56.9022	1.71277	Up	0.77633	0.00327794	0.0351539	nicotinamide mononucleotide permease	#
CNAG_06372	15170.6	8864.05	1.71148	Up	0.775241	0.00174376	0.022979	hypothetical protein	#
CNAG_01639	2599.93	1520.83	1.70954	Up	0.773612	0.00269115	0.0309123	elongation factor G, mitochondrial	#
CNAG_02968	531.569	311.232	1.70795	Up	0.772268	2.48002e-06	0.000170923	phosphatidylinositol-specific phospholipase C	#
CNAG_04630	4177.14	2452.22	1.70341	Up	0.768428	1.80964e-08	3.04196e-06	hypothetical protein	#
CNAG_04064	8999.15	5288.69	1.70158	Up	0.766879	9.26419e-05	0.00263838	hypothetical protein	#
CNAG_03931	18817.5	11060.2	1.70137	Up	0.766696	8.33329e-09	1.85268e-06	mitochondrial import receptor subunit TOM40	#
CNAG_04032	15199.2	8937.35	1.70063	Up	0.766072	2.30053e-08	3.68727e-06	AFG3 family protein	#
CNAG_06583	170.045	99.9934	1.70056	Up	0.766009	0.000456121	0.00842785	hypothetical protein	#
CNAG_05376	1126.31	663.858	1.69661	Up	0.762657	2.66455e-07	2.74091e-05	3-dehydroshikimate dehydratase	#
CNAG_05457	4322.4	2551.34	1.69417	Up	0.760577	2.37594e-08	3.72158e-06	pentatricopeptide repeat protein	#
CNAG_03054	181.597	107.93	1.68254	Up	0.750645	0.000485289	0.00889525	hypothetical protein	#
CNAG_04163	22610.1	13451	1.68092	Up	0.749255	0.00121361	0.0175351	hypothetical protein	#
CNAG_02505	1386.15	825.493	1.67918	Up	0.747757	2.84201e-07	2.83871e-05	cardiolipin-specific phospholipase	#
CNAG_05836	1380.39	822.777	1.67772	Up	0.746502	2.07433e-05	0.000904828	alpha 1,6-mannosyltransferase	#
CNAG_06698	727.309	434.26	1.67483	Up	0.744011	0.000903015	0.0140805	phosphatase	#
CNAG_02438	401.698	239.879	1.67458	Up	0.743802	1.74232e-05	0.000790003	hypothetical protein, hypothetical protein, variant	#
CNAG_03642	230.492	137.754	1.67321	Up	0.742623	0.000194943	0.00450855	hypothetical protein	#
CNAG_03550	467.722	279.764	1.67184	Up	0.741439	9.79668e-06	0.00052749	zinc finger HIT domain-containing protein 1	#
CNAG_07776	2268.05	1358.84	1.66911	Up	0.739077	1.24777e-07	1.54378e-05	tRNA pseudouridine(38-40) synthase	#
CNAG_06134	19346.6	11597.8	1.66812	Up	0.738225	2.88389e-08	4.22889e-06	hypothetical protein	#
CNAG_02288	213.644	128.105	1.66773	Up	0.737882	0.00107304	0.0161119	solute carrier family 25 (mitochondrial citrate transporter), member 1	#
CNAG_01117	38947.9	23383.9	1.66559	Up	0.736032	1.21086e-06	9.70381e-05	elongation factor 3	#
CNAG_02315	42821.3	25763	1.66213	Up	0.73303	3.19452e-08	4.5868e-06	ubiquinol-cytochrome c reductase, iron-sulfur subunit	#
CNAG_07487	25539.9	15392.4	1.65925	Up	0.730529	0.00037502	0.00726023	F-type H+-transporting ATPase subunit D	#
CNAG_01946	605.317	364.821	1.65922	Up	0.730502	0.00282039	0.0319531	allantoate permease	#
CNAG_06052	355.192	214.509	1.65584	Up	0.727564	5.88548e-05	0.00186925	galactose-1-phosphate uridylyltransferase	#
CNAG_03230	126.225	76.3453	1.65334	Up	0.725385	0.00256438	0.0297538	hypothetical protein, hypothetical protein, variant	#
CNAG_04719	225.881	136.688	1.65252	Up	0.724672	0.000271439	0.00584536	solute carrier family 41	#
CNAG_06309	182.977	110.884	1.65017	Up	0.722613	0.000661415	0.0111182	hypothetical protein	#
CNAG_00024	14532.4	8820.68	1.64754	Up	0.720315	6.43856e-08	8.53356e-06	hypothetical protein, hypothetical protein, variant 1, hypothetical protein, variant 2	#
CNAG_04592	142.035	86.2522	1.64674	Up	0.719612	0.00179101	0.0234224	hypothetical protein	#
CNAG_03873	30731.5	18694.3	1.6439	Up	0.717119	0.00119263	0.0173834	hypothetical protein, hypothetical protein, variant	#
CNAG_02038	5936.16	3614.21	1.64245	Up	0.715847	1.28603e-07	1.54378e-05	hypothetical protein	#
CNAG_00485	2942.42	1793.76	1.64036	Up	0.714013	0.000258492	0.00565563	hypothetical protein	#
CNAG_04448	123131	75461.8	1.63169	Up	0.706371	8.10994e-08	1.0546e-05	large subunit ribosomal protein L19e	#
CNAG_02106	907.784	556.756	1.63049	Up	0.705303	3.33358e-06	0.00021472	mitochondrial intermembrane space import and assembly protein 40	#
CNAG_02952	339.093	208.001	1.63025	Up	0.705092	8.45739e-05	0.00242868	hypothetical protein	#
CNAG_02483	120.463	73.9495	1.62899	Up	0.703975	0.00385051	0.039257	hypothetical protein	#
CNAG_05773	847.484	520.764	1.62739	Up	0.702556	1.92417e-05	0.000857786	F-box and WD-40 domain-containing protein MET30	#
CNAG_03059	945.103	582.587	1.62225	Up	0.697998	3.8214e-06	0.000237271	hypothetical protein	#
CNAG_05181	1068.52	659.554	1.62006	Up	0.696048	0.0001176	0.00317233	white-collar transcription factor; blue-light photoresponsive gene	#
CNAG_05525	55696.8	34450.1	1.61674	Up	0.693085	2.91424e-07	2.86928e-05	small subunit ribosomal protein S26	#
CNAG_04041	5022.35	3106.8	1.61657	Up	0.692934	0.000536871	0.00966088	hypothetical protein	#
CNAG_06371	1667.66	1034.59	1.6119	Up	0.688763	3.20182e-05	0.0012258	guanine deaminase	#
CNAG_01155	24192.6	15014.1	1.61133	Up	0.688248	2.09385e-07	2.2906e-05	glycerol kinase	#
CNAG_05388	1448.74	899.136	1.61125	Up	0.688183	3.79789e-06	0.000237271	formamidopyrimidine-DNA glycosylase	#
CNAG_00516	508.438	316.357	1.60717	Up	0.684518	3.21462e-05	0.0012258	peroxisomal signal (PTS2) receptor	#
CNAG_03669	725.632	451.716	1.60639	Up	0.68382	1.09924e-05	0.000567075	hypothetical protein	#
CNAG_07717	3562.58	2219.95	1.6048	Up	0.682397	1.11059e-05	0.000567075	ubiquitin carboxyl-terminal hydrolase 4/11/15	#
CNAG_00531	3325.98	2073.37	1.60414	Up	0.681798	0.000542968	0.00972781	potassium/sodium efflux P-type ATPase, fungal-type	#
CNAG_05651	143.81	89.7111	1.60303	Up	0.680802	0.00284123	0.0320487	hypothetical protein	#
CNAG_04275	1420.62	890.558	1.5952	Up	0.673737	0.000236365	0.00530629	metalloendopeptidase	#
CNAG_04889	1880.08	1178.67	1.59509	Up	0.673635	0.000369993	0.00722378	hypothetical protein	#
CNAG_04794	2047.73	1284.36	1.59437	Up	0.672983	1.77512e-06	0.000134441	spermine transporter	#
CNAG_03268	246.302	154.581	1.59336	Up	0.672069	0.000559648	0.00986469	hypothetical protein	#
CNAG_05652	3165.33	1988.23	1.59204	Up	0.670875	0.00130323	0.0185959	cytoplasmic protein	#
CNAG_06377	78658	49456.8	1.59044	Up	0.669425	3.99925e-07	3.62669e-05	solute carrier family 25 (mitochondrial phosphate transporter), member 3	#
CNAG_04004	169246	106441	1.59004	Up	0.669066	3.7206e-07	3.46518e-05	small subunit ribosomal protein S1	#
CNAG_06157	1803.37	1138.04	1.58462	Up	0.664141	5.32078e-05	0.00173795	hypothetical protein	#
CNAG_05800	45370.8	28649.5	1.58365	Up	0.663254	0.00121964	0.0175598	large subunit ribosomal protein L33-b	#
CNAG_05918	181934	114979	1.58232	Up	0.662043	5.19052e-07	4.58629e-05	ATP synthase subunit beta, mitochondrial	#
CNAG_06337	332.367	210.177	1.58137	Up	0.661174	0.0016504	0.0223031	hypothetical protein	#
CNAG_02039	268.299	169.714	1.58089	Up	0.660737	0.00147945	0.0205158	integral membrane protein, integral membrane protein, variant	#
CNAG_05745	6245.21	3951.08	1.58063	Up	0.660503	9.50944e-07	7.99257e-05	cytoplasmic protein	#
CNAG_00796	525.651	333.154	1.5778	Up	0.657917	6.30488e-05	0.00196046	putative abc multidrug resistance transporter with similarity to Ste6	#
CNAG_05605	391.828	248.344	1.57777	Up	0.657883	0.00096094	0.0147173	DEAD box family helicase	#
CNAG_05290	1104.74	700.309	1.57751	Up	0.657647	2.76742e-05	0.00110249	transcription initiation protein SPT3	#
CNAG_07775	2603.06	1650.97	1.57668	Up	0.656892	0.00364676	0.0377379	hypothetical protein	#
CNAG_00014	648.249	412.435	1.57176	Up	0.65238	3.5974e-05	0.00133297	hypothetical protein	#
CNAG_03263	12324.2	7874.07	1.56516	Up	0.646309	1.64771e-06	0.000126178	translation elongation factor Tu	#
CNAG_05315	174.035	111.261	1.5642	Up	0.645429	0.00253835	0.0297017	taurine catabolism dioxygenase TauD	#
CNAG_00034	51554.9	33103.4	1.55739	Up	0.639129	1.30218e-06	0.000103156	large subunit ribosomal protein L9e	#
CNAG_02000	4707.77	3026.68	1.55542	Up	0.637307	3.09243e-06	0.000201066	short-chain dehydrogenase	#
CNAG_07729	473.681	304.754	1.55431	Up	0.636272	0.000129319	0.00337602	hypothetical protein	#
CNAG_04314	3078.77	1985.37	1.55073	Up	0.632948	0.000543414	0.00972781	NAD+ kinase	#
CNAG_03221	28528.4	18415.9	1.54912	Up	0.631452	5.55279e-05	0.0017967	large subunit ribosomal protein L29	#
CNAG_06022	816.354	527.402	1.54788	Up	0.630291	3.7918e-05	0.00137919	trans-aconitate 3-methyltransferase	#
CNAG_05997	11682.8	7549.44	1.54751	Up	0.62995	2.30176e-06	0.000161875	hypothetical protein	#
CNAG_03303	18461.4	11930.8	1.54737	Up	0.629821	1.01071e-05	0.000539983	small subunit ribosomal protein S27	#
CNAG_07971	406.039	263.053	1.54357	Up	0.626267	0.000246296	0.00549344	hypothetical protein	#
CNAG_06722	355.715	230.485	1.54333	Up	0.626048	0.000374638	0.00726023	hypothetical protein	#
CNAG_04726	112150	72693.5	1.54278	Up	0.625528	1.92022e-06	0.000143849	large subunit ribosomal protein L18Ae	#
CNAG_00563	233.744	151.824	1.53957	Up	0.622528	0.00149055	0.0205685	hypothetical protein	#
CNAG_04816	557.466	362.198	1.53912	Up	0.622105	0.000251319	0.00556942	hypothetical protein	#
CNAG_05436	383.241	249.076	1.53865	Up	0.621665	0.000851637	0.0134931	hypothetical protein	#
CNAG_00745	6414.35	4169.27	1.53848	Up	0.621509	0.00064667	0.0109237	serine/threonine-protein kinase	#
CNAG_02969	469.309	305.695	1.53522	Up	0.618443	0.000205598	0.00472327	thioesterase, thioesterase, variant	#
CNAG_07342	980.799	639.098	1.53466	Up	0.617921	3.67057e-05	0.00135281	cytoplasmic protein	#
CNAG_03874	2036.46	1327.85	1.53366	Up	0.616975	0.0017241	0.022895	oxidoreductase	#
CNAG_06446	3637.6	2374.59	1.53189	Up	0.615308	6.95229e-06	0.000406061	mitochondrial splicing suppressor	#
CNAG_01947	306.743	200.276	1.5316	Up	0.615041	0.000810413	0.0129291	2,4-dienoyl-CoA reductase	#
CNAG_00126	3766.47	2460.37	1.53086	Up	0.614338	6.76994e-06	0.00039879	2-deoxy-D-gluconate 3-dehydrogenase	#
CNAG_06752	257.161	168.322	1.52779	Up	0.611447	0.00132705	0.018819	hypothetical protein, hypothetical protein, variant	#
CNAG_01603	1571.47	1029.19	1.52689	Up	0.610596	1.95826e-05	0.000865147	hypothetical protein	#
CNAG_05750	106858	70006	1.52642	Up	0.610148	3.7676e-06	0.000237271	ATP synthase subunit alpha, mitochondrial	#
CNAG_03543	4294.48	2816.89	1.52455	Up	0.608384	0.00226074	0.0275282	hypothetical protein, hypothetical protein, variant	#
CNAG_08024	223.967	146.919	1.52442	Up	0.608264	0.00241883	0.0288483	hypothetical protein	#
CNAG_02089	376.97	247.311	1.52428	Up	0.608126	0.00351461	0.0368038	hypothetical protein	#
CNAG_03667	18981.2	12475.9	1.52142	Up	0.605423	5.57692e-06	0.000340143	hypothetical protein	#
CNAG_00184	1341.94	883.015	1.51973	Up	0.603813	3.21923e-05	0.0012258	pre-mRNA cleavage complex 2 protein Pcf11	#
CNAG_05626	967.946	638.25	1.51656	Up	0.600804	6.41115e-05	0.00196046	hypothetical protein	#
CNAG_06729	677.457	446.847	1.51608	Up	0.600349	0.000134692	0.00346379	hypothetical protein	#
CNAG_07995	3815.06	2528.08	1.50907	Up	0.593659	3.55855e-05	0.0013257	hypothetical protein	#
CNAG_05311	11811.6	7830.6	1.50839	Up	0.593008	8.77871e-06	0.000487926	arsenite-resistant protein ASR2, arsenite-resistant protein ASR2, variant	#
CNAG_05130	255.61	169.553	1.50755	Up	0.59221	0.00481068	0.0462898	hypothetical protein	#
CNAG_01158	9813.52	6510.28	1.50739	Up	0.592052	9.48564e-06	0.00051885	branchpoint-bridging protein	#
CNAG_03668	384.753	255.305	1.50703	Up	0.591712	0.000634401	0.0107958	hypothetical protein	#
CNAG_04226	4062.4	2699.42	1.50492	Up	0.589685	0.000187099	0.00437114	U4/U6.U5 tri-snRNP-associated protein 1, U4/U6.U5 tri-snRNP-associated protein 1, variant	#
CNAG_05566	871.903	579.539	1.50447	Up	0.58926	0.000102402	0.00285731	hypothetical protein	#
CNAG_00370	80452.5	53649.7	1.49959	Up	0.584569	8.47302e-06	0.000478656	predicted ubiquitin-ribosomal 60s subunit protein L40a fusion protein	#
CNAG_03566	2240.53	3366.39	0.66556	Down	-0.58736	0.00408781	0.0411287	hypothetical protein	#
CNAG_01444	565.886	850.725	0.665181	Down	-0.588181	0.000103406	0.00287369	mRNA polymerase II subunit	#
CNAG_05828	2459.06	3698.29	0.664919	Down	-0.58875	1.97377e-05	0.000866447	UDP-N-acetylglucosamine pyrophosphorylase	#
CNAG_06218	870.61	1310.33	0.664421	Down	-0.589831	4.96613e-05	0.00166149	amidase	#
CNAG_03056	215.051	323.749	0.664252	Down	-0.590198	0.0011052	0.0165055	hypothetical protein	#
CNAG_06674	286.845	431.875	0.664186	Down	-0.59034	0.000529596	0.00957998	hypothetical protein	#
CNAG_01262	771.922	1166.13	0.66195	Down	-0.595206	5.2646e-05	0.00172779	guanine nucleotide-binding protein subunit beta	#
CNAG_07986	122.242	184.672	0.66194	Down	-0.595227	0.00488148	0.0464685	hypothetical protein	#
CNAG_05536	239.821	362.432	0.661701	Down	-0.595748	0.000677865	0.0112035	hypothetical protein	#
CNAG_02176	672.515	1017.48	0.660962	Down	-0.597361	6.31742e-05	0.00196046	hypothetical protein	#
CNAG_02930	254.889	385.93	0.660452	Down	-0.598473	0.000561294	0.00986847	virulence related protein of unknown function	#
CNAG_06162	245.198	371.351	0.660286	Down	-0.598837	0.000626477	0.0107138	hypothetical protein	#
CNAG_03397	1086.3	1645.87	0.660019	Down	-0.59942	2.57968e-05	0.00104583	hypothetical protein	#
CNAG_04052	185.155	281.309	0.658191	Down	-0.603422	0.00119888	0.0174318	minichromosome maintenance protein 5 (cell division control protein 46)	#
CNAG_01239	836.608	1271.79	0.657822	Down	-0.604232	3.33043e-05	0.00125428	chitin deacetylase	#
CNAG_04646	180.16	274.338	0.656707	Down	-0.606678	0.00122042	0.0175598	hypothetical protein	#
CNAG_00028	147.796	226.16	0.653502	Down	-0.613735	0.00192552	0.0243947	high-affinity nicotinic acid transporter, high-affinity nicotinic acid transporter, variant	#
CNAG_01231	569.985	873.828	0.652285	Down	-0.616426	8.45213e-05	0.00242868	agmatinase	#
CNAG_06294	2010.73	3089.25	0.650881	Down	-0.619533	0.00464437	0.0450831	hypothetical protein	#
CNAG_00890	946.127	1453.64	0.650869	Down	-0.619561	1.85217e-05	0.000834324	hypothetical protein	#
CNAG_05516	316.736	487.528	0.649678	Down	-0.622202	0.000166686	0.00401679	hypothetical protein, hypothetical protein, variant	#
CNAG_05078	198.479	306.54	0.64748	Down	-0.627092	0.00066897	0.0111891	tRNA '-O-ribosylphosphate transferase, tRNA '-O-ribosylphosphate transferase, variant 1, tRNA '-O-ribosylphosphate transferase, variant 2, tRNA '-O-ribosylphosphate transferase, variant 3	#
CNAG_06898	424.286	656.348	0.646435	Down	-0.629422	6.34349e-05	0.00196046	chitin synthase export chaperone	#
CNAG_02963	179.785	278.174	0.646305	Down	-0.629712	0.000809652	0.0129291	anaphase-promoting complex subunit 8	#
CNAG_00680	192.021	297.561	0.645318	Down	-0.631919	0.000674882	0.0111891	kinetochore protein Nuf2, kinetochore protein Nuf2, variant	#
CNAG_07638	435.193	675.151	0.644586	Down	-0.633555	0.000554172	0.00981839	hypothetical protein	#
CNAG_05905	225.08	349.25	0.644466	Down	-0.633823	0.000360607	0.00709711	transcription factor IIIB 90 kDa subunit	#
CNAG_06931	571.927	888.071	0.64401	Down	-0.634845	8.37133e-05	0.00242417	beta-glucosidase	#
CNAG_01796	208.922	324.604	0.643622	Down	-0.635714	0.000432719	0.0080821	hypothetical protein, hypothetical protein, variant 1, hypothetical protein, variant 2, hypothetical protein, variant 3	#
CNAG_01489	1017.14	1581.64	0.643088	Down	-0.636911	8.74031e-06	0.000487926	maltose O-acetyltransferase	#
CNAG_06501	810.811	1260.9	0.64304	Down	-0.637021	1.33609e-05	0.000651396	1,3-beta-glucanosyltransferase	#
CNAG_03328	853.731	1331.04	0.641402	Down	-0.640699	1.07172e-05	0.000559567	hypothetical protein	#
CNAG_04102	152.789	238.325	0.641094	Down	-0.641393	0.00106262	0.0159904	hypothetical protein	#
CNAG_07457	127.643	199.178	0.64085	Down	-0.641942	0.00184197	0.0236552	hypothetical protein	#
CNAG_06921	109.318	171.053	0.63909	Down	-0.645909	0.00517686	0.048411	hypothetical protein	#
CNAG_00750	210.658	329.73	0.638879	Down	-0.646386	0.00033287	0.00666901	hypothetical protein	#
CNAG_01389	422.1	662.158	0.637461	Down	-0.649591	3.91985e-05	0.00140706	hypothetical protein	#
CNAG_06298	464.659	730.443	0.636133	Down	-0.6526	2.66338e-05	0.00106721	hypothetical protein	#
CNAG_00437	190.916	300.76	0.634779	Down	-0.655673	0.00035964	0.00709711	anaphase-promoting complex subunit 11	#
CNAG_00035	94.5955	149.589	0.632371	Down	-0.661157	0.00327556	0.0351539	hypothetical protein	#
CNAG_01207	116.864	184.805	0.632363	Down	-0.661176	0.00170109	0.022787	hypothetical protein	#
CNAG_04018	361.024	571.326	0.631905	Down	-0.662219	4.25073e-05	0.00147216	hypothetical protein	#
CNAG_06336	205.662	327.339	0.628283	Down	-0.670513	0.000208564	0.00475968	glucan 1,3-beta-glucosidase	#
CNAG_05177	112.903	179.74	0.628148	Down	-0.670824	0.00272109	0.0312043	DNA polymerase kappa subunit	#
CNAG_02944	92.7805	147.795	0.627765	Down	-0.671704	0.00311442	0.0341249	phosphate-repressible vacuolar acid phosphatase	#
CNAG_05503	118.341	188.599	0.627474	Down	-0.672372	0.00139596	0.0195364	LIM domain-containing protein	#
CNAG_05963	167.562	267.811	0.625673	Down	-0.676518	0.000344682	0.00686574	hypothetical protein	#
CNAG_07565	181.581	290.959	0.624079	Down	-0.6802	0.000272588	0.00584536	transcription initiation factor TFIID subunit 9B	#
CNAG_04607	192.723	309.071	0.623556	Down	-0.681408	0.000195878	0.00451502	hypothetical protein	#
CNAG_00021	357.375	573.132	0.623548	Down	-0.681428	2.57016e-05	0.00104583	S-adenosylmethionine decarboxylase proenzyme	#
CNAG_06875	118.653	191.004	0.621207	Down	-0.686855	0.00375919	0.0386116	allantoate permease	#
CNAG_08011	99.9785	161.111	0.620557	Down	-0.688365	0.00173177	0.0229086	hypothetical protein	#
CNAG_03237	456.301	736.823	0.619282	Down	-0.691332	8.96256e-06	0.00049416	hypothetical protein	#
CNAG_02036	192.033	310.376	0.61871	Down	-0.692664	0.000162756	0.00393583	putative sugar transporter	#
CNAG_01396	266.451	430.994	0.618224	Down	-0.693798	4.41027e-05	0.00151222	protein SUS1	#
CNAG_05843	244.473	395.531	0.618086	Down	-0.69412	6.37439e-05	0.00196046	translation initiation factor 4E	#
CNAG_08026	363.951	590.712	0.616123	Down	-0.69871	5.63775e-05	0.00181567	hypothetical protein	#
CNAG_06253	91.6868	149.042	0.615175	Down	-0.70093	0.00196955	0.0248611	sugar transporter	#
CNAG_00359	83.4384	135.666	0.615029	Down	-0.701274	0.00287666	0.0322806	hypothetical protein	#
CNAG_00277	180.143	293.482	0.613813	Down	-0.704128	0.000169997	0.0040823	hypothetical protein	#
CNAG_05515	334.433	546.043	0.612466	Down	-0.707298	1.47913e-05	0.000698231	hypothetical protein	#
CNAG_03374	372.891	609.042	0.612258	Down	-0.707789	1.02955e-05	0.000542497	DNA replication complex GINS protein PSF1	#
CNAG_04320	181.986	298.471	0.609728	Down	-0.713762	0.000263366	0.00574405	polysaccharide synthase Cps1p	#
CNAG_03918	312.038	513.108	0.608133	Down	-0.717541	3.30654e-05	0.00125213	ram signaling network protein	#
CNAG_06448	129.816	213.927	0.606822	Down	-0.720655	0.000377733	0.00729226	cystathionine gamma-lyase	#
CNAG_00647	518.445	854.808	0.606505	Down	-0.721409	2.43631e-06	0.000169607	hypothetical protein	#
CNAG_00895	626.978	1038.95	0.603474	Down	-0.728637	2.50749e-06	0.000171105	zinc ion transporter	#
CNAG_02965	99.9676	166.266	0.601252	Down	-0.733958	0.000816075	0.0129894	hypothetical protein	#
CNAG_05293	921.749	1536.18	0.600025	Down	-0.736905	3.25568e-07	3.11641e-05	glycogenin glucosyltransferase	#
CNAG_05674	127.248	212.777	0.598036	Down	-0.741696	0.000282776	0.0060151	solute carrier family 35, member E1	#
CNAG_06510	180.177	301.311	0.597976	Down	-0.74184	6.42868e-05	0.00196046	anaphase-promoting complex subunit 2	#
CNAG_06436	312.155	523.159	0.596674	Down	-0.744985	6.64223e-06	0.00039464	hypothetical protein	#
CNAG_07479	217.582	364.66	0.596672	Down	-0.744989	2.54233e-05	0.00104296	hypothetical protein	#
CNAG_04087	82.705	138.783	0.595929	Down	-0.746787	0.00201991	0.0252654	hypothetical protein	#
CNAG_06388	6238.16	10470.5	0.595782	Down	-0.747143	2.62262e-08	4.01669e-06	hypothetical protein	#
CNAG_07659	927.688	1559.21	0.594972	Down	-0.749106	1.97256e-07	2.19272e-05	hypothetical protein	#
CNAG_06520	69.7659	117.294	0.594795	Down	-0.749535	0.00254728	0.0297536	hypothetical protein	#
CNAG_06505	148.145	249.353	0.594118	Down	-0.75118	0.00264549	0.0304894	hypothetical protein	#
CNAG_01936	67.9925	115.417	0.589103	Down	-0.763408	0.00400092	0.0403991	sugar transporter	#
CNAG_06002	112.878	191.815	0.588474	Down	-0.76495	0.000291089	0.00611643	tRNA (5-methylaminomethyl-2-thiouridylate)-methyltransferase	#
CNAG_07566	105.692	179.691	0.588191	Down	-0.765644	0.000373952	0.00726023	hypothetical protein	#
CNAG_06672	2292.3	3913.76	0.585702	Down	-0.771761	0.00224089	0.0273833	formate dehydrogenase	#
CNAG_02557	384.404	657.092	0.585008	Down	-0.773473	1.18227e-06	9.58611e-05	fungal specific transcription factor	#
CNAG_00097	113.261	193.97	0.583909	Down	-0.776184	0.000209968	0.00477591	myo-inositol transporter	#
CNAG_05161	90.991	155.982	0.583344	Down	-0.777582	0.000584064	0.0102167	hypothetical protein, hypothetical protein, variant	#
CNAG_03504	62.2379	106.792	0.582793	Down	-0.778944	0.00242723	0.0288483	hypothetical protein	#
CNAG_00720	479.655	825.16	0.581287	Down	-0.782677	3.85645e-07	3.54382e-05	DNA repair protein RAD51	#
CNAG_05264	111.775	192.457	0.580776	Down	-0.783946	0.00179801	0.0234439	alpha-amylase AmyA, alpha-amylase AmyA, variant	#
CNAG_03135	277.511	479.455	0.578806	Down	-0.788847	1.18554e-05	0.000600788	hypothetical protein	#
CNAG_07415	325.716	563.507	0.578016	Down	-0.790819	0.00027205	0.00584536	hypothetical protein	#
CNAG_04396	104.654	181.37	0.577023	Down	-0.793299	0.000210745	0.00477782	hypothetical protein	#
CNAG_04342	69.7922	121.723	0.57337	Down	-0.802463	0.00174253	0.022979	hypothetical protein	#
CNAG_06869	135.661	236.678	0.573186	Down	-0.802924	0.00497673	0.0469858	HPP family protein, HPP family protein, variant 1, HPP family protein, variant 2	#
CNAG_00433	142.761	249.227	0.572817	Down	-0.803854	0.000158863	0.00388385	hypothetical protein	#
CNAG_04682	140.926	246.325	0.572115	Down	-0.805623	4.19358e-05	0.00146717	DNA replication complex GINS protein PSF3	#
CNAG_01814	243.349	426.19	0.570986	Down	-0.808474	2.81263e-06	0.000186391	hypothetical protein	#
CNAG_02708	219.022	387.715	0.564904	Down	-0.823923	2.73713e-06	0.000183149	prenylcysteine oxidase/farnesylcysteine lyase	#
CNAG_06213	1122.73	1989.81	0.56424	Down	-0.825619	5.76613e-08	7.79218e-06	hypothetical protein	#
CNAG_00933	294.188	522.202	0.56336	Down	-0.827871	0.000387328	0.00741518	hypothetical protein	#
CNAG_04007	46.0214	81.7968	0.562632	Down	-0.829737	0.00390122	0.0397152	septin ring protein	#
CNAG_04869	156.392	278.105	0.562349	Down	-0.830463	1.26603e-05	0.000631835	para-nitrobenzyl esterase	#
CNAG_05039	408.465	727.116	0.56176	Down	-0.831973	1.30366e-07	1.54378e-05	hypothetical protein	#
CNAG_05372	608.029	1082.52	0.561679	Down	-0.832182	2.71353e-08	4.06558e-06	pr4/barwin domain protein	#
CNAG_04479	234.021	416.875	0.56137	Down	-0.832975	0.00130638	0.0186025	hypothetical protein	#
CNAG_02759	63.2968	113.278	0.558776	Down	-0.839657	0.00100365	0.015236	hypothetical protein	#
CNAG_01921	58.983	105.724	0.557895	Down	-0.841936	0.00120977	0.0175351	hypothetical protein	#
CNAG_00826	646.021	1159.07	0.557361	Down	-0.843317	1.36166e-08	2.53637e-06	dihydroxyacetone kinase	#
CNAG_02060	69.7377	125.168	0.557153	Down	-0.843854	0.00060198	0.0104505	hypothetical protein	#
CNAG_07406	150.638	271.174	0.555504	Down	-0.848132	1.03115e-05	0.000542497	pheromone alpha	#
CNAG_01566	88.4524	159.337	0.555127	Down	-0.849109	0.000299553	0.00625611	gamma-tubulin complex component 3	#
CNAG_06759	351.864	636.742	0.5526	Down	-0.855692	0.000171204	0.00409699	dehydrogenase	#
CNAG_03222	92.4267	167.372	0.552223	Down	-0.856677	0.000119973	0.00319248	RNA lariat debranching enzyme	#
CNAG_01803	1238.65	2254.23	0.549476	Down	-0.863871	1.31651e-07	1.54378e-05	hypothetical protein	#
CNAG_01534	82.0003	149.32	0.54916	Down	-0.864702	0.00396218	0.040217	hypothetical protein	#
CNAG_01223	320.113	584.215	0.547936	Down	-0.867921	2.66195e-05	0.00106721	hypothetical protein	#
CNAG_06018	302.828	553.403	0.547211	Down	-0.869831	1.36638e-07	1.54378e-05	aldehyde dehydrogenase (NAD+)	#
CNAG_06296	137.789	251.975	0.546837	Down	-0.870816	0.00175402	0.0230261	hypothetical protein, hypothetical protein, variant	#
CNAG_00003	82.6963	151.416	0.546153	Down	-0.872624	0.000149995	0.00375755	drug transporter	#
CNAG_00495	116.124	212.634	0.546121	Down	-0.872708	2.31032e-05	0.000988987	hypothetical protein	#
CNAG_07701	475.007	871.532	0.545026	Down	-0.875604	1.14762e-08	2.32629e-06	putative copper ion transporter	#
CNAG_02163	141.636	259.945	0.54487	Down	-0.876017	7.19369e-06	0.000416629	hypothetical protein	#
CNAG_06369	43.5283	80.1321	0.543208	Down	-0.880425	0.00261402	0.0302786	geranylgeranyl transferase type-2 subunit alpha	#
CNAG_00251	48.1738	88.9197	0.541768	Down	-0.884253	0.00170073	0.022787	hypothetical protein	#
CNAG_01047	1065.96	1968.1	0.541622	Down	-0.884642	0.000146608	0.00368768	hypothetical protein	#
CNAG_03735	217.462	401.605	0.541483	Down	-0.885012	1.65883e-05	0.000762179	hypothetical protein	#
CNAG_03923	84.4565	156.113	0.540997	Down	-0.886308	0.00243363	0.0288684	crossover junction endonuclease MUS81	#
CNAG_07334	744.489	1388.36	0.536238	Down	-0.899056	9.41792e-09	1.99318e-06	ferric-chelate reductase	#
CNAG_00423	118.966	222.399	0.534923	Down	-0.902597	0.000644939	0.0109212	kinetochore protein Spc24, fungi type	#
CNAG_04277	96.6987	181.38	0.533129	Down	-0.907444	3.01236e-05	0.00117961	hypothetical protein	#
CNAG_03385	1087.34	2039.92	0.533032	Down	-0.907706	4.95601e-07	4.43595e-05	g1/s-specific cyclin pcl1	#
CNAG_02226	468.534	885.721	0.528986	Down	-0.9187	0.0030103	0.0334629	hypothetical protein	#
CNAG_04239	77.2914	146.471	0.527691	Down	-0.922234	0.000284988	0.00604349	hypothetical protein	#
CNAG_05186	36.6617	69.6361	0.526476	Down	-0.925561	0.00282104	0.0319531	hypothetical protein	#
CNAG_06097	112.528	214.399	0.524855	Down	-0.930009	0.00138959	0.0195052	hypothetical protein	#
CNAG_04850	133.793	255.287	0.524087	Down	-0.932121	2.22731e-06	0.000158254	hypothetical protein, hypothetical protein, variant	#
CNAG_01791	618.479	1187.19	0.520959	Down	-0.940758	3.05331e-10	1.10755e-07	ribosome production factor 1	#
CNAG_02235	72.9937	140.596	0.519175	Down	-0.945708	0.000268239	0.00583188	hypothetical protein	#
CNAG_06556	43.8434	84.8116	0.51695	Down	-0.951903	0.00232194	0.028174	oxidoreductase	#
CNAG_06139	78.3998	151.678	0.516883	Down	-0.95209	4.23787e-05	0.00147216	hypothetical protein	#
CNAG_00406	113.558	221.658	0.512312	Down	-0.964906	0.000101864	0.00285386	hypothetical protein	#
CNAG_00588	1230.04	2409.07	0.510588	Down	-0.969767	0.000113448	0.00309045	hypothetical protein	#
CNAG_05637	106.073	208.046	0.509854	Down	-0.971844	3.39468e-06	0.000216631	hypothetical protein	#
CNAG_04818	223.723	441.86	0.50632	Down	-0.981877	1.34146e-07	1.54378e-05	hypothetical protein	#
CNAG_02363	35.5966	70.8823	0.502193	Down	-0.993686	0.00136398	0.0192634	SCR1 protein	#
CNAG_05982	256.032	510.106	0.50192	Down	-0.994471	3.95579e-09	1.00975e-06	MFS transporter, SP family, general alpha glucoside:H+ symporter	#
CNAG_00827	220.51	440.794	0.500255	Down	-0.999265	0.000705267	0.0115456	ribose 5-phosphate isomerase	#
CNAG_04552	28.4242	57.4918	0.494404	Down	-1.01624	0.00287893	0.0322806	putative inositol transporter	#
CNAG_02389	80.9254	164.75	0.491201	Down	-1.02562	6.5943e-06	0.00039464	AGC protein kinase	#
CNAG_06424	234.927	495.016	0.474585	Down	-1.07526	0.00121303	0.0175351	claudin family protein	#
CNAG_05803	587.33	1246.42	0.471215	Down	-1.08554	3.9707e-13	3.04067e-10	exo-beta-1,3-glucanase	#
CNAG_04457	19.7754	42.4564	0.465782	Down	-1.10227	0.00535474	0.0495182	hypothetical protein	#
CNAG_05358	42.7791	92.0065	0.464957	Down	-1.10483	9.42051e-05	0.00267186	hypothetical protein	#
CNAG_02747	21.9245	47.2462	0.464048	Down	-1.10765	0.00322623	0.0347968	chaperone protein DNAJ	#
CNAG_04553	49.2553	107.071	0.460023	Down	-1.12022	2.96583e-05	0.00117474	hypothetical protein	#
CNAG_05565	91.3175	201.69	0.452761	Down	-1.14318	2.39498e-05	0.00100648	hypothetical protein	#
CNAG_04867	52.8444	116.791	0.452471	Down	-1.1441	0.000984099	0.0150053	vacuolar protein	#
CNAG_00124	64.695	143.079	0.452164	Down	-1.14508	2.09226e-06	0.000151788	hypothetical protein	#
CNAG_00818	88.0833	195.088	0.451505	Down	-1.14719	0.000272873	0.00584536	hypothetical protein	#
CNAG_00601	69.4223	154.836	0.448361	Down	-1.15727	9.05869e-07	7.70772e-05	putative glycosyl hydrolase	#
CNAG_07314	119.771	268.657	0.445814	Down	-1.16549	1.31889e-08	2.52493e-06	hypothetical protein	#
CNAG_00876	175.533	399.265	0.439639	Down	-1.18561	1.45098e-06	0.000112362	ferric-chelate reductase	#
CNAG_05968	143.847	331.635	0.433752	Down	-1.20506	1.82949e-10	7.00493e-08	rho-like GTPase	#
CNAG_07687	68.692	162.002	0.424019	Down	-1.2378	1.34828e-07	1.54378e-05	hypothetical protein	#
CNAG_05551	39.9007	95.3963	0.418262	Down	-1.25752	0.00454892	0.0446597	hypothetical protein	#
CNAG_07736	23.7316	56.9414	0.416772	Down	-1.26267	0.000398555	0.00756706	glucan endo-1,3-alpha-glucosidase agn1	#
CNAG_01858	45.3065	108.714	0.41675	Down	-1.26274	3.08802e-06	0.000201066	hypothetical protein	#
CNAG_01090	227.411	551.105	0.412645	Down	-1.27703	4.56272e-08	6.28926e-06	alpha/beta hydrolase fold protein	#
CNAG_03894	75.8982	185.472	0.409217	Down	-1.28906	2.41901e-07	2.59679e-05	hypothetical protein	#
CNAG_06524	90.9953	225.737	0.403104	Down	-1.31078	6.86343e-10	2.25251e-07	hypothetical protein, hypothetical protein, variant	#
CNAG_06189	20.501	51.897	0.395033	Down	-1.33996	0.000316567	0.00651278	hypothetical protein	#
CNAG_07393	20.1305	51.4995	0.390887	Down	-1.35517	0.000312684	0.00647153	hypothetical protein	#
CNAG_07909	39.9314	102.868	0.38818	Down	-1.3652	0.000424849	0.00798011	meiotic recombinase Dmc1	#
CNAG_02082	14.7549	38.3492	0.384751	Down	-1.378	0.00445705	0.0440717	DASH complex subunit DAD1	#
CNAG_07707	97.0878	259.387	0.374297	Down	-1.41774	6.09642e-12	3.50138e-09	glycoside hydrolase family 3 domain-containing protein	#
CNAG_05002	119.757	321.202	0.37284	Down	-1.42337	2.98621e-05	0.00117606	hypothetical protein	#
CNAG_00979	759.626	2048.88	0.370752	Down	-1.43147	2.68779e-06	0.00018161	solute carrier family 31 (copper transporter), member 1, solute carrier family 31 (copper transporter), member 1, variant 1, solute carrier family 31 (copper transporter), member 1, variant 2, solute carrier family 31 (copper transporter), member 1, variant 3	#
CNAG_02311	14.0268	40.5337	0.346054	Down	-1.53093	0.000340711	0.00680632	hypothetical protein	#
CNAG_04461	12.943	38.0747	0.339936	Down	-1.55666	0.000424942	0.00798011	ATP-dependent DNA helicase HFM1/MER3	#
CNAG_02665	13.6675	40.2679	0.339413	Down	-1.55888	0.000773227	0.0125096	hypothetical protein, hypothetical protein, variant	#
CNAG_05333	106.491	325.391	0.32727	Down	-1.61145	2.75582e-16	2.90087e-13	hypothetical protein	#
CNAG_07358	7.91569	24.7313	0.320068	Down	-1.64355	0.00374677	0.0385414	hypothetical protein	#
CNAG_00841	10.4215	34.5041	0.302038	Down	-1.7272	0.00351911	0.0368038	hypothetical protein	#
CNAG_02521	5.75544	20.538	0.280233	Down	-1.8353	0.00305129	0.0336137	hypothetical protein	#
CNAG_06718	14.0185	50.2766	0.278827	Down	-1.84256	0.00457112	0.0446867	hypothetical protein	#
CNAG_01849	26.6108	96.8945	0.274637	Down	-1.8644	3.11071e-07	3.01958e-05	hypothetical protein	#
CNAG_02484	6.82547	25.4817	0.267858	Down	-1.90046	0.001702	0.022787	peptidyl-prolyl cis-trans isomerase, peptidyl-prolyl cis-trans isomerase, variant	#
CNAG_06102	20.5161	78.3104	0.261985	Down	-1.93244	9.54365e-09	1.99318e-06	ADP,ATP carrier protein, ADP,ATP carrier protein, variant 1, ADP,ATP carrier protein, variant 2, ADP,ATP carrier protein, variant 3	#
CNAG_02544	8.27127	32.8996	0.251409	Down	-1.99189	7.40662e-05	0.00218147	DNA repair protein Swi5/Sae3	#
CNAG_07842	8.98029	42.7916	0.209861	Down	-2.25249	9.72462e-07	8.07495e-05	hypothetical protein	#
CNAG_04029	1.43854	10.7501	0.133816	Down	-2.90168	0.00414714	0.0416633	cytochrome P450	#
CNAG_06503	1.80143	17.508	0.102892	Down	-3.2808	6.34e-05	0.00196046	uridine permease, uridine permease, variant	#
CNAG_05563	0.359294	43.6241	0.00823614	Down	-6.92382	5.75812e-17	7.93699e-14	histone deacetylase HOS2	#
CNAG_02865	0	7.27763	0	Down	-Inf	0.00426264	0.0426388	hypothetical protein, hypothetical protein, variant	#

## Sheet: dac4Δ transcriptome 
Supplementary Data 4. Transcriptome analysis in C. neoformans knock-outs or wild-type cells treated with deacetylase inhibitorsc.
Gene ID	dac4Δ	H99	Fold change (dac4Δ/H99)	Regulation	log2(fold change)	p-value	padj	Description		cC. neoformans H99 and dac4Δ cells were grown in YPD medium. RNA samples were isolated and subjected to transcriptome analysis. Genes with differential expressions greater than 1.5 or less than 0.667, and padj<0.05 were considered to have significantly changed.
CNAG_07918	94.0035	0	Inf	Up	Inf	2.4322e-35	1.52963e-32	hypothetical protein	#
CNAG_07654	77.7519	0	Inf	Up	Inf	1.70687e-20	5.36734e-18	hypothetical protein	#
CNAG_07396	18.0533	0	Inf	Up	Inf	5.52344e-08	1.92016e-06	hypothetical protein	#
CNAG_04931	14.087	0	Inf	Up	Inf	2.12469e-06	4.65146e-05	putative hexose transporter	#
CNAG_07792	12.9723	0	Inf	Up	Inf	7.13096e-06	0.000134824	hypothetical protein	#
CNAG_07754	10.0215	0	Inf	Up	Inf	0.000107697	0.0013068	hypothetical protein	#
CNAG_03833	8.00642	0	Inf	Up	Inf	0.000775407	0.00634824	hypothetical protein	#
CNAG_07789	7.10335	0	Inf	Up	Inf	0.00164125	0.0115154	hypothetical protein	#
CNAG_05332	150.302	1.23235	121.964	Up	2.08623	1.69035e-47	2.33877e-44	MFS transporter, SP family, general alpha glucoside:H+ symporter	#
CNAG_07395	158.567	1.54979	102.315	Up	2.00994	8.4077e-49	1.45411e-45	hypothetical protein	#
CNAG_06256	44.6468	0.598895	74.5486	Up	1.87244	7.05822e-16	1.13555e-13	hypothetical protein	#
CNAG_06522	10.3463	0.299447	34.5513	Up	1.53846	0.000401198	0.00370065	hypothetical protein	#
CNAG_07496	307.79	11.0523	27.8487	Up	1.4448	8.29298e-62	2.86854e-58	hypothetical protein	#
CNAG_07791	11.8613	0.625534	18.9619	Up	1.27788	0.000371934	0.00348651	hypothetical protein	#
CNAG_01500	315.238	17.8266	17.6836	Up	1.24757	2.07553e-38	1.59539e-35	taurine dioxygenase	#
CNAG_07026	46.4508	2.75622	16.853	Up	1.22668	4.52533e-08	1.61372e-06	hypothetical protein	#
CNAG_07276	9.15651	0.625534	14.6379	Up	1.16548	0.00290589	0.0179428	hypothetical protein	#
CNAG_04548	23.7398	1.82332	13.0201	Up	1.11461	1.54779e-06	3.5692e-05	hypothetical protein	#
CNAG_04556	72.8226	6.58431	11.06	Up	1.04376	1.38359e-13	1.59528e-11	translocation protein SEC62	#
CNAG_05670	31.9342	3.08447	10.3532	Up	1.01508	1.36067e-07	4.24014e-06	hypothetical protein	#
CNAG_07621	98.9699	9.83287	10.0652	Up	1.00282	1.04127e-18	2.57269e-16	hypothetical protein	#
CNAG_05334	147.139	15.706	9.36837	Up	0.971664	2.34872e-24	1.08323e-21	hypothetical protein, hypothetical protein, variant	#
CNAG_06877	8.47671	0.924261	9.17134	Up	0.962433	0.0104675	0.0476723	hypothetical protein	#
CNAG_04100	55.4633	6.2575	8.8635	Up	0.947605	3.84184e-11	2.73998e-09	hypothetical protein	#
CNAG_00749	54.4632	6.75559	8.06194	Up	0.90644	5.33512e-07	1.39804e-05	alternative sulfate transporter	#
CNAG_07644	180.391	22.6761	7.95509	Up	0.900645	7.78296e-11	5.22743e-09	hypothetical protein	#
CNAG_07920	37.2049	4.92363	7.5564	Up	0.878315	0.0007145	0.00594814	hypothetical protein	#
CNAG_07399	307.562	42.5513	7.22802	Up	0.859019	2.74237e-29	1.35512e-26	hypothetical protein	#
CNAG_05341	263.783	37.2627	7.079	Up	0.849972	4.6783e-30	2.69704e-27	hypothetical protein	#
CNAG_05662	2414.02	341.226	7.07453	Up	0.849698	1.62162e-45	1.60263e-42	sugar transporter	#
CNAG_04793	11.0183	1.56851	7.02469	Up	0.846627	0.00597249	0.0311362	hypothetical protein	#
CNAG_05305	19.2596	2.77494	6.94055	Up	0.841394	0.000260284	0.00259833	hypothetical protein	#
CNAG_00795	14.6489	2.15013	6.81301	Up	0.833339	0.00169836	0.0118011	hypothetical protein	#
CNAG_06802	49.9324	7.72593	6.46295	Up	0.810431	2.56104e-08	9.5254e-07	hypothetical protein	#
CNAG_05785	795.593	124.256	6.40287	Up	0.806375	4.36168e-47	5.02901e-44	putative transcription factor	#
CNAG_06873	2301.35	368.892	6.23856	Up	0.795084	1.1879e-20	3.95644e-18	5-oxoprolinase	#
CNAG_00813	1285.79	210.157	6.11824	Up	0.786627	1.02642e-06	2.47415e-05	hypothetical protein	#
CNAG_06872	1543.55	256.681	6.0135	Up	0.779127	1.46021e-42	1.26272e-39	5-oxoprolinase	#
CNAG_03910	2280.37	397.895	5.73108	Up	0.758236	2.81772e-55	6.49767e-52	myo-inositol transporter	#
CNAG_04099	60.2108	11.0911	5.42874	Up	0.734699	0.000445775	0.00405239	6-phosphogluconate dehydrogenase, decarboxylating	#
CNAG_00859	18.1107	3.3472	5.41069	Up	0.733253	0.00129787	0.00965446	hypothetical protein	#
CNAG_06854	31.8399	6.09406	5.22474	Up	0.718065	2.48343e-05	0.000381786	hypothetical protein	#
CNAG_04126	29.5193	5.88461	5.01636	Up	0.700389	6.10923e-05	0.000827077	hypothetical protein	#
CNAG_06943	15.5856	3.11903	4.99693	Up	0.698703	0.00355507	0.0208071	hypothetical protein	#
CNAG_01368	1987.71	405.411	4.90295	Up	0.690457	3.33932e-06	6.95827e-05	hypothetical protein, hypothetical protein, variant	#
CNAG_04837	219.635	45.0757	4.87258	Up	0.687759	4.06905e-20	1.1729e-17	hypothetical protein	#
CNAG_04552	261.829	57.5547	4.54922	Up	0.657937	1.3107e-12	1.27801e-10	putative inositol transporter	#
CNAG_03077	62.474	13.91	4.49131	Up	0.652373	5.67333e-08	1.9624e-06	hypothetical protein	#
CNAG_03252	32.7347	7.37177	4.44055	Up	0.647437	7.35777e-05	0.000946116	hypothetical protein	#
CNAG_04225	212.789	51.28	4.14956	Up	0.618002	7.03267e-17	1.35144e-14	hypothetical protein	#
CNAG_00023	234.44	57.0955	4.10611	Up	0.613431	8.95966e-18	2.0661e-15	hypothetical protein	#
CNAG_03169	39.8369	9.81126	4.06033	Up	0.608561	2.86446e-05	0.000434569	hypothetical protein	#
CNAG_02169	140.245	36.2629	3.86745	Up	0.587424	3.12113e-12	2.80416e-10	hypothetical protein	#
CNAG_07837	169.17	44.4891	3.8025	Up	0.580069	2.63854e-13	2.9441e-11	hypothetical protein, hypothetical protein, variant	#
CNAG_06518	62.7878	16.5856	3.78568	Up	0.578144	7.28667e-07	1.83306e-05	hypothetical protein	#
CNAG_04138	48.3743	12.7964	3.78029	Up	0.577525	0.0028907	0.0179032	hypothetical protein	#
CNAG_07912	393.448	104.567	3.76265	Up	0.575494	7.42893e-21	2.70491e-18	hypothetical protein	#
CNAG_03906	396.313	105.349	3.76192	Up	0.57541	5.27993e-21	2.14862e-18	hypothetical protein	#
CNAG_06944	130.005	35.1666	3.69685	Up	0.567832	5.85368e-11	4.09048e-09	hypothetical protein	#
CNAG_03934	81.3114	22.0894	3.68102	Up	0.565968	2.07199e-06	4.55049e-05	hypothetical protein	#
CNAG_03179	675.808	189.089	3.57402	Up	0.553156	1.06788e-16	1.92382e-14	hypothetical protein	#
CNAG_00507	22.62	6.45687	3.50324	Up	0.54447	0.00399559	0.022882	nitrilase	#
CNAG_07840	103.343	29.5066	3.50236	Up	0.54436	4.36826e-09	1.93715e-07	hypothetical protein	#
CNAG_06715	41.2269	12.078	3.41338	Up	0.533184	0.000138649	0.00158019	hypothetical protein	#
CNAG_01001	51.4777	15.1524	3.39733	Up	0.531137	1.97442e-05	0.000317652	hypothetical protein	#
CNAG_06281	29.2183	8.679	3.36656	Up	0.527186	0.00125492	0.00939562	hypothetical protein	#
CNAG_07874	123.555	37.1094	3.32948	Up	0.522376	1.75669e-09	8.61901e-08	sugar transporter	#
CNAG_03980	19.1235	5.86805	3.25891	Up	0.513073	0.0102852	0.0471499	hypothetical protein, hypothetical protein, variant	#
CNAG_03095	36.0504	11.0652	3.25799	Up	0.51295	0.000597713	0.00515584	hypothetical protein	#
CNAG_01925	759.115	237.141	3.20111	Up	0.5053	1.3971e-09	7.05709e-08	hypothetical protein	#
CNAG_07841	144.088	45.2874	3.18162	Up	0.502649	5.32933e-10	3.02834e-08	hypothetical protein	#
CNAG_04217	6205.48	1953.38	3.1768	Up	0.501989	1.87925e-16	3.1709e-14	phosphoenolpyruvate carboxykinase (ATP)	#
CNAG_04735	5572.68	1754.47	3.17628	Up	0.501919	2.49236e-29	1.32632e-26	metalloproteinase	#
CNAG_07459	119.349	37.6442	3.17044	Up	0.50112	1.20762e-05	0.000212038	hypothetical protein	#
CNAG_05426	265.194	85.091	3.11659	Up	0.493679	7.28901e-11	4.94367e-09	hypothetical protein	#
CNAG_07709	42.7061	13.8553	3.0823	Up	0.488875	0.00032308	0.00311291	hypothetical protein	#
CNAG_06869	727.272	236.801	3.07124	Up	0.487314	3.35275e-20	1.00845e-17	HPP family protein, HPP family protein, variant 1, HPP family protein, variant 2	#
CNAG_04509	108.639	35.8317	3.03192	Up	0.481717	0.000111955	0.00133997	hypothetical protein	#
CNAG_06827	85.9101	28.6197	3.00178	Up	0.477379	3.1062e-06	6.51172e-05	hypothetical protein, hypothetical protein, variant	#
CNAG_06055	576.728	192.898	2.9898	Up	0.475643	3.23326e-18	7.713e-16	hypothetical protein	#
CNAG_07393	153.863	51.5492	2.98479	Up	0.474913	8.32869e-06	0.000154887	hypothetical protein	#
CNAG_05032	993.642	333.754	2.97717	Up	0.473804	5.76743e-21	2.21661e-18	hypothetical protein	#
CNAG_01606	23.0644	7.78065	2.96432	Up	0.471926	0.00909378	0.0428548	hypothetical protein	#
CNAG_04508	32.9745	11.1631	2.95388	Up	0.470393	0.00188514	0.0128236	hypothetical protein	#
CNAG_06598	31.7164	10.7989	2.93701	Up	0.467905	0.00233681	0.0151489	hypothetical protein, hypothetical protein, variant	#
CNAG_01506	101.79	34.8218	2.92317	Up	0.465854	3.53544e-07	9.86216e-06	hypothetical protein	#
CNAG_07461	22.3868	7.69858	2.90791	Up	0.463581	0.00949573	0.0444161	hypothetical protein	#
CNAG_06551	1198.42	412.251	2.90701	Up	0.463446	2.97583e-21	1.28667e-18	carnitine O-acetyltransferase	#
CNAG_07896	28.6179	9.86742	2.90024	Up	0.462434	0.00429561	0.0242588	hypothetical protein	#
CNAG_07868	50.6904	17.5408	2.88986	Up	0.460877	0.000173974	0.00189168	hypothetical protein	#
CNAG_06966	92.0872	32.0281	2.8752	Up	0.458668	1.78801e-06	4.00305e-05	alkaline phosphatase D	#
CNAG_07492	140.308	48.8253	2.87366	Up	0.458436	0.000546619	0.00476261	hypothetical protein	#
CNAG_03933	56.7154	19.7788	2.86749	Up	0.457502	8.23562e-05	0.00103589	transmembrane protein	#
CNAG_07793	89.0328	31.1449	2.85866	Up	0.456162	3.60036e-06	7.39088e-05	hypothetical protein	#
CNAG_06623	2950.89	1048.4	2.81466	Up	0.449425	4.13188e-13	4.20358e-11	inositol oxygenase	#
CNAG_06493	3241.16	1152.99	2.81108	Up	0.448873	3.58653e-14	4.43065e-12	hypothetical protein	#
CNAG_07641	146.359	52.066	2.81102	Up	0.448864	1.29333e-07	4.06693e-06	monosaccharide transporter	#
CNAG_00474	1120.28	402.624	2.78246	Up	0.444428	2.34472e-19	6.23875e-17	hypothetical protein	#
CNAG_00133	30.4202	10.9896	2.76809	Up	0.44218	0.00440835	0.0247339	hypothetical protein	#
CNAG_04357	63.7443	23.1036	2.75906	Up	0.440761	6.64026e-05	0.000874997	hypothetical protein	#
CNAG_00860	129.309	47.4663	2.72422	Up	0.435242	1.28469e-07	4.05821e-06	hypothetical protein	#
CNAG_06993	260.315	95.7423	2.71891	Up	0.434396	3.9906e-11	2.81704e-09	hypothetical protein	#
CNAG_04920	2142.81	790.875	2.70942	Up	0.432876	1.201e-20	3.95644e-18	galactose transporter, galactose transporter, variant	#
CNAG_04486	282.932	104.638	2.70391	Up	0.431993	2.17948e-11	1.63887e-09	hypothetical protein	#
CNAG_06372	23754.2	8872.54	2.67727	Up	0.427692	1.64434e-17	3.66952e-15	hypothetical protein	#
CNAG_01601	405.691	152.471	2.66078	Up	0.425009	2.99667e-13	3.23922e-11	lipase	#
CNAG_05654	1963.5	743.704	2.64016	Up	0.42163	8.74285e-16	1.35345e-13	hypothetical protein	#
CNAG_04185	2602.12	991.846	2.62351	Up	0.418882	4.8011e-20	1.32856e-17	hypothetical protein	#
CNAG_04201	358.035	136.695	2.61922	Up	0.418173	3.55013e-12	3.10883e-10	hypothetical protein	#
CNAG_02771	1005.58	387.329	2.59619	Up	0.414336	7.57642e-17	1.41658e-14	DNA repair and recombination protein RAD54B	#
CNAG_00001	49.907	19.2857	2.58777	Up	0.412926	0.000567226	0.00491738	hypothetical protein	#
CNAG_05458	284.293	110.338	2.57655	Up	0.411039	7.23248e-11	4.94367e-09	endo-1,3(4)-beta-glucanase	#
CNAG_07540	1837.22	718.415	2.55733	Up	0.407787	7.53181e-15	1.0365e-12	hypothetical protein	#
CNAG_02398	2492.85	975.484	2.5555	Up	0.407476	2.78442e-13	3.05756e-11	hypothetical protein	#
CNAG_07584	1073.41	421.502	2.54663	Up	0.405965	1.12087e-16	1.93854e-14	hypothetical protein	#
CNAG_05432	53.9648	21.3019	2.53333	Up	0.403692	0.000475914	0.00427026	hypothetical protein	#
CNAG_00598	101.497	40.2392	2.52234	Up	0.401803	9.75936e-06	0.000176742	nicotinamide mononucleotide permease	#
CNAG_04107	1477.45	586.067	2.52096	Up	0.401567	2.90749e-17	6.28564e-15	hypothetical protein	#
CNAG_06771	1508.59	598.897	2.51894	Up	0.401218	7.64114e-15	1.0365e-12	hypothetical protein	#
CNAG_03728	1655.98	661.353	2.50393	Up	0.398622	1.56397e-08	6.07839e-07	hypothetical protein	#
CNAG_04626	171.972	68.8517	2.49771	Up	0.397542	6.82026e-08	2.32426e-06	hypothetical protein	#
CNAG_05315	277.962	111.34	2.49652	Up	0.397335	5.37028e-10	3.02834e-08	taurine catabolism dioxygenase TauD	#
CNAG_07729	759.542	304.923	2.49093	Up	0.396362	1.36304e-14	1.71446e-12	hypothetical protein	#
CNAG_05982	1259.55	510.518	2.4672	Up	0.392205	1.63811e-08	6.27944e-07	MFS transporter, SP family, general alpha glucoside:H+ symporter	#
CNAG_03113	10215	4156.51	2.45759	Up	0.390509	3.47656e-19	8.90771e-17	trehalose synthase	#
CNAG_03733	99.1463	40.3709	2.45588	Up	0.390208	0.0033703	0.0199792	hypothetical protein	#
CNAG_07583	894.141	365.285	2.44779	Up	0.388774	6.59872e-15	9.44119e-13	hypothetical protein, hypothetical protein, variant	#
CNAG_05381	31.4022	12.8677	2.44039	Up	0.38746	0.0101332	0.046703	myo-inositol transporter	#
CNAG_01714	116.301	47.7225	2.43703	Up	0.38686	4.93533e-06	9.8111e-05	sulfonate dioxygenase	#
CNAG_01944	64.3861	26.4832	2.4312	Up	0.385821	0.000333685	0.00319398	hypothetical protein	#
CNAG_03461	461.237	190.878	2.4164	Up	0.383168	8.20697e-12	6.67951e-10	hypothetical protein, hypothetical protein, variant	#
CNAG_00858	219.073	90.7886	2.413	Up	0.382557	1.69e-08	6.42386e-07	hypothetical protein	#
CNAG_00306	3377.31	1400.79	2.41101	Up	0.382199	3.36179e-17	7.04752e-15	hypothetical protein	#
CNAG_04589	433.037	180.941	2.39325	Up	0.378989	7.75249e-10	4.18998e-08	hypothetical protein	#
CNAG_05885	32.3025	13.5673	2.3809	Up	0.376741	0.0110112	0.0495291	hypothetical protein	#
CNAG_02312	2160.91	910.905	2.37227	Up	0.375163	2.95956e-16	4.87482e-14	patatin-like phospholipase domain-containing protein	#
CNAG_04386	3448.63	1457.27	2.36651	Up	0.374107	4.86679e-08	1.71778e-06	hypothetical protein	#
CNAG_07819	362.942	153.407	2.36588	Up	0.373993	2.76804e-10	1.70976e-08	hypothetical protein	#
CNAG_04894	87.253	36.9092	2.36399	Up	0.373645	7.10015e-05	0.000920039	hypothetical protein	#
CNAG_00867	114.709	48.6655	2.3571	Up	0.372378	1.13611e-05	0.000200842	myo-inositol transporter	#
CNAG_02550	11495.8	4884.71	2.35342	Up	0.371699	2.80449e-12	2.55282e-10	hypothetical protein	#
CNAG_03060	1305.52	554.783	2.3532	Up	0.371659	9.73587e-15	1.27081e-12	multiple drug resistance protein	#
CNAG_01989	565.085	240.5	2.34963	Up	0.371	5.88986e-12	4.85072e-10	hypothetical protein	#
CNAG_02828	48.0253	20.4878	2.34409	Up	0.369975	0.00215639	0.014194	hypothetical protein	#
CNAG_01481	165.531	70.7564	2.33945	Up	0.369114	6.13084e-07	1.58258e-05	hypothetical protein	#
CNAG_07596	335.866	143.787	2.33585	Up	0.368445	0.0010836	0.00833855	hypothetical protein	#
CNAG_04313	3862.3	1653.49	2.33585	Up	0.368444	2.44818e-12	2.31968e-10	NADPH2 dehydrogenase	#
CNAG_04610	70.2726	30.1068	2.33411	Up	0.368121	0.000412557	0.00379027	hypothetical protein	#
CNAG_05065	78.3342	33.6369	2.32882	Up	0.367135	0.000168908	0.00185772	hypothetical protein	#
CNAG_00079	771.685	332.589	2.32024	Up	0.365533	8.77248e-13	8.79536e-11	hypothetical protein	#
CNAG_01121	127.494	54.9951	2.31827	Up	0.365165	4.99516e-06	9.87329e-05	hypothetical protein	#
CNAG_06209	36.1353	15.6988	2.30179	Up	0.362067	0.00762995	0.0373442	hypothetical protein	#
CNAG_05229	9952.93	4328.54	2.29937	Up	0.361609	6.34482e-17	1.2541e-14	stomatin family protein	#
CNAG_07308	7095.26	3089.27	2.29674	Up	0.361112	1.08455e-16	1.92382e-14	hypothetical protein	#
CNAG_06698	997.397	434.3	2.29657	Up	0.361079	3.04014e-11	2.23741e-09	phosphatase	#
CNAG_06791	3009.71	1313.09	2.29207	Up	0.360229	1.00668e-15	1.51396e-13	hypothetical protein	#
CNAG_03873	42733.2	18710	2.28397	Up	0.35869	5.6243e-17	1.14438e-14	hypothetical protein, hypothetical protein, variant	#
CNAG_07493	741.12	325.552	2.27651	Up	0.357269	3.94516e-10	2.3327e-08	hypothetical protein	#
CNAG_07755	339.991	149.389	2.27588	Up	0.35715	1.7235e-09	8.51658e-08	hypothetical protein, hypothetical protein, variant 1, hypothetical protein, variant 2	#
CNAG_05258	2370.13	1041.92	2.27476	Up	0.356936	3.35692e-08	1.22874e-06	glucose-methanol-choline oxidoreductase	#
CNAG_00879	9599.04	4223.22	2.27292	Up	0.356585	4.16528e-09	1.85906e-07	glutamate dehydrogenase	#
CNAG_06034	651.864	288.524	2.25931	Up	0.353975	1.98346e-09	9.46314e-08	allantoin permease	#
CNAG_02526	69.089	30.7086	2.24982	Up	0.352148	0.000664462	0.00563327	hypothetical protein	#
CNAG_02448	48.3804	21.5402	2.24605	Up	0.35142	0.00351236	0.0206094	hypothetical protein	#
CNAG_06884	1500.94	668.415	2.24552	Up	0.351318	9.03002e-14	1.07706e-11	hypothetical protein	#
CNAG_06027	223.57	99.6151	2.24434	Up	0.351089	1.26148e-07	4.02163e-06	aryl-alcohol dehydrogenase	#
CNAG_04106	27587.3	12306.8	2.24164	Up	0.350565	3.89978e-13	4.08768e-11	hypothetical protein	#
CNAG_02584	569.286	254.102	2.24038	Up	0.350322	8.45224e-07	2.0931e-05	serine/threonine-protein phosphatase 2A activator 1	#
CNAG_05168	46.7187	20.865	2.23909	Up	0.350071	0.00347374	0.0204871	hypothetical protein, hypothetical protein, variant	#
CNAG_02023	408.206	182.495	2.23681	Up	0.349629	8.5073e-10	4.56229e-08	hypothetical protein, hypothetical protein, variant	#
CNAG_01668	420.728	188.199	2.23554	Up	0.349383	6.57994e-10	3.67097e-08	hypothetical protein	#
CNAG_01007	1276.77	573.384	2.22672	Up	0.347666	2.09509e-10	1.30575e-08	C2 domain-containing protein	#
CNAG_04833	3630.53	1636.47	2.21851	Up	0.346062	6.68717e-15	9.44119e-13	hypothetical protein	#
CNAG_00487	184.629	83.3815	2.21426	Up	0.345229	1.15505e-06	2.73651e-05	hypothetical protein	#
CNAG_07456	123.65	55.9459	2.21017	Up	0.344425	2.31448e-05	0.000359847	hypothetical protein, hypothetical protein, variant	#
CNAG_04908	1286.25	583.875	2.20296	Up	0.343006	4.02882e-13	4.1599e-11	hypothetical protein, hypothetical protein, variant	#
CNAG_07785	79.1022	36.0095	2.1967	Up	0.341771	0.00032462	0.0031234	hypothetical protein	#
CNAG_04363	61.872	28.203	2.19381	Up	0.341199	0.00137543	0.0101011	hypothetical protein	#
CNAG_07390	440.523	201.427	2.18701	Up	0.339851	1.21539e-09	6.30597e-08	hypothetical protein	#
CNAG_07766	793.622	363.475	2.18343	Up	0.339139	1.39412e-11	1.08365e-09	DNA polymerase lambda subunit	#
CNAG_05228	1298.29	595.025	2.18191	Up	0.338838	0.000865488	0.00695406	U3 small nucleolar ribonucleoprotein LCP5	#
CNAG_02297	443.993	203.736	2.17925	Up	0.338308	1.83492e-09	8.93943e-08	hypothetical protein	#
CNAG_03847	8213.88	3770.96	2.17819	Up	0.338096	4.86053e-15	7.15428e-13	hypothetical protein	#
CNAG_05871	8743.72	4016.21	2.17711	Up	0.33788	8.28827e-15	1.10266e-12	hypothetical protein	#
CNAG_00178	818.935	377.328	2.17035	Up	0.33653	2.15832e-11	1.63887e-09	DNA repair protein REV1	#
CNAG_04091	505.352	232.917	2.16966	Up	0.336392	0.000746453	0.00614758	hypothetical protein	#
CNAG_00627	202.455	93.3266	2.16932	Up	0.336324	1.01532e-06	2.45593e-05	specific transcriptional repressor	#
CNAG_06309	240.311	110.968	2.16559	Up	0.335576	2.23073e-07	6.65181e-06	hypothetical protein	#
CNAG_06999	404.472	186.812	2.16513	Up	0.335484	4.85855e-09	2.12779e-07	hypothetical protein	#
CNAG_05333	701.976	325.526	2.15643	Up	0.333736	8.95996e-11	5.9601e-09	hypothetical protein	#
CNAG_07876	73.8237	34.2524	2.15529	Up	0.333505	0.000625487	0.00537531	hypothetical protein	#
CNAG_04922	161.774	75.156	2.15251	Up	0.332946	5.63748e-06	0.000109859	hypothetical protein	#
CNAG_04495	53.6726	25.0616	2.14163	Up	0.330744	0.0037862	0.0219004	hypothetical protein	#
CNAG_03213	6125.31	2861.34	2.14071	Up	0.330559	2.2164e-05	0.000349273	UV damage endonuclease UvdE, UV damage endonuclease UvdE, variant	#
CNAG_07888	57527.2	26899.6	2.13859	Up	0.330128	1.35594e-14	1.71446e-12	hypothetical protein	#
CNAG_07796	1339.03	628.504	2.13051	Up	0.328484	3.332e-12	2.95522e-10	uroporphyrinogen-III C-methyltransferase	#
CNAG_06800	33148.8	15579.9	2.12766	Up	0.327902	2.83808e-07	8.14682e-06	hypothetical protein	#
CNAG_05940	7067.2	3323.01	2.12675	Up	0.327716	4.42738e-14	5.37344e-12	hypothetical protein	#
CNAG_07775	3512.01	1653.11	2.12449	Up	0.327254	3.26928e-13	3.47952e-11	hypothetical protein	#
CNAG_06498	521.823	246.084	2.12051	Up	0.32644	1.50607e-09	7.55e-08	hypothetical protein	#
CNAG_05259	46.7705	22.0987	2.11643	Up	0.325604	0.00695178	0.0348748	hypothetical protein, hypothetical protein, variant	#
CNAG_05994	12672.6	5995.14	2.11381	Up	0.325066	1.31163e-12	1.27801e-10	multidrug transporter	#
CNAG_07708	94.9193	45.0073	2.10897	Up	0.324071	0.000262382	0.0026155	hypothetical protein	#
CNAG_07751	192.866	91.4536	2.10889	Up	0.324054	1.4674e-05	0.000247598	siderophore iron transporter MirB	#
CNAG_05547	2011.52	959.676	2.09604	Up	0.321399	2.51435e-12	2.31968e-10	hypothetical protein	#
CNAG_03059	1219.49	583.125	2.0913	Up	0.320416	1.95159e-11	1.50012e-09	hypothetical protein	#
CNAG_07489	1101.99	527.425	2.08937	Up	0.320016	3.69269e-11	2.66104e-09	hypothetical protein	#
CNAG_05095	13345.5	6389.3	2.08873	Up	0.319882	9.91783e-14	1.16291e-11	pod-specific dehydrogenase SAC25	#
CNAG_03913	416.233	199.436	2.08705	Up	0.319533	1.48222e-08	5.80111e-07	hypothetical protein, hypothetical protein, variant	#
CNAG_01955	305.1	146.276	2.08579	Up	0.31927	0.00180911	0.0124408	alcohol dehydrogenase	#
CNAG_07971	545.669	263.246	2.07285	Up	0.316567	4.90518e-07	1.29519e-05	hypothetical protein	#
CNAG_02435	8499.45	4112.94	2.06652	Up	0.315239	2.5354e-13	2.8754e-11	white-collar transcription factor, blue-light photoresponsive gene	#
CNAG_03876	201.543	97.9782	2.05702	Up	0.313238	3.41999e-06	7.06253e-05	Ras family protein	#
CNAG_04163	27485.6	13462.2	2.04169	Up	0.30999	6.91517e-10	3.79676e-08	hypothetical protein	#
CNAG_05431	2803.42	1374.33	2.03984	Up	0.309596	4.41128e-12	3.76756e-10	pH-response transcription factor pacC/RIM101	#
CNAG_06703	400.423	196.312	2.03973	Up	0.309572	5.842e-08	2.0107e-06	hypothetical protein	#
CNAG_04200	4277.15	2098.21	2.03848	Up	0.309306	2.51483e-12	2.31968e-10	C2 domain-containing protein	#
CNAG_04696	381.003	187.017	2.03726	Up	0.309047	1.05486e-05	0.00018808	DNA clamp loader	#
CNAG_05652	4043.76	1989.28	2.03278	Up	0.30809	2.12704e-12	2.04373e-10	cytoplasmic protein	#
CNAG_05651	182.264	89.7152	2.03159	Up	0.307836	9.71917e-06	0.000176476	hypothetical protein	#
CNAG_00730	5430.8	2676.5	2.02907	Up	0.307296	6.91785e-11	4.78577e-09	ATP-binding cassette transporter	#
CNAG_07538	4162.33	2054.21	2.02624	Up	0.306691	8.18422e-05	0.0010313	calcium/proton exchanger	#
CNAG_03495	5463.9	2696.84	2.02604	Up	0.306647	1.79926e-07	5.38844e-06	hypothetical protein	#
CNAG_05836	1665.96	823.01	2.02423	Up	0.30626	3.5394e-11	2.57743e-09	alpha 1,6-mannosyltransferase	#
CNAG_04139	429.203	212.515	2.01964	Up	0.305274	4.97191e-06	9.8555e-05	hypothetical protein	#
CNAG_05192	71.996	35.8187	2.01001	Up	0.303198	0.00243699	0.0156537	hypothetical protein	#
CNAG_02528	14704.5	7317.73	2.00944	Up	0.303075	3.65883e-10	2.18205e-08	hypothetical protein, hypothetical protein, variant	#
CNAG_04598	185.964	92.8192	2.00351	Up	0.301792	1.32472e-05	0.000227971	hypothetical protein, hypothetical protein, variant	#
CNAG_06524	452.248	225.88	2.00216	Up	0.301498	4.38467e-08	1.57167e-06	hypothetical protein, hypothetical protein, variant	#
CNAG_02744	442.733	221.823	1.99588	Up	0.300135	1.68562e-07	5.07006e-06	hypothetical protein	#
CNAG_05064	76.8318	38.5253	1.99432	Up	0.299795	0.00167378	0.0116989	hypothetical protein	#
CNAG_05449	22737.7	11430.4	1.98923	Up	0.298684	0.0014598	0.0105197	hypothetical protein	#
CNAG_00336	1780.74	895.986	1.98746	Up	0.298299	9.81119e-11	6.40319e-09	hypothetical protein	#
CNAG_00014	819.601	412.722	1.98585	Up	0.297945	2.0567e-09	9.74537e-08	hypothetical protein	#
CNAG_06459	1725.83	869.663	1.98448	Up	0.297647	1.27455e-10	8.1642e-09	vacuolar membrane protein	#
CNAG_07551	10872.8	5479.97	1.98409	Up	0.297562	4.85133e-12	4.09286e-10	hypothetical protein, hypothetical protein, variant	#
CNAG_04331	149.416	75.4051	1.98151	Up	0.296995	6.91462e-05	0.000904259	hypothetical protein	#
CNAG_01418	4064.78	2052.25	1.98065	Up	0.296807	3.14592e-08	1.16382e-06	hypothetical protein	#
CNAG_05180	364.141	184.123	1.97771	Up	0.296162	3.78603e-07	1.0435e-05	hypothetical protein	#
CNAG_00720	1632.75	825.685	1.97745	Up	0.296106	1.80942e-10	1.13796e-08	DNA repair protein RAD51	#
CNAG_05872	12971.8	6564.42	1.97608	Up	0.295805	5.67238e-12	4.7279e-10	endopeptidase	#
CNAG_02701	13220.9	6692.68	1.97542	Up	0.29566	0.0099972	0.0462389	hypothetical protein	#
CNAG_00638	9772.16	4961.23	1.9697	Up	0.294401	1.03689e-11	8.24504e-10	GTPase	#
CNAG_04064	10418.5	5291.53	1.9689	Up	0.294223	7.03221e-09	2.98459e-07	hypothetical protein	#
CNAG_07765	11554.1	5891.24	1.96123	Up	0.292528	6.22242e-05	0.000837485	hypothetical protein	#
CNAG_02164	2538.71	1294.89	1.96056	Up	0.292381	1.12564e-10	7.27776e-09	hypothetical protein	#
CNAG_04309	184.064	93.9313	1.95956	Up	0.292158	3.0785e-05	0.000462979	hypothetical protein	#
CNAG_01155	29432.6	15023.1	1.95915	Up	0.292068	1.0619e-11	8.34797e-10	glycerol kinase	#
CNAG_02549	882.646	450.669	1.95852	Up	0.291928	4.16102e-09	1.85906e-07	hypothetical protein	#
CNAG_03002	40474.8	20686.7	1.95656	Up	0.291494	2.87798e-06	6.10732e-05	hypothetical protein	#
CNAG_02799	7531.26	3886.85	1.93762	Up	0.287269	2.6929e-11	2.00317e-09	dihydroxyacetone kinase	#
CNAG_03630	56.6691	29.3431	1.93125	Up	0.28584	0.00811103	0.0391298	hypothetical protein	#
CNAG_00915	328.669	170.327	1.92964	Up	0.285475	1.16841e-06	2.75873e-05	hypothetical protein, hypothetical protein, variant	#
CNAG_05388	1736.24	899.826	1.92953	Up	0.285451	4.6292e-10	2.69582e-08	formamidopyrimidine-DNA glycosylase	#
CNAG_04916	224.555	116.394	1.92926	Up	0.285391	1.39681e-05	0.000238596	hypothetical protein	#
CNAG_04041	5993.67	3107.54	1.92875	Up	0.285276	3.80793e-07	1.04537e-05	hypothetical protein	#
CNAG_06337	405.444	210.372	1.92728	Up	0.284944	5.60026e-07	1.46199e-05	hypothetical protein	#
CNAG_03230	147.097	76.3941	1.92551	Up	0.284545	0.000136136	0.00155667	hypothetical protein, hypothetical protein, variant	#
CNAG_06749	218.459	113.508	1.92461	Up	0.284344	1.53826e-05	0.000257046	hypothetical protein	#
CNAG_02211	2496.06	1297.62	1.92357	Up	0.284109	3.55899e-10	2.15974e-08	hypothetical protein	#
CNAG_04323	1697.57	882.59	1.9234	Up	0.284069	8.69659e-10	4.62792e-08	hypothetical protein	#
CNAG_00485	3450.9	1795.79	1.92166	Up	0.283676	6.65741e-10	3.68448e-08	hypothetical protein	#
CNAG_02512	465.924	242.879	1.91834	Up	0.282925	2.67728e-07	7.71725e-06	DNA repair protein RAD16	#
CNAG_06863	151.971	79.2835	1.91681	Up	0.282578	0.000153634	0.00172819	hypothetical protein	#
CNAG_05304	54.8579	28.7025	1.91126	Up	0.28132	0.00925621	0.0434132	hypothetical protein, hypothetical protein, variant 1, hypothetical protein, variant 2	#
CNAG_04585	997.547	522.296	1.90993	Up	0.281017	0.0106277	0.0481798	hypothetical protein	#
CNAG_02382	2588.56	1357.4	1.90701	Up	0.280352	0.000632948	0.0054234	ribosome biogenesis protein BRX1	#
CNAG_01257	2826.88	1485.77	1.90264	Up	0.279357	4.63722e-10	2.69582e-08	aldo-keto reductase	#
CNAG_01272	14389.8	7581.98	1.89789	Up	0.278271	9.37941e-11	6.17969e-09	hypothetical protein	#
CNAG_05410	2242.54	1185.56	1.89154	Up	0.276815	7.52809e-10	4.10073e-08	hypothetical protein	#
CNAG_02525	103.713	54.8581	1.89056	Up	0.27659	0.0012714	0.00949034	hypothetical protein	#
CNAG_01056	86.9779	46.0857	1.88731	Up	0.275843	0.00204266	0.0136269	hypothetical protein	#
CNAG_05313	496.294	263.08	1.88647	Up	0.27565	3.53044e-07	9.86216e-06	hypothetical protein, hypothetical protein, variant 1, hypothetical protein, variant 2, hypothetical protein, variant 3, hypothetical protein, variant 4	#
CNAG_07304	1194.74	633.919	1.88469	Up	0.27524	0.000128227	0.00149339	hypothetical protein	#
CNAG_05071	154.463	81.9612	1.88459	Up	0.275216	0.000195839	0.00208754	sulfite reductase (NADPH) hemoprotein beta-component	#
CNAG_02697	1094.05	581.865	1.88025	Up	0.274216	1.16841e-08	4.75473e-07	hypothetical protein	#
CNAG_02942	5810.24	3095.03	1.87728	Up	0.273529	3.59637e-10	2.16345e-08	hypothetical protein	#
CNAG_02288	239.93	128.168	1.87199	Up	0.272304	2.25273e-05	0.000352587	solute carrier family 25 (mitochondrial citrate transporter), member 1	#
CNAG_00531	3881.79	2074.4	1.87129	Up	0.27214	4.86657e-08	1.71778e-06	potassium/sodium efflux P-type ATPase, fungal-type	#
CNAG_02953	1985.76	1064.2	1.86596	Up	0.270903	2.73354e-09	1.27774e-07	tuberin, tuberin, variant	#
CNAG_07307	228.97	122.756	1.86524	Up	0.270736	2.54732e-05	0.00039074	hypothetical protein	#
CNAG_05855	2065.82	1108.42	1.86376	Up	0.27039	2.85133e-09	1.32386e-07	hypothetical protein	#
CNAG_02285	66239.5	35585.8	1.8614	Up	0.269841	2.38624e-07	6.99492e-06	nucleoside diphosphate kinase	#
CNAG_00093	26554.1	14290	1.85823	Up	0.269099	1.19806e-08	4.79087e-07	hypothetical protein	#
CNAG_06956	3492.91	1884.72	1.85327	Up	0.26794	9.38845e-09	3.93632e-07	hypothetical protein	#
CNAG_05773	964.89	520.746	1.8529	Up	0.267852	3.57733e-08	1.30253e-06	F-box and WD-40 domain-containing protein MET30	#
CNAG_03408	47039.1	25458.4	1.84768	Up	0.266627	4.96074e-07	1.30488e-05	hypothetical protein	#
CNAG_04524	2337.9	1265.9	1.84683	Up	0.266427	3.22331e-09	1.48659e-07	zinc metalloprotease	#
CNAG_03162	2003.8	1085.14	1.84658	Up	0.266367	4.85966e-09	2.12779e-07	vacuolar protein	#
CNAG_04101	4788.83	2599.36	1.84231	Up	0.265363	1.39754e-09	7.05709e-08	hypothetical protein	#
CNAG_06152	1806.87	981.675	1.8406	Up	0.26496	1.92728e-06	4.26326e-05	hypothetical protein	#
CNAG_03502	4417.89	2402.09	1.83918	Up	0.264625	4.17085e-08	1.50281e-06	putative metal ion transporter	#
CNAG_03358	69955.2	38118.7	1.83519	Up	0.263682	5.3843e-10	3.02834e-08	phosphoglycerate kinase	#
CNAG_07867	1657.13	903.025	1.83509	Up	0.263657	9.54407e-09	3.94049e-07	hypothetical protein, hypothetical protein, variant	#
CNAG_04938	4505.88	2459.01	1.8324	Up	0.26302	5.03603e-08	1.76849e-06	hypothetical protein, hypothetical protein, variant	#
CNAG_03525	1047.82	571.84	1.83236	Up	0.263011	0.000158378	0.00177578	alpha,alpha-trehalase	#
CNAG_08024	269.318	146.988	1.83225	Up	0.262985	1.98981e-05	0.000319385	hypothetical protein	#
CNAG_00732	4361.06	2384.23	1.82913	Up	0.262243	1.96494e-09	9.43988e-08	hypothetical protein, hypothetical protein, variant 1, hypothetical protein, variant 2	#
CNAG_00393	428.943	235.06	1.82482	Up	0.261221	3.75152e-06	7.63325e-05	1,4-alpha-glucan-branching enzyme	#
CNAG_04751	1928.85	1059.39	1.82071	Up	0.26024	1.19619e-08	4.79087e-07	hypothetical protein	#
CNAG_06525	214.8	118.201	1.81724	Up	0.259412	7.53879e-05	0.000965458	nuclear protein	#
CNAG_03692	839.814	462.38	1.81628	Up	0.259183	8.07272e-06	0.000151347	hypothetical protein	#
CNAG_06836	301.813	166.204	1.81592	Up	0.259097	1.74187e-05	0.000284204	oxidoreductase	#
CNAG_01052	49831.2	27442.2	1.81586	Up	0.259082	1.22145e-09	6.30597e-08	hypothetical protein	#
CNAG_04864	6861.05	3783.76	1.81329	Up	0.258467	3.37294e-09	1.5453e-07	iron-responsive gata-type transcription factor	#
CNAG_06009	302.877	167.33	1.81006	Up	0.257692	1.60496e-05	0.00026499	cyclohydrolase	#
CNAG_01035	2556.52	1413.86	1.80818	Up	0.257242	9.53676e-09	3.94049e-07	20S proteasome subunit alpha 4	#
CNAG_04630	4436.12	2453.63	1.80798	Up	0.257193	1.5599e-07	4.77495e-06	hypothetical protein	#
CNAG_05147	92.644	51.2698	1.80699	Up	0.256956	0.00356297	0.0208357	hypothetical protein	#
CNAG_03072	66416.7	36787.5	1.80542	Up	0.256577	1.54898e-09	7.70924e-08	enolase	#
CNAG_00981	227.761	126.332	1.80287	Up	0.255965	0.0053472	0.0286537	hypothetical protein	#
CNAG_02519	82.5132	45.8366	1.80016	Up	0.255312	0.00567447	0.0299893	mitochondria fission 1 protein	#
CNAG_02257	344.222	191.355	1.79886	Up	0.254998	1.35291e-05	0.000232243	GTP-binding nuclear protein spi1	#
CNAG_00796	599.449	333.441	1.79776	Up	0.254733	9.83837e-07	2.39654e-05	putative abc multidrug resistance transporter with similarity to Ste6	#
CNAG_04926	587.454	326.981	1.7966	Up	0.254451	1.00864e-06	2.44833e-05	hypothetical protein	#
CNAG_04090	8226.39	4596.06	1.78988	Up	0.252824	2.24135e-06	4.84552e-05	activating transcription factor	#
CNAG_04288	3360.85	1880.05	1.78764	Up	0.252281	1.28509e-08	5.10933e-07	Fe-S protein assembly co-chaperone HscB	#
CNAG_05074	1326.71	742.374	1.78711	Up	0.252152	7.37051e-08	2.4752e-06	hypothetical protein	#
CNAG_05336	1505.23	842.896	1.78578	Up	0.251828	6.93848e-08	2.34976e-06	glucose transporter, glucose transporter, variant 1, glucose transporter, variant 2	#
CNAG_02725	4252.06	2384.53	1.78318	Up	0.251196	1.44367e-08	5.70702e-07	20S proteasome subunit beta 2	#
CNAG_04553	191.053	107.146	1.78311	Up	0.251178	0.000209291	0.00219979	hypothetical protein	#
CNAG_06167	4249.69	2387.31	1.78011	Up	0.250448	1.10736e-08	4.53298e-07	metal homeostatis protein bsd2	#
CNAG_03667	22210.3	12489.7	1.77828	Up	0.250001	9.07428e-08	2.98933e-06	hypothetical protein	#
CNAG_00964	208.823	117.519	1.77693	Up	0.249672	0.00013064	0.00151385	hypothetical protein	#
CNAG_00925	266.734	150.117	1.77684	Up	0.24965	6.36011e-05	0.000848261	hypothetical protein, hypothetical protein, variant	#
CNAG_03046	1846.69	1039.62	1.77631	Up	0.249518	3.70536e-08	1.34208e-06	hypothetical protein	#
CNAG_05181	1169.04	659.845	1.77168	Up	0.248386	0.000453847	0.0041042	white-collar transcription factor; blue-light photoresponsive gene	#
CNAG_03958	976.058	551.377	1.77022	Up	0.248027	0.000508773	0.00449513	hypothetical protein	#
CNAG_04076	8618.01	4878.98	1.76635	Up	0.247078	0.000105413	0.00128615	hypothetical protein	#
CNAG_03435	17312.9	9805.05	1.76572	Up	0.246921	6.78878e-09	2.91707e-07	ribonucleoprotein-associated protein	#
CNAG_04417	631.434	358.48	1.76142	Up	0.245863	0.00539295	0.0287924	alpha-ketoglutarate-dependent 2,4-dichlorophenoxyacetate dioxygenase	#
CNAG_04056	1814.13	1030.68	1.76013	Up	0.245545	9.67019e-08	3.15558e-06	hypothetical protein	#
CNAG_00758	532.819	302.744	1.75997	Up	0.245504	3.04086e-06	6.41361e-05	regulatory protein ral2	#
CNAG_02168	1250.9	710.865	1.75969	Up	0.245436	2.54165e-07	7.38787e-06	glucoamylase	#
CNAG_05130	298.678	169.754	1.75948	Up	0.245384	7.33791e-05	0.000945479	hypothetical protein	#
CNAG_04637	13238.1	7529.65	1.75814	Up	0.245053	1.18587e-08	4.79087e-07	multiprotein-bridging factor 1	#
CNAG_07631	4447.56	2530.66	1.75747	Up	0.244888	4.85314e-05	0.000681015	hypothetical protein	#
CNAG_07312	1796.71	1022.53	1.75712	Up	0.244802	6.96301e-08	2.34976e-06	hypothetical protein	#
CNAG_02089	434.485	247.457	1.7558	Up	0.244476	9.36796e-06	0.000170546	hypothetical protein	#
CNAG_03543	4942.91	2817.39	1.75443	Up	0.244136	1.84547e-08	6.97647e-07	hypothetical protein, hypothetical protein, variant	#
CNAG_00863	324.417	185.067	1.75297	Up	0.243774	3.69193e-05	0.000536571	flavin-containing monooxygenase	#
CNAG_02848	84.6028	48.2776	1.75243	Up	0.24364	0.00726259	0.0360162	hypothetical protein	#
CNAG_00550	304.378	173.694	1.75238	Up	0.243628	3.71483e-05	0.00053764	DNA mismatch repair protein MSH5	#
CNAG_06389	103.682	59.2327	1.75042	Up	0.243143	0.00371516	0.0215616	hypothetical protein	#
CNAG_03874	2316.9	1328.03	1.74461	Up	0.241698	9.2877e-08	3.04513e-06	oxidoreductase	#
CNAG_05844	3809.5	2184.47	1.74391	Up	0.241523	5.13413e-05	0.000714646	mitochondrial import inner membrane translocase subunit TIM8	#
CNAG_02966	921.846	528.684	1.74366	Up	0.241462	0.000274351	0.00271137	carboxypeptidase	#
CNAG_04504	1033.74	592.978	1.74329	Up	0.24137	4.08865e-07	1.10489e-05	hypothetical protein, hypothetical protein, variant	#
CNAG_02231	1913.3	1098.98	1.74097	Up	0.24079	1.13503e-07	3.63524e-06	cytosolic Fe-S cluster assembly factor NBP35	#
CNAG_04851	20038.2	11528	1.73822	Up	0.240105	1.57754e-08	6.09688e-07	transitional endoplasmic reticulum ATPase	#
CNAG_01387	1898.62	1092.68	1.73759	Up	0.239946	1.27122e-07	4.03408e-06	hypothetical protein	#
CNAG_00845	1219.3	701.912	1.73712	Up	0.239829	0.00161557	0.0114046	hypothetical protein	#
CNAG_04149	2605.77	1501.21	1.73578	Up	0.239495	8.80984e-08	2.9161e-06	nuclear pore complex protein Nup107	#
CNAG_06144	19295.5	11127.7	1.73401	Up	0.239052	0.000542655	0.0047376	cytoplasmic protein	#
CNAG_02313	1936.15	1116.94	1.73344	Up	0.23891	1.11979e-07	3.60313e-06	hypothetical protein, hypothetical protein, variant	#
CNAG_04371	1042.88	602.517	1.73087	Up	0.238265	6.57454e-07	1.68454e-05	hypothetical protein	#
CNAG_07564	121.421	70.1632	1.73055	Up	0.238185	0.0025136	0.0160861	hypothetical protein	#
CNAG_05300	1063.66	616.925	1.72412	Up	0.236568	8.97577e-07	2.20976e-05	mitochondrial carrier protein	#
CNAG_06853	154.886	89.8614	1.72361	Up	0.236439	0.00140587	0.0102485	hypothetical protein, hypothetical protein, variant 1, hypothetical protein, variant 2	#
CNAG_06499	2154.89	1251.64	1.72166	Up	0.235947	1.62163e-07	4.92038e-06	hypothetical protein	#
CNAG_00961	2090.87	1215.22	1.72057	Up	0.235673	0.00616452	0.0317781	hypothetical protein	#
CNAG_05499	3809.14	2216.83	1.71829	Up	0.235096	8.17761e-08	2.71984e-06	SHO1 osmosensor	#
CNAG_03730	812.048	472.806	1.71751	Up	0.234898	2.14693e-06	4.68531e-05	DNA-directed RNA polymerase II subunit RPB11	#
CNAG_05864	3994.97	2328.38	1.71577	Up	0.23446	7.93644e-08	2.65238e-06	hypothetical protein	#
CNAG_02969	524.524	305.931	1.71452	Up	0.234142	8.31651e-06	0.000154887	thioesterase, thioesterase, variant	#
CNAG_06471	2223.88	1299.19	1.71174	Up	0.233438	1.39218e-05	0.000238394	small subunit ribosomal protein S12	#
CNAG_05089	126.85	74.1835	1.70995	Up	0.232984	0.00221163	0.0144887	hypothetical protein, hypothetical protein, variant	#
CNAG_04283	920.925	538.652	1.70969	Up	0.232916	1.92888e-06	4.26326e-05	integral membrane protein, integral membrane protein, variant	#
CNAG_01499	154.382	90.3328	1.70904	Up	0.232751	0.00685996	0.0344893	hypothetical protein, hypothetical protein, variant	#
CNAG_05303	330.531	193.515	1.70804	Up	0.232498	7.43002e-05	0.000953634	isocitrate lyase	#
CNAG_04007	139.756	81.8619	1.70721	Up	0.232288	0.00198018	0.0133128	septin ring protein	#
CNAG_07717	3776.66	2220.39	1.7009	Up	0.230678	1.57103e-07	4.78784e-06	ubiquitin carboxyl-terminal hydrolase 4/11/15	#
CNAG_03289	5404.29	3179.18	1.6999	Up	0.230423	1.35223e-07	4.2329e-06	methionine aminopeptidase, type II	#
CNAG_00301	4182.25	2463.05	1.69799	Up	0.229936	1.40464e-07	4.33809e-06	hypothetical protein	#
CNAG_00412	113.015	66.8341	1.69098	Up	0.228139	0.00489835	0.0268092	hypothetical protein	#
CNAG_02505	1393.36	826.196	1.68648	Up	0.22698	1.11664e-06	2.65585e-05	cardiolipin-specific phospholipase	#
CNAG_04039	1803.23	1070.07	1.68515	Up	0.22664	7.52781e-07	1.88686e-05	iron sulfur cluster assembly protein 2, mitochondrial	#
CNAG_04621	4923.57	2922.4	1.68477	Up	0.226541	3.89979e-07	1.06215e-05	glycogen(starch) synthase, glycogen(starch) synthase, variant	#
CNAG_02551	547.725	325.211	1.68421	Up	0.226397	0.000285612	0.00280265	dihydroxyacetone kinase 1	#
CNAG_01861	2183.87	1297.03	1.68376	Up	0.226279	4.11138e-07	1.10671e-05	26S proteasome non-ATPase regulatory subunit 10	#
CNAG_01780	1754.18	1042.75	1.68226	Up	0.225893	0.00372927	0.0216254	cytoplasmic protein	#
CNAG_06560	918.219	545.903	1.68202	Up	0.225831	3.22821e-06	6.74706e-05	esterase	#
CNAG_05632	481.033	286.351	1.67987	Up	0.225276	2.33758e-05	0.000362587	hypothetical protein	#
CNAG_03061	1226.36	730.565	1.67865	Up	0.22496	0.000909102	0.00726232	multiple drug resistance protein	#
CNAG_04343	95.4392	56.9285	1.67648	Up	0.224397	0.00983302	0.0457156	nicotinamide mononucleotide permease	#
CNAG_03304	662.375	396.205	1.6718	Up	0.223184	1.16328e-05	0.000204773	hypothetical protein	#
CNAG_03638	3234.35	1935.47	1.67109	Up	0.223	4.77388e-07	1.26924e-05	heterokaryon incompatibility protein HET-C	#
CNAG_01683	13022.4	7793.95	1.67083	Up	0.222933	2.26027e-07	6.71097e-06	putative monosaccharide transporter	#
CNAG_04889	1968.94	1179.12	1.66984	Up	0.222675	6.546e-05	0.000865875	hypothetical protein	#
CNAG_05236	4229.28	2534.82	1.66848	Up	0.22232	3.64178e-07	1.00775e-05	hypothetical protein	#
CNAG_02820	457.477	274.268	1.668	Up	0.222195	0.000104455	0.00127671	serine/threonine protein kinase	#
CNAG_07482	1740.26	1044.16	1.66667	Up	0.22185	1.64148e-06	3.73546e-05	SCF-associated factor 1	#
CNAG_02546	3774.94	2267.47	1.66482	Up	0.221368	0.0015746	0.0111495	transferase	#
CNAG_00005	470.025	282.431	1.66421	Up	0.221209	3.96743e-05	0.000568254	TPR repeat-containing protein	#
CNAG_00126	4092.57	2461.46	1.66266	Up	0.220803	4.78855e-07	1.26924e-05	2-deoxy-D-gluconate 3-dehydrogenase	#
CNAG_04104	3165.01	1906.32	1.66027	Up	0.220179	6.37532e-07	1.63957e-05	mucin-desulfating sulfatase	#
CNAG_07619	189.424	114.105	1.66008	Up	0.220128	0.00132758	0.00978084	ATP-binding cassette, subfamily G (WHITE), member 2, PDR, ATP-binding cassette, subfamily G (WHITE), member 2, PDR, variant	#
CNAG_05138	12194.4	7347.76	1.65961	Up	0.220007	2.94368e-07	8.41504e-06	glucan 1,3-beta-glucosidase	#
CNAG_03621	27437.3	16548.5	1.65799	Up	0.219582	2.4362e-07	7.11125e-06	peptidyl-prolyl cis-trans isomerase, peptidyl-prolyl cis-trans isomerase, variant	#
CNAG_04402	2298.1	1386.43	1.65757	Up	0.219471	0.000424243	0.00389246	splicing factor U2AF 35 kDa subunit	#
CNAG_06867	370.169	223.775	1.6542	Up	0.218588	0.000101806	0.00125297	hypothetical protein	#
CNAG_03689	3714.96	2246.55	1.65363	Up	0.218438	1.11716e-06	2.65585e-05	zf-C3HC4 type zinc finger protein	#
CNAG_00827	729.438	441.304	1.65292	Up	0.218251	0.00202706	0.0135588	ribose 5-phosphate isomerase	#
CNAG_04176	1215.15	735.634	1.65184	Up	0.217969	4.35563e-06	8.73399e-05	hypothetical protein	#
CNAG_05309	9065.35	5493.28	1.65026	Up	0.217553	5.78681e-07	1.49937e-05	hypothetical protein	#
CNAG_01242	1931.56	1171.89	1.64825	Up	0.217024	1.73355e-06	3.89373e-05	hypothetical protein	#
CNAG_07512	3339.78	2028.22	1.64666	Up	0.216604	9.09851e-07	2.23204e-05	hypothetical protein	#
CNAG_03891	59497.5	36137.1	1.64644	Up	0.216545	2.76134e-06	5.87783e-05	hsp60-like protein	#
CNAG_03238	439.278	267.002	1.64522	Up	0.216225	0.002142	0.0141397	dioxygenase subfamily protein	#
CNAG_05548	182.105	110.732	1.64456	Up	0.216048	0.00154356	0.0109973	hypothetical protein	#
CNAG_02069	4301.07	2616.29	1.64396	Up	0.21589	5.75876e-07	1.49771e-05	hypothetical protein	#
CNAG_06390	419.14	255.293	1.6418	Up	0.215321	0.000107821	0.0013068	hypothetical protein	#
CNAG_03595	1635.42	996.142	1.64176	Up	0.215309	0.00121486	0.00913522	hypothetical protein	#
CNAG_01367	369.175	224.922	1.64135	Up	0.215201	0.000150712	0.00169808	hypothetical protein	#
CNAG_06323	173.983	106.085	1.64004	Up	0.214854	0.00183433	0.0125518	L-fucose permease	#
CNAG_03482	22719.8	13860.9	1.63913	Up	0.214613	1.65764e-06	3.75894e-05	thiol peroxidase	#
CNAG_07391	419.341	256.026	1.63788	Up	0.214283	0.000188757	0.00202634	hypothetical protein	#
CNAG_04758	353.244	215.792	1.63696	Up	0.214039	0.000162577	0.00180446	amt family ammonium transporter	#
CNAG_05616	1748.85	1070.04	1.63438	Up	0.213354	3.07915e-06	6.47464e-05	ABC transporter	#
CNAG_06296	411.815	252.164	1.63313	Up	0.21302	0.000119924	0.00141462	hypothetical protein, hypothetical protein, variant	#
CNAG_04611	1703.97	1044.69	1.63107	Up	0.212473	3.97325e-06	8.06068e-05	ubiquitin-conjugating enzyme E2 H	#
CNAG_04071	6462.72	3964.3	1.63023	Up	0.212249	8.47166e-07	2.0931e-05	20S proteasome subunit alpha 6	#
CNAG_01391	2785.87	1709.95	1.62921	Up	0.211976	1.66267e-06	3.75894e-05	cell division cycle protein 37	#
CNAG_01359	213.185	130.866	1.62903	Up	0.211929	0.00112155	0.00857334	DNA-directed RNA polymerase II subunit RPB7	#
CNAG_07552	620.042	381.297	1.62614	Up	0.211158	4.49392e-05	0.000633176	DNA repair protein Rad8	#
CNAG_02214	564.062	347.253	1.62435	Up	0.21068	5.57126e-05	0.000769301	ubiquitin-conjugating enzyme E2 J1	#
CNAG_03881	4641.43	2863.25	1.62103	Up	0.209792	3.402e-05	0.000502886	hypothetical protein	#
CNAG_04275	1443.1	891.445	1.61883	Up	0.2092	6.1213e-06	0.000118288	metalloendopeptidase	#
CNAG_06935	1307.69	808.188	1.61805	Up	0.208992	0.000792493	0.00647281	isochorismatase hydrolase	#
CNAG_07618	332.735	205.694	1.61762	Up	0.208876	0.000296133	0.00288608	hypothetical protein	#
CNAG_05269	9296.57	5747.26	1.61756	Up	0.208862	9.20195e-07	2.24944e-05	20S proteasome subunit alpha 7	#
CNAG_06936	933.708	577.247	1.61752	Up	0.20885	1.44776e-05	0.00024527	beta-glucosidase	#
CNAG_00031	1211.4	749.011	1.61734	Up	0.208801	9.83558e-06	0.000177657	hypothetical protein, hypothetical protein, variant	#
CNAG_05665	3331.53	2061.15	1.61635	Up	0.208535	2.2559e-06	4.86177e-05	hypothetical protein	#
CNAG_00254	2330.71	1442.33	1.61593	Up	0.208423	3.43183e-06	7.0659e-05	NADH dehydrogenase	#
CNAG_05306	565.707	350.447	1.61424	Up	0.207969	6.8244e-05	0.000894152	hypothetical protein	#
CNAG_03360	4348.8	2694.37	1.61403	Up	0.207912	2.23497e-06	4.84552e-05	hypothetical protein	#
CNAG_05643	356.599	220.959	1.61387	Up	0.207869	0.000263487	0.00262274	DNA polymerase delta subunit 4	#
CNAG_01821	2955.41	1831.33	1.6138	Up	0.20785	2.41234e-06	5.18278e-05	hypothetical protein	#
CNAG_06460	4981.29	3089.11	1.61254	Up	0.207509	1.46245e-06	3.38369e-05	hypothetical protein	#
CNAG_00893	2180.86	1352.53	1.61243	Up	0.207481	0.00299247	0.0183527	hypothetical protein, hypothetical protein, variant	#
CNAG_01802	1980.18	1228.25	1.6122	Up	0.207418	0.0077064	0.0376358	Fe-S cluster assembly protein DRE2	#
CNAG_03282	1250.67	775.925	1.61184	Up	0.207323	1.05157e-05	0.00018808	hypothetical protein	#
CNAG_01479	1082.48	671.623	1.61174	Up	0.207295	1.10851e-05	0.000197138	hypothetical protein	#
CNAG_06100	208.326	129.268	1.61158	Up	0.207251	0.00170244	0.0118011	hypothetical protein	#
CNAG_04991	2740.04	1701.25	1.6106	Up	0.206987	3.63797e-06	7.44518e-05	hypothetical protein	#
CNAG_06286	804.034	499.475	1.60976	Up	0.206761	0.000290119	0.00283882	hypothetical protein	#
CNAG_00815	888.544	552.522	1.60816	Up	0.20633	0.000716507	0.00595768	siderophore iron transporter	#
CNAG_03669	726.77	451.992	1.60793	Up	0.206267	3.24483e-05	0.000485273	hypothetical protein	#
CNAG_05586	287.391	178.768	1.60762	Up	0.206183	0.0010641	0.00824219	hypothetical protein, hypothetical protein, variant	#
CNAG_04314	3193.25	1986.98	1.60709	Up	0.20604	3.64833e-06	7.44518e-05	NAD+ kinase	#
CNAG_02869	225.122	140.398	1.60345	Up	0.205056	0.00115388	0.00876243	hypothetical protein	#
CNAG_00653	135.97	84.865	1.60219	Up	0.204714	0.00565655	0.0299175	hypothetical protein, hypothetical protein, variant 1, hypothetical protein, variant 2	#
CNAG_03557	979.102	612.799	1.59776	Up	0.20351	2.93364e-05	0.000443121	transcription initiation factor TFIIA small subunit	#
CNAG_04787	255.837	160.357	1.59542	Up	0.202875	0.00664832	0.0336453	membrane protein	#
CNAG_05387	23394.6	14679.8	1.59366	Up	0.202396	9.0899e-06	0.000165921	galactose transporter	#
CNAG_00292	1316.21	826.035	1.59341	Up	0.202328	1.29987e-05	0.000225376	zinc finger protein	#
CNAG_03909	182.996	114.876	1.59298	Up	0.202211	0.00284643	0.0177242	hypothetical protein	#
CNAG_02106	886.893	556.989	1.5923	Up	0.202025	0.00263336	0.0166523	mitochondrial intermembrane space import and assembly protein 40	#
CNAG_05139	2770.35	1740.95	1.59129	Up	0.20175	5.50366e-06	0.000107859	solute carrier family 35 (UDP-sugar transporter), member A1/2/3, solute carrier family 35 (UDP-sugar transporter), member A1/2/3, variant	#
CNAG_00229	242.35	152.348	1.59076	Up	0.201606	0.00500106	0.0272206	hypothetical protein	#
CNAG_04353	2144.61	1350.02	1.58857	Up	0.201006	0.00277793	0.0173629	hypothetical protein, hypothetical protein, variant	#
CNAG_01922	1047.19	659.639	1.58752	Up	0.20072	3.2005e-05	0.000480283	alternative cyclin Pho80	#
CNAG_02239	3689.71	2324.83	1.58709	Up	0.200601	4.26337e-06	8.57383e-05	26S protease regulatory subunit 4	#
CNAG_00017	512.772	323.206	1.58652	Up	0.200445	0.000170798	0.00187255	hypothetical protein	#
CNAG_00425	138.815	87.5399	1.58573	Up	0.200229	0.00824866	0.0396555	hypothetical protein	#
CNAG_02990	14619.1	9224.05	1.58489	Up	0.199999	2.70839e-06	5.78291e-05	nuclear protein	#
CNAG_06157	1803.78	1138.52	1.58432	Up	0.199844	1.13805e-05	0.000200842	hypothetical protein	#
CNAG_07845	1296.73	819.252	1.58282	Up	0.199431	0.00542051	0.0288899	hypothetical protein, hypothetical protein, variant 1, hypothetical protein, variant 2	#
CNAG_06962	448.883	283.814	1.58161	Up	0.199099	0.000200144	0.00212036	DNA ligase D, 3'-phosphoesterase domain-containing protein	#
CNAG_04054	17539.7	11112.8	1.57833	Up	0.198198	0.00110641	0.00849516	translation initiation factor SUI1	#
CNAG_05639	762.362	483.318	1.57735	Up	0.197928	5.8756e-05	0.000803309	hypothetical protein	#
CNAG_02400	3346.36	2122.28	1.57678	Up	0.19777	8.21278e-06	0.000153557	hypothetical protein	#
CNAG_00686	72235.2	45843.6	1.57569	Up	0.19747	0.00148207	0.0106469	hypothetical protein	#
CNAG_06106	25694.3	16308.5	1.57551	Up	0.197421	3.01022e-06	6.36842e-05	chaperone regulator	#
CNAG_02298	2613.1	1659.52	1.57461	Up	0.197174	0.000129373	0.00150421	niemann-Pick C1 protein	#
CNAG_04656	3542.27	2250.16	1.57423	Up	0.197068	6.46417e-06	0.000123876	arginine-tRNA-protein transferase, arginine-tRNA-protein transferase, variant	#
CNAG_00995	16839.2	10701.5	1.57354	Up	0.196878	0.00154274	0.0109973	hypothetical protein, hypothetical protein, variant	#
CNAG_03476	9367.28	5953.28	1.57347	Up	0.196857	0.00188714	0.0128244	spermidine synthase	#
CNAG_03347	5575.14	3543.23	1.57346	Up	0.196856	4.88087e-06	9.7308e-05	ATP-dependent Clp protease ATP-binding subunit ClpB	#
CNAG_06299	196.965	125.196	1.57326	Up	0.1968	0.00270622	0.0170197	hypothetical protein	#
CNAG_06214	2401.28	1527.19	1.57236	Up	0.196551	1.49245e-05	0.0002506	hypothetical protein	#
CNAG_04403	1057.79	673.36	1.57092	Up	0.196154	3.85052e-05	0.000553802	CCCH zinc finger protein	#
CNAG_01585	10374.5	6609.98	1.56952	Up	0.195767	0.00515059	0.0278226	hypothetical protein	#
CNAG_05770	6585.29	4204.73	1.56616	Up	0.194837	5.92777e-06	0.000115093	proteasome component PRE2	#
CNAG_06910	583.816	372.939	1.56545	Up	0.194639	0.000162235	0.00180441	beta-lactamase	#
CNAG_01588	147.718	94.3617	1.56544	Up	0.194638	0.00811885	0.0391402	plasma membrane proteolipid 3	#
CNAG_03844	768.98	492.019	1.56291	Up	0.193933	0.000165123	0.00182188	nonselective cation channel protein	#
CNAG_00869	689.629	441.316	1.56267	Up	0.193866	9.65972e-05	0.00119546	ATP-binding cassette transporter	#
CNAG_04398	2306.55	1476.1	1.5626	Up	0.193848	1.40793e-05	0.000239313	specific RNA polymerase II transcription factor	#
CNAG_02129	98583.7	63102.3	1.56228	Up	0.19376	0.0019396	0.0131036	hypothetical protein	#
CNAG_00745	6516.6	4171.83	1.56205	Up	0.193694	8.74938e-06	0.00016184	serine/threonine-protein kinase	#
CNAG_04414	977.828	626.735	1.56019	Up	0.193178	6.36514e-05	0.000848261	multidrug resistance protein fnx1	#
CNAG_02022	2025.03	1297.94	1.56019	Up	0.193178	1.50948e-05	0.000252847	DNA-directed RNA polymerase II subunit RPB3	#
CNAG_03038	785.739	503.972	1.55909	Up	0.192872	8.14572e-05	0.00102832	hypothetical protein	#
CNAG_06757	663.031	425.466	1.55836	Up	0.192669	0.000136581	0.00155919	hypothetical protein, hypothetical protein, variant 1, hypothetical protein, variant 2	#
CNAG_05299	908.337	583.032	1.55795	Up	0.192554	0.0100124	0.0462389	oxidoreductase	#
CNAG_01846	10241.9	6574.03	1.55793	Up	0.192548	5.97687e-05	0.000810744	flavoprotein	#
CNAG_05256	2636.12	1692.2	1.5578	Up	0.192513	2.62313e-05	0.000400592	catalase 2	#
CNAG_05457	3974.71	2552.37	1.55726	Up	0.192362	0.000244213	0.00249096	pentatricopeptide repeat protein	#
CNAG_03191	3465.07	2225.6	1.55691	Up	0.192264	1.40043e-05	0.000238625	hypothetical protein	#
CNAG_06963	1088.01	699.027	1.55647	Up	0.19214	5.67891e-05	0.000779499	sugar transporter	#
CNAG_07607	872.788	560.905	1.55604	Up	0.19202	8.45838e-05	0.00105814	chaperone regulator	#
CNAG_05349	10920.2	7018.16	1.55599	Up	0.192008	1.68662e-05	0.000276495	hypothetical protein	#
CNAG_05202	843.09	542.242	1.55482	Up	0.191681	0.0100047	0.0462389	SET domain-containing protein 6	#
CNAG_06000	4139.17	2665.31	1.55298	Up	0.191166	0.00294191	0.0180908	glycoprotein	#
CNAG_00130	16042.2	10329.9	1.55298	Up	0.191166	0.000162989	0.00180446	predicted protein kinase	#
CNAG_05176	2122.46	1367.12	1.55251	Up	0.191033	2.31472e-05	0.000359847	hypothetical protein	#
CNAG_06332	3469.76	2235.31	1.55225	Up	0.190961	1.60457e-05	0.00026499	hypothetical protein	#
CNAG_06153	4084.91	2631.75	1.55216	Up	0.190937	1.48804e-05	0.000250468	26S protease regulatory subunit 6A-B	#
CNAG_00156	4421.12	2848.68	1.55199	Up	0.190888	1.13474e-05	0.000200842	zinc finger transcription factor	#
CNAG_06658	902.751	582.117	1.55081	Up	0.190557	0.00252305	0.0161316	rhomboid family membrane protein	#
CNAG_04316	1420.02	915.743	1.55067	Up	0.190521	3.74613e-05	0.000541038	NAD+ kinase	#
CNAG_04846	212.706	137.224	1.55007	Up	0.19035	0.00325317	0.0195359	membrane protein	#
CNAG_07164	2841.9	1834.72	1.54896	Up	0.19004	2.13893e-05	0.000339383	hypothetical protein, hypothetical protein, variant	#
CNAG_03721	1013.67	654.599	1.54853	Up	0.18992	7.94407e-05	0.00100508	26S proteasome regulatory subunit N12	#
CNAG_04844	9904.43	6396.17	1.54849	Up	0.189909	1.05397e-05	0.00018808	mitochondrial import receptor subunit tom22	#
CNAG_02879	1816.05	1173.15	1.54801	Up	0.189774	2.87921e-05	0.000435851	chloride channel protein, nucleotide-sensitive, 1A	#
CNAG_01512	452.726	292.553	1.5475	Up	0.189631	0.000479066	0.00429298	hypothetical protein, hypothetical protein, variant	#
CNAG_03182	5393.99	3497.77	1.54212	Up	0.188118	1.65165e-05	0.00027205	U4/U6.U5 tri-snRNP-associated protein 3	#
CNAG_02757	1002.57	650.152	1.54205	Up	0.1881	0.000156667	0.00175946	hypothetical protein	#
CNAG_00458	820.216	531.906	1.54203	Up	0.188093	0.000108593	0.00131107	hypothetical protein, hypothetical protein, variant	#
CNAG_06208	37527.1	24339.3	1.54183	Up	0.188036	7.92842e-05	0.00100508	heat shock 70kDa protein 4	#
CNAG_07676	12709.9	8247.26	1.5411	Up	0.187832	0.00285855	0.0177517	ATP-dependent RNA helicase DBP2-A	#
CNAG_06868	5840	3789.65	1.54104	Up	0.187814	0.000894578	0.00716283	phosphopyruvate hydratase	#
CNAG_00465	9139.2	5934.65	1.53997	Up	0.187513	0.00132029	0.00976876	hypothetical protein	#
CNAG_02314	546.991	355.433	1.53894	Up	0.187222	0.000378104	0.00352999	hypothetical protein	#
CNAG_05376	1022.35	664.351	1.53887	Up	0.187201	0.000107861	0.0013068	3-dehydroshikimate dehydratase	#
CNAG_00533	5638.78	3667.86	1.53735	Up	0.186773	1.78984e-05	0.00029066	mitochondrial import inner membrane translocase subunit TIM50	#
CNAG_06259	324.64	211.231	1.5369	Up	0.186645	0.00145205	0.0104966	MFS transporter, SP family, general alpha glucoside:H+ symporter	#
CNAG_04475	6321.81	4113.44	1.53687	Up	0.186637	1.54725e-05	0.000257925	hypothetical protein, hypothetical protein, variant 1, hypothetical protein, variant 2	#
CNAG_05199	40136.1	26116.2	1.53683	Up	0.186625	8.78793e-06	0.00016212	chaperone DnaK	#
CNAG_03859	655.618	426.676	1.53657	Up	0.186553	0.00019805	0.00210139	transcriptional regulator Medusa, transcriptional regulator Medusa, variant	#
CNAG_03642	211.738	137.861	1.53588	Up	0.186357	0.00415713	0.0236311	hypothetical protein	#
CNAG_07573	419.986	273.698	1.53448	Up	0.185962	0.000696042	0.00582956	DNA ligase 4, DNA ligase 4, variant	#
CNAG_05005	838.494	546.653	1.53387	Up	0.185789	0.00435522	0.0245154	ULK/ULK protein kinase	#
CNAG_06276	3643.44	2376.01	1.53343	Up	0.185663	2.24311e-05	0.000351878	hypothetical protein	#
CNAG_02593	1030.91	672.436	1.5331	Up	0.18557	0.000132926	0.00153543	hypothetical protein	#
CNAG_03668	391.405	255.506	1.53188	Up	0.185225	0.000854132	0.00687879	hypothetical protein	#
CNAG_01768	2615.96	1710.21	1.52961	Up	0.18458	0.00531235	0.0285111	hypothetical protein	#
CNAG_02000	4622.31	3030.01	1.52551	Up	0.183415	2.59651e-05	0.000397404	short-chain dehydrogenase	#
CNAG_02104	1106.11	725.114	1.52543	Up	0.183392	0.000101393	0.00125033	phosphatidylinositol transfer protein SFH5	#
CNAG_07718	10023.6	6572.01	1.5252	Up	0.183326	2.14757e-05	0.000339975	multidomain RhoGEF	#
CNAG_03892	11594	7603.09	1.52491	Up	0.183243	0.000269187	0.00266796	chaperonin GroES	#
CNAG_06232	2214.31	1452.91	1.52406	Up	0.183001	4.36131e-05	0.00061827	transcription factor C subunit 7, transcription factor C subunit 7, variant	#
CNAG_03987	3372.18	2212.96	1.52383	Up	0.182937	3.5176e-05	0.000517761	elongation factor 1 alpha-like protein	#
CNAG_03564	1566.4	1028.69	1.52271	Up	0.182618	6.38832e-05	0.000848261	hypothetical protein	#
CNAG_06899	634.32	417.029	1.52105	Up	0.182142	0.000359947	0.00338791	26S proteasome regulatory subunit N7	#
CNAG_01137	18028.6	11887.7	1.51657	Up	0.180864	2.41015e-05	0.000372174	aconitate hydratase, mitochondrial	#
CNAG_02989	3778.52	2491.69	1.51645	Up	0.180827	0.00726016	0.0360162	PX domain-containing protein	#
CNAG_01584	2063.22	1362.74	1.51402	Up	0.180132	5.16211e-05	0.000717099	hydrolase	#
CNAG_01261	19469.2	12861	1.51381	Up	0.180072	0.000456398	0.00412188	myosin I binding protein	#
CNAG_04338	357.191	236.351	1.51127	Up	0.179343	0.00167417	0.0116989	cation diffusion facilitator 1	#
CNAG_04098	2955.12	1957.14	1.50992	Up	0.178954	5.62905e-05	0.000775732	ATP-binding cassette, subfamily G (WHITE), member 2, PDR	#
CNAG_01970	7055.15	4678.44	1.50801	Up	0.178406	0.000129856	0.00150728	hypothetical protein	#
CNAG_02080	1587.56	1053.86	1.50643	Up	0.177949	0.000111794	0.00133997	hypothetical protein, hypothetical protein, variant	#
CNAG_01666	3199.98	2124.33	1.50634	Up	0.177924	5.55946e-05	0.000769207	U6 snRNA-associated Sm-like protein LSm2	#
CNAG_02554	256.403	170.35	1.50515	Up	0.17758	0.00364283	0.0211952	sugar transporter	#
CNAG_06742	2044.5	1358.82	1.50461	Up	0.177425	0.000829264	0.0066863	pre-60S factor REI1	#
CNAG_05290	1052.08	700.502	1.50189	Up	0.17664	0.000160954	0.00179593	transcription initiation protein SPT3	#
CNAG_01373	235.155	156.673	1.50093	Up	0.176359	0.0053793	0.0287811	septin ring protein	#
CNAG_07558	32291.8	21515.7	1.50085	Up	0.176337	3.02625e-05	0.000456114	hypothetical protein	#
CNAG_03451	1060.23	706.582	1.5005	Up	0.176236	0.000225267	0.00232944	hypothetical protein	#
CNAG_04032	13416.2	8943.4	1.50013	Up	0.176128	3.75888e-05	0.000541749	AFG3 family protein	#
CNAG_01029	3141.29	2094.55	1.49974	Up	0.176017	6.98966e-05	0.000912348	impact family protein, impact family protein, variant	#
CNAG_02663	776.27	517.622	1.49969	Up	0.176001	0.00032296	0.00311291	ribonucleoside-diphosphate reductase subunit M2	#
CNAG_07794	2896.08	1931.54	1.49936	Up	0.175906	8.5006e-05	0.0010615	hypothetical protein	#
CNAG_03326	505.388	758.09	0.66666	Down	-0.176096	0.000989261	0.00780355	putative chitin synthase	#
CNAG_00883	516.93	775.479	0.666595	Down	-0.176138	0.000329401	0.003165	transcription factor	#
CNAG_02147	151.218	226.985	0.666204	Down	-0.176393	0.00626141	0.0321577	cytochrome c peroxidase	#
CNAG_04788	870.468	1307.03	0.66599	Down	-0.176532	0.00017113	0.00187322	hypothetical protein	#
CNAG_03626	598.365	899.32	0.665353	Down	-0.176948	0.000317716	0.00307407	actin cross-linking protein	#
CNAG_06647	698.748	1051.25	0.664681	Down	-0.177387	0.000202752	0.00214143	hypothetical protein	#
CNAG_07996	129.289	194.532	0.664615	Down	-0.17743	0.00912314	0.0429346	hypothetical protein	#
CNAG_06697	155.691	234.262	0.664604	Down	-0.177437	0.00523838	0.0282016	TTK protein kinase, TTK protein kinase, variant	#
CNAG_05702	334.613	503.491	0.664586	Down	-0.177449	0.000938307	0.00746116	hypothetical protein	#
CNAG_01880	509.171	766.443	0.66433	Down	-0.177616	0.000345469	0.0032829	hypothetical protein	#
CNAG_04682	163.674	246.505	0.663977	Down	-0.177847	0.00705061	0.0352429	DNA replication complex GINS protein PSF3	#
CNAG_02467	505.655	761.776	0.663784	Down	-0.177973	0.000333802	0.00319398	DNA repair/transcription protein MET18/MMS19	#
CNAG_06392	232.742	350.661	0.663723	Down	-0.178013	0.00185609	0.0126631	putative saga histone acetyltransferase complex component	#
CNAG_00078	232.321	350.263	0.663278	Down	-0.178304	0.00206905	0.0137378	vacuolar protein	#
CNAG_01069	331.056	499.335	0.662994	Down	-0.178491	0.000886905	0.00711788	hypothetical protein	#
CNAG_01452	287.251	433.558	0.662542	Down	-0.178787	0.00113634	0.00865774	mat3 pheromone repeat protein	#
CNAG_06667	246.504	372.085	0.662493	Down	-0.178819	0.00160197	0.0113201	hypothetical protein	#
CNAG_06482	295.927	446.961	0.662087	Down	-0.179085	0.00106585	0.00824219	amidase	#
CNAG_00688	261.405	395.041	0.661717	Down	-0.179328	0.00141115	0.0102653	hypothetical protein	#
CNAG_04258	214.808	324.673	0.661612	Down	-0.179396	0.00233633	0.0151489	arf/Sar family protein	#
CNAG_03405	689.602	1042.54	0.661465	Down	-0.179493	0.000160398	0.00179262	hypothetical protein	#
CNAG_03939	823.614	1245.15	0.661457	Down	-0.179498	9.57828e-05	0.0011875	5-aminolevulinic acid synthase	#
CNAG_02913	426.367	644.989	0.661046	Down	-0.179768	0.000467642	0.00421243	hypothetical protein	#
CNAG_04213	250.801	379.444	0.660969	Down	-0.179819	0.00312583	0.0190022	signal transducer	#
CNAG_02786	561.228	849.394	0.660739	Down	-0.17997	0.000236499	0.00242385	dihydropteroate synthase	#
CNAG_05795	302.617	458.292	0.660314	Down	-0.18025	0.000730781	0.00604008	mitogen-activated protein kinase organizer 1	#
CNAG_07550	156.344	236.789	0.660267	Down	-0.18028	0.00315615	0.0191005	hypothetical protein	#
CNAG_01903	560.039	848.76	0.659832	Down	-0.180567	0.000255263	0.00255929	hypothetical protein	#
CNAG_05558	279.587	424.034	0.65935	Down	-0.180884	0.00816451	0.0393055	serine/threonine protein kinase	#
CNAG_05838	500.237	758.863	0.659193	Down	-0.180987	0.0002962	0.00288608	rho GTPase activating protein (GAP) homolog	#
CNAG_03453	671.646	1019.37	0.658883	Down	-0.181192	0.00017473	0.00189168	kinesin-like protein	#
CNAG_06887	1171.73	1778.5	0.658831	Down	-0.181226	7.57436e-05	0.000966779	hypothetical protein	#
CNAG_04052	185.421	281.535	0.658609	Down	-0.181372	0.00260125	0.0165552	minichromosome maintenance protein 5 (cell division control protein 46)	#
CNAG_07986	121.562	184.705	0.658144	Down	-0.181679	0.00840866	0.0402847	hypothetical protein	#
CNAG_00118	397.523	604.3	0.657824	Down	-0.18189	0.000352099	0.00332762	hypothetical protein	#
CNAG_03412	1647.82	2507.47	0.657162	Down	-0.182328	4.01006e-05	0.000573173	endochitinase	#
CNAG_05906	139.596	212.583	0.656665	Down	-0.182656	0.00502297	0.0272414	hypothetical protein	#
CNAG_05562	626.708	954.85	0.656342	Down	-0.18287	0.000143994	0.00163036	parallel beta-helix repeat protein	#
CNAG_00250	1030.03	1570.08	0.656036	Down	-0.183072	0.00142364	0.0103345	hypothetical protein	#
CNAG_03106	357.917	545.629	0.655972	Down	-0.183114	0.000445232	0.00405239	hypothetical protein	#
CNAG_03189	360.058	548.923	0.655936	Down	-0.183139	0.000377022	0.00352464	DIL and ankyrin domain-containing protein	#
CNAG_04329	301.84	460.501	0.65546	Down	-0.183454	0.000815672	0.00659979	hypothetical protein	#
CNAG_04453	617.844	942.71	0.655392	Down	-0.183499	0.000150003	0.00169286	inositolphosphorylceramide synthase	#
CNAG_02200	1018.64	1554.43	0.655313	Down	-0.183551	5.64384e-05	0.000776225	hypothetical protein	#
CNAG_01006	129.853	198.193	0.655182	Down	-0.183638	0.00576788	0.0304364	hypothetical protein	#
CNAG_03305	96.6593	147.61	0.654828	Down	-0.183873	0.0110945	0.0498064	calcium binding protein 39	#
CNAG_00787	248.593	379.697	0.654715	Down	-0.183948	0.00118939	0.00898276	hypothetical protein	#
CNAG_01906	115.974	177.465	0.653506	Down	-0.18475	0.00937433	0.0439076	mitochondrial distribution and morphology protein 12	#
CNAG_07341	338.947	518.803	0.653326	Down	-0.18487	0.00206488	0.0137378	hypothetical protein	#
CNAG_04642	1084.4	1660.2	0.653178	Down	-0.184968	6.28536e-05	0.000844313	tetraspanin Tsp2	#
CNAG_06388	6841.33	10478	0.652924	Down	-0.185138	2.08719e-05	0.000332699	hypothetical protein	#
CNAG_03243	494.339	757.362	0.652712	Down	-0.185279	0.000207611	0.00218608	2-nitropropane dioxygenase	#
CNAG_01262	760.725	1166.96	0.651884	Down	-0.18583	8.39143e-05	0.00105167	guanine nucleotide-binding protein subunit beta	#
CNAG_04437	483.981	742.439	0.651881	Down	-0.185832	0.000245049	0.00249301	nicotinamide riboside kinase, nicotinamide riboside kinase, variant	#
CNAG_00750	215.028	329.904	0.651789	Down	-0.185893	0.00127277	0.00949034	hypothetical protein	#
CNAG_01105	436.991	671.043	0.651211	Down	-0.186278	0.000200552	0.00212144	hypothetical protein	#
CNAG_01915	1378.94	2118.52	0.650897	Down	-0.186488	0.00208379	0.0138081	ribonucleoside-diphosphate reductase subunit M2	#
CNAG_04346	494.587	760.102	0.650685	Down	-0.186629	0.000143894	0.00163036	dihydrodipicolinate synthase	#
CNAG_05724	1197.68	1841.11	0.650521	Down	-0.186739	3.86365e-05	0.000554538	hypothetical protein	#
CNAG_07566	116.984	179.843	0.650479	Down	-0.186766	0.0068738	0.0345337	hypothetical protein	#
CNAG_00462	2028.66	3121.65	0.649868	Down	-0.187175	2.16491e-05	0.000341937	electron-transferring-flavoprotein dehydrogenase	#
CNAG_07327	158.639	244.196	0.64964	Down	-0.187327	0.00275857	0.0172704	hypothetical protein	#
CNAG_05524	413.788	637.086	0.6495	Down	-0.187421	0.000222285	0.00230204	glycogen storage control protein	#
CNAG_01304	173.714	267.499	0.649401	Down	-0.187487	0.00832496	0.0399667	polynucleotide 5'-hydroxyl-kinase GRC3	#
CNAG_07414	257.64	397.036	0.648907	Down	-0.187817	0.000809282	0.00656344	pantoate-beta-alanine ligase	#
CNAG_03401	546.37	842.116	0.648806	Down	-0.187885	9.92875e-05	0.00122656	hypothetical protein	#
CNAG_02393	850.203	1310.54	0.648744	Down	-0.187927	6.1529e-05	0.000831363	hypothetical protein	#
CNAG_05925	456.268	703.332	0.648724	Down	-0.18794	0.00018492	0.00198955	septin ring protein	#
CNAG_01207	119.966	184.946	0.648654	Down	-0.187987	0.00551079	0.0292808	hypothetical protein	#
CNAG_04027	7765.83	11974.5	0.64853	Down	-0.18807	6.53761e-05	0.000865875	hypothetical protein	#
CNAG_00429	402.443	620.702	0.648368	Down	-0.188179	0.00433378	0.0244544	tRNA-dihydrouridine synthase 1	#
CNAG_01229	260.713	402.114	0.648355	Down	-0.188187	0.000681371	0.00575547	L-mandelate dehydrogenase	#
CNAG_06182	593.079	914.979	0.648189	Down	-0.188299	0.000111333	0.00133716	minichromosome maintenance protein 4 (cell division control protein 54)	#
CNAG_05674	137.956	212.89	0.648018	Down	-0.188413	0.00387665	0.0223303	solute carrier family 35, member E1	#
CNAG_00403	239.402	369.449	0.647998	Down	-0.188426	0.00145864	0.0105197	mitochondrial protein	#
CNAG_06383	123.322	190.325	0.647956	Down	-0.188455	0.00508846	0.0275446	cytoplasmic protein	#
CNAG_03121	663.659	1024.86	0.647558	Down	-0.188721	8.80209e-05	0.00109717	hypothetical protein	#
CNAG_04826	207.084	320.528	0.646071	Down	-0.18972	0.00127443	0.00949034	homocysteine S-methyltransferase	#
CNAG_00740	1797.02	2782.11	0.645922	Down	-0.18982	1.89751e-05	0.000307423	swi/snf chromatin-remodeling complex subunit	#
CNAG_02419	329.389	510.022	0.645832	Down	-0.18988	0.000273003	0.00270191	hypothetical protein	#
CNAG_00240	341.712	529.181	0.645737	Down	-0.189944	0.000252933	0.00255072	hypothetical protein	#
CNAG_03966	501.503	777.315	0.645173	Down	-0.190324	0.000120032	0.00141462	hypothetical protein	#
CNAG_03161	261.544	405.817	0.644488	Down	-0.190785	0.000534597	0.00468145	hypothetical protein	#
CNAG_04836	260.82	404.824	0.644281	Down	-0.190924	0.000510195	0.00450195	nuclear protein	#
CNAG_07824	148.934	231.239	0.644068	Down	-0.191069	0.00440806	0.0247339	hypothetical protein	#
CNAG_02944	95.1801	147.875	0.643651	Down	-0.191349	0.00869934	0.0413907	phosphate-repressible vacuolar acid phosphatase	#
CNAG_03955	359.899	559.701	0.64302	Down	-0.191775	0.000240487	0.00246108	L-methionine transporter	#
CNAG_01625	117.785	183.3	0.642581	Down	-0.192072	0.00584658	0.0307579	hypothetical protein	#
CNAG_05053	220.619	343.351	0.642548	Down	-0.192094	0.000797933	0.00650955	hypothetical protein	#
CNAG_05282	158.769	247.175	0.642334	Down	-0.192239	0.00356605	0.0208361	phospholipid-translocating ATPase	#
CNAG_00966	303.044	472.1	0.641906	Down	-0.192528	0.00304424	0.0186043	aromatic-L-amino-acid decarboxylase	#
CNAG_00373	468.586	730.33	0.641608	Down	-0.19273	0.000108328	0.00131016	glucan 1,3-beta-glucosidase	#
CNAG_08004	576.03	898.284	0.641256	Down	-0.192969	0.000235414	0.00241631	hypothetical protein	#
CNAG_00755	122.12	190.612	0.640674	Down	-0.193363	0.00474101	0.0261549	hypothetical protein	#
CNAG_04243	356.123	556.021	0.640485	Down	-0.193491	0.000213373	0.00222978	guanine nucleotide exchange factor (GEF)	#
CNAG_02322	199.005	310.939	0.640013	Down	-0.193811	0.00100864	0.00791775	hypothetical protein	#
CNAG_02176	651.487	1018.13	0.639888	Down	-0.193896	5.90158e-05	0.00080391	hypothetical protein	#
CNAG_04697	716.419	1120.42	0.639422	Down	-0.194212	4.21175e-05	0.000599524	zinc finger protein	#
CNAG_05841	255.726	400.028	0.639271	Down	-0.194315	0.000460388	0.0041525	hypothetical protein	#
CNAG_01828	90.5439	141.646	0.639227	Down	-0.194345	0.0083816	0.0402108	compass component swd1	#
CNAG_00153	357.195	559.11	0.638863	Down	-0.194592	0.000190889	0.00204422	hypothetical protein, hypothetical protein, variant	#
CNAG_06104	250.897	392.738	0.638842	Down	-0.194606	0.00060575	0.00521865	hypothetical protein	#
CNAG_01864	462.077	724.24	0.638017	Down	-0.195168	0.000122033	0.0014313	hypothetical protein	#
CNAG_03184	538.291	844.035	0.63776	Down	-0.195343	6.65852e-05	0.000875734	BUB protein kinase	#
CNAG_00359	86.5193	135.73	0.637438	Down	-0.195562	0.00733765	0.0362844	hypothetical protein	#
CNAG_01941	749.131	1175.85	0.6371	Down	-0.195792	3.66457e-05	0.000533716	glucan synthesis regulatory protein	#
CNAG_07699	243.335	382.536	0.63611	Down	-0.196468	0.000434511	0.00396597	zinc finger family protein	#
CNAG_03676	209.195	329.158	0.635544	Down	-0.196854	0.00178982	0.0123326	D-lactate dehydrogenase	#
CNAG_07636	605.967	953.618	0.63544	Down	-0.196926	4.46651e-05	0.000630599	putative chitin synthase regulator	#
CNAG_04433	1110.41	1747.7	0.635358	Down	-0.196982	1.2662e-05	0.00022009	CMGC/DYRK/DYRK2 protein kinase	#
CNAG_04440	159.16	250.655	0.634977	Down	-0.197242	0.00414467	0.0235797	thiamine pyrophosphokinase, thiamine pyrophosphokinase, variant	#
CNAG_02740	96.0688	151.545	0.633929	Down	-0.197959	0.0058866	0.030836	hypothetical protein	#
CNAG_07488	1645.13	2595.46	0.633849	Down	-0.198014	1.23259e-05	0.000214787	hypothetical protein	#
CNAG_06378	112.443	177.477	0.633564	Down	-0.19821	0.00339124	0.020069	hypothetical protein	#
CNAG_03918	325.143	513.584	0.633086	Down	-0.198538	0.000174536	0.00189168	ram signaling network protein	#
CNAG_03795	490.806	775.318	0.633039	Down	-0.19857	6.32935e-05	0.000846933	N-glycosylase/DNA lyase	#
CNAG_07532	362.265	572.442	0.63284	Down	-0.198706	0.00759783	0.0373043	hypothetical protein	#
CNAG_06725	328.883	519.76	0.632759	Down	-0.198762	0.00277836	0.0173629	DNA polymerase delta subunit 2	#
CNAG_01717	172.177	272.584	0.631648	Down	-0.199525	0.000728052	0.00603194	cell differentiation protein rcd1	#
CNAG_00983	254.331	402.683	0.631591	Down	-0.199564	0.000303953	0.00294915	hypothetical protein	#
CNAG_00435	87.7592	138.959	0.631549	Down	-0.199593	0.00672319	0.0339497	hypothetical protein	#
CNAG_03056	204.266	323.94	0.630569	Down	-0.200267	0.000621844	0.00535064	hypothetical protein	#
CNAG_02123	164.667	261.143	0.63056	Down	-0.200274	0.00116835	0.00885283	methionyl-tRNA formyltransferase	#
CNAG_04022	1641.34	2604.97	0.630083	Down	-0.200602	6.75398e-06	0.000129064	translation initiation factor	#
CNAG_02866	362.918	576.036	0.630027	Down	-0.200641	0.00171082	0.0118473	pantothenate kinase	#
CNAG_02855	613.603	975.17	0.629226	Down	-0.201193	0.00598922	0.0311529	oligosaccharyltransferase complex subunit delta (ribophorin II)	#
CNAG_04300	241.954	385.998	0.626826	Down	-0.202853	0.000313099	0.00303364	hypothetical protein	#
CNAG_01621	7346.22	11721.8	0.626716	Down	-0.202929	0.00418435	0.0237159	hypothetical protein	#
CNAG_00193	886.686	1415.43	0.626442	Down	-0.203119	1.45006e-05	0.00024527	gata type zinc finger protein	#
CNAG_07659	976.882	1560.3	0.626084	Down	-0.203367	1.00297e-05	0.000180692	hypothetical protein	#
CNAG_01468	666.677	1065.1	0.625931	Down	-0.203474	2.02501e-05	0.000323534	hypothetical protein	#
CNAG_01567	143.189	228.815	0.625787	Down	-0.203574	0.00156535	0.0111296	hypothetical protein	#
CNAG_00423	139.272	222.649	0.625522	Down	-0.203758	0.00184377	0.0126039	kinetochore protein Spc24, fungi type	#
CNAG_03655	1456.25	2328.86	0.625307	Down	-0.203907	5.62002e-06	0.000109829	hypothetical protein, hypothetical protein, variant	#
CNAG_00667	597.224	956.189	0.624588	Down	-0.204406	2.46234e-05	0.000379387	hypothetical protein	#
CNAG_04503	168.484	270.213	0.623522	Down	-0.205148	0.00108358	0.00833855	hypothetical protein	#
CNAG_04456	107.232	172.084	0.62314	Down	-0.205415	0.00352277	0.020653	hypothetical protein	#
CNAG_02721	625.443	1004.51	0.622633	Down	-0.205768	1.93073e-05	0.000311347	leucine repeat containing protein	#
CNAG_03374	378.601	609.433	0.621234	Down	-0.206745	0.0017018	0.0118011	DNA replication complex GINS protein PSF1	#
CNAG_06436	325.091	523.471	0.621029	Down	-0.206888	0.00351009	0.0206094	hypothetical protein	#
CNAG_00592	243.903	392.826	0.620892	Down	-0.206984	0.000197595	0.00209978	dolichol-phosphate mannosyltransferase	#
CNAG_02963	172.702	278.318	0.620518	Down	-0.207246	0.000543063	0.0047376	anaphase-promoting complex subunit 8	#
CNAG_02259	129.319	208.482	0.620288	Down	-0.207406	0.00502223	0.0272414	tRNA-dihydrouridine synthase 2	#
CNAG_04520	108.413	174.904	0.619843	Down	-0.207718	0.00288442	0.0178803	D-aminoacylase	#
CNAG_03383	199.494	321.986	0.619573	Down	-0.207907	0.000425634	0.00390004	hypothetical protein	#
CNAG_06470	250.784	404.97	0.619266	Down	-0.208123	0.000173142	0.00188988	hypothetical protein	#
CNAG_05019	121.55	196.371	0.618983	Down	-0.208321	0.00322656	0.0194098	hypothetical protein	#
CNAG_07635	503.516	813.916	0.618634	Down	-0.208566	3.56542e-05	0.000522575	kinetochore protein NDC80	#
CNAG_05545	168.233	272.001	0.618501	Down	-0.20866	0.000687243	0.00579369	bis(5'-adenosyl)-triphosphatase	#
CNAG_04018	353.592	571.858	0.61832	Down	-0.208787	6.56766e-05	0.000867081	hypothetical protein	#
CNAG_03647	277.609	449.056	0.618206	Down	-0.208867	0.000117153	0.00139016	hypothetical protein	#
CNAG_02602	97.9213	158.45	0.617994	Down	-0.209016	0.00353786	0.0207239	flavonol synthase	#
CNAG_01633	189.562	306.804	0.617859	Down	-0.209111	0.00110791	0.00849728	anaphase-promoting complex subunit 5	#
CNAG_07982	771.837	1249.31	0.617809	Down	-0.209146	8.49713e-06	0.000157595	hypothetical protein	#
CNAG_00021	354.191	573.419	0.617682	Down	-0.209235	5.02645e-05	0.000701068	S-adenosylmethionine decarboxylase proenzyme	#
CNAG_01169	291.539	472.516	0.616994	Down	-0.209719	0.00011312	0.00135158	aspartyl aminopeptidase	#
CNAG_05027	67.5397	109.509	0.61675	Down	-0.209891	0.0106019	0.048146	monoamine oxidase	#
CNAG_03854	431.254	700.248	0.615858	Down	-0.210519	6.38527e-05	0.000848261	lysine decarboxylase	#
CNAG_04951	1181.51	1919.23	0.615618	Down	-0.210689	7.42384e-06	0.00013956	3-deoxy-7-phosphoheptulonate synthase	#
CNAG_01814	262.427	426.45	0.615377	Down	-0.210859	0.000116995	0.00139016	hypothetical protein	#
CNAG_07562	314.566	511.873	0.614539	Down	-0.211451	0.000170326	0.00187034	hypothetical protein	#
CNAG_02911	181.815	295.923	0.614399	Down	-0.21155	0.000395099	0.00366394	hypothetical protein	#
CNAG_01333	155.378	252.966	0.614225	Down	-0.211672	0.00623741	0.0320583	Haspin protein kinase	#
CNAG_06218	805.242	1311.42	0.614024	Down	-0.211814	6.38873e-06	0.00012277	amidase	#
CNAG_07675	176.375	287.512	0.613454	Down	-0.212218	0.000445753	0.00405239	neurofibromin 1	#
CNAG_03988	112.292	183.425	0.612198	Down	-0.213108	0.00156906	0.0111428	solute carrier family 38 (sodium-coupled neutral amino acid transporter), member 11	#
CNAG_02675	839.292	1371.08	0.612141	Down	-0.213149	5.14391e-06	0.000101383	CAMK/CAMKL/GIN4 protein kinase	#
CNAG_02984	353.429	577.696	0.61179	Down	-0.213397	4.0369e-05	0.00057582	sarcosine oxidase	#
CNAG_01254	159.402	260.922	0.610917	Down	-0.214018	0.0017001	0.0118011	protein-tyrosine-phosphatase	#
CNAG_06576	61427.8	100592	0.610662	Down	-0.214199	0.000134765	0.00154611	cAMP-regulated gene 1	#
CNAG_03586	259.266	424.652	0.610537	Down	-0.214288	0.000111166	0.00133716	hypothetical protein	#
CNAG_00040	1077.2	1767.52	0.609443	Down	-0.215067	2.18913e-06	4.7624e-05	lanosterol 14-alpha-demethylase	#
CNAG_03442	202.804	333.045	0.60894	Down	-0.215426	0.00839562	0.0402501	phosphatidylinositol glycan, class T	#
CNAG_00800	633.75	1041.89	0.608272	Down	-0.215902	0.000211531	0.00221387	nicotinamidase	#
CNAG_03923	95.0306	156.272	0.608111	Down	-0.216017	0.00745897	0.0367268	crossover junction endonuclease MUS81	#
CNAG_01472	239.704	394.205	0.60807	Down	-0.216046	0.0033387	0.0198429	endoplasmic reticulum protein	#
CNAG_04795	81.8506	134.684	0.607721	Down	-0.216295	0.00443876	0.0248643	adenine nucleotide transporter	#
CNAG_01536	560.023	923.1	0.606676	Down	-0.217043	7.23498e-06	0.00013638	myosin heavy chain	#
CNAG_03479	1263.37	2082.95	0.60653	Down	-0.217147	1.21195e-06	2.83252e-05	hypothetical protein	#
CNAG_02372	636.03	1049.16	0.606228	Down	-0.217364	0.00148095	0.0106469	enoyl reductase	#
CNAG_06162	225.209	371.615	0.606029	Down	-0.217507	0.000122835	0.00143786	hypothetical protein	#
CNAG_03237	446.637	737.336	0.605745	Down	-0.21771	1.21388e-05	0.000212498	hypothetical protein	#
CNAG_00283	276.872	457.104	0.60571	Down	-0.217736	5.33782e-05	0.000740021	hypothetical protein	#
CNAG_00285	229.232	378.659	0.605379	Down	-0.217972	0.00104151	0.00809571	hypothetical protein	#
CNAG_00660	406.688	671.963	0.605224	Down	-0.218084	1.69923e-05	0.000277902	histone deacetylase HOS3	#
CNAG_06487	185.186	306.123	0.604942	Down	-0.218286	0.000268892	0.00266796	putative chitin synthase	#
CNAG_07748	195.495	323.45	0.604406	Down	-0.218672	0.000174473	0.00189168	tRNA (uracil-5-)-methyltransferase TRM9	#
CNAG_03426	705.468	1169.3	0.603327	Down	-0.219447	0.000159326	0.00178352	GDP-mannose transporter 2	#
CNAG_07943	363.091	601.987	0.603154	Down	-0.219572	2.78061e-05	0.000422776	hypothetical protein	#
CNAG_07902	559.98	929.61	0.602382	Down	-0.220128	4.66179e-06	9.32088e-05	AAT family amino acid transporter	#
CNAG_00406	133.595	221.799	0.602323	Down	-0.220171	0.000656757	0.00559537	hypothetical protein	#
CNAG_06096	3328.56	5539.19	0.600912	Down	-0.221189	6.81951e-07	1.73166e-05	tricarboxylate carrier	#
CNAG_05663	934.583	1557.17	0.600181	Down	-0.221718	1.57824e-06	3.62733e-05	cell wall integrity protein scw1	#
CNAG_04247	107.151	178.737	0.599487	Down	-0.222221	0.00164314	0.0115169	hypothetical protein	#
CNAG_05905	209.391	349.487	0.599138	Down	-0.222473	0.000122068	0.0014313	transcription factor IIIB 90 kDa subunit	#
CNAG_02896	2252.71	3762.61	0.59871	Down	-0.222783	3.17537e-07	8.96619e-06	hydroxymethylglutaryl-CoA synthase	#
CNAG_06002	114.84	191.892	0.598461	Down	-0.222964	0.00241219	0.0155522	tRNA (5-methylaminomethyl-2-thiouridylate)-methyltransferase	#
CNAG_07345	362.006	604.927	0.59843	Down	-0.222987	1.90893e-05	0.00030855	hypothetical protein	#
CNAG_05772	421.899	705.38	0.598116	Down	-0.223215	1.04645e-05	0.000188034	hypothetical protein	#
CNAG_06569	451.806	755.618	0.597929	Down	-0.22335	3.70043e-05	0.000536679	membrane transporter	#
CNAG_03122	114.241	191.069	0.597907	Down	-0.223366	0.00102804	0.0080452	hypothetical protein	#
CNAG_03484	325.745	545.05	0.597642	Down	-0.223559	2.23773e-05	0.000351832	kinetochore protein Mis13/DSN1	#
CNAG_07645	141.296	236.459	0.597551	Down	-0.223625	0.000529286	0.00464081	hypothetical protein	#
CNAG_04310	218.952	367.289	0.59613	Down	-0.224659	9.22549e-05	0.00114788	hypothetical protein	#
CNAG_03552	65.6867	110.256	0.595764	Down	-0.224926	0.00655079	0.0332246	hypothetical protein	#
CNAG_01917	55.788	93.6915	0.595444	Down	-0.225159	0.0101844	0.0469072	ribonuclease P protein subunit POP4	#
CNAG_00391	142.019	238.598	0.595224	Down	-0.22532	0.000406939	0.00374362	hypothetical protein	#
CNAG_01865	74.7637	125.795	0.594329	Down	-0.225973	0.00400458	0.0229145	hypothetical protein	#
CNAG_00274	178.954	301.519	0.593508	Down	-0.226573	0.000181392	0.00196074	hypothetical protein	#
CNAG_01541	206.789	348.844	0.592783	Down	-0.227104	0.000101969	0.00125297	hypothetical protein	#
CNAG_03623	294.093	496.53	0.592295	Down	-0.227462	2.39143e-05	0.00037011	malonic semialdehyde reductase	#
CNAG_00144	94.2698	159.228	0.592044	Down	-0.227646	0.00169873	0.0118011	hypothetical protein, hypothetical protein, variant	#
CNAG_05903	64.0795	108.242	0.592002	Down	-0.227677	0.00647768	0.0329504	hypothetical protein	#
CNAG_00257	555.722	939.236	0.591674	Down	-0.227917	3.38733e-06	7.03654e-05	kinesin family member 21A, kinesin family member 21A, variant	#
CNAG_06584	170.619	288.477	0.591447	Down	-0.228084	0.000188926	0.00202634	hypothetical protein	#
CNAG_04818	261.352	442.273	0.59093	Down	-0.228464	3.386e-05	0.000501592	hypothetical protein	#
CNAG_04814	94.1811	159.447	0.590672	Down	-0.228653	0.00145127	0.0104966	hypothetical protein	#
CNAG_00434	818.513	1386.18	0.590483	Down	-0.228793	5.39506e-06	0.000106031	arginine N-methyltransferase 2	#
CNAG_03633	83.3254	141.276	0.589806	Down	-0.229291	0.0029054	0.0179428	hypothetical protein	#
CNAG_02922	177.762	302.163	0.588298	Down	-0.230402	0.000117829	0.00139579	hypothetical protein	#
CNAG_07679	771.961	1314.33	0.587341	Down	-0.23111	1.0431e-06	2.50561e-05	transcription elongation factor S-II	#
CNAG_04843	235.184	400.442	0.587311	Down	-0.231132	3.25479e-05	0.000485273	Atypical/ABC1/ABC1-B protein kinase	#
CNAG_07959	599.353	1021.12	0.586954	Down	-0.231396	1.59577e-06	3.64442e-05	hypothetical protein	#
CNAG_01761	3601.19	6143.46	0.586183	Down	-0.231967	0.00216872	0.0142403	hypothetical protein	#
CNAG_05820	1042.46	1778.7	0.586081	Down	-0.232042	4.02185e-07	1.09111e-05	tryptophan aminotransferase	#
CNAG_02048	698.175	1191.5	0.585961	Down	-0.232131	2.00435e-05	0.000320974	proline oxidase	#
CNAG_04479	244.391	417.317	0.585623	Down	-0.232382	0.00189987	0.0128754	hypothetical protein	#
CNAG_04880	185.151	316.203	0.585544	Down	-0.232441	9.41021e-05	0.00116876	hypothetical protein	#
CNAG_05790	130.655	223.292	0.58513	Down	-0.232747	0.000434548	0.00396597	OPT family small oligopeptide transporter	#
CNAG_02776	75.4044	129.16	0.583804	Down	-0.233733	0.00327805	0.0196288	hypothetical protein	#
CNAG_06994	121.341	208.054	0.583219	Down	-0.234168	0.000500697	0.0044408	hypothetical protein	#
CNAG_00735	2329.77	3996.35	0.582975	Down	-0.23435	1.67057e-07	5.04673e-06	aldehyde dehydrogenase family 7 member A1	#
CNAG_02775	984.088	1689.58	0.582445	Down	-0.234745	0.00515189	0.0278226	hypothetical protein	#
CNAG_02756	147.552	253.334	0.582439	Down	-0.234749	0.000192645	0.00205985	geranylgeranyltransferase-I beta subunit	#
CNAG_03011	111.335	191.311	0.581955	Down	-0.23511	0.00365349	0.0212393	glycerate-and formate-dehydrogenase	#
CNAG_00097	112.823	194.182	0.581016	Down	-0.235812	0.000524986	0.00460895	myo-inositol transporter	#
CNAG_05721	362.835	624.496	0.581004	Down	-0.235821	4.26301e-06	8.57383e-05	multifunctional beta-oxidation protein	#
CNAG_02045	218.735	376.489	0.580986	Down	-0.235835	3.54114e-05	0.000520119	acetoacetate-CoA ligase	#
CNAG_00192	64.4103	110.866	0.580975	Down	-0.235842	0.00602728	0.0312569	hypothetical protein	#
CNAG_03714	143.148	246.431	0.580886	Down	-0.235909	0.00977312	0.0455289	microtubule motor protein	#
CNAG_06183	193.24	332.673	0.580871	Down	-0.235921	6.80934e-05	0.000893871	origin recognition complex subunit 4	#
CNAG_03745	71.319	123.36	0.578137	Down	-0.237969	0.00291699	0.0179695	hypothetical protein	#
CNAG_05828	2138.54	3699.97	0.57799	Down	-0.23808	5.49786e-08	1.92016e-06	UDP-N-acetylglucosamine pyrophosphorylase	#
CNAG_02449	671.624	1163.4	0.577296	Down	-0.238602	7.76983e-07	1.93351e-05	long-chain fatty acid CoA ligase	#
CNAG_02930	222.631	386.173	0.576507	Down	-0.239195	2.67378e-05	0.000407428	virulence related protein of unknown function	#
CNAG_05169	521.537	906.789	0.575147	Down	-0.240221	1.19153e-06	2.79925e-05	L-lactate dehydrogenase (cytochrome)	#
CNAG_05415	474.744	825.946	0.574788	Down	-0.240493	1.3331e-06	3.10517e-05	hypothetical protein	#
CNAG_05312	269.537	469.333	0.574297	Down	-0.240863	8.93998e-06	0.00016405	hypothetical protein	#
CNAG_00506	192.362	335.427	0.573484	Down	-0.241478	4.22566e-05	0.000600269	hypothetical protein	#
CNAG_05115	584.471	1019.24	0.573437	Down	-0.241514	6.83354e-07	1.73166e-05	sarcosine oxidase	#
CNAG_07329	320.136	558.319	0.573393	Down	-0.241548	4.22724e-06	8.55089e-05	hypothetical protein	#
CNAG_03555	130.925	228.412	0.573195	Down	-0.241698	0.00715005	0.0356369	acylglycerone-phosphate reductase	#
CNAG_07627	273.637	477.597	0.572946	Down	-0.241886	0.00594626	0.0310697	hypothetical protein	#
CNAG_04496	197.062	344.337	0.572292	Down	-0.242382	0.00743541	0.0366426	rab GTPase activator	#
CNAG_03385	1168.42	2042.13	0.572157	Down	-0.242485	6.8563e-06	0.000130307	g1/s-specific cyclin pcl1	#
CNAG_01392	149.909	262.117	0.571916	Down	-0.242668	7.9471e-05	0.00100508	hypothetical protein	#
CNAG_01277	681.166	1191.86	0.571515	Down	-0.242973	3.62444e-07	1.00698e-05	hypothetical protein	#
CNAG_01489	903.296	1582.86	0.570675	Down	-0.243611	1.48352e-07	4.56132e-06	maltose O-acetyltransferase	#
CNAG_01149	694.082	1216.89	0.570374	Down	-0.24384	1.10818e-06	2.65274e-05	hypothetical protein	#
CNAG_07817	710.625	1247.38	0.569695	Down	-0.244358	2.2856e-07	6.75717e-06	centromeric protein E	#
CNAG_01646	59.7698	104.946	0.569529	Down	-0.244484	0.00282279	0.0175988	rab escort protein	#
CNAG_04242	360.576	633.605	0.569086	Down	-0.244822	2.48177e-06	5.31544e-05	hypothetical protein	#
CNAG_01927	353.241	621.379	0.568479	Down	-0.245286	2.04036e-06	4.49528e-05	hypothetical protein	#
CNAG_04804	578.781	1019.46	0.567734	Down	-0.245855	1.68057e-06	3.78702e-05	sterol regulatory element-binding protein	#
CNAG_04615	59.1357	104.187	0.56759	Down	-0.245965	0.00392269	0.0225767	L-aminoadipate-semialdehyde dehydrogenase	#
CNAG_02702	264.274	466.621	0.566358	Down	-0.246909	6.77221e-06	0.000129064	putative voltage-gated chloride channel	#
CNAG_00895	588.618	1039.36	0.566328	Down	-0.246932	3.85029e-07	1.05282e-05	zinc ion transporter	#
CNAG_05843	224.115	395.856	0.566153	Down	-0.247066	1.30497e-05	0.000225694	translation initiation factor 4E	#
CNAG_04239	82.8336	146.559	0.565188	Down	-0.247807	0.000903387	0.00722501	hypothetical protein	#
CNAG_02755	340.055	602.113	0.564768	Down	-0.24813	1.88613e-06	4.20911e-05	hypothetical protein	#
CNAG_04224	496.186	878.601	0.564745	Down	-0.248148	4.34708e-07	1.16562e-05	carboxy-terminal domain RNA polymerase II polypeptide A small phosphatase, carboxy-terminal domain RNA polymerase II polypeptide A small phosphatase, variant	#
CNAG_01707	284.746	505.923	0.562824	Down	-0.249627	3.39723e-06	7.03654e-05	regulator of G protein signaling	#
CNAG_00701	414.711	739.906	0.560491	Down	-0.251432	0.00407426	0.0232364	protein involved in gxm O-acetylation	#
CNAG_03447	385.079	688.005	0.559704	Down	-0.252042	7.64242e-07	1.90867e-05	hypothetical protein	#
CNAG_01233	454.465	812.542	0.559312	Down	-0.252346	3.06493e-07	8.68984e-06	hypothetical protein	#
CNAG_03397	917.483	1647.16	0.557009	Down	-0.254138	3.28721e-08	1.20962e-06	hypothetical protein	#
CNAG_01441	976.477	1753.33	0.556927	Down	-0.254202	2.23101e-08	8.34277e-07	hypothetical protein, hypothetical protein, variant	#
CNAG_06191	224.193	402.57	0.556904	Down	-0.254219	5.93932e-06	0.000115093	hypothetical protein	#
CNAG_04345	220.848	396.617	0.55683	Down	-0.254277	0.00220987	0.0144887	specific RNA polymerase II transcription factor	#
CNAG_02268	208.85	375.567	0.556092	Down	-0.254854	8.91259e-06	0.000163982	nuclear membrane protein	#
CNAG_08021	107.696	193.751	0.555848	Down	-0.255044	0.000161365	0.00179762	hypothetical protein	#
CNAG_03735	223.269	401.853	0.5556	Down	-0.255238	6.17689e-06	0.00011903	hypothetical protein	#
CNAG_01562	4823.62	8703.24	0.554233	Down	-0.256308	0.000259336	0.00259261	pr4/barwin domain protein	#
CNAG_03308	489.677	884.229	0.55379	Down	-0.256655	0.000164329	0.00181602	hypothetical protein	#
CNAG_05536	200.622	362.808	0.552971	Down	-0.257298	9.02913e-06	0.000165247	hypothetical protein	#
CNAG_07646	65.8366	119.095	0.552807	Down	-0.257426	0.00145032	0.0104966	hypothetical protein	#
CNAG_00247	2845.14	5153.7	0.552058	Down	-0.258016	3.62859e-09	1.65148e-07	saccharopine dehydrogenase	#
CNAG_02182	10287.5	18637.9	0.551966	Down	-0.258088	1.64293e-08	6.27944e-07	D-lactaldehyde dehydrogenase	#
CNAG_03743	135.077	245.233	0.550812	Down	-0.258997	4.96015e-05	0.000693219	glutamine amidotransferase	#
CNAG_06151	1309.1	2377	0.550738	Down	-0.259055	6.95016e-09	2.96798e-07	osomolarity two-component system, phosphorelay intermediate protein YPD1	#
CNAG_02199	154.898	281.675	0.549918	Down	-0.259702	0.00138174	0.0101259	hypothetical protein	#
CNAG_01255	1425.81	2594.38	0.549576	Down	-0.259972	5.99693e-09	2.59292e-07	hypothetical protein	#
CNAG_03043	43.1637	78.5967	0.54918	Down	-0.260285	0.00602533	0.0312569	hypothetical protein, hypothetical protein, variant 1, hypothetical protein, variant 2	#
CNAG_04276	48.0088	87.5277	0.548498	Down	-0.260825	0.00495241	0.026977	cytosine-purine permease	#
CNAG_01073	107.346	195.902	0.547958	Down	-0.261252	0.000173289	0.00188988	hypothetical protein, hypothetical protein, variant	#
CNAG_00266	95.7656	175.145	0.546778	Down	-0.262189	0.00022761	0.00234666	hypothetical protein	#
CNAG_07334	757.209	1389.47	0.544962	Down	-0.263633	1.90071e-08	7.14624e-07	ferric-chelate reductase	#
CNAG_05606	93.5184	171.764	0.544457	Down	-0.264036	0.00026742	0.00265806	ATP-dependent DNA helicase PIF1	#
CNAG_04663	86.3505	158.64	0.544319	Down	-0.264147	0.0002548	0.00255836	hypothetical protein	#
CNAG_01075	57.1002	105.018	0.543718	Down	-0.264626	0.00621849	0.0319965	methylmalonate-semialdehyde dehydrogenase (acylating)	#
CNAG_01403	44.0078	80.9844	0.543411	Down	-0.264872	0.00530197	0.0284775	eclair-PA	#
CNAG_07638	366.857	675.829	0.542825	Down	-0.26534	0.000230772	0.00237219	hypothetical protein	#
CNAG_03135	259.758	479.944	0.541227	Down	-0.266621	1.77076e-05	0.000288239	hypothetical protein	#
CNAG_01088	209.059	386.55	0.540831	Down	-0.266938	1.90682e-06	4.24161e-05	hypothetical protein	#
CNAG_00603	81.673	151.389	0.53949	Down	-0.268017	0.000519539	0.00456692	pre-rRNA-processing protein PNO1	#
CNAG_01080	259.058	481.177	0.538383	Down	-0.268908	7.25504e-07	1.83176e-05	glycolate oxidase	#
CNAG_01889	302.221	561.597	0.538146	Down	-0.2691	3.43236e-07	9.65246e-06	glutathione S-transferase	#
CNAG_05245	115.556	214.731	0.538142	Down	-0.269103	4.40477e-05	0.000623153	hypothetical protein	#
CNAG_07330	78.7185	146.778	0.536309	Down	-0.270585	0.00183267	0.0125518	hypothetical protein	#
CNAG_01239	681.682	1272.6	0.535661	Down	-0.27111	4.57817e-07	1.22285e-05	chitin deacetylase	#
CNAG_00388	139.794	261.157	0.535286	Down	-0.271414	0.0105193	0.0478766	1-phosphatidylinositol-4-phosphate 5-kinase	#
CNAG_06467	77.8	145.563	0.534476	Down	-0.272072	0.0110031	0.0495245	hypothetical protein	#
CNAG_01172	293.942	552.122	0.532386	Down	-0.273774	1.59621e-06	3.64442e-05	parallel beta-helix repeat protein	#
CNAG_01803	1199.38	2256.56	0.531508	Down	-0.274491	0.000214288	0.00223596	hypothetical protein	#
CNAG_08011	85.6465	161.298	0.530983	Down	-0.274919	0.000182041	0.00196468	hypothetical protein	#
CNAG_00791	202.528	382.484	0.529507	Down	-0.276128	1.44314e-06	3.35022e-05	hypothetical protein	#
CNAG_03222	88.6065	167.453	0.529144	Down	-0.276426	0.00012085	0.00142184	RNA lariat debranching enzyme	#
CNAG_06777	64.8707	122.683	0.528765	Down	-0.276737	0.000450787	0.00408721	fructosyl amino acid oxidase	#
CNAG_05823	146.973	278.043	0.528598	Down	-0.276874	3.34827e-05	0.000497067	hypothetical protein	#
CNAG_02830	1183.66	2243.95	0.527489	Down	-0.277787	8.9525e-10	4.72774e-08	delta24(24(1))-sterol reductase	#
CNAG_03335	221.445	420.096	0.527129	Down	-0.278083	0.000660712	0.00561524	ribose-phosphate pyrophosphokinase	#
CNAG_06422	3062.17	5812.85	0.526794	Down	-0.278359	1.45483e-10	9.23351e-09	hypothetical protein	#
CNAG_01495	253.195	481.099	0.526285	Down	-0.278779	7.05732e-05	0.000919445	myo-inositol 2-dehydrogenase	#
CNAG_01566	83.8872	159.445	0.52612	Down	-0.278915	0.00014287	0.00162562	gamma-tubulin complex component 3	#
CNAG_06448	112.341	214.049	0.524839	Down	-0.279974	2.11627e-05	0.00033656	cystathionine gamma-lyase	#
CNAG_02826	103.198	197.238	0.523215	Down	-0.28132	3.64943e-05	0.000532632	amino-acid acetyltransferase, mitochondrial	#
CNAG_07682	97.7973	186.997	0.522988	Down	-0.281508	0.000110989	0.00133716	hypothetical protein, hypothetical protein, variant	#
CNAG_03328	695.782	1332.18	0.52229	Down	-0.282089	2.43255e-09	1.14479e-07	hypothetical protein	#
CNAG_03666	227.421	436.546	0.520956	Down	-0.283199	0.00264401	0.0167041	acyl-CoA dehydrogenase	#
CNAG_03559	75.7843	146.359	0.517796	Down	-0.285841	0.000197581	0.00209978	allantoate permease	#
CNAG_05583	63.9152	123.58	0.517195	Down	-0.286345	0.00106631	0.00824219	ceramide glucosyltransferase	#
CNAG_02090	100.091	193.615	0.516962	Down	-0.286542	3.24861e-05	0.000485273	heterotrimeric G-protein coupled receptor alpha subunit	#
CNAG_02759	58.5922	113.35	0.516913	Down	-0.286583	0.00482172	0.0265156	hypothetical protein	#
CNAG_01372	505.177	978.633	0.516207	Down	-0.287176	5.44487e-09	2.36903e-07	hypothetical protein	#
CNAG_06517	183.285	356.735	0.513786	Down	-0.289218	1.19367e-06	2.79925e-05	cytoplasmic protein	#
CNAG_06505	127.977	249.453	0.513029	Down	-0.289858	0.00910993	0.0429017	hypothetical protein	#
CNAG_06921	87.6931	171.258	0.512052	Down	-0.290686	0.000693749	0.0058174	hypothetical protein	#
CNAG_05039	372.19	727.482	0.511614	Down	-0.291057	9.08874e-09	3.8339e-07	hypothetical protein	#
CNAG_06097	108.974	214.545	0.50793	Down	-0.294196	0.00608006	0.0314599	hypothetical protein	#
CNAG_03212	98.4776	194.098	0.507359	Down	-0.294684	2.28851e-05	0.00035738	forkhead domain-containing protein	#
CNAG_05803	630.955	1246.99	0.505983	Down	-0.295864	5.23846e-10	3.01997e-08	exo-beta-1,3-glucanase	#
CNAG_02060	63.2486	125.221	0.505097	Down	-0.296625	0.000173472	0.00188988	hypothetical protein	#
CNAG_01810	34.7294	68.7632	0.505058	Down	-0.296658	0.0041679	0.0236535	DNA-directed RNA polymerase I subunit RPA12	#
CNAG_06897	2568.16	5107.08	0.502862	Down	-0.298551	8.78402e-12	7.06603e-10	hypothetical protein	#
CNAG_05372	542.511	1083.13	0.500876	Down	-0.30027	1.30094e-09	6.66659e-08	pr4/barwin domain protein	#
CNAG_01858	54.4649	108.844	0.500394	Down	-0.300688	0.000350795	0.00331983	hypothetical protein	#
CNAG_05157	70.454	141.085	0.499373	Down	-0.301575	0.000103085	0.00126444	hypothetical protein	#
CNAG_02588	68.0348	136.449	0.498608	Down	-0.302241	8.28958e-05	0.00104079	avenacinase	#
CNAG_04355	38.2988	76.9189	0.497911	Down	-0.302848	0.0100083	0.0462389	hypothetical protein	#
CNAG_03683	261.501	525.291	0.49782	Down	-0.302927	2.34564e-07	6.90515e-06	short-chain dehydrogenase/reductase SDR	#
CNAG_00276	82.7134	167.308	0.494377	Down	-0.305942	0.0024049	0.0155197	hypothetical protein	#
CNAG_03894	91.5507	185.542	0.493424	Down	-0.30678	1.21638e-05	0.000212498	hypothetical protein	#
CNAG_06643	67.1235	136.125	0.4931	Down	-0.307065	0.00683268	0.0343838	ribonuclease III	#
CNAG_07730	53.827	109.189	0.492972	Down	-0.307178	0.000296047	0.00288608	tricarboxylate transporter, tricarboxylate transporter, variant	#
CNAG_02036	151.948	310.617	0.489183	Down	-0.310528	0.000163022	0.00180446	putative sugar transporter	#
CNAG_04847	261.399	535.552	0.488092	Down	-0.311499	9.56929e-09	3.94049e-07	hypothetical protein	#
CNAG_00675	678.87	1391.12	0.488003	Down	-0.311578	1.31201e-05	0.000226347	carnitine/acyl carnitine carrier, carnitine/acyl carnitine carrier, variant	#
CNAG_02235	68.5922	140.611	0.487816	Down	-0.311744	0.00702472	0.0351388	hypothetical protein	#
CNAG_00128	174.817	358.406	0.487761	Down	-0.311793	1.37166e-07	4.25524e-06	hypothetical protein	#
CNAG_07797	69.8134	143.558	0.486306	Down	-0.31309	4.86895e-05	0.000681851	transcriptional regulator, transcriptional regulator, variant	#
CNAG_02964	30.9181	63.6718	0.485585	Down	-0.313735	0.00337333	0.0199801	hypothetical protein	#
CNAG_01638	66.324	137.777	0.481385	Down	-0.317507	0.0109869	0.0494839	mitotic spindle assembly checkpoint protein MAD2	#
CNAG_03907	31.594	65.9694	0.478919	Down	-0.319738	0.00208176	0.0138079	LIM domain containing protein	#
CNAG_03855	70.6579	148.571	0.475585	Down	-0.322772	0.00048531	0.00434331	phosphatidylinositol glycan, class M	#
CNAG_02883	145.921	308.317	0.473284	Down	-0.324878	1.11627e-07	3.60313e-06	rho family protein	#
CNAG_00231	35.5757	76.0493	0.467798	Down	-0.329942	0.00073057	0.00604008	hypothetical protein	#
CNAG_06651	45.4528	97.1964	0.467639	Down	-0.33009	0.000250114	0.00253326	amidohydrolase	#
CNAG_05357	298.502	642.686	0.464459	Down	-0.333052	3.06097e-10	1.87396e-08	hypothetical protein	#
CNAG_00124	66.1839	143.197	0.462188	Down	-0.335182	1.57852e-05	0.000262089	hypothetical protein	#
CNAG_04320	137.367	298.63	0.459992	Down	-0.337249	0.00763294	0.0373442	polysaccharide synthase Cps1p	#
CNAG_04296	46.4838	102.431	0.453806	Down	-0.34313	0.00308749	0.0188004	hypothetical protein	#
CNAG_00818	88.5321	195.292	0.453333	Down	-0.343583	0.000553701	0.00481219	hypothetical protein	#
CNAG_00820	114.203	252.315	0.452621	Down	-0.344265	3.0493e-07	8.6811e-06	prephenate dehydratase	#
CNAG_01656	91.9493	203.462	0.451924	Down	-0.344935	6.69749e-07	1.70971e-05	hypothetical protein	#
CNAG_07415	254.464	563.993	0.451183	Down	-0.345647	4.02924e-09	1.82185e-07	hypothetical protein	#
CNAG_03952	78.6512	175.714	0.44761	Down	-0.3491	0.00863261	0.0411581	hypothetical protein	#
CNAG_04869	124.02	278.341	0.445567	Down	-0.351087	0.000495372	0.00441053	para-nitrobenzyl esterase	#
CNAG_00430	19.4146	43.5727	0.445567	Down	-0.351087	0.00523675	0.0282016	hypothetical protein	#
CNAG_05939	2762.8	6221.97	0.444039	Down	-0.352578	0.0100104	0.0462389	hypothetical protein, hypothetical protein, variant	#
CNAG_01921	46.3195	105.82	0.43772	Down	-0.358804	5.92664e-05	0.000805511	hypothetical protein	#
CNAG_02965	72.8093	166.401	0.437554	Down	-0.358968	0.00029868	0.00290207	hypothetical protein	#
CNAG_00519	317.942	728.641	0.436349	Down	-0.360166	3.91025e-12	3.38139e-10	lathosterol oxidase	#
CNAG_02163	112.628	260.141	0.432951	Down	-0.363562	1.48424e-08	5.80111e-07	hypothetical protein	#
CNAG_03806	46.4116	109.043	0.425625	Down	-0.370972	0.00483783	0.0265646	acyltransferase, acyltransferase, variant	#
CNAG_03041	24.081	56.9968	0.422498	Down	-0.374175	0.00104049	0.00809571	hypothetical protein	#
CNAG_05423	91.9834	219.476	0.419104	Down	-0.377678	2.62526e-07	7.59897e-06	SET domain-containing protein	#
CNAG_05968	138.473	331.736	0.417419	Down	-0.379428	1.15217e-09	6.03841e-08	rho-like GTPase	#
CNAG_04867	48.7564	116.944	0.41692	Down	-0.379947	0.000183648	0.00197894	vacuolar protein	#
CNAG_05293	639.773	1537.09	0.416222	Down	-0.380675	8.80389e-16	1.35345e-13	glycogenin glucosyltransferase	#
CNAG_06538	22.3041	55.1533	0.404402	Down	-0.393187	0.00402061	0.0229683	monocarboxylic acid transporter	#
CNAG_06424	198.324	495.676	0.400108	Down	-0.397823	6.30366e-05	0.00084513	claudin family protein	#
CNAG_04328	120.552	302.198	0.398916	Down	-0.399118	0.00194944	0.0131317	ubiquitin-conjugating enzyme E2 I	#
CNAG_05765	40.6656	102.057	0.398461	Down	-0.399614	0.000334295	0.00319427	ubiquitin-conjugating enzyme E2 J2	#
CNAG_03956	20.3066	51.8896	0.391343	Down	-0.407442	0.0107868	0.0487413	replication factor C subunit 3/5	#
CNAG_01090	208.577	551.628	0.378111	Down	-0.42238	0.000134178	0.0015445	alpha/beta hydrolase fold protein	#
CNAG_05002	121.43	321.643	0.377531	Down	-0.423048	6.16966e-05	0.000832002	hypothetical protein	#
CNAG_07465	54.2769	143.863	0.377282	Down	-0.423334	0.0011921	0.0089934	hypothetical protein	#
CNAG_03883	13.2546	35.6675	0.371614	Down	-0.429908	0.0033539	0.0199161	hypothetical protein, hypothetical protein, variant	#
CNAG_01592	11.5344	31.1333	0.370484	Down	-0.43123	0.00588816	0.030836	protein-S-isoprenylcysteine O-methyltransferase	#
CNAG_04633	18.1868	50.1678	0.362519	Down	-0.44067	0.000350205	0.0033188	hypothetical protein	#
CNAG_00068	13.2248	36.6184	0.361151	Down	-0.442312	0.00242671	0.0156167	specific RNA polymerase II transcription factor	#
CNAG_05565	71.9669	201.899	0.35645	Down	-0.448001	7.13292e-06	0.000134824	hypothetical protein	#
CNAG_01231	310.116	874.802	0.354499	Down	-0.450385	6.02354e-08	2.06291e-06	agmatinase	#
CNAG_06319	11.6882	33.5073	0.348826	Down	-0.457392	0.00308852	0.0188004	hypothetical protein	#
CNAG_07358	8.57208	24.7671	0.346107	Down	-0.460789	0.00804199	0.0388509	hypothetical protein	#
CNAG_07734	9.61853	28.0143	0.343343	Down	-0.464271	0.00611729	0.0315817	hypothetical protein	#
CNAG_05161	52.7905	156.113	0.338155	Down	-0.470884	1.86731e-09	9.03359e-08	hypothetical protein, hypothetical protein, variant	#
CNAG_05186	23.5005	69.6953	0.337189	Down	-0.472127	1.57981e-05	0.000262089	hypothetical protein	#
CNAG_05863	23.3544	69.3462	0.33678	Down	-0.472654	0.00645955	0.0328824	hypothetical protein	#
CNAG_05551	32.018	95.4996	0.335268	Down	-0.474608	0.00103653	0.00809334	hypothetical protein	#
CNAG_01963	8.64652	26.9519	0.320813	Down	-0.493748	0.00466039	0.0257924	CMP/dCMP deaminase zinc-binding protein	#
CNAG_03984	45.4324	143.233	0.317192	Down	-0.498677	5.90325e-05	0.00080391	hypothetical protein	#
CNAG_06189	15.4549	51.945	0.297524	Down	-0.526478	3.48984e-05	0.00051477	hypothetical protein	#
CNAG_06347	628.533	2185.83	0.287549	Down	-0.541288	1.6578e-05	0.000272414	pr4/barwin domain protein	#
CNAG_06622	5.99241	20.9233	0.286399	Down	-0.543028	0.00609243	0.0315003	hypothetical protein, hypothetical protein, variant	#
CNAG_01849	24.8347	96.9273	0.25622	Down	-0.591387	1.02492e-07	3.32884e-06	hypothetical protein	#
CNAG_04516	4.82691	20.3064	0.237704	Down	-0.623963	0.00308612	0.0188004	WSC domain-containing protein	#
CNAG_00049	7.06255	33.4634	0.211053	Down	-0.675609	4.52986e-05	0.000636943	hypothetical protein	#
CNAG_07392	58.5469	395.439	0.148055	Down	-0.829576	1.45496e-35	1.00654e-32	hypothetical protein	#
CNAG_01563	61.8328	882.585	0.0700588	Down	-1.15454	1.65161e-80	1.14258e-76	histone deacetylase 6/10	#

## Sheet: dac2Δ vs dac4Δ
Supplementary Data 4. Transcriptome analysis in C. neoformans knock-outs or wild-type cells treated with deacetylase inhibitorsd.
	dac2Δ RNA-seq							dac4Δ RNA-seq								dComparative transcriptome analysis using dac2Δ and dac4Δ transcriptome data.
Gene ID	dac2Δ	H99	Fold change (dac2Δ/H99)	Regulation	log2(fold change)	p-value	padj	dac4Δ	H99	Fold change (dac4Δ/H99)	Regulation	log2(fold change)	pval	padj
CNAG_00014	648.249	412.435	1.57176	Up	0.65238	3.5974e-05	0.00133297	819.601	412.722	1.98585	Up	0.989753	2.0567e-09	9.74537e-08
CNAG_00021	357.375	573.132	0.623548	Down	-0.681428	2.57016e-05	0.00104583	354.191	573.419	0.617682	Down	-0.695063	5.02645e-05	0.000701068
CNAG_00079	589.547	332.394	1.77364	Up	0.826711	1.55236e-05	0.000722896	771.685	332.589	2.32024	Up	1.21427	8.77248e-13	8.79536e-11
CNAG_00093	25189.1	14278.4	1.76414	Up	0.818965	0.0023501	0.0284655	26554.1	14290	1.85823	Up	0.893928	1.19806e-08	4.79087e-07
CNAG_00097	113.261	193.97	0.583909	Down	-0.776184	0.000209968	0.00477591	112.823	194.182	0.581016	Down	-0.783351	0.000524986	0.00460895
CNAG_00124	64.695	143.079	0.452164	Down	-1.14508	2.09226e-06	0.000151788	66.1839	143.197	0.462188	Down	-1.11345	1.57852e-05	0.000262089
CNAG_00126	3766.47	2460.37	1.53086	Up	0.614338	6.76994e-06	0.00039879	4092.57	2461.46	1.66266	Up	0.733491	4.78855e-07	1.26924e-05
CNAG_00306	2421.72	1400.52	1.72916	Up	0.790074	0.000797529	0.0128425	3377.31	1400.79	2.41101	Up	1.26964	3.36179e-17	7.04752e-15
CNAG_00336	1579.61	895.641	1.76366	Up	0.818573	1.30572e-08	2.52493e-06	1780.74	895.986	1.98746	Up	0.990928	9.81119e-11	6.40319e-09
CNAG_00359	83.4384	135.666	0.615029	Down	-0.701274	0.00287666	0.0322806	86.5193	135.73	0.637438	Down	-0.649643	0.00733765	0.0362844
CNAG_00406	113.558	221.658	0.512312	Down	-0.964906	0.000101864	0.00285386	133.595	221.799	0.602323	Down	-0.731391	0.000656757	0.00559537
CNAG_00423	118.966	222.399	0.534923	Down	-0.902597	0.000644939	0.0109212	139.272	222.649	0.625522	Down	-0.676869	0.00184377	0.0126039
CNAG_00474	1238.35	402.214	3.07884	Up	1.62239	3.76205e-26	2.5928e-22	1120.28	402.624	2.78246	Up	1.47636	2.34472e-19	6.23875e-17
CNAG_00485	2942.42	1793.76	1.64036	Up	0.714013	0.000258492	0.00565563	3450.9	1795.79	1.92166	Up	0.942351	6.65741e-10	3.68448e-08
CNAG_00487	176.934	83.379	2.12205	Up	1.08546	9.87519e-07	8.10236e-05	184.629	83.3815	2.21426	Up	1.14683	1.15505e-06	2.73651e-05
CNAG_00531	3325.98	2073.37	1.60414	Up	0.681798	0.000542968	0.00972781	3881.79	2074.4	1.87129	Up	0.904031	4.86657e-08	1.71778e-06
CNAG_00598	99.9763	40.2074	2.48651	Up	1.31413	2.20935e-05	0.000957272	101.497	40.2392	2.52234	Up	1.33476	9.75936e-06	0.000176742
CNAG_00638	9297.54	4957.05	1.87562	Up	0.907367	0.00219176	0.0268399	9772.16	4961.23	1.9697	Up	0.977979	1.03689e-11	8.24504e-10
CNAG_00720	479.655	825.16	0.581287	Down	-0.782677	3.85645e-07	3.54382e-05	1632.75	825.685	1.97745	Up	0.983644	1.80942e-10	1.13796e-08
CNAG_00745	6414.35	4169.27	1.53848	Up	0.621509	0.00064667	0.0109237	6516.6	4171.83	1.56205	Up	0.643439	8.74938e-06	0.00016184
CNAG_00750	210.658	329.73	0.638879	Down	-0.646386	0.00033287	0.00666901	215.028	329.904	0.651789	Down	-0.617524	0.00127277	0.00949034
CNAG_00758	676.807	302.687	2.23599	Up	1.16092	0.000604665	0.0104637	532.819	302.744	1.75997	Up	0.815548	3.04086e-06	6.41361e-05
CNAG_00796	525.651	333.154	1.5778	Up	0.657917	6.30488e-05	0.00196046	599.449	333.441	1.79776	Up	0.846204	9.83837e-07	2.39654e-05
CNAG_00818	88.0833	195.088	0.451505	Down	-1.14719	0.000272873	0.00584536	88.5321	195.292	0.453333	Down	-1.14136	0.000553701	0.00481219
CNAG_00827	220.51	440.794	0.500255	Down	-0.999265	0.000705267	0.0115456	729.438	441.304	1.65292	Up	0.725013	0.00202706	0.0135588
CNAG_00895	626.978	1038.95	0.603474	Down	-0.728637	2.50749e-06	0.000171105	588.618	1039.36	0.566328	Down	-0.820289	3.85029e-07	1.05282e-05
CNAG_00915	301.614	170.215	1.77196	Up	0.825346	1.50235e-05	0.000704365	328.669	170.327	1.92964	Up	0.948329	1.16841e-06	2.75873e-05
CNAG_00981	254.658	126.27	2.01678	Up	1.01205	0.00066598	0.0111677	227.761	126.332	1.80287	Up	0.850299	0.0053472	0.0286537
CNAG_01001	44.6079	15.1439	2.9456	Up	1.55856	0.000123551	0.00325667	51.4777	15.1524	3.39733	Up	1.7644	1.97442e-05	0.000317652
CNAG_01007	1304.68	573.152	2.27633	Up	1.18671	1.37938e-15	1.18834e-12	1276.77	573.384	2.22672	Up	1.15492	2.09509e-10	1.30575e-08
CNAG_01090	227.411	551.105	0.412645	Down	-1.27703	4.56272e-08	6.28926e-06	208.577	551.628	0.378111	Down	-1.40312	0.000134178	0.0015445
CNAG_01155	24192.6	15014.1	1.61133	Up	0.688248	2.09385e-07	2.2906e-05	29432.6	15023.1	1.95915	Up	0.970229	1.0619e-11	8.34797e-10
CNAG_01207	116.864	184.805	0.632363	Down	-0.661176	0.00170109	0.022787	119.966	184.946	0.648654	Down	-0.62448	0.00551079	0.0292808
CNAG_01231	569.985	873.828	0.652285	Down	-0.616426	8.45213e-05	0.00242868	310.116	874.802	0.354499	Down	-1.49615	6.02354e-08	2.06291e-06
CNAG_01239	836.608	1271.79	0.657822	Down	-0.604232	3.33043e-05	0.00125428	681.682	1272.6	0.535661	Down	-0.900609	4.57817e-07	1.22285e-05
CNAG_01242	2054.6	1171.53	1.75378	Up	0.810464	4.54598e-08	6.28926e-06	1931.56	1171.89	1.64825	Up	0.720938	1.73355e-06	3.89373e-05
CNAG_01262	771.922	1166.13	0.66195	Down	-0.595206	5.2646e-05	0.00172779	760.725	1166.96	0.651884	Down	-0.617313	8.39143e-05	0.00105167
CNAG_01418	3608.93	2051.65	1.75904	Up	0.814784	2.27236e-08	3.68727e-06	4064.78	2052.25	1.98065	Up	0.985971	3.14592e-08	1.16382e-06
CNAG_01481	138.071	70.708	1.9527	Up	0.965468	0.00451491	0.0445161	165.531	70.7564	2.33945	Up	1.22617	6.13084e-07	1.58258e-05
CNAG_01489	1017.14	1581.64	0.643088	Down	-0.636911	8.74031e-06	0.000487926	903.296	1582.86	0.570675	Down	-0.809259	1.48352e-07	4.56132e-06
CNAG_01566	88.4524	159.337	0.555127	Down	-0.849109	0.000299553	0.00625611	83.8872	159.445	0.52612	Down	-0.926536	0.00014287	0.00162562
CNAG_01803	1238.65	2254.23	0.549476	Down	-0.863871	1.31651e-07	1.54378e-05	1199.38	2256.56	0.531508	Down	-0.911838	0.000214288	0.00223596
CNAG_01814	243.349	426.19	0.570986	Down	-0.808474	2.81263e-06	0.000186391	262.427	426.45	0.615377	Down	-0.700458	0.000116995	0.00139016
CNAG_01849	26.6108	96.8945	0.274637	Down	-1.8644	3.11071e-07	3.01958e-05	24.8347	96.9273	0.25622	Down	-1.96455	1.02492e-07	3.32884e-06
CNAG_01858	45.3065	108.714	0.41675	Down	-1.26274	3.08802e-06	0.000201066	54.4649	108.844	0.500394	Down	-0.998862	0.000350795	0.00331983
CNAG_01921	58.983	105.724	0.557895	Down	-0.841936	0.00120977	0.0175351	46.3195	105.82	0.43772	Down	-1.19192	5.92664e-05	0.000805511
CNAG_01925	453.233	236.868	1.91344	Up	0.936167	0.00438456	0.0435675	759.115	237.141	3.20111	Up	1.67857	1.3971e-09	7.05709e-08
CNAG_01944	68.6504	26.48	2.59254	Up	1.37437	6.97529e-05	0.00210849	64.3861	26.4832	2.4312	Up	1.28167	0.000333685	0.00319398
CNAG_02000	4707.77	3026.68	1.55542	Up	0.637307	3.09243e-06	0.000201066	4622.31	3030.01	1.52551	Up	0.609292	2.59651e-05	0.000397404
CNAG_02036	192.033	310.376	0.61871	Down	-0.692664	0.000162756	0.00393583	151.948	310.617	0.489183	Down	-1.03155	0.000163022	0.00180446
CNAG_02060	69.7377	125.168	0.557153	Down	-0.843854	0.00060198	0.0104505	63.2486	125.221	0.505097	Down	-0.985368	0.000173472	0.00188988
CNAG_02089	376.97	247.311	1.52428	Up	0.608126	0.00351461	0.0368038	434.485	247.457	1.7558	Up	0.812131	9.36796e-06	0.000170546
CNAG_02104	1459.98	724.916	2.014	Up	1.01006	4.32013e-12	2.70676e-09	1106.11	725.114	1.52543	Up	0.609217	0.000101393	0.00125033
CNAG_02106	907.784	556.756	1.63049	Up	0.705303	3.33358e-06	0.00021472	886.893	556.989	1.5923	Up	0.671112	0.00263336	0.0166523
CNAG_02163	141.636	259.945	0.54487	Down	-0.876017	7.19369e-06	0.000416629	112.628	260.141	0.432951	Down	-1.20773	1.48424e-08	5.80111e-07
CNAG_02169	87.3827	36.2555	2.41019	Up	1.26915	1.37553e-05	0.00066295	140.245	36.2629	3.86745	Up	1.95138	3.12113e-12	2.80416e-10
CNAG_02176	672.515	1017.48	0.660962	Down	-0.597361	6.31742e-05	0.00196046	651.487	1018.13	0.639888	Down	-0.64411	5.90158e-05	0.00080391
CNAG_02235	72.9937	140.596	0.519175	Down	-0.945708	0.000268239	0.00583188	68.5922	140.611	0.487816	Down	-1.03559	0.00702472	0.0351388
CNAG_02288	213.644	128.105	1.66773	Up	0.737882	0.00107304	0.0161119	239.93	128.168	1.87199	Up	0.904575	2.25273e-05	0.000352587
CNAG_02398	2159.45	975.008	2.2148	Up	1.14718	0.000654301	0.0110255	2492.85	975.484	2.5555	Up	1.3536	2.78442e-13	3.05756e-11
CNAG_02505	1386.15	825.493	1.67918	Up	0.747757	2.84201e-07	2.83871e-05	1393.36	826.196	1.68648	Up	0.754012	1.11664e-06	2.65585e-05
CNAG_02663	889.549	517.307	1.71958	Up	0.782053	2.78465e-07	2.82233e-05	776.27	517.622	1.49969	Up	0.584661	0.00032296	0.00311291
CNAG_02759	63.2968	113.278	0.558776	Down	-0.839657	0.00100365	0.015236	58.5922	113.35	0.516913	Down	-0.952007	0.00482172	0.0265156
CNAG_02799	6668.43	3884.78	1.71655	Up	0.779514	7.25016e-09	1.6656e-06	7531.26	3886.85	1.93762	Up	0.954289	2.6929e-11	2.00317e-09
CNAG_02869	335.032	140.33	2.38746	Up	1.25548	6.21011e-09	1.47586e-06	225.122	140.398	1.60345	Up	0.68118	0.00115388	0.00876243
CNAG_02930	254.889	385.93	0.660452	Down	-0.598473	0.000561294	0.00986847	222.631	386.173	0.576507	Down	-0.79459	2.67378e-05	0.000407428
CNAG_02944	92.7805	147.795	0.627765	Down	-0.671704	0.00311442	0.0341249	95.1801	147.875	0.643651	Down	-0.635649	0.00869934	0.0413907
CNAG_02963	179.785	278.174	0.646305	Down	-0.629712	0.000809652	0.0129291	172.702	278.318	0.620518	Down	-0.688455	0.000543063	0.0047376
CNAG_02965	99.9676	166.266	0.601252	Down	-0.733958	0.000816075	0.0129894	72.8093	166.401	0.437554	Down	-1.19247	0.00029868	0.00290207
CNAG_02969	469.309	305.695	1.53522	Up	0.618443	0.000205598	0.00472327	524.524	305.931	1.71452	Up	0.777802	8.31651e-06	0.000154887
CNAG_03056	215.051	323.749	0.664252	Down	-0.590198	0.0011052	0.0165055	204.266	323.94	0.630569	Down	-0.665274	0.000621844	0.00535064
CNAG_03059	945.103	582.587	1.62225	Up	0.697998	3.8214e-06	0.000237271	1219.49	583.125	2.0913	Up	1.0644	1.95159e-11	1.50012e-09
CNAG_03060	1101.5	554.124	1.98782	Up	0.99119	0.000386484	0.00741518	1305.52	554.783	2.3532	Up	1.23463	9.73587e-15	1.27081e-12
CNAG_03113	7949.45	4151.65	1.91477	Up	0.937169	1.92915e-05	0.000857786	10215	4156.51	2.45759	Up	1.29724	3.47656e-19	8.90771e-17
CNAG_03135	277.511	479.455	0.578806	Down	-0.788847	1.18554e-05	0.000600788	259.758	479.944	0.541227	Down	-0.885696	1.77076e-05	0.000288239
CNAG_03179	671.158	188.993	3.55124	Up	1.82832	8.42081e-08	1.07475e-05	675.808	189.089	3.57402	Up	1.83755	1.06788e-16	1.92382e-14
CNAG_03222	92.4267	167.372	0.552223	Down	-0.856677	0.000119973	0.00319248	88.6065	167.453	0.529144	Down	-0.918267	0.00012085	0.00142184
CNAG_03230	126.225	76.3453	1.65334	Up	0.725385	0.00256438	0.0297538	147.097	76.3941	1.92551	Up	0.945238	0.000136136	0.00155667
CNAG_03237	456.301	736.823	0.619282	Down	-0.691332	8.96256e-06	0.00049416	446.637	737.336	0.605745	Down	-0.723217	1.21388e-05	0.000212498
CNAG_03328	853.731	1331.04	0.641402	Down	-0.640699	1.07172e-05	0.000559567	695.782	1332.18	0.52229	Down	-0.937078	2.43255e-09	1.14479e-07
CNAG_03374	372.891	609.042	0.612258	Down	-0.707789	1.02955e-05	0.000542497	378.601	609.433	0.621234	Down	-0.686792	0.0017018	0.0118011
CNAG_03385	1087.34	2039.92	0.533032	Down	-0.907706	4.95601e-07	4.43595e-05	1168.42	2042.13	0.572157	Down	-0.805518	6.8563e-06	0.000130307
CNAG_03397	1086.3	1645.87	0.660019	Down	-0.59942	2.57968e-05	0.00104583	917.483	1647.16	0.557009	Down	-0.844229	3.28721e-08	1.20962e-06
CNAG_03495	5748.99	2694.18	2.13385	Up	1.09346	0.000330919	0.00666869	5463.9	2696.84	2.02604	Up	1.01866	1.79926e-07	5.38844e-06
CNAG_03502	4616.98	2400.93	1.92299	Up	0.943353	8.80895e-05	0.00251914	4417.89	2402.09	1.83918	Up	0.879066	4.17085e-08	1.50281e-06
CNAG_03543	4294.48	2816.89	1.52455	Up	0.608384	0.00226074	0.0275282	4942.91	2817.39	1.75443	Up	0.811002	1.84547e-08	6.97647e-07
CNAG_03642	230.492	137.754	1.67321	Up	0.742623	0.000194943	0.00450855	211.738	137.861	1.53588	Up	0.619066	0.00415713	0.0236311
CNAG_03667	18981.2	12475.9	1.52142	Up	0.605423	5.57692e-06	0.000340143	22210.3	12489.7	1.77828	Up	0.830486	9.07428e-08	2.98933e-06
CNAG_03668	384.753	255.305	1.50703	Up	0.591712	0.000634401	0.0107958	391.405	255.506	1.53188	Up	0.615304	0.000854132	0.00687879
CNAG_03669	725.632	451.716	1.60639	Up	0.68382	1.09924e-05	0.000567075	726.77	451.992	1.60793	Up	0.685203	3.24483e-05	0.000485273
CNAG_03728	1239.73	660.832	1.87601	Up	0.907671	2.10323e-09	6.30236e-07	1655.98	661.353	2.50393	Up	1.32419	1.56397e-08	6.07839e-07
CNAG_03733	72.6151	40.3342	1.80034	Up	0.848267	0.00487317	0.0464685	99.1463	40.3709	2.45588	Up	1.29624	0.0033703	0.0199792
CNAG_03735	217.462	401.605	0.541483	Down	-0.885012	1.65883e-05	0.000762179	223.269	401.853	0.5556	Down	-0.847883	6.17689e-06	0.00011903
CNAG_03873	30731.5	18694.3	1.6439	Up	0.717119	0.00119263	0.0173834	42733.2	18710	2.28397	Up	1.19154	5.6243e-17	1.14438e-14
CNAG_03874	2036.46	1327.85	1.53366	Up	0.616975	0.0017241	0.022895	2316.9	1328.03	1.74461	Up	0.802904	9.2877e-08	3.04513e-06
CNAG_03894	75.8982	185.472	0.409217	Down	-1.28906	2.41901e-07	2.59679e-05	91.5507	185.542	0.493424	Down	-1.0191	1.21638e-05	0.000212498
CNAG_03910	1035.16	397.594	2.60357	Up	1.38049	5.77608e-05	0.001843	2280.37	397.895	5.73108	Up	2.51881	2.81772e-55	6.49767e-52
CNAG_03913	376.394	199.32	1.88839	Up	0.917156	2.58831e-07	2.70282e-05	416.233	199.436	2.08705	Up	1.06147	1.48222e-08	5.80111e-07
CNAG_03918	312.038	513.108	0.608133	Down	-0.717541	3.30654e-05	0.00125213	325.143	513.584	0.633086	Down	-0.659528	0.000174536	0.00189168
CNAG_03923	84.4565	156.113	0.540997	Down	-0.886308	0.00243363	0.0288684	95.0306	156.272	0.608111	Down	-0.717594	0.00745897	0.0367268
CNAG_03933	51.7775	19.775	2.61833	Up	1.38865	0.000248981	0.00553541	56.7154	19.7788	2.86749	Up	1.51979	8.23562e-05	0.00103589
CNAG_04007	46.0214	81.7968	0.562632	Down	-0.829737	0.00390122	0.0397152	139.756	81.8619	1.70721	Up	0.771643	0.00198018	0.0133128
CNAG_04018	361.024	571.326	0.631905	Down	-0.662219	4.25073e-05	0.00147216	353.592	571.858	0.61832	Down	-0.693574	6.56766e-05	0.000867081
CNAG_04032	15199.2	8937.35	1.70063	Up	0.766072	2.30053e-08	3.68727e-06	13416.2	8943.4	1.50013	Up	0.585084	3.75888e-05	0.000541749
CNAG_04041	5022.35	3106.8	1.61657	Up	0.692934	0.000536871	0.00966088	5993.67	3107.54	1.92875	Up	0.947666	3.80793e-07	1.04537e-05
CNAG_04052	185.155	281.309	0.658191	Down	-0.603422	0.00119888	0.0174318	185.421	281.535	0.658609	Down	-0.602505	0.00260125	0.0165552
CNAG_04064	8999.15	5288.69	1.70158	Up	0.766879	9.26419e-05	0.00263838	10418.5	5291.53	1.9689	Up	0.977388	7.03221e-09	2.98459e-07
CNAG_04076	8551	4871.95	1.75515	Up	0.811592	0.000397935	0.00756706	8618.01	4878.98	1.76635	Up	0.820775	0.000105413	0.00128615
CNAG_04107	1296.01	585.737	2.21261	Up	1.14575	0.00010982	0.00300348	1477.45	586.067	2.52096	Up	1.33398	2.90749e-17	6.28564e-15
CNAG_04138	31.9969	12.813	2.49722	Up	1.32033	0.00368957	0.0381237	48.3743	12.7964	3.78029	Up	1.9185	0.0028907	0.0179032
CNAG_04163	22610.1	13451	1.68092	Up	0.749255	0.00121361	0.0175351	27485.6	13462.2	2.04169	Up	1.02977	6.91517e-10	3.79676e-08
CNAG_04185	2219.84	991.391	2.23912	Up	1.16293	2.94633e-16	2.90087e-13	2602.12	991.846	2.62351	Up	1.3915	4.8011e-20	1.32856e-17
CNAG_04217	4068.56	1953.12	2.08311	Up	1.05874	1.51407e-08	2.67563e-06	6205.48	1953.38	3.1768	Up	1.66757	1.87925e-16	3.1709e-14
CNAG_04239	77.2914	146.471	0.527691	Down	-0.922234	0.000284988	0.00604349	82.8336	146.559	0.565188	Down	-0.823197	0.000903387	0.00722501
CNAG_04275	1420.62	890.558	1.5952	Up	0.673737	0.000236365	0.00530629	1443.1	891.445	1.61883	Up	0.694949	6.1213e-06	0.000118288
CNAG_04314	3078.77	1985.37	1.55073	Up	0.632948	0.000543414	0.00972781	3193.25	1986.98	1.60709	Up	0.684449	3.64833e-06	7.44518e-05
CNAG_04320	181.986	298.471	0.609728	Down	-0.713762	0.000263366	0.00574405	137.367	298.63	0.459992	Down	-1.12032	0.00763294	0.0373442
CNAG_04343	97.4602	56.9022	1.71277	Up	0.77633	0.00327794	0.0351539	95.4392	56.9285	1.67648	Up	0.745432	0.00983302	0.0457156
CNAG_04479	234.021	416.875	0.56137	Down	-0.832975	0.00130638	0.0186025	244.391	417.317	0.585623	Down	-0.771956	0.00189987	0.0128754
CNAG_04486	194.52	104.534	1.86083	Up	0.895944	2.46845e-05	0.00102485	282.932	104.638	2.70391	Up	1.43505	2.17948e-11	1.63887e-09
CNAG_04552	28.4242	57.4918	0.494404	Down	-1.01624	0.00287893	0.0322806	261.829	57.5547	4.54922	Up	2.18562	1.3107e-12	1.27801e-10
CNAG_04553	49.2553	107.071	0.460023	Down	-1.12022	2.96583e-05	0.00117474	191.053	107.146	1.78311	Up	0.834394	0.000209291	0.00219979
CNAG_04598	166.881	92.782	1.79863	Up	0.846899	0.000128254	0.00336095	185.964	92.8192	2.00351	Up	1.00253	1.32472e-05	0.000227971
CNAG_04630	4177.14	2452.22	1.70341	Up	0.768428	1.80964e-08	3.04196e-06	4436.12	2453.63	1.80798	Up	0.854378	1.5599e-07	4.77495e-06
CNAG_04682	140.926	246.325	0.572115	Down	-0.805623	4.19358e-05	0.00146717	163.674	246.505	0.663977	Down	-0.590794	0.00705061	0.0352429
CNAG_04735	3948.22	1753.44	2.2517	Up	1.17101	2.87019e-17	4.94534e-14	5572.68	1754.47	3.17628	Up	1.66734	2.49236e-29	1.32632e-26
CNAG_04758	375.407	215.696	1.74044	Up	0.799454	5.96894e-06	0.000360859	353.244	215.792	1.63696	Up	0.711023	0.000162577	0.00180446
CNAG_04818	223.723	441.86	0.50632	Down	-0.981877	1.34146e-07	1.54378e-05	261.352	442.273	0.59093	Down	-0.75894	3.386e-05	0.000501592
CNAG_04837	130.153	45.0377	2.88987	Up	1.531	0.000129857	0.00337726	219.635	45.0757	4.87258	Up	2.28469	4.06905e-20	1.1729e-17
CNAG_04844	11664.3	6391.95	1.82484	Up	0.867767	9.7765e-11	4.1939e-08	9904.43	6396.17	1.54849	Up	0.630865	1.05397e-05	0.00018808
CNAG_04867	52.8444	116.791	0.452471	Down	-1.1441	0.000984099	0.0150053	48.7564	116.944	0.41692	Down	-1.26216	0.000183648	0.00197894
CNAG_04869	156.392	278.105	0.562349	Down	-0.830463	1.26603e-05	0.000631835	124.02	278.341	0.445567	Down	-1.16629	0.000495372	0.00441053
CNAG_04889	1880.08	1178.67	1.59509	Up	0.673635	0.000369993	0.00722378	1968.94	1179.12	1.66984	Up	0.739709	6.546e-05	0.000865875
CNAG_04908	1087.07	583.791	1.86209	Up	0.89692	7.45676e-07	6.424e-05	1286.25	583.875	2.20296	Up	1.13944	4.02882e-13	4.1599e-11
CNAG_05002	119.757	321.202	0.37284	Down	-1.42337	2.98621e-05	0.00117606	121.43	321.643	0.377531	Down	-1.40533	6.16966e-05	0.000832002
CNAG_05032	769.654	333.46	2.30809	Up	1.2067	5.9557e-07	5.19578e-05	993.642	333.754	2.97717	Up	1.57394	5.76743e-21	2.21661e-18
CNAG_05039	408.465	727.116	0.56176	Down	-0.831973	1.30366e-07	1.54378e-05	372.19	727.482	0.511614	Down	-0.966872	9.08874e-09	3.8339e-07
CNAG_05130	255.61	169.553	1.50755	Up	0.59221	0.00481068	0.0462898	298.678	169.754	1.75948	Up	0.815148	7.33791e-05	0.000945479
CNAG_05161	90.991	155.982	0.583344	Down	-0.777582	0.000584064	0.0102167	52.7905	156.113	0.338155	Down	-1.56424	1.86731e-09	9.03359e-08
CNAG_05181	1068.52	659.554	1.62006	Up	0.696048	0.0001176	0.00317233	1169.04	659.845	1.77168	Up	0.825122	0.000453847	0.0041042
CNAG_05186	36.6617	69.6361	0.526476	Down	-0.925561	0.00282104	0.0319531	23.5005	69.6953	0.337189	Down	-1.56837	1.57981e-05	0.000262089
CNAG_05199	44942.1	26107.1	1.72145	Up	0.783623	0.00133901	0.0189496	40136.1	26116.2	1.53683	Up	0.619956	8.78793e-06	0.00016212
CNAG_05290	1104.74	700.309	1.57751	Up	0.657647	2.76742e-05	0.00110249	1052.08	700.502	1.50189	Up	0.586784	0.000160954	0.00179593
CNAG_05293	921.749	1536.18	0.600025	Down	-0.736905	3.25568e-07	3.11641e-05	639.773	1537.09	0.416222	Down	-1.26457	8.80389e-16	1.35345e-13
CNAG_05315	174.035	111.261	1.5642	Up	0.645429	0.00253835	0.0297017	277.962	111.34	2.49652	Up	1.31992	5.37028e-10	3.02834e-08
CNAG_05333	106.491	325.391	0.32727	Down	-1.61145	2.75582e-16	2.90087e-13	701.976	325.526	2.15643	Up	1.10865	8.95996e-11	5.9601e-09
CNAG_05372	608.029	1082.52	0.561679	Down	-0.832182	2.71353e-08	4.06558e-06	542.511	1083.13	0.500876	Down	-0.997476	1.30094e-09	6.66659e-08
CNAG_05376	1126.31	663.858	1.69661	Up	0.762657	2.66455e-07	2.74091e-05	1022.35	664.351	1.53887	Up	0.621868	0.000107861	0.0013068
CNAG_05388	1448.74	899.136	1.61125	Up	0.688183	3.79789e-06	0.000237271	1736.24	899.826	1.92953	Up	0.948249	4.6292e-10	2.69582e-08
CNAG_05457	4322.4	2551.34	1.69417	Up	0.760577	2.37594e-08	3.72158e-06	3974.71	2552.37	1.55726	Up	0.639014	0.000244213	0.00249096
CNAG_05458	239.868	110.312	2.17445	Up	1.12065	7.57279e-06	0.000434931	284.293	110.338	2.57655	Up	1.36544	7.23248e-11	4.94367e-09
CNAG_05536	239.821	362.432	0.661701	Down	-0.595748	0.000677865	0.0112035	200.622	362.808	0.552971	Down	-0.854724	9.02913e-06	0.000165247
CNAG_05547	2294.85	958.898	2.39322	Up	1.25895	1.34675e-18	3.09394e-15	2011.52	959.676	2.09604	Up	1.06766	2.51435e-12	2.31968e-10
CNAG_05548	207.466	110.702	1.8741	Up	0.906194	1.2743e-05	0.000631835	182.105	110.732	1.64456	Up	0.717697	0.00154356	0.0109973
CNAG_05551	39.9007	95.3963	0.418262	Down	-1.25752	0.00454892	0.0446597	32.018	95.4996	0.335268	Down	-1.57661	0.00103653	0.00809334
CNAG_05565	91.3175	201.69	0.452761	Down	-1.14318	2.39498e-05	0.00100648	71.9669	201.899	0.35645	Down	-1.48823	7.13292e-06	0.000134824
CNAG_05651	143.81	89.7111	1.60303	Up	0.680802	0.00284123	0.0320487	182.264	89.7152	2.03159	Up	1.02261	9.71917e-06	0.000176476
CNAG_05652	3165.33	1988.23	1.59204	Up	0.670875	0.00130323	0.0185959	4043.76	1989.28	2.03278	Up	1.02345	2.12704e-12	2.04373e-10
CNAG_05674	127.248	212.777	0.598036	Down	-0.741696	0.000282776	0.0060151	137.956	212.89	0.648018	Down	-0.625895	0.00387665	0.0223303
CNAG_05773	847.484	520.764	1.62739	Up	0.702556	1.92417e-05	0.000857786	964.89	520.746	1.8529	Up	0.889785	3.57733e-08	1.30253e-06
CNAG_05785	314.029	124.171	2.529	Up	1.33857	1.11078e-05	0.000567075	795.593	124.256	6.40287	Up	2.67872	4.36168e-47	5.02901e-44
CNAG_05803	587.33	1246.42	0.471215	Down	-1.08554	3.9707e-13	3.04067e-10	630.955	1246.99	0.505983	Down	-0.98284	5.23846e-10	3.01997e-08
CNAG_05828	2459.06	3698.29	0.664919	Down	-0.58875	1.97377e-05	0.000866447	2138.54	3699.97	0.57799	Down	-0.790883	5.49786e-08	1.92016e-06
CNAG_05836	1380.39	822.777	1.67772	Up	0.746502	2.07433e-05	0.000904828	1665.96	823.01	2.02423	Up	1.01737	3.5394e-11	2.57743e-09
CNAG_05843	244.473	395.531	0.618086	Down	-0.69412	6.37439e-05	0.00196046	224.115	395.856	0.566153	Down	-0.820735	1.30497e-05	0.000225694
CNAG_05905	225.08	349.25	0.644466	Down	-0.633823	0.000360607	0.00709711	209.391	349.487	0.599138	Down	-0.739041	0.000122068	0.0014313
CNAG_05940	5834.49	3321.62	1.75652	Up	0.812716	5.56655e-06	0.000340143	7067.2	3323.01	2.12675	Up	1.08865	4.42738e-14	5.37344e-12
CNAG_05968	143.847	331.635	0.433752	Down	-1.20506	1.82949e-10	7.00493e-08	138.473	331.736	0.417419	Down	-1.26043	1.15217e-09	6.03841e-08
CNAG_05982	256.032	510.106	0.50192	Down	-0.994471	3.95579e-09	1.00975e-06	1259.55	510.518	2.4672	Up	1.30288	1.63811e-08	6.27944e-07
CNAG_06002	112.878	191.815	0.588474	Down	-0.76495	0.000291089	0.00611643	114.84	191.892	0.598461	Down	-0.74067	0.00241219	0.0155522
CNAG_06055	448.419	192.783	2.32603	Up	1.21787	3.92388e-12	2.70434e-09	576.728	192.898	2.9898	Up	1.58005	3.23326e-18	7.713e-16
CNAG_06097	112.528	214.399	0.524855	Down	-0.930009	0.00138959	0.0195052	108.974	214.545	0.50793	Down	-0.977298	0.00608006	0.0314599
CNAG_06157	1803.37	1138.04	1.58462	Up	0.664141	5.32078e-05	0.00173795	1803.78	1138.52	1.58432	Up	0.663868	1.13805e-05	0.000200842
CNAG_06162	245.198	371.351	0.660286	Down	-0.598837	0.000626477	0.0107138	225.209	371.615	0.606029	Down	-0.722542	0.000122835	0.00143786
CNAG_06189	20.501	51.897	0.395033	Down	-1.33996	0.000316567	0.00651278	15.4549	51.945	0.297524	Down	-1.74892	3.48984e-05	0.00051477
CNAG_06218	870.61	1310.33	0.664421	Down	-0.589831	4.96613e-05	0.00166149	805.242	1311.42	0.614024	Down	-0.703632	6.38873e-06	0.00012277
CNAG_06296	137.789	251.975	0.546837	Down	-0.870816	0.00175402	0.0230261	411.815	252.164	1.63313	Up	0.707636	0.000119924	0.00141462
CNAG_06309	182.977	110.884	1.65017	Up	0.722613	0.000661415	0.0111182	240.311	110.968	2.16559	Up	1.11476	2.23073e-07	6.65181e-06
CNAG_06323	212.877	106.033	2.00764	Up	1.0055	1.36307e-06	0.000106754	173.983	106.085	1.64004	Up	0.713731	0.00183433	0.0125518
CNAG_06337	332.367	210.177	1.58137	Up	0.661174	0.0016504	0.0223031	405.444	210.372	1.92728	Up	0.946564	5.60026e-07	1.46199e-05
CNAG_06372	15170.6	8864.05	1.71148	Up	0.775241	0.00174376	0.022979	23754.2	8872.54	2.67727	Up	1.42076	1.64434e-17	3.66952e-15
CNAG_06388	6238.16	10470.5	0.595782	Down	-0.747143	2.62262e-08	4.01669e-06	6841.33	10478	0.652924	Down	-0.615014	2.08719e-05	0.000332699
CNAG_06424	234.927	495.016	0.474585	Down	-1.07526	0.00121303	0.0175351	198.324	495.676	0.400108	Down	-1.32154	6.30366e-05	0.00084513
CNAG_06436	312.155	523.159	0.596674	Down	-0.744985	6.64223e-06	0.00039464	325.091	523.471	0.621029	Down	-0.687268	0.00351009	0.0206094
CNAG_06448	129.816	213.927	0.606822	Down	-0.720655	0.000377733	0.00729226	112.341	214.049	0.524839	Down	-0.930053	2.11627e-05	0.00033656
CNAG_06505	148.145	249.353	0.594118	Down	-0.75118	0.00264549	0.0304894	127.977	249.453	0.513029	Down	-0.962889	0.00910993	0.0429017
CNAG_06524	90.9953	225.737	0.403104	Down	-1.31078	6.86343e-10	2.25251e-07	452.248	225.88	2.00216	Up	1.00155	4.38467e-08	1.57167e-06
CNAG_06551	720.069	412.248	1.74669	Up	0.804621	0.00117809	0.0172753	1198.42	412.251	2.90701	Up	1.53953	2.97583e-21	1.28667e-18
CNAG_06623	2544.77	1047.97	2.42829	Up	1.27994	1.53066e-19	5.27466e-16	2950.89	1048.4	2.81466	Up	1.49296	4.13188e-13	4.20358e-11
CNAG_06698	727.309	434.26	1.67483	Up	0.744011	0.000903015	0.0140805	997.397	434.3	2.29657	Up	1.19948	3.04014e-11	2.23741e-09
CNAG_06869	135.661	236.678	0.573186	Down	-0.802924	0.00497673	0.0469858	727.272	236.801	3.07124	Up	1.61882	3.35275e-20	1.00845e-17
CNAG_06884	1223.13	668.004	1.83102	Up	0.872649	3.18851e-09	8.57155e-07	1500.94	668.415	2.24552	Up	1.16705	9.03002e-14	1.07706e-11
CNAG_06921	109.318	171.053	0.63909	Down	-0.645909	0.00517686	0.048411	87.6931	171.258	0.512052	Down	-0.965637	0.000693749	0.0058174
CNAG_06993	184.116	95.6524	1.92484	Up	0.944739	1.34211e-05	0.000651396	260.315	95.7423	2.71891	Up	1.44303	3.9906e-11	2.81704e-09
CNAG_06999	408.192	186.584	2.18771	Up	1.12942	1.477e-08	2.67563e-06	404.472	186.812	2.16513	Up	1.11445	4.85855e-09	2.12779e-07
CNAG_07308	5791.29	3086.65	1.87624	Up	0.907844	2.48425e-05	0.00102524	7095.26	3089.27	2.29674	Up	1.19959	1.08455e-16	1.92382e-14
CNAG_07334	744.489	1388.36	0.536238	Down	-0.899056	9.41792e-09	1.99318e-06	757.209	1389.47	0.544962	Down	-0.875771	1.90071e-08	7.14624e-07
CNAG_07358	7.91569	24.7313	0.320068	Down	-1.64355	0.00374677	0.0385414	8.57208	24.7671	0.346107	Down	-1.53071	0.00804199	0.0388509
CNAG_07393	20.1305	51.4995	0.390887	Down	-1.35517	0.000312684	0.00647153	153.863	51.5492	2.98479	Up	1.57763	8.32869e-06	0.000154887
CNAG_07415	325.716	563.507	0.578016	Down	-0.790819	0.00027205	0.00584536	254.464	563.993	0.451183	Down	-1.14821	4.02924e-09	1.82185e-07
CNAG_07538	4220.37	2053.35	2.05536	Up	1.03939	3.12654e-09	8.57155e-07	4162.33	2054.21	2.02624	Up	1.01881	8.18422e-05	0.0010313
CNAG_07540	1644.6	717.845	2.29103	Up	1.196	0.00143658	0.0200423	1837.22	718.415	2.55733	Up	1.35464	7.53181e-15	1.0365e-12
CNAG_07551	11156.6	5476.81	2.03705	Up	1.02648	4.83517e-11	2.2216e-08	10872.8	5479.97	1.98409	Up	0.98848	4.85133e-12	4.09286e-10
CNAG_07566	105.692	179.691	0.588191	Down	-0.765644	0.000373952	0.00726023	116.984	179.843	0.650479	Down	-0.620425	0.0068738	0.0345337
CNAG_07638	435.193	675.151	0.644586	Down	-0.633555	0.000554172	0.00981839	366.857	675.829	0.542825	Down	-0.881441	0.000230772	0.00237219
CNAG_07659	927.688	1559.21	0.594972	Down	-0.749106	1.97256e-07	2.19272e-05	976.882	1560.3	0.626084	Down	-0.675571	1.00297e-05	0.000180692
CNAG_07717	3562.58	2219.95	1.6048	Up	0.682397	1.11059e-05	0.000567075	3776.66	2220.39	1.7009	Up	0.766296	1.57103e-07	4.78784e-06
CNAG_07729	473.681	304.754	1.55431	Up	0.636272	0.000129319	0.00337602	759.542	304.923	2.49093	Up	1.31669	1.36304e-14	1.71446e-12
CNAG_07775	2603.06	1650.97	1.57668	Up	0.656892	0.00364676	0.0377379	3512.01	1653.11	2.12449	Up	1.08711	3.26928e-13	3.47952e-11
CNAG_07845	1525.01	819.04	1.86194	Up	0.89681	8.0722e-06	0.000459782	1296.73	819.252	1.58282	Up	0.662494	0.00542051	0.0288899
CNAG_07912	259.229	104.46	2.48161	Up	1.31128	1.03448e-10	4.1939e-08	393.448	104.567	3.76265	Up	1.91175	7.42893e-21	2.70491e-18
CNAG_07971	406.039	263.053	1.54357	Up	0.626267	0.000246296	0.00549344	545.669	263.246	2.07285	Up	1.05161	4.90518e-07	1.29519e-05
CNAG_07986	122.242	184.672	0.66194	Down	-0.595227	0.00488148	0.0464685	121.562	184.705	0.658144	Down	-0.603525	0.00840866	0.0402847
CNAG_08011	99.9785	161.111	0.620557	Down	-0.688365	0.00173177	0.0229086	85.6465	161.298	0.530983	Down	-0.913261	0.000182041	0.00196468
CNAG_08024	223.967	146.919	1.52442	Up	0.608264	0.00241883	0.0288483	269.318	146.988	1.83225	Up	0.873617	1.98981e-05	0.000319385

## Sheet: dac4Δ vs TSA NAM
Supplementary Data 4. Transcriptome analysis in C. neoformans knock-outs or wild-type cells treated with deacetylase inhibitorse.
	dac4Δ RNA-seq							TSA/NAM RNA-seq								eComparative transcriptome analysis using dac4Δ and TSA/NAM transcriptome data.
Gene ID	dac4Δ	H99	Fold change (dac4Δ/H99)	Regulation	log2(fold change)	p-value	padj	Untreated control	TSA/NAM treated	Fold change ((TSA/NAM)/control)	Regulation	log2(fold change)	p-value	padj
CNAG_00001	49.907	19.2857	2.58777	Up	1.37171	0.000567226	0.00491738	20.9125	47.1558	2.25491	Up	1.17307	0.00139254	0.0132253
CNAG_00005	470.025	282.431	1.66421	Up	0.734841	3.96743e-05	0.000568254	305.973	527.243	1.72317	Up	0.785064	2.08182e-07	7.86541e-06
CNAG_00040	1077.2	1767.52	0.609443	Down	-0.714436	2.18913e-06	4.7624e-05	1914.85	1099.91	0.574414	Down	-0.799837	2.51678e-10	1.68804e-08
CNAG_00079	771.685	332.589	2.32024	Up	1.21427	8.77248e-13	8.79536e-11	360.185	613.193	1.70244	Up	0.767603	1.7651e-07	6.85614e-06
CNAG_00126	4092.57	2461.46	1.66266	Up	0.733491	4.78855e-07	1.26924e-05	2666	4277.22	1.60436	Up	0.681996	1.27168e-08	6.02217e-07
CNAG_00128	174.817	358.406	0.487761	Down	-1.03575	1.37166e-07	4.25524e-06	388.104	254.554	0.65589	Down	-0.608474	0.000312112	0.00406545
CNAG_00133	30.4202	10.9896	2.76809	Up	1.46889	0.00440835	0.0247339	11.9096	83.3947	7.00229	Up	2.80783	2.84146e-05	0.000576124
CNAG_00178	818.935	377.328	2.17035	Up	1.11793	2.15832e-11	1.63887e-09	408.666	1828.72	4.47485	Up	2.16184	8.54853e-33	3.9403e-30
CNAG_00336	1780.74	895.986	1.98746	Up	0.990928	9.81119e-11	6.40319e-09	970.366	1477.03	1.52214	Up	0.606102	2.2849e-06	6.78016e-05
CNAG_00373	468.586	730.33	0.641608	Down	-0.640235	0.000108328	0.00131016	791.141	490.39	0.619852	Down	-0.690004	7.51902e-07	2.52362e-05
CNAG_00393	428.943	235.06	1.82482	Up	0.867756	3.75152e-06	7.63325e-05	254.567	387.263	1.52126	Up	0.605267	0.00158048	0.0145312
CNAG_00412	113.015	66.8341	1.69098	Up	0.75786	0.00489835	0.0268092	72.4048	119.361	1.64852	Up	0.721172	0.00198528	0.017419
CNAG_00425	138.815	87.5399	1.58573	Up	0.665147	0.00824866	0.0396555	94.8118	173.318	1.82802	Up	0.870282	0.000599156	0.00682466
CNAG_00519	317.942	728.641	0.436349	Down	-1.19645	3.91025e-12	3.38139e-10	789.236	496.023	0.628485	Down	-0.67005	1.327e-06	4.18945e-05
CNAG_00531	3881.79	2074.4	1.87129	Up	0.904031	4.86657e-08	1.71778e-06	2247.5	3757.93	1.67205	Up	0.741619	4.68077e-09	2.48945e-07
CNAG_00550	304.378	173.694	1.75238	Up	0.809316	3.71483e-05	0.00053764	188.101	447.513	2.37912	Up	1.25043	2.01296e-14	2.28157e-12
CNAG_00598	101.497	40.2392	2.52234	Up	1.33476	9.75936e-06	0.000176742	43.5695	95.9836	2.203	Up	1.13947	2.49405e-05	0.000527335
CNAG_00701	414.711	739.906	0.560491	Down	-0.835238	0.00407426	0.0232364	801.133	514.574	0.642308	Down	-0.638663	0.000144483	0.00216728
CNAG_00720	1632.75	825.685	1.97745	Up	0.983644	1.80942e-10	1.13796e-08	894.256	6676.1	7.46553	Up	2.90024	1.57967e-34	9.10154e-32
CNAG_00730	5430.8	2676.5	2.02907	Up	1.02082	6.91785e-11	4.78577e-09	2898.98	4489.32	1.54858	Up	0.630951	1.48236e-06	4.61669e-05
CNAG_00758	532.819	302.744	1.75997	Up	0.815548	3.04086e-06	6.41361e-05	327.945	823.213	2.51021	Up	1.32781	4.82264e-10	3.08739e-08
CNAG_00795	14.6489	2.15013	6.81301	Up	2.76829	0.00169836	0.0118011	2.32339	22.5171	9.69151	Up	3.27672	3.26683e-06	9.37214e-05
CNAG_00800	633.75	1041.89	0.608272	Down	-0.717211	0.000211531	0.00221387	1128.98	649.919	0.575671	Down	-0.796683	0.000108833	0.0017308
CNAG_00813	1285.79	210.157	6.11824	Up	2.61312	1.02642e-06	2.47415e-05	227.615	1117.82	4.91099	Up	2.29601	0.000137214	0.00207139
CNAG_00815	888.544	552.522	1.60816	Up	0.685412	0.000716507	0.00595768	598.519	1043.88	1.74411	Up	0.802493	2.02024e-05	0.000442024
CNAG_00827	729.438	441.304	1.65292	Up	0.725013	0.00202706	0.0135588	478.328	786.798	1.64489	Up	0.717993	0.00579873	0.0387366
CNAG_00879	9599.04	4223.22	2.27292	Up	1.18455	4.16528e-09	1.85906e-07	4574.96	7463.84	1.63145	Up	0.706158	6.08535e-09	3.13986e-07
CNAG_00925	266.734	150.117	1.77684	Up	0.829318	6.36011e-05	0.000848261	162.623	277.134	1.70415	Up	0.769048	1.44324e-05	0.000334851
CNAG_01056	86.9779	46.0857	1.88731	Up	0.916331	0.00204266	0.0136269	49.926	452.994	9.07332	Up	3.18163	3.4904e-60	4.0221e-57
CNAG_01090	208.577	551.628	0.378111	Down	-1.40312	0.000134178	0.0015445	597.542	287.726	0.481516	Down	-1.05434	8.35067e-11	6.27571e-09
CNAG_01121	127.494	54.9951	2.31827	Up	1.21305	4.99516e-06	9.87329e-05	59.6134	172.513	2.89386	Up	1.533	1.2702e-10	9.1481e-09
CNAG_01231	310.116	874.802	0.354499	Down	-1.49615	6.02354e-08	2.06291e-06	947.809	486.742	0.513545	Down	-0.961438	4.63798e-08	1.99174e-06
CNAG_01255	1425.81	2594.38	0.549576	Down	-0.863608	5.99693e-09	2.59292e-07	2810.58	1606.1	0.571448	Down	-0.807306	5.73152e-11	4.50315e-09
CNAG_01257	2826.88	1485.77	1.90264	Up	0.928003	4.63722e-10	2.69582e-08	1609.98	2733.51	1.69785	Up	0.763712	0.00011475	0.00178462
CNAG_01272	14389.8	7581.98	1.89789	Up	0.924397	9.37941e-11	6.17969e-09	8215.68	13343.8	1.62419	Up	0.699717	1.87707e-09	1.05513e-07
CNAG_01368	1987.71	405.411	4.90295	Up	2.29365	3.33932e-06	6.95827e-05	439.075	1631.97	3.71684	Up	1.89408	0.00683887	0.0439034
CNAG_01452	287.251	433.558	0.662542	Down	-0.593917	0.00113634	0.00865774	469.676	304.847	0.649058	Down	-0.62358	5.07366e-05	0.000942992
CNAG_01489	903.296	1582.86	0.570675	Down	-0.809259	1.48352e-07	4.56132e-06	1714.58	903.33	0.526851	Down	-0.924534	3.25337e-12	2.88382e-10
CNAG_01512	452.726	292.553	1.5475	Up	0.629941	0.000479066	0.00429298	316.932	675.271	2.13065	Up	1.09129	1.72737e-13	1.75633e-11
CNAG_01541	206.789	348.844	0.592783	Down	-0.754423	0.000101969	0.00125297	377.873	194.507	0.514742	Down	-0.95808	7.95365e-09	3.95622e-07
CNAG_01562	4823.62	8703.24	0.554233	Down	-0.851437	0.000259336	0.00259261	9427.29	5142.94	0.545538	Down	-0.874249	0.00110363	0.0110747
CNAG_01601	405.691	152.471	2.66078	Up	1.41185	2.99667e-13	3.23922e-11	165.139	346.309	2.09707	Up	1.06838	0.000869167	0.00930251
CNAG_01668	420.728	188.199	2.23554	Up	1.16062	6.57994e-10	3.67097e-08	203.854	913.05	4.47894	Up	2.16316	6.32283e-47	5.46451e-44
CNAG_01803	1199.38	2256.56	0.531508	Down	-0.911838	0.000214288	0.00223596	2444.69	1576.19	0.644739	Down	-0.633213	0.00392941	0.0295174
CNAG_01915	1378.94	2118.52	0.650897	Down	-0.619499	0.00208379	0.0138081	2294.28	3938.13	1.7165	Up	0.779472	1.11888e-08	5.41967e-07
CNAG_02023	408.206	182.495	2.23681	Up	1.16144	8.5073e-10	4.56229e-08	197.784	338.042	1.70915	Up	0.773275	3.96875e-06	0.000108889
CNAG_02089	434.485	247.457	1.7558	Up	0.812131	9.36796e-06	0.000170546	268.076	552.91	2.06251	Up	1.0444	6.5948e-10	4.14513e-08
CNAG_02169	140.245	36.2629	3.86745	Up	1.95138	3.12113e-12	2.80416e-10	39.2968	86.8814	2.2109	Up	1.14464	4.21265e-05	0.000815862
CNAG_02176	651.487	1018.13	0.639888	Down	-0.64411	5.90158e-05	0.00080391	1102.9	668.544	0.606171	Down	-0.722203	6.91114e-08	2.87853e-06
CNAG_02182	10287.5	18637.9	0.551966	Down	-0.857349	1.64293e-08	6.27944e-07	20189.6	11271	0.558255	Down	-0.841003	1.12093e-08	5.41967e-07
CNAG_02214	564.062	347.253	1.62435	Up	0.699865	5.57126e-05	0.000769301	376.132	629.063	1.67245	Up	0.741966	3.74597e-07	1.32819e-05
CNAG_02285	66239.5	35585.8	1.8614	Up	0.896391	2.38624e-07	6.99492e-06	38543.5	58236.6	1.51093	Up	0.595439	0.000215232	0.00301849
CNAG_02312	2160.91	910.905	2.37227	Up	1.24627	2.95956e-16	4.87482e-14	986.89	1914.75	1.94018	Up	0.956192	5.42814e-14	5.77388e-12
CNAG_02314	546.991	355.433	1.53894	Up	0.621938	0.000378104	0.00352999	385.144	731.031	1.89807	Up	0.924534	1.42547e-10	9.95527e-09
CNAG_02512	465.924	242.879	1.91834	Up	0.939855	2.67728e-07	7.71725e-06	263.036	1166.85	4.43608	Up	2.14928	1.59338e-17	2.34396e-15
CNAG_02771	1005.58	387.329	2.59619	Up	1.37639	7.57642e-17	1.41658e-14	419.518	2248.59	5.35995	Up	2.42222	9.20726e-72	1.59147e-68
CNAG_02883	145.921	308.317	0.473284	Down	-1.07922	1.11627e-07	3.60313e-06	334.041	195.925	0.586532	Down	-0.769719	4.99587e-06	0.000132343
CNAG_02896	2252.71	3762.61	0.59871	Down	-0.740071	3.17537e-07	8.96619e-06	4075.48	2019.91	0.495626	Down	-1.01268	6.61456e-17	9.07117e-15
CNAG_03038	785.739	503.972	1.55909	Up	0.640707	8.14572e-05	0.00102832	545.915	1274.52	2.33464	Up	1.2232	8.56599e-20	1.48063e-17
CNAG_03041	24.081	56.9968	0.422498	Down	-1.24298	0.00104049	0.00809571	61.7296	31.8899	0.516606	Down	-0.952863	0.00266045	0.0218959
CNAG_03061	1226.36	730.565	1.67865	Up	0.7473	0.000909102	0.00726232	791.284	1492.58	1.88628	Up	0.915542	2.24186e-06	6.71006e-05
CNAG_03072	66416.7	36787.5	1.80542	Up	0.852331	1.54898e-09	7.70924e-08	39847.5	60733	1.52414	Up	0.607991	1.3335e-07	5.32936e-06
CNAG_03095	36.0504	11.0652	3.25799	Up	1.70398	0.000597713	0.00515584	11.975	30.458	2.54348	Up	1.3468	0.00401691	0.02996
CNAG_03169	39.8369	9.81126	4.06033	Up	2.0216	2.86446e-05	0.000434569	10.6313	36.0282	3.3889	Up	1.76082	0.000110797	0.00174499
CNAG_03179	675.808	189.089	3.57402	Up	1.83755	1.06788e-16	1.92382e-14	204.873	471.867	2.30322	Up	1.20365	7.09077e-11	5.38742e-09
CNAG_03230	147.097	76.3941	1.92551	Up	0.945238	0.000136136	0.00155667	82.7416	166.506	2.01236	Up	1.00889	0.00211225	0.0183133
CNAG_03358	69955.2	38118.7	1.83519	Up	0.875932	5.3843e-10	3.02834e-08	41296.1	68533.6	1.65956	Up	0.730805	2.53914e-10	1.68804e-08
CNAG_03397	917.483	1647.16	0.557009	Down	-0.844229	3.28721e-08	1.20962e-06	1784.16	879.035	0.492688	Down	-1.02125	1.51457e-15	1.90395e-13
CNAG_03426	705.468	1169.3	0.603327	Down	-0.728987	0.000159326	0.00178352	1266.68	668.172	0.527499	Down	-0.92276	1.50812e-06	4.67585e-05
CNAG_03461	461.237	190.878	2.4164	Up	1.27286	8.20697e-12	6.67951e-10	206.741	414.893	2.00683	Up	1.00492	2.58208e-05	0.000542628
CNAG_03630	56.6691	29.3431	1.93125	Up	0.949539	0.00811103	0.0391298	31.8008	68.0651	2.14035	Up	1.09785	0.000368734	0.00463532
CNAG_03647	277.609	449.056	0.618206	Down	-0.693841	0.000117153	0.00139016	486.297	304.709	0.62659	Down	-0.674406	9.65336e-06	0.000238369
CNAG_03669	726.77	451.992	1.60793	Up	0.685203	3.24483e-05	0.000485273	489.658	839.287	1.71403	Up	0.777388	2.09906e-08	9.54795e-07
CNAG_03728	1655.98	661.353	2.50393	Up	1.32419	1.56397e-08	6.07839e-07	716.692	1111.1	1.55032	Up	0.632568	1.71866e-06	5.30484e-05
CNAG_03730	812.048	472.806	1.71751	Up	0.780315	2.14693e-06	4.68531e-05	512.179	857.317	1.67386	Up	0.743179	7.3864e-08	3.03985e-06
CNAG_03733	99.1463	40.3709	2.45588	Up	1.29624	0.0033703	0.0199792	43.7414	94.1872	2.15328	Up	1.10653	4.38485e-05	0.000837482
CNAG_03795	490.806	775.318	0.633039	Down	-0.659634	6.32935e-05	0.000846933	839.661	549.473	0.654399	Down	-0.611757	8.80038e-06	0.00021966
CNAG_03876	201.543	97.9782	2.05702	Up	1.04055	3.41999e-06	7.06253e-05	106.177	228.034	2.14768	Up	1.10278	1.21683e-08	5.80217e-07
CNAG_03906	396.313	105.349	3.76192	Up	1.91147	5.27993e-21	2.14862e-18	114.119	1245.33	10.9125	Up	3.44791	3.23876e-106	2.23928e-102
CNAG_03910	2280.37	397.895	5.73108	Up	2.51881	2.81772e-55	6.49767e-52	431.267	1322.34	3.06617	Up	1.61644	7.66732e-21	1.39505e-18
CNAG_03933	56.7154	19.7788	2.86749	Up	1.51979	8.23562e-05	0.00103589	21.4231	44.2523	2.06563	Up	1.04658	0.00551049	0.0373159
CNAG_03934	81.3114	22.0894	3.68102	Up	1.8801	2.07199e-06	4.55049e-05	23.9333	104.686	4.37409	Up	2.12898	1.92568e-07	7.35589e-06
CNAG_03980	19.1235	5.86805	3.25891	Up	1.70439	0.0102852	0.0471499	6.35204	29.422	4.63189	Up	2.2116	3.24917e-05	0.000651153
CNAG_04007	139.756	81.8619	1.70721	Up	0.771643	0.00198018	0.0133128	88.6652	205.393	2.3165	Up	1.21195	2.92164e-09	1.57814e-07
CNAG_04039	1803.23	1070.07	1.68515	Up	0.752881	7.52781e-07	1.88686e-05	1159.12	1966.06	1.69617	Up	0.762279	1.31691e-09	7.84926e-08
CNAG_04098	2955.12	1957.14	1.50992	Up	0.594471	5.62905e-05	0.000775732	2120.2	903.504	0.426141	Down	-1.2306	4.84568e-22	9.57229e-20
CNAG_04126	29.5193	5.88461	5.01636	Up	2.32664	6.10923e-05	0.000827077	6.37994	23.5657	3.69372	Up	1.88507	0.000928284	0.0097482
CNAG_04138	48.3743	12.7964	3.78029	Up	1.9185	0.0028907	0.0179032	13.8601	53.6672	3.87205	Up	1.9531	3.528e-07	1.25735e-05
CNAG_04201	358.035	136.695	2.61922	Up	1.38914	3.55013e-12	3.10883e-10	148.154	270.879	1.82837	Up	0.870555	0.00114974	0.0114709
CNAG_04225	212.789	51.28	4.14956	Up	2.05296	7.03267e-17	1.35144e-14	55.5631	169.11	3.04357	Up	1.60576	1.86135e-12	1.69334e-10
CNAG_04313	3862.3	1653.49	2.33585	Up	1.22395	2.44818e-12	2.31968e-10	1790.72	3748.96	2.09355	Up	1.06595	2.7938e-16	3.71468e-14
CNAG_04357	63.7443	23.1036	2.75906	Up	1.46418	6.64026e-05	0.000874997	25.0427	86.4589	3.45246	Up	1.78763	4.87037e-09	2.57052e-07
CNAG_04363	61.872	28.203	2.19381	Up	1.13344	0.00137543	0.0101011	30.5534	65.6063	2.14727	Up	1.1025	0.000438191	0.00532452
CNAG_04371	1042.88	602.517	1.73087	Up	0.7915	6.57454e-07	1.68454e-05	652.645	1106.12	1.69482	Up	0.761135	1.20842e-08	5.80211e-07
CNAG_04479	244.391	417.317	0.585623	Down	-0.771956	0.00189987	0.0128754	451.912	252.839	0.559487	Down	-0.837824	0.00272198	0.0222945
CNAG_04486	282.932	104.638	2.70391	Up	1.43505	2.17948e-11	1.63887e-09	113.359	355.721	3.138	Up	1.64985	1.43924e-07	5.7189e-06
CNAG_04495	53.6726	25.0616	2.14163	Up	1.09871	0.0037862	0.0219004	27.1713	64.2811	2.36577	Up	1.24231	0.000428929	0.00522115
CNAG_04509	108.639	35.8317	3.03192	Up	1.60023	0.000111955	0.00133997	38.8019	75.9737	1.95799	Up	0.969373	0.000860722	0.0092551
CNAG_04553	191.053	107.146	1.78311	Up	0.834394	0.000209291	0.00219979	116.046	199.716	1.721	Up	0.783245	6.51151e-05	0.00114556
CNAG_04556	72.8226	6.58431	11.06	Up	3.46728	1.38359e-13	1.59528e-11	7.13135	41.6768	5.84417	Up	2.547	6.35317e-05	0.0011263
CNAG_04585	997.547	522.296	1.90993	Up	0.933518	0.0106277	0.0481798	565.648	1978.93	3.49852	Up	1.80674	0.000206054	0.00291938
CNAG_04598	185.964	92.8192	2.00351	Up	1.00253	1.32472e-05	0.000227971	100.523	182.349	1.81401	Up	0.859181	2.62711e-05	0.000547104
CNAG_04610	70.2726	30.1068	2.33411	Up	1.22287	0.000412557	0.00379027	32.6122	73.9063	2.26621	Up	1.18028	0.000102675	0.00165092
CNAG_04626	171.972	68.8517	2.49771	Up	1.32061	6.82026e-08	2.32426e-06	74.5599	130.743	1.75352	Up	0.810257	0.000405753	0.0050243
CNAG_04663	86.3505	158.64	0.544319	Down	-0.877476	0.0002548	0.00255836	171.745	86.818	0.505505	Down	-0.984202	1.61043e-05	0.00036699
CNAG_04696	381.003	187.017	2.03726	Up	1.02663	1.05486e-05	0.00018808	202.516	386.951	1.91071	Up	0.934112	1.57978e-08	7.33061e-07
CNAG_04735	5572.68	1754.47	3.17628	Up	1.66734	2.49236e-29	1.32632e-26	1900.54	3606.84	1.89779	Up	0.924323	3.24537e-14	3.50602e-12
CNAG_04804	578.781	1019.46	0.567734	Down	-0.816712	1.68057e-06	3.78702e-05	1104.46	476.398	0.43134	Down	-1.2131	7.74387e-19	1.27479e-16
CNAG_04836	260.82	404.824	0.644281	Down	-0.634237	0.000510195	0.00450195	438.577	287.383	0.655262	Down	-0.609856	9.3535e-05	0.00154278
CNAG_04837	219.635	45.0757	4.87258	Up	2.28469	4.06905e-20	1.1729e-17	48.85	104.37	2.13653	Up	1.09527	2.23146e-05	0.000482135
CNAG_04880	185.151	316.203	0.585544	Down	-0.772151	9.41021e-05	0.00116876	342.537	197.389	0.576257	Down	-0.795214	2.26041e-06	6.73641e-05
CNAG_04920	2142.81	790.875	2.70942	Up	1.43798	1.201e-20	3.95644e-18	856.73	1495.88	1.74603	Up	0.804079	4.97814e-10	3.1577e-08
CNAG_04991	2740.04	1701.25	1.6106	Up	0.687597	3.63797e-06	7.44518e-05	1842.54	3756.69	2.03887	Up	1.02777	1.47897e-08	6.90918e-07
CNAG_05005	838.494	546.653	1.53387	Up	0.617176	0.00435522	0.0245154	592.187	900.554	1.52072	Up	0.604759	9.4999e-06	0.000235421
CNAG_05032	993.642	333.754	2.97717	Up	1.57394	5.76743e-21	2.21661e-18	361.333	717.921	1.98687	Up	0.990497	0.000406217	0.0050243
CNAG_05039	372.19	727.482	0.511614	Down	-0.966872	9.08874e-09	3.8339e-07	787.902	519.435	0.659263	Down	-0.601074	1.61361e-05	0.00036699
CNAG_05065	78.3342	33.6369	2.32882	Up	1.2196	0.000168908	0.00185772	36.4248	70.7897	1.94345	Up	0.958619	0.00143513	0.0134817
CNAG_05071	154.463	81.9612	1.88459	Up	0.914248	0.000195839	0.00208754	88.7777	160.587	1.80887	Up	0.855086	6.50027e-05	0.00114556
CNAG_05130	298.678	169.754	1.75948	Up	0.815148	7.33791e-05	0.000945479	183.917	304.017	1.65301	Up	0.725098	2.82465e-05	0.000576124
CNAG_05147	92.644	51.2698	1.80699	Up	0.853588	0.00356297	0.0208357	55.5506	99.5029	1.79121	Up	0.840936	0.00111112	0.0111337
CNAG_05168	46.7187	20.865	2.23909	Up	1.16291	0.00347374	0.0204871	22.6157	51.7337	2.28751	Up	1.19378	0.000689768	0.00767963
CNAG_05228	1298.29	595.025	2.18191	Up	1.12559	0.000865488	0.00695406	644.434	1517.35	2.35454	Up	1.23545	1.58125e-09	9.11062e-08
CNAG_05229	9952.93	4328.54	2.29937	Up	1.20124	6.34482e-17	1.2541e-14	4689.07	7344.39	1.56628	Up	0.64734	1.10208e-07	4.45602e-06
CNAG_05245	115.556	214.731	0.538142	Down	-0.893942	4.40477e-05	0.000623153	232.596	144.607	0.621707	Down	-0.685693	0.000217348	0.00303585
CNAG_05256	2636.12	1692.2	1.5578	Up	0.639514	2.62313e-05	0.000400592	1833.6	2949.76	1.60872	Up	0.685917	1.91727e-08	8.77883e-07
CNAG_05258	2370.13	1041.92	2.27476	Up	1.18572	3.35692e-08	1.22874e-06	1128.75	3833.09	3.39587	Up	1.76378	3.05471e-26	9.60013e-24
CNAG_05259	46.7705	22.0987	2.11643	Up	1.08163	0.00695178	0.0348748	23.9419	63.3602	2.64642	Up	1.40404	2.79954e-05	0.000576124
CNAG_05293	639.773	1537.09	0.416222	Down	-1.26457	8.80389e-16	1.35345e-13	1664.77	800.519	0.480857	Down	-1.05632	3.2655e-16	4.25993e-14
CNAG_05303	330.531	193.515	1.70804	Up	0.772342	7.43002e-05	0.000953634	209.584	341.61	1.62994	Up	0.70482	2.56938e-05	0.000541607
CNAG_05304	54.8579	28.7025	1.91126	Up	0.934525	0.00925621	0.0434132	31.0869	58.4398	1.87989	Up	0.910646	0.00504577	0.0348516
CNAG_05305	19.2596	2.77494	6.94055	Up	2.79505	0.000260284	0.00259833	3.00591	112.171	37.3168	Up	5.22175	6.52492e-36	4.51133e-33
CNAG_05306	565.707	350.447	1.61424	Up	0.69086	6.8244e-05	0.000894152	379.389	700.254	1.84574	Up	0.884199	9.94801e-10	5.98091e-08
CNAG_05313	496.294	263.08	1.88647	Up	0.91569	3.53044e-07	9.86216e-06	284.942	630.949	2.21431	Up	1.14686	1.92177e-14	2.21452e-12
CNAG_05315	277.962	111.34	2.49652	Up	1.31992	5.37028e-10	3.02834e-08	120.624	203.792	1.68949	Up	0.756585	9.92214e-05	0.00161037
CNAG_05334	147.139	15.706	9.36837	Up	3.2278	2.34872e-24	1.08323e-21	17.0163	49.1939	2.89099	Up	1.53156	6.11398e-05	0.0010923
CNAG_05341	263.783	37.2627	7.079	Up	2.82355	4.6783e-30	2.69704e-27	40.3602	471.813	11.6901	Up	3.54721	1.58169e-70	2.18716e-67
CNAG_05651	182.264	89.7152	2.03159	Up	1.02261	9.71917e-06	0.000176476	97.1204	260.057	2.67768	Up	1.42098	1.75621e-13	1.75977e-11
CNAG_05662	2414.02	341.226	7.07453	Up	2.82263	1.62162e-45	1.60263e-42	369.553	635.096	1.71855	Up	0.781194	9.33744e-08	3.82006e-06
CNAG_05670	31.9342	3.08447	10.3532	Up	3.37201	1.36067e-07	4.24014e-06	3.33397	38.6971	11.6069	Up	3.53691	1.81445e-10	1.24209e-08
CNAG_05785	795.593	124.256	6.40287	Up	2.67872	4.36168e-47	5.02901e-44	134.661	798.242	5.92777	Up	2.56749	1.38129e-22	2.89402e-20
CNAG_05803	630.955	1246.99	0.505983	Down	-0.98284	5.23846e-10	3.01997e-08	1350.78	799.017	0.591522	Down	-0.757495	6.95408e-09	3.50244e-07
CNAG_05885	32.3025	13.5673	2.3809	Up	1.25151	0.0110112	0.0495291	14.6908	50.0497	3.40688	Up	1.76845	5.69207e-06	0.000149072
CNAG_05939	2762.8	6221.97	0.444039	Down	-1.17124	0.0100104	0.0462389	6742.52	1586.24	0.235259	Down	-2.08768	7.17151e-10	4.42713e-08
CNAG_05968	138.473	331.736	0.417419	Down	-1.26043	1.15217e-09	6.03841e-08	359.218	232.405	0.646974	Down	-0.62822	0.000125219	0.0019207
CNAG_06027	223.57	99.6151	2.24434	Up	1.16629	1.26148e-07	4.02163e-06	107.918	399.382	3.7008	Up	1.88784	2.53266e-26	8.33849e-24
CNAG_06034	651.864	288.524	2.25931	Up	1.17588	1.98346e-09	9.46314e-08	312.521	570.788	1.8264	Up	0.869004	6.41579e-09	3.26168e-07
CNAG_06055	576.728	192.898	2.9898	Up	1.58005	3.23326e-18	7.713e-16	208.929	386.36	1.84924	Up	0.886934	4.48639e-07	1.56661e-05
CNAG_06144	19295.5	11127.7	1.73401	Up	0.794115	0.000542655	0.0047376	12055.2	19215	1.59392	Up	0.672576	7.0986e-05	0.00121786
CNAG_06151	1309.1	2377	0.550738	Down	-0.860561	6.95016e-09	2.96798e-07	2574.45	1375.44	0.534266	Down	-0.90437	2.98886e-13	2.95214e-11
CNAG_06152	1806.87	981.675	1.8406	Up	0.88018	1.92728e-06	4.26326e-05	1063.31	4188.51	3.93913	Up	1.97788	1.72178e-55	1.70062e-52
CNAG_06167	4249.69	2387.31	1.78011	Up	0.831969	1.10736e-08	4.53298e-07	2586.09	3885.14	1.50232	Up	0.587194	9.62846e-07	3.082e-05
CNAG_06281	29.2183	8.679	3.36656	Up	1.75127	0.00125492	0.00939562	9.39951	28.5588	3.03833	Up	1.60328	0.001282	0.0123968
CNAG_06323	173.983	106.085	1.64004	Up	0.713731	0.00183433	0.0125518	114.901	213.656	1.85947	Up	0.894892	4.32294e-06	0.000116753
CNAG_06347	628.533	2185.83	0.287549	Down	-1.79812	1.6578e-05	0.000272414	2368.74	762.341	0.321835	Down	-1.63561	2.19969e-05	0.000478259
CNAG_06389	103.682	59.2327	1.75042	Up	0.807702	0.00371516	0.0215616	64.1857	118.525	1.8466	Up	0.884868	0.00020558	0.00291864
CNAG_06422	3062.17	5812.85	0.526794	Down	-0.924689	1.45483e-10	9.23351e-09	6297.94	4130.45	0.655842	Down	-0.60858	2.88544e-07	1.04459e-05
CNAG_06424	198.324	495.676	0.400108	Down	-1.32154	6.30366e-05	0.00084513	537.219	180.275	0.335571	Down	-1.57531	2.84972e-06	8.27857e-05
CNAG_06448	112.341	214.049	0.524839	Down	-0.930053	2.11627e-05	0.00033656	231.756	130.091	0.561329	Down	-0.833081	1.06475e-05	0.000260129
CNAG_06518	62.7878	16.5856	3.78568	Up	1.92055	7.28667e-07	1.83306e-05	17.9681	41.2024	2.29309	Up	1.19729	0.00710452	0.0450235
CNAG_06524	452.248	225.88	2.00216	Up	1.00155	4.38467e-08	1.57167e-06	244.718	425.805	1.73998	Up	0.79907	4.66125e-07	1.61949e-05
CNAG_06551	1198.42	412.251	2.90701	Up	1.53953	2.97583e-21	1.28667e-18	446.487	930.987	2.08514	Up	1.06014	2.97872e-12	2.67466e-10
CNAG_06576	61427.8	100592	0.610662	Down	-0.711555	0.000134765	0.00154611	108992	47248.5	0.433505	Down	-1.20588	4.53635e-12	3.92054e-10
CNAG_06623	2950.89	1048.4	2.81466	Up	1.49296	4.13188e-13	4.20358e-11	1135.97	2410.92	2.12235	Up	1.08566	3.67841e-18	5.52881e-16
CNAG_06715	41.2269	12.078	3.41338	Up	1.7712	0.000138649	0.00158019	13.0915	140.113	10.7026	Up	3.41989	2.49087e-29	9.56772e-27
CNAG_06742	2044.5	1358.82	1.50461	Up	0.589393	0.000829264	0.0066863	1471.77	2275.02	1.54577	Up	0.628328	0.000208856	0.00293502
CNAG_06749	218.459	113.508	1.92461	Up	0.944569	1.53826e-05	0.000257046	122.975	193.257	1.57151	Up	0.652155	0.000802414	0.00875062
CNAG_06802	49.9324	7.72593	6.46295	Up	2.69219	2.56104e-08	9.5254e-07	8.37171	37.8072	4.51607	Up	2.17507	3.55901e-06	0.000101263
CNAG_06854	31.8399	6.09406	5.22474	Up	2.38536	2.48343e-05	0.000381786	6.59905	24.4969	3.71219	Up	1.89227	0.000789969	0.00865033
CNAG_06869	727.272	236.801	3.07124	Up	1.61882	3.35275e-20	1.00845e-17	256.538	573.569	2.23581	Up	1.1608	2.21643e-07	8.32846e-06
CNAG_06872	1543.55	256.681	6.0135	Up	2.5882	1.46021e-42	1.26272e-39	278.129	467.934	1.68244	Up	0.750551	1.03783e-06	3.30672e-05
CNAG_06935	1307.69	808.188	1.61805	Up	0.694257	0.000792493	0.00647281	875.617	1650.38	1.88482	Up	0.914428	2.8857e-07	1.04459e-05
CNAG_06944	130.005	35.1666	3.69685	Up	1.8863	5.85368e-11	4.09048e-09	38.0992	80.9628	2.12506	Up	1.0875	0.000144506	0.00216728
CNAG_06963	1088.01	699.027	1.55647	Up	0.638274	5.67891e-05	0.000779499	757.325	1177.06	1.55424	Up	0.636205	0.000245824	0.00335895
CNAG_06993	260.315	95.7423	2.71891	Up	1.44303	3.9906e-11	2.81704e-09	103.721	189.694	1.82889	Up	0.870967	1.69038e-05	0.000381938
CNAG_07304	1194.74	633.919	1.88469	Up	0.914328	0.000128227	0.00149339	686.648	1043.04	1.51903	Up	0.603149	0.00668648	0.0431253
CNAG_07307	228.97	122.756	1.86524	Up	0.899364	2.54732e-05	0.00039074	133.009	228.192	1.71561	Up	0.778718	0.00458144	0.032555
CNAG_07334	757.209	1389.47	0.544962	Down	-0.875771	1.90071e-08	7.14624e-07	1504.79	909.247	0.604237	Down	-0.726814	1.62069e-08	7.47032e-07
CNAG_07399	307.562	42.5513	7.22802	Up	2.8536	2.74237e-29	1.35512e-26	46.0799	261.353	5.67174	Up	2.50379	7.67261e-22	1.47357e-19
CNAG_07461	22.3868	7.69858	2.90791	Up	1.53998	0.00949573	0.0444161	8.34232	23.2236	2.78383	Up	1.47707	0.00671395	0.0432218
CNAG_07489	1101.99	527.425	2.08937	Up	1.06307	3.69269e-11	2.66104e-09	571.434	962.559	1.68446	Up	0.752289	1.34082e-05	0.000313191
CNAG_07492	140.308	48.8253	2.87366	Up	1.52289	0.000546619	0.00476261	52.8867	142.825	2.70057	Up	1.43327	1.18081e-05	0.000283475
CNAG_07493	741.12	325.552	2.27651	Up	1.18682	3.94516e-10	2.3327e-08	352.633	980.975	2.78186	Up	1.47605	2.8637e-06	8.28436e-05
CNAG_07540	1837.22	718.415	2.55733	Up	1.35464	7.53181e-15	1.0365e-12	778.031	1438.62	1.84905	Up	0.886782	4.87624e-06	0.000130171
CNAG_07550	156.344	236.789	0.660267	Down	-0.598878	0.00315615	0.0191005	256.47	424.724	1.65604	Up	0.727735	4.03908e-06	0.000109946
CNAG_07552	620.042	381.297	1.62614	Up	0.70145	4.49392e-05	0.000633176	412.982	1354.91	3.28081	Up	1.71405	1.0237e-31	4.42367e-29
CNAG_07564	121.421	70.1632	1.73055	Up	0.791234	0.0025136	0.0160861	75.9956	214.004	2.81601	Up	1.49365	1.60427e-07	6.30221e-06
CNAG_07573	419.986	273.698	1.53448	Up	0.617753	0.000696042	0.00582956	296.43	843.853	2.84672	Up	1.5093	1.13716e-22	2.45697e-20
CNAG_07584	1073.41	421.502	2.54663	Up	1.34859	1.12087e-16	1.93854e-14	456.54	744.077	1.62982	Up	0.704712	5.25337e-07	1.81609e-05
CNAG_07621	98.9699	9.83287	10.0652	Up	3.33131	1.04127e-18	2.57269e-16	10.6342	37.0668	3.48561	Up	1.80141	6.76969e-05	0.00117602
CNAG_07638	366.857	675.829	0.542825	Down	-0.881441	0.000230772	0.00237219	731.943	460.839	0.629611	Down	-0.667467	0.000492367	0.00580926
CNAG_07644	180.391	22.6761	7.95509	Up	2.99188	7.78296e-11	5.22743e-09	24.5923	124.581	5.06584	Up	2.3408	5.40702e-11	4.34699e-09
CNAG_07676	12709.9	8247.26	1.5411	Up	0.623964	0.00285855	0.0177517	8931.95	13429.9	1.50358	Up	0.588402	0.000365864	0.00460762
CNAG_07709	42.7061	13.8553	3.0823	Up	1.62401	0.00032308	0.00311291	15.0159	35.7497	2.38079	Up	1.25144	0.00332072	0.0258844
CNAG_07729	759.542	304.923	2.49093	Up	1.31669	1.36304e-14	1.71446e-12	330.331	598.939	1.81315	Up	0.858495	2.7655e-06	8.14477e-05
CNAG_07766	793.622	363.475	2.18343	Up	1.1266	1.39412e-11	1.08365e-09	393.702	2193.35	5.57109	Up	2.47796	3.52766e-74	8.13007e-71
CNAG_07837	169.17	44.4891	3.8025	Up	1.92695	2.63854e-13	2.9441e-11	48.1984	119.261	2.47437	Up	1.30706	1.97008e-07	7.48414e-06
CNAG_07845	1296.73	819.252	1.58282	Up	0.662494	0.00542051	0.0288899	887.37	527.324	0.594256	Down	-0.750844	0.000268587	0.00361689
CNAG_07896	28.6179	9.86742	2.90024	Up	1.53617	0.00429561	0.0242588	10.6829	33.1317	3.10137	Up	1.6329	0.000454824	0.00546896
CNAG_07902	559.98	929.61	0.602382	Down	-0.731249	4.66179e-06	9.32088e-05	1006.91	488.257	0.484905	Down	-1.04423	2.56858e-14	2.81891e-12
CNAG_07912	393.448	104.567	3.76265	Up	1.91175	7.42893e-21	2.70491e-18	113.272	269.899	2.38274	Up	1.25262	5.92703e-09	3.10451e-07
CNAG_07920	37.2049	4.92363	7.5564	Up	2.9177	0.0007145	0.00594814	5.33641	26.4985	4.96561	Up	2.31197	4.9499e-05	0.00092747
CNAG_07943	363.091	601.987	0.603154	Down	-0.729402	2.78061e-05	0.000422776	652.137	405.095	0.621181	Down	-0.686914	7.0868e-05	0.00121786
CNAG_07971	545.669	263.246	2.07285	Up	1.05161	4.90518e-07	1.29519e-05	285.29	465.845	1.63288	Up	0.707419	0.00118223	0.0117105

## Sheet: dac2Δ vs TSA NAM
Supplementary Data 4. Transcriptome analysis in C. neoformans knock-outs or wild-type cells treated with deacetylase inhibitorsf.
	dac2Δ RNA-seq							TSA/NAM RNA-seq								fComparative transcriptome analysis using dac2Δ and TSA/NAM transcriptome data.
Gene ID	dac2Δ	H99	Fold change (dac2Δ/H99)	Regulation	log2(fold change)	p-value	padj	Untreated control	TSA/NAM treated	Fold change ((TSA/NAM)/control)	Regulation	log2(fold change)	p-value	padj
CNAG_00079	589.547	332.394	1.77364	Up	0.826711	1.55236e-05	0.000722896	360.185	613.193	1.70244	Up	0.767603	1.7651e-07	6.85614e-06
CNAG_00126	3766.47	2460.37	1.53086	Up	0.614338	6.76994e-06	0.00039879	2666	4277.22	1.60436	Up	0.681996	1.27168e-08	6.02217e-07
CNAG_00336	1579.61	895.641	1.76366	Up	0.818573	1.30572e-08	2.52493e-06	970.366	1477.03	1.52214	Up	0.606102	2.2849e-06	6.78016e-05
CNAG_00531	3325.98	2073.37	1.60414	Up	0.681798	0.000542968	0.00972781	2247.5	3757.93	1.67205	Up	0.741619	4.68077e-09	2.48945e-07
CNAG_00588	1230.04	2409.07	0.510588	Down	-0.969767	0.000113448	0.00309045	2613.83	1409.45	0.53923	Down	-0.891028	0.00032883	0.00424166
CNAG_00598	99.9763	40.2074	2.48651	Up	1.31413	2.20935e-05	0.000957272	43.5695	95.9836	2.203	Up	1.13947	2.49405e-05	0.000527335
CNAG_00720	479.655	825.16	0.581287	Down	-0.782677	3.85645e-07	3.54382e-05	894.256	6676.1	7.46553	Up	2.90024	1.57967e-34	9.10154e-32
CNAG_00758	676.807	302.687	2.23599	Up	1.16092	0.000604665	0.0104637	327.945	823.213	2.51021	Up	1.32781	4.82264e-10	3.08739e-08
CNAG_00827	220.51	440.794	0.500255	Down	-0.999265	0.000705267	0.0115456	478.328	786.798	1.64489	Up	0.717993	0.00579873	0.0387366
CNAG_00876	175.533	399.265	0.439639	Down	-1.18561	1.45098e-06	0.000112362	432.743	206.051	0.476151	Down	-1.07051	6.45614e-06	0.000166466
CNAG_00933	294.188	522.202	0.56336	Down	-0.827871	0.000387328	0.00741518	566.509	1212.57	2.14042	Up	1.09789	6.91832e-16	8.85801e-14
CNAG_00979	759.626	2048.88	0.370752	Down	-1.43147	2.68779e-06	0.00018161	2221.09	949.09	0.427308	Down	-1.22665	1.33481e-05	0.000312844
CNAG_01047	1065.96	1968.1	0.541622	Down	-0.884642	0.000146608	0.00368768	2133.97	1177.09	0.551596	Down	-0.858317	0.000380339	0.00475527
CNAG_01090	227.411	551.105	0.412645	Down	-1.27703	4.56272e-08	6.28926e-06	597.542	287.726	0.481516	Down	-1.05434	8.35067e-11	6.27571e-09
CNAG_01187	204.956	118.694	1.72677	Up	0.788072	0.000122915	0.00325667	128.631	217.699	1.69243	Up	0.759093	6.14157e-05	0.0010944
CNAG_01223	320.113	584.215	0.547936	Down	-0.867921	2.66195e-05	0.00106721	633.739	1102.85	1.74023	Up	0.799278	2.10853e-09	1.17568e-07
CNAG_01231	569.985	873.828	0.652285	Down	-0.616426	8.45213e-05	0.00242868	947.809	486.742	0.513545	Down	-0.961438	4.63798e-08	1.99174e-06
CNAG_01489	1017.14	1581.64	0.643088	Down	-0.636911	8.74031e-06	0.000487926	1714.58	903.33	0.526851	Down	-0.924534	3.25337e-12	2.88382e-10
CNAG_01603	1571.47	1029.19	1.52689	Up	0.610596	1.95826e-05	0.000865147	1115.07	1748.14	1.56773	Up	0.648681	2.9714e-07	1.07001e-05
CNAG_01803	1238.65	2254.23	0.549476	Down	-0.863871	1.31651e-07	1.54378e-05	2444.69	1576.19	0.644739	Down	-0.633213	0.00392941	0.0295174
CNAG_01946	605.317	364.821	1.65922	Up	0.730502	0.00282039	0.0319531	395.335	752.073	1.90237	Up	0.927796	6.7785e-11	5.25405e-09
CNAG_01947	306.743	200.276	1.5316	Up	0.615041	0.000810413	0.0129291	217.098	346.124	1.59433	Up	0.672948	5.44077e-05	0.000997811
CNAG_01993	49.9603	18.4731	2.70449	Up	1.43536	0.000161622	0.00392218	20.015	44.0375	2.20022	Up	1.13765	0.00278439	0.0226752
CNAG_02089	376.97	247.311	1.52428	Up	0.608126	0.00351461	0.0368038	268.076	552.91	2.06251	Up	1.0444	6.5948e-10	4.14513e-08
CNAG_02169	87.3827	36.2555	2.41019	Up	1.26915	1.37553e-05	0.00066295	39.2968	86.8814	2.2109	Up	1.14464	4.21265e-05	0.000815862
CNAG_02176	672.515	1017.48	0.660962	Down	-0.597361	6.31742e-05	0.00196046	1102.9	668.544	0.606171	Down	-0.722203	6.91114e-08	2.87853e-06
CNAG_02226	468.534	885.721	0.528986	Down	-0.9187	0.0030103	0.0334629	960.712	619.545	0.644881	Down	-0.632895	0.00537868	0.0366026
CNAG_02483	120.463	73.9495	1.62899	Up	0.703975	0.00385051	0.039257	80.0875	133.547	1.66751	Up	0.737698	0.00107522	0.0109164
CNAG_02544	8.27127	32.8996	0.251409	Down	-1.99189	7.40662e-05	0.00218147	35.6297	95.9156	2.69201	Up	1.42868	0.00233253	0.0197394
CNAG_03179	671.158	188.993	3.55124	Up	1.82832	8.42081e-08	1.07475e-05	204.873	471.867	2.30322	Up	1.20365	7.09077e-11	5.38742e-09
CNAG_03230	126.225	76.3453	1.65334	Up	0.725385	0.00256438	0.0297538	82.7416	166.506	2.01236	Up	1.00889	0.00211225	0.0183133
CNAG_03397	1086.3	1645.87	0.660019	Down	-0.59942	2.57968e-05	0.00104583	1784.16	879.035	0.492688	Down	-1.02125	1.51457e-15	1.90395e-13
CNAG_03669	725.632	451.716	1.60639	Up	0.68382	1.09924e-05	0.000567075	489.658	839.287	1.71403	Up	0.777388	2.09906e-08	9.54795e-07
CNAG_03728	1239.73	660.832	1.87601	Up	0.907671	2.10323e-09	6.30236e-07	716.692	1111.1	1.55032	Up	0.632568	1.71866e-06	5.30484e-05
CNAG_03733	72.6151	40.3342	1.80034	Up	0.848267	0.00487317	0.0464685	43.7414	94.1872	2.15328	Up	1.10653	4.38485e-05	0.000837482
CNAG_03910	1035.16	397.594	2.60357	Up	1.38049	5.77608e-05	0.001843	431.267	1322.34	3.06617	Up	1.61644	7.66732e-21	1.39505e-18
CNAG_03933	51.7775	19.775	2.61833	Up	1.38865	0.000248981	0.00553541	21.4231	44.2523	2.06563	Up	1.04658	0.00551049	0.0373159
CNAG_04007	46.0214	81.7968	0.562632	Down	-0.829737	0.00390122	0.0397152	88.6652	205.393	2.3165	Up	1.21195	2.92164e-09	1.57814e-07
CNAG_04138	31.9969	12.813	2.49722	Up	1.32033	0.00368957	0.0381237	13.8601	53.6672	3.87205	Up	1.9531	3.528e-07	1.25735e-05
CNAG_04461	12.943	38.0747	0.339936	Down	-1.55666	0.000424942	0.00798011	41.3212	180.297	4.36331	Up	2.12542	2.83252e-19	4.77659e-17
CNAG_04479	234.021	416.875	0.56137	Down	-0.832975	0.00130638	0.0186025	451.912	252.839	0.559487	Down	-0.837824	0.00272198	0.0222945
CNAG_04486	194.52	104.534	1.86083	Up	0.895944	2.46845e-05	0.00102485	113.359	355.721	3.138	Up	1.64985	1.43924e-07	5.7189e-06
CNAG_04553	49.2553	107.071	0.460023	Down	-1.12022	2.96583e-05	0.00117474	116.046	199.716	1.721	Up	0.783245	6.51151e-05	0.00114556
CNAG_04598	166.881	92.782	1.79863	Up	0.846899	0.000128254	0.00336095	100.523	182.349	1.81401	Up	0.859181	2.62711e-05	0.000547104
CNAG_04735	3948.22	1753.44	2.2517	Up	1.17101	2.87019e-17	4.94534e-14	1900.54	3606.84	1.89779	Up	0.924323	3.24537e-14	3.50602e-12
CNAG_04837	130.153	45.0377	2.88987	Up	1.531	0.000129857	0.00337726	48.85	104.37	2.13653	Up	1.09527	2.23146e-05	0.000482135
CNAG_04850	133.793	255.287	0.524087	Down	-0.932121	2.22731e-06	0.000158254	276.673	471.252	1.70328	Up	0.768317	7.32606e-07	2.47085e-05
CNAG_05032	769.654	333.46	2.30809	Up	1.2067	5.9557e-07	5.19578e-05	361.333	717.921	1.98687	Up	0.990497	0.000406217	0.0050243
CNAG_05039	408.465	727.116	0.56176	Down	-0.831973	1.30366e-07	1.54378e-05	787.902	519.435	0.659263	Down	-0.601074	1.61361e-05	0.00036699
CNAG_05130	255.61	169.553	1.50755	Up	0.59221	0.00481068	0.0462898	183.917	304.017	1.65301	Up	0.725098	2.82465e-05	0.000576124
CNAG_05264	111.775	192.457	0.580776	Down	-0.783946	0.00179801	0.0234439	208.632	679.413	3.25651	Up	1.70333	1.54405e-28	5.61872e-26
CNAG_05293	921.749	1536.18	0.600025	Down	-0.736905	3.25568e-07	3.11641e-05	1664.77	800.519	0.480857	Down	-1.05632	3.2655e-16	4.25993e-14
CNAG_05315	174.035	111.261	1.5642	Up	0.645429	0.00253835	0.0297017	120.624	203.792	1.68949	Up	0.756585	9.92214e-05	0.00161037
CNAG_05358	42.7791	92.0065	0.464957	Down	-1.10483	9.42051e-05	0.00267186	99.7783	182.052	1.82456	Up	0.86755	2.41607e-05	0.000516672
CNAG_05503	118.341	188.599	0.627474	Down	-0.672372	0.00139596	0.0195364	204.368	126.505	0.619007	Down	-0.691973	0.000358444	0.00452241
CNAG_05515	334.433	546.043	0.612466	Down	-0.707298	1.47913e-05	0.000698231	591.565	1494.97	2.52715	Up	1.33751	7.13625e-24	1.70138e-21
CNAG_05543	72.623	37.5654	1.93325	Up	0.951025	0.00182112	0.023504	40.6776	78.472	1.92912	Up	0.947944	0.000937622	0.00980745
CNAG_05651	143.81	89.7111	1.60303	Up	0.680802	0.00284123	0.0320487	97.1204	260.057	2.67768	Up	1.42098	1.75621e-13	1.75977e-11
CNAG_05785	314.029	124.171	2.529	Up	1.33857	1.11078e-05	0.000567075	134.661	798.242	5.92777	Up	2.56749	1.38129e-22	2.89402e-20
CNAG_05803	587.33	1246.42	0.471215	Down	-1.08554	3.9707e-13	3.04067e-10	1350.78	799.017	0.591522	Down	-0.757495	6.95408e-09	3.50244e-07
CNAG_05968	143.847	331.635	0.433752	Down	-1.20506	1.82949e-10	7.00493e-08	359.218	232.405	0.646974	Down	-0.62822	0.000125219	0.0019207
CNAG_06055	448.419	192.783	2.32603	Up	1.21787	3.92388e-12	2.70434e-09	208.929	386.36	1.84924	Up	0.886934	4.48639e-07	1.56661e-05
CNAG_06139	78.3998	151.678	0.516883	Down	-0.95209	4.23787e-05	0.00147216	164.336	95.2746	0.579755	Down	-0.786484	0.000180535	0.00261133
CNAG_06294	2010.73	3089.25	0.650881	Down	-0.619533	0.00464437	0.0450831	3350.55	1886.07	0.562912	Down	-0.829019	0.00155735	0.0143567
CNAG_06323	212.877	106.033	2.00764	Up	1.0055	1.36307e-06	0.000106754	114.901	213.656	1.85947	Up	0.894892	4.32294e-06	0.000116753
CNAG_06424	234.927	495.016	0.474585	Down	-1.07526	0.00121303	0.0175351	537.219	180.275	0.335571	Down	-1.57531	2.84972e-06	8.27857e-05
CNAG_06448	129.816	213.927	0.606822	Down	-0.720655	0.000377733	0.00729226	231.756	130.091	0.561329	Down	-0.833081	1.06475e-05	0.000260129
CNAG_06524	90.9953	225.737	0.403104	Down	-1.31078	6.86343e-10	2.25251e-07	244.718	425.805	1.73998	Up	0.79907	4.66125e-07	1.61949e-05
CNAG_06551	720.069	412.248	1.74669	Up	0.804621	0.00117809	0.0172753	446.487	930.987	2.08514	Up	1.06014	2.97872e-12	2.67466e-10
CNAG_06623	2544.77	1047.97	2.42829	Up	1.27994	1.53066e-19	5.27466e-16	1135.97	2410.92	2.12235	Up	1.08566	3.67841e-18	5.52881e-16
CNAG_06672	2292.3	3913.76	0.585702	Down	-0.771761	0.00224089	0.0273833	4245.36	1766.21	0.416034	Down	-1.26523	3.94706e-06	0.000108725
CNAG_06759	351.864	636.742	0.5526	Down	-0.855692	0.000171204	0.00409699	690.372	360.525	0.522218	Down	-0.937275	1.49776e-09	8.77588e-08
CNAG_06869	135.661	236.678	0.573186	Down	-0.802924	0.00497673	0.0469858	256.538	573.569	2.23581	Up	1.1608	2.21643e-07	8.32846e-06
CNAG_06993	184.116	95.6524	1.92484	Up	0.944739	1.34211e-05	0.000651396	103.721	189.694	1.82889	Up	0.870967	1.69038e-05	0.000381938
CNAG_07334	744.489	1388.36	0.536238	Down	-0.899056	9.41792e-09	1.99318e-06	1504.79	909.247	0.604237	Down	-0.726814	1.62069e-08	7.47032e-07
CNAG_07406	150.638	271.174	0.555504	Down	-0.848132	1.03115e-05	0.000542497	293.966	724.126	2.4633	Up	1.30059	1.33851e-18	2.10329e-16
CNAG_07527	49.6268	22.4849	2.20712	Up	1.14216	0.00190916	0.0242319	24.3703	54.4902	2.23593	Up	1.16087	0.000823629	0.00895373
CNAG_07540	1644.6	717.845	2.29103	Up	1.196	0.00143658	0.0200423	778.031	1438.62	1.84905	Up	0.886782	4.87624e-06	0.000130171
CNAG_07626	376.905	177.595	2.12227	Up	1.08561	1.86071e-09	5.82909e-07	192.47	402.812	2.09285	Up	1.06547	1.07561e-10	7.99652e-09
CNAG_07638	435.193	675.151	0.644586	Down	-0.633555	0.000554172	0.00981839	731.943	460.839	0.629611	Down	-0.667467	0.000492367	0.00580926
CNAG_07729	473.681	304.754	1.55431	Up	0.636272	0.000129319	0.00337602	330.331	598.939	1.81315	Up	0.858495	2.7655e-06	8.14477e-05
CNAG_07736	23.7316	56.9414	0.416772	Down	-1.26267	0.000398555	0.00756706	61.7325	101.126	1.63813	Up	0.71205	0.00412294	0.0303742
CNAG_07845	1525.01	819.04	1.86194	Up	0.89681	8.0722e-06	0.000459782	887.37	527.324	0.594256	Down	-0.750844	0.000268587	0.00361689
CNAG_07854	32.736	10.7667	3.0405	Up	1.60431	0.000707847	0.0115604	11.6677	36.4948	3.12786	Up	1.64517	0.000227057	0.0031587
CNAG_07909	39.9314	102.868	0.38818	Down	-1.3652	0.000424849	0.00798011	111.47	209.673	1.88098	Up	0.911485	0.000112816	0.00176472
CNAG_07912	259.229	104.46	2.48161	Up	1.31128	1.03448e-10	4.1939e-08	113.272	269.899	2.38274	Up	1.25262	5.92703e-09	3.10451e-07
CNAG_07971	406.039	263.053	1.54357	Up	0.626267	0.000246296	0.00549344	285.29	465.845	1.63288	Up	0.707419	0.00118223	0.0117105

## Sheet: dac2Δ vs dac4Δ vs TSA NAM
Supplementary Data 4. Transcriptome analysis in C. neoformans knock-outs or wild-type cells treated with deacetylase inhibitorsg.
	dac2Δ RNA-seq							dac4Δ RNA-seq							TSA/NAM RNA-seq								gComparative transcriptome analysis using dac2Δ, dac4Δ and TSA/NAM transcriptome data.
Gene ID	dac2Δ	H99	Fold change (dac2Δ/H99)	Regulation	log2(fold change)	p-value	padj	dac4Δ	H99	Fold change (dac4Δ/H99)	Regulation	log2(fold change)	p-value	padj	Untreated control	TSA/NAM treated	Fold change ((TSA/NAM)/control)	Regulation	log2(fold change)	p-value	padj
CNAG_00079	589.547	332.394	1.77364	Up	0.826711	1.55236e-05	0.000722896	771.685	332.589	2.32024	Up	1.21427	8.77248e-13	8.79536e-11	360.185	613.193	1.70244	Up	0.767603	1.7651e-07	6.85614e-06
CNAG_00126	3766.47	2460.37	1.53086	Up	0.614338	6.76994e-06	0.00039879	4092.57	2461.46	1.66266	Up	0.733491	4.78855e-07	1.26924e-05	2666	4277.22	1.60436	Up	0.681996	1.27168e-08	6.02217e-07
CNAG_00336	1579.61	895.641	1.76366	Up	0.818573	1.30572e-08	2.52493e-06	1780.74	895.986	1.98746	Up	0.990928	9.81119e-11	6.40319e-09	970.366	1477.03	1.52214	Up	0.606102	2.2849e-06	6.78016e-05
CNAG_00531	3325.98	2073.37	1.60414	Up	0.681798	0.000542968	0.00972781	3881.79	2074.4	1.87129	Up	0.904031	4.86657e-08	1.71778e-06	2247.5	3757.93	1.67205	Up	0.741619	4.68077e-09	2.48945e-07
CNAG_00598	99.9763	40.2074	2.48651	Up	1.31413	2.20935e-05	0.000957272	101.497	40.2392	2.52234	Up	1.33476	9.75936e-06	0.000176742	43.5695	95.9836	2.203	Up	1.13947	2.49405e-05	0.000527335
CNAG_00720	479.655	825.16	0.581287	Down	-0.782677	3.85645e-07	3.54382e-05	1632.75	825.685	1.97745	Up	0.983644	1.80942e-10	1.13796e-08	894.256	6676.1	7.46553	Up	2.90024	1.57967e-34	9.10154e-32
CNAG_00758	676.807	302.687	2.23599	Up	1.16092	0.000604665	0.0104637	532.819	302.744	1.75997	Up	0.815548	3.04086e-06	6.41361e-05	327.945	823.213	2.51021	Up	1.32781	4.82264e-10	3.08739e-08
CNAG_00827	220.51	440.794	0.500255	Down	-0.999265	0.000705267	0.0115456	729.438	441.304	1.65292	Up	0.725013	0.00202706	0.0135588	478.328	786.798	1.64489	Up	0.717993	0.00579873	0.0387366
CNAG_01090	227.411	551.105	0.412645	Down	-1.27703	4.56272e-08	6.28926e-06	208.577	551.628	0.378111	Down	-1.40312	0.000134178	0.0015445	597.542	287.726	0.481516	Down	-1.05434	8.35067e-11	6.27571e-09
CNAG_01231	569.985	873.828	0.652285	Down	-0.616426	8.45213e-05	0.00242868	310.116	874.802	0.354499	Down	-1.49615	6.02354e-08	2.06291e-06	947.809	486.742	0.513545	Down	-0.961438	4.63798e-08	1.99174e-06
CNAG_01489	1017.14	1581.64	0.643088	Down	-0.636911	8.74031e-06	0.000487926	903.296	1582.86	0.570675	Down	-0.809259	1.48352e-07	4.56132e-06	1714.58	903.33	0.526851	Down	-0.924534	3.25337e-12	2.88382e-10
CNAG_01803	1238.65	2254.23	0.549476	Down	-0.863871	1.31651e-07	1.54378e-05	1199.38	2256.56	0.531508	Down	-0.911838	0.000214288	0.00223596	2444.69	1576.19	0.644739	Down	-0.633213	0.00392941	0.0295174
CNAG_02089	376.97	247.311	1.52428	Up	0.608126	0.00351461	0.0368038	434.485	247.457	1.7558	Up	0.812131	9.36796e-06	0.000170546	268.076	552.91	2.06251	Up	1.0444	6.5948e-10	4.14513e-08
CNAG_02169	87.3827	36.2555	2.41019	Up	1.26915	1.37553e-05	0.00066295	140.245	36.2629	3.86745	Up	1.95138	3.12113e-12	2.80416e-10	39.2968	86.8814	2.2109	Up	1.14464	4.21265e-05	0.000815862
CNAG_02176	672.515	1017.48	0.660962	Down	-0.597361	6.31742e-05	0.00196046	651.487	1018.13	0.639888	Down	-0.64411	5.90158e-05	0.00080391	1102.9	668.544	0.606171	Down	-0.722203	6.91114e-08	2.87853e-06
CNAG_03179	671.158	188.993	3.55124	Up	1.82832	8.42081e-08	1.07475e-05	675.808	189.089	3.57402	Up	1.83755	1.06788e-16	1.92382e-14	204.873	471.867	2.30322	Up	1.20365	7.09077e-11	5.38742e-09
CNAG_03230	126.225	76.3453	1.65334	Up	0.725385	0.00256438	0.0297538	147.097	76.3941	1.92551	Up	0.945238	0.000136136	0.00155667	82.7416	166.506	2.01236	Up	1.00889	0.00211225	0.0183133
CNAG_03397	1086.3	1645.87	0.660019	Down	-0.59942	2.57968e-05	0.00104583	917.483	1647.16	0.557009	Down	-0.844229	3.28721e-08	1.20962e-06	1784.16	879.035	0.492688	Down	-1.02125	1.51457e-15	1.90395e-13
CNAG_03669	725.632	451.716	1.60639	Up	0.68382	1.09924e-05	0.000567075	726.77	451.992	1.60793	Up	0.685203	3.24483e-05	0.000485273	489.658	839.287	1.71403	Up	0.777388	2.09906e-08	9.54795e-07
CNAG_03728	1239.73	660.832	1.87601	Up	0.907671	2.10323e-09	6.30236e-07	1655.98	661.353	2.50393	Up	1.32419	1.56397e-08	6.07839e-07	716.692	1111.1	1.55032	Up	0.632568	1.71866e-06	5.30484e-05
CNAG_03733	72.6151	40.3342	1.80034	Up	0.848267	0.00487317	0.0464685	99.1463	40.3709	2.45588	Up	1.29624	0.0033703	0.0199792	43.7414	94.1872	2.15328	Up	1.10653	4.38485e-05	0.000837482
CNAG_03910	1035.16	397.594	2.60357	Up	1.38049	5.77608e-05	0.001843	2280.37	397.895	5.73108	Up	2.51881	2.81772e-55	6.49767e-52	431.267	1322.34	3.06617	Up	1.61644	7.66732e-21	1.39505e-18
CNAG_03933	51.7775	19.775	2.61833	Up	1.38865	0.000248981	0.00553541	56.7154	19.7788	2.86749	Up	1.51979	8.23562e-05	0.00103589	21.4231	44.2523	2.06563	Up	1.04658	0.00551049	0.0373159
CNAG_04007	46.0214	81.7968	0.562632	Down	-0.829737	0.00390122	0.0397152	139.756	81.8619	1.70721	Up	0.771643	0.00198018	0.0133128	88.6652	205.393	2.3165	Up	1.21195	2.92164e-09	1.57814e-07
CNAG_04138	31.9969	12.813	2.49722	Up	1.32033	0.00368957	0.0381237	48.3743	12.7964	3.78029	Up	1.9185	0.0028907	0.0179032	13.8601	53.6672	3.87205	Up	1.9531	3.528e-07	1.25735e-05
CNAG_04479	234.021	416.875	0.56137	Down	-0.832975	0.00130638	0.0186025	244.391	417.317	0.585623	Down	-0.771956	0.00189987	0.0128754	451.912	252.839	0.559487	Down	-0.837824	0.00272198	0.0222945
CNAG_04486	194.52	104.534	1.86083	Up	0.895944	2.46845e-05	0.00102485	282.932	104.638	2.70391	Up	1.43505	2.17948e-11	1.63887e-09	113.359	355.721	3.138	Up	1.64985	1.43924e-07	5.7189e-06
CNAG_04553	49.2553	107.071	0.460023	Down	-1.12022	2.96583e-05	0.00117474	191.053	107.146	1.78311	Up	0.834394	0.000209291	0.00219979	116.046	199.716	1.721	Up	0.783245	6.51151e-05	0.00114556
CNAG_04598	166.881	92.782	1.79863	Up	0.846899	0.000128254	0.00336095	185.964	92.8192	2.00351	Up	1.00253	1.32472e-05	0.000227971	100.523	182.349	1.81401	Up	0.859181	2.62711e-05	0.000547104
CNAG_04735	3948.22	1753.44	2.2517	Up	1.17101	2.87019e-17	4.94534e-14	5572.68	1754.47	3.17628	Up	1.66734	2.49236e-29	1.32632e-26	1900.54	3606.84	1.89779	Up	0.924323	3.24537e-14	3.50602e-12
CNAG_04837	130.153	45.0377	2.88987	Up	1.531	0.000129857	0.00337726	219.635	45.0757	4.87258	Up	2.28469	4.06905e-20	1.1729e-17	48.85	104.37	2.13653	Up	1.09527	2.23146e-05	0.000482135
CNAG_05032	769.654	333.46	2.30809	Up	1.2067	5.9557e-07	5.19578e-05	993.642	333.754	2.97717	Up	1.57394	5.76743e-21	2.21661e-18	361.333	717.921	1.98687	Up	0.990497	0.000406217	0.0050243
CNAG_05039	408.465	727.116	0.56176	Down	-0.831973	1.30366e-07	1.54378e-05	372.19	727.482	0.511614	Down	-0.966872	9.08874e-09	3.8339e-07	787.902	519.435	0.659263	Down	-0.601074	1.61361e-05	0.00036699
CNAG_05130	255.61	169.553	1.50755	Up	0.59221	0.00481068	0.0462898	298.678	169.754	1.75948	Up	0.815148	7.33791e-05	0.000945479	183.917	304.017	1.65301	Up	0.725098	2.82465e-05	0.000576124
CNAG_05293	921.749	1536.18	0.600025	Down	-0.736905	3.25568e-07	3.11641e-05	639.773	1537.09	0.416222	Down	-1.26457	8.80389e-16	1.35345e-13	1664.77	800.519	0.480857	Down	-1.05632	3.2655e-16	4.25993e-14
CNAG_05315	174.035	111.261	1.5642	Up	0.645429	0.00253835	0.0297017	277.962	111.34	2.49652	Up	1.31992	5.37028e-10	3.02834e-08	120.624	203.792	1.68949	Up	0.756585	9.92214e-05	0.00161037
CNAG_05651	143.81	89.7111	1.60303	Up	0.680802	0.00284123	0.0320487	182.264	89.7152	2.03159	Up	1.02261	9.71917e-06	0.000176476	97.1204	260.057	2.67768	Up	1.42098	1.75621e-13	1.75977e-11
CNAG_05785	314.029	124.171	2.529	Up	1.33857	1.11078e-05	0.000567075	795.593	124.256	6.40287	Up	2.67872	4.36168e-47	5.02901e-44	134.661	798.242	5.92777	Up	2.56749	1.38129e-22	2.89402e-20
CNAG_05803	587.33	1246.42	0.471215	Down	-1.08554	3.9707e-13	3.04067e-10	630.955	1246.99	0.505983	Down	-0.98284	5.23846e-10	3.01997e-08	1350.78	799.017	0.591522	Down	-0.757495	6.95408e-09	3.50244e-07
CNAG_05968	143.847	331.635	0.433752	Down	-1.20506	1.82949e-10	7.00493e-08	138.473	331.736	0.417419	Down	-1.26043	1.15217e-09	6.03841e-08	359.218	232.405	0.646974	Down	-0.62822	0.000125219	0.0019207
CNAG_06055	448.419	192.783	2.32603	Up	1.21787	3.92388e-12	2.70434e-09	576.728	192.898	2.9898	Up	1.58005	3.23326e-18	7.713e-16	208.929	386.36	1.84924	Up	0.886934	4.48639e-07	1.56661e-05
CNAG_06323	212.877	106.033	2.00764	Up	1.0055	1.36307e-06	0.000106754	173.983	106.085	1.64004	Up	0.713731	0.00183433	0.0125518	114.901	213.656	1.85947	Up	0.894892	4.32294e-06	0.000116753
CNAG_06424	234.927	495.016	0.474585	Down	-1.07526	0.00121303	0.0175351	198.324	495.676	0.400108	Down	-1.32154	6.30366e-05	0.00084513	537.219	180.275	0.335571	Down	-1.57531	2.84972e-06	8.27857e-05
CNAG_06448	129.816	213.927	0.606822	Down	-0.720655	0.000377733	0.00729226	112.341	214.049	0.524839	Down	-0.930053	2.11627e-05	0.00033656	231.756	130.091	0.561329	Down	-0.833081	1.06475e-05	0.000260129
CNAG_06524	90.9953	225.737	0.403104	Down	-1.31078	6.86343e-10	2.25251e-07	452.248	225.88	2.00216	Up	1.00155	4.38467e-08	1.57167e-06	244.718	425.805	1.73998	Up	0.79907	4.66125e-07	1.61949e-05
CNAG_06551	720.069	412.248	1.74669	Up	0.804621	0.00117809	0.0172753	1198.42	412.251	2.90701	Up	1.53953	2.97583e-21	1.28667e-18	446.487	930.987	2.08514	Up	1.06014	2.97872e-12	2.67466e-10
CNAG_06623	2544.77	1047.97	2.42829	Up	1.27994	1.53066e-19	5.27466e-16	2950.89	1048.4	2.81466	Up	1.49296	4.13188e-13	4.20358e-11	1135.97	2410.92	2.12235	Up	1.08566	3.67841e-18	5.52881e-16
CNAG_06869	135.661	236.678	0.573186	Down	-0.802924	0.00497673	0.0469858	727.272	236.801	3.07124	Up	1.61882	3.35275e-20	1.00845e-17	256.538	573.569	2.23581	Up	1.1608	2.21643e-07	8.32846e-06
CNAG_06993	184.116	95.6524	1.92484	Up	0.944739	1.34211e-05	0.000651396	260.315	95.7423	2.71891	Up	1.44303	3.9906e-11	2.81704e-09	103.721	189.694	1.82889	Up	0.870967	1.69038e-05	0.000381938
CNAG_07334	744.489	1388.36	0.536238	Down	-0.899056	9.41792e-09	1.99318e-06	757.209	1389.47	0.544962	Down	-0.875771	1.90071e-08	7.14624e-07	1504.79	909.247	0.604237	Down	-0.726814	1.62069e-08	7.47032e-07
CNAG_07540	1644.6	717.845	2.29103	Up	1.196	0.00143658	0.0200423	1837.22	718.415	2.55733	Up	1.35464	7.53181e-15	1.0365e-12	778.031	1438.62	1.84905	Up	0.886782	4.87624e-06	0.000130171
CNAG_07638	435.193	675.151	0.644586	Down	-0.633555	0.000554172	0.00981839	366.857	675.829	0.542825	Down	-0.881441	0.000230772	0.00237219	731.943	460.839	0.629611	Down	-0.667467	0.000492367	0.00580926
CNAG_07729	473.681	304.754	1.55431	Up	0.636272	0.000129319	0.00337602	759.542	304.923	2.49093	Up	1.31669	1.36304e-14	1.71446e-12	330.331	598.939	1.81315	Up	0.858495	2.7655e-06	8.14477e-05
CNAG_07845	1525.01	819.04	1.86194	Up	0.89681	8.0722e-06	0.000459782	1296.73	819.252	1.58282	Up	0.662494	0.00542051	0.0288899	887.37	527.324	0.594256	Down	-0.750844	0.000268587	0.00361689
CNAG_07912	259.229	104.46	2.48161	Up	1.31128	1.03448e-10	4.1939e-08	393.448	104.567	3.76265	Up	1.91175	7.42893e-21	2.70491e-18	113.272	269.899	2.38274	Up	1.25262	5.92703e-09	3.10451e-07
CNAG_07971	406.039	263.053	1.54357	Up	0.626267	0.000246296	0.00549344	545.669	263.246	2.07285	Up	1.05161	4.90518e-07	1.29519e-05	285.29	465.845	1.63288	Up	0.707419	0.00118223	0.0117105
