# Supplementary material for: Fungal acetylome comparative analysis identifies an essential role of acetylation in human fungal pathogen virulence
Source: Commun Biol. 2019 May 1;2:154. doi: 10.1038/s42003-019-0419-1 (PMC6494858; doi:10.1038/s42003-019-0419-1)
Supplement: Supplementary file 6 — Supplementary Data 5 [file 42003_2019_419_MOESM6_ESM.xlsx]

## Sheet: Dac4-Flag ChIP analysis
Supplementary Data 5. ChIP-seq analysis in the DAC4-FLAG strain.
Chr	Start(peak)	End(peak)	Peak_ID	Enrichment_score	Chr	Start(associated_gene)	End(associated_gene)	Strand	Gene ID	Description
CP003820.1	5315	7122	MACS_peak_1	1271.28	CP003820.1	100	5645	-	CNAG_04548	hypothetical_protein	#
CP003820.1	5315	7122	MACS_peak_1	1271.28	CP003820.1	5928	7982	-	CNAG_07303	hypothetical_protein_hypothetical_protein_variant	#
CP003820.1	7861	13386	MACS_peak_2	3100	CP003820.1	5928	7982	-	CNAG_07303	hypothetical_protein_hypothetical_protein_variant	#
CP003820.1	7861	13386	MACS_peak_2	3100	CP003820.1	8766	9603	-	CNAG_07304	hypothetical_protein	#
CP003820.1	7861	13386	MACS_peak_2	3100	CP003820.1	10835	11664	-	CNAG_00001	hypothetical_protein	#
CP003820.1	7861	13386	MACS_peak_2	3100	CP003820.1	11773	12393	-	CNAG_07305	hypothetical_protein	#
CP003820.1	7861	13386	MACS_peak_2	3100	CP003820.1	12789	13877	+	CNAG_00002	hypothetical_protein	#
CP003820.1	39787	40764	MACS_peak_3	309.79	CP003820.1	35760	39836	-	CNAG_00010	cation_transporter	#
CP003820.1	39787	40764	MACS_peak_3	309.79	CP003820.1	40233	42271	+	CNAG_00011	hypothetical_protein	#
CP003820.1	73448	77145	MACS_peak_5	262.45	CP003820.1	73454	77666	+	CNAG_00024	hypothetical_protein_hypothetical_protein_variant_1_hypothetical_protein_variant_2	#
CP003820.1	88811	92853	MACS_peak_6	607.32	CP003820.1	87681	90146	-	CNAG_00028	high-affinity_nicotinic_acid_transporter_high-affinity_nicotinic_acid_transporter_variant	#
CP003820.1	88811	92853	MACS_peak_6	607.32	CP003820.1	90366	91873	+	CNAG_00029	D-3-phosphoglycerate_dehydrogenase	#
CP003820.1	88811	92853	MACS_peak_6	607.32	CP003820.1	92043	93466	+	CNAG_00030	D-3-phosphoglycerate_dehydrogenase_D-3-phosphoglycerate_dehydrogenase_variant	#
CP003820.1	109560	112201	MACS_peak_7	1854.94	CP003820.1	108777	110347	-	CNAG_00036	phosphatidylinositol/phosphatidylcholine_transfer_protein	#
CP003820.1	109560	112201	MACS_peak_7	1854.94	CP003820.1	110921	112468	+	CNAG_07307	hypothetical_protein	#
CP003820.1	128089	129380	MACS_peak_8	187.84	CP003820.1	126370	128697	-	CNAG_07308	hypothetical_protein	#
CP003820.1	128089	129380	MACS_peak_8	187.84	CP003820.1	126493	128723	+	CNAG_12006	hypothetical_RNA	#
CP003820.1	128089	129380	MACS_peak_8	187.84	CP003820.1	128932	132396	-	CNAG_00043	hypothetical_protein_hypothetical_protein_variant	#
CP003820.1	162518	165494	MACS_peak_11	1131.83	CP003820.1	161616	163256	-	CNAG_00057	fructose-16-bisphosphatase_I	#
CP003820.1	162518	165494	MACS_peak_11	1131.83	CP003820.1	163415	166225	-	CNAG_00058	T-complex_protein_1_subunit_epsilon	#
CP003820.1	167919	174156	MACS_peak_12	237.06	CP003820.1	167388	169095	-	CNAG_00060	chaperone_regulator_chaperone_regulator_variant	#
CP003820.1	167919	174156	MACS_peak_12	237.06	CP003820.1	169187	172162	+	CNAG_00061	citrate_synthase_mitochondrial	#
CP003820.1	167919	174156	MACS_peak_12	237.06	CP003820.1	172122	174256	-	CNAG_00062	26S_proteasome_regulatory_subunit_N3	#
CP003820.1	194320	198153	MACS_peak_13	915.11	CP003820.1	192615	194338	-	CNAG_12013	hypothetical_RNA	#
CP003820.1	194320	198153	MACS_peak_13	915.11	CP003820.1	194625	197662	+	CNAG_00070	hypothetical_protein	#
CP003820.1	221991	224678	MACS_peak_14	800.13	CP003820.1	221990	222314	+	CNAG_12014	hypothetical_RNA	#
CP003820.1	221991	224678	MACS_peak_14	800.13	CP003820.1	223148	224648	+	CNAG_00079	hypothetical_protein	#
CP003820.1	252390	260215	MACS_peak_15	3100	CP003820.1	253176	255431	+	CNAG_00091	hypothetical_protein	#
CP003820.1	252390	260215	MACS_peak_15	3100	CP003820.1	255971	256887	+	CNAG_00092	mitochondrial_protein	#
CP003820.1	252390	260215	MACS_peak_15	3100	CP003820.1	256786	259847	-	CNAG_00093	hypothetical_protein	#
CP003820.1	295441	299056	MACS_peak_17	1719.2	CP003820.1	291733	296779	-	CNAG_00106	two-component-like_sensor_kinase	#
CP003820.1	295441	299056	MACS_peak_17	1719.2	CP003820.1	297372	299433	+	CNAG_00107	hypothetical_protein	#
CP003820.1	311247	316520	MACS_peak_19	1524.84	CP003820.1	309174	312058	+	CNAG_07312	hypothetical_protein	#
CP003820.1	311247	316520	MACS_peak_19	1524.84	CP003820.1	312208	313854	-	CNAG_00115	chlorophyll_synthesis_pathway_protein_BchC	#
CP003820.1	311247	316520	MACS_peak_19	1524.84	CP003820.1	314274	314667	+	CNAG_12016	hypothetical_RNA	#
CP003820.1	311247	316520	MACS_peak_19	1524.84	CP003820.1	314961	316766	+	CNAG_00116	small_subunit_ribosomal_protein_S3	#
CP003820.1	311247	316520	MACS_peak_19	1524.84	CP003820.1	316447	318942	-	CNAG_00117	delta14-sterol_reductase	#
CP003820.1	317210	322143	MACS_peak_20	197.96	CP003820.1	316447	318942	-	CNAG_00117	delta14-sterol_reductase	#
CP003820.1	317210	322143	MACS_peak_20	197.96	CP003820.1	319005	320207	-	CNAG_00118	hypothetical_protein	#
CP003820.1	317210	322143	MACS_peak_20	197.96	CP003820.1	319753	320669	+	CNAG_00119	hypothetical_protein	#
CP003820.1	317210	322143	MACS_peak_20	197.96	CP003820.1	320587	321863	-	CNAG_00120	hypothetical_protein	#
CP003820.1	317210	322143	MACS_peak_20	197.96	CP003820.1	321919	324099	-	CNAG_00121	glycerol-3-phosphate_dehydrogenase_(NAD(+))	#
CP003820.1	326893	328949	MACS_peak_21	1330.37	CP003820.1	324325	327655	-	CNAG_00122	alpha-amylase	#
CP003820.1	326893	328949	MACS_peak_21	1330.37	CP003820.1	328815	330256	-	CNAG_00123	hypothetical_protein	#
CP003820.1	329520	331129	MACS_peak_22	197.53	CP003820.1	328815	330256	-	CNAG_00123	hypothetical_protein	#
CP003820.1	329520	331129	MACS_peak_22	197.53	CP003820.1	330436	332919	+	CNAG_00124	hypothetical_protein	#
CP003820.1	352924	355973	MACS_peak_23	338.18	CP003820.1	353191	358332	+	CNAG_00130	predicted_protein_kinase	#
CP003820.1	357048	358420	MACS_peak_24	1085.82	CP003820.1	353191	358332	+	CNAG_00130	predicted_protein_kinase	#
CP003820.1	357048	358420	MACS_peak_24	1085.82	CP003820.1	358366	360435	+	CNAG_00131	alcohol_dehydrogenase	#
CP003820.1	361317	365002	MACS_peak_25	194.19	CP003820.1	359868	363737	-	CNAG_00132	hypothetical_protein_hypothetical_protein_variant	#
CP003820.1	361317	365002	MACS_peak_25	194.19	CP003820.1	363878	365663	+	CNAG_00133	hypothetical_protein	#
CP003820.1	361317	365002	MACS_peak_25	194.19	CP003820.1	364728	367756	-	CNAG_00134	hypothetical_protein	#
CP003820.1	403876	416089	MACS_peak_27	1301.41	CP003820.1	403022	409606	+	CNAG_00148	hypothetical_protein	#
CP003820.1	403876	416089	MACS_peak_27	1301.41	CP003820.1	410448	411378	+	CNAG_00149	NADH_dehydrogenase_(ubiquinone)_1_alpha_subcomplex_4	#
CP003820.1	403876	416089	MACS_peak_27	1301.41	CP003820.1	411635	415418	+	CNAG_00150	peptidase	#
CP003820.1	403876	416089	MACS_peak_27	1301.41	CP003820.1	415453	418413	+	CNAG_00151	transcription_elongation_regulator_1	#
CP003820.1	430616	432663	MACS_peak_29	1410.27	CP003820.1	427337	431736	-	CNAG_00156	zinc_finger_transcription_factor	#
CP003820.1	430616	432663	MACS_peak_29	1410.27	CP003820.1	432310	434949	+	CNAG_00157	hypothetical_protein	#
CP003820.1	439540	442209	MACS_peak_30	152.13	CP003820.1	437925	439612	-	CNAG_00161	auxin-induced_protein	#
CP003820.1	439540	442209	MACS_peak_30	152.13	CP003820.1	439694	441378	-	CNAG_00162	alternative_oxidase_mitochondrial	#
CP003820.1	442356	444359	MACS_peak_31	2812.41	CP003820.1	442441	446465	-	CNAG_00163	general_transcription_factor_3C_polypeptide_4	#
CP003820.1	442356	444359	MACS_peak_31	2812.41	CP003820.1	442441	446465	-	CNAG_00163	general_transcription_factor_3C_polypeptide_4_variant	#
CP003820.1	442356	444359	MACS_peak_31	2812.41	CP003820.1	442441	446465	-	CNAG_00163	general_transcription_factor_3C_polypeptide_4_general_transcription_factor_3C_polypeptide_4_variant	#
CP003820.1	466739	476195	MACS_peak_32	416.56	CP003820.1	464871	468754	+	CNAG_00172	kinesin	#
CP003820.1	466739	476195	MACS_peak_32	416.56	CP003820.1	466948	468703	-	CNAG_12029	hypothetical_RNA	#
CP003820.1	466739	476195	MACS_peak_32	416.56	CP003820.1	468863	470326	+	CNAG_00173	hypothetical_protein	#
CP003820.1	466739	476195	MACS_peak_32	416.56	CP003820.1	470205	474313	-	CNAG_00174	hypothetical_protein	#
CP003820.1	466739	476195	MACS_peak_32	416.56	CP003820.1	474436	476748	+	CNAG_00175	hypothetical_protein	#
CP003820.1	466739	476195	MACS_peak_32	416.56	CP003820.1	476175	478641	-	CNAG_00176	glutamate_carboxypeptidase_glutamate_carboxypeptidase_variant	#
CP003820.1	477485	479364	MACS_peak_33	222.64	CP003820.1	476175	478641	-	CNAG_00176	glutamate_carboxypeptidase_glutamate_carboxypeptidase_variant	#
CP003820.1	477485	479364	MACS_peak_33	222.64	CP003820.1	478857	481114	+	CNAG_00177	hypothetical_protein	#
CP003820.1	483575	486967	MACS_peak_34	1002.67	CP003820.1	480787	485494	-	CNAG_00178	DNA_repair_protein_REV1	#
CP003820.1	495809	501102	MACS_peak_35	3100	CP003820.1	495436	495887	-	CNAG_12032	hypothetical_RNA	#
CP003820.1	495809	501102	MACS_peak_35	3100	CP003820.1	497322	499987	-	CNAG_00183	alternative_cyclin_Pcl12_alternative_cyclin_Pcl12_variant	#
CP003820.1	495809	501102	MACS_peak_35	3100	CP003820.1	501025	501303	+	CNAG_12033	hypothetical_RNA	#
CP003820.1	516967	518815	MACS_peak_36	342.84	CP003820.1	516982	517734	-	CNAG_12035	hypothetical_RNA	#
CP003820.1	516967	518815	MACS_peak_36	342.84	CP003820.1	517477	521727	+	CNAG_00192	hypothetical_protein	#
CP003820.1	565129	569003	MACS_peak_38	605.82	CP003820.1	561014	565782	-	CNAG_07328	hypothetical_protein	#
CP003820.1	565129	569003	MACS_peak_38	605.82	CP003820.1	565923	569137	+	CNAG_07329	hypothetical_protein	#
CP003820.1	628115	634292	MACS_peak_41	781.19	CP003820.1	627739	630595	-	CNAG_00239	hypothetical_protein	#
CP003820.1	628115	634292	MACS_peak_41	781.19	CP003820.1	630758	634241	+	CNAG_00240	hypothetical_protein	#
CP003820.1	646271	650091	MACS_peak_42	223.53	CP003820.1	641401	646534	+	CNAG_07344	ras_guanyl-nucleotide_exchange_factor_ras_guanyl-nucleotide_exchange_factor_variant	#
CP003820.1	646271	650091	MACS_peak_42	223.53	CP003820.1	646494	648800	-	CNAG_00246	hypothetical_protein	#
CP003820.1	646271	650091	MACS_peak_42	223.53	CP003820.1	648982	652715	+	CNAG_00247	saccharopine_dehydrogenase	#
CP003820.1	667093	671187	MACS_peak_43	759.63	CP003820.1	665571	667361	+	CNAG_00254	NADH_dehydrogenase	#
CP003820.1	667093	671187	MACS_peak_43	759.63	CP003820.1	667321	668060	-	CNAG_00255	hypothetical_protein	#
CP003820.1	667093	671187	MACS_peak_43	759.63	CP003820.1	668165	669531	+	CNAG_00256	aspartate-semialdehyde_dehydrogenase	#
CP003820.1	667093	671187	MACS_peak_43	759.63	CP003820.1	669487	676004	-	CNAG_00257	kinesin_family_member_21A_kinesin_family_member_21A_variant	#
CP003820.1	685477	688154	MACS_peak_44	1033.26	CP003820.1	686605	688802	+	CNAG_00261	hypothetical_protein	#
CP003820.1	685477	688154	MACS_peak_44	1033.26	CP003820.1	687819	689048	-	CNAG_00262	hypothetical_protein_hypothetical_protein_variant	#
CP003820.1	698756	702132	MACS_peak_46	1130.57	CP003820.1	698357	701063	-	CNAG_00268	acetolactate_synthase_mitochondrial	#
CP003820.1	698756	702132	MACS_peak_46	1130.57	CP003820.1	701715	703882	+	CNAG_00269	sorbitol_dehydrogenase	#
CP003820.1	717346	718523	MACS_peak_47	178.08	CP003820.1	715554	718057	-	CNAG_00275	hypothetical_protein	#
CP003820.1	717346	718523	MACS_peak_47	178.08	CP003820.1	717571	719412	+	CNAG_00276	hypothetical_protein	#
CP003820.1	756399	759430	MACS_peak_48	232.94	CP003820.1	755227	757150	-	CNAG_00293	Ras-like_protein	#
CP003820.1	756399	759430	MACS_peak_48	232.94	CP003820.1	757218	760921	+	CNAG_00294	splicing_factor_45	#
CP003820.1	761043	767656	MACS_peak_49	3100	CP003820.1	760919	764307	-	CNAG_07347	heat_shock_protein	#
CP003820.1	761043	767656	MACS_peak_49	3100	CP003820.1	764495	765922	+	CNAG_07348	phosphopantothenoylcysteine_decarboxylase	#
CP003820.1	761043	767656	MACS_peak_49	3100	CP003820.1	765876	767267	-	CNAG_07349	hypothetical_protein	#
CP003820.1	761043	767656	MACS_peak_49	3100	CP003820.1	767355	772062	+	CNAG_00299	DNA_repair_protein_RAD5	#
CP003820.1	774858	776208	MACS_peak_50	217.94	CP003820.1	770913	775659	-	CNAG_00300	gamma-tubulin_complex_component_2	#
CP003820.1	774858	776208	MACS_peak_50	217.94	CP003820.1	775691	777242	+	CNAG_00301	hypothetical_protein	#
CP003820.1	776329	777503	MACS_peak_51	95.99	CP003820.1	775691	777242	+	CNAG_00301	hypothetical_protein	#
CP003820.1	776329	777503	MACS_peak_51	95.99	CP003820.1	777255	779362	+	CNAG_00302	hypothetical_protein	#
CP003820.1	807471	810051	MACS_peak_52	283.27	CP003820.1	805785	808321	-	CNAG_00314	hypothetical_protein	#
CP003820.1	807471	810051	MACS_peak_52	283.27	CP003820.1	808783	810708	-	CNAG_12046	hypothetical_RNA	#
CP003820.1	807471	810051	MACS_peak_52	283.27	CP003820.1	809324	810515	+	CNAG_00315	HHE_domain-containing_protein	#
CP003820.1	817141	820271	MACS_peak_53	506.94	CP003820.1	816933	818237	-	CNAG_00319	hypothetical_protein_hypothetical_protein_variant	#
CP003820.1	817141	820271	MACS_peak_53	506.94	CP003820.1	818408	821142	+	CNAG_00320	anaphase-promoting_complex_subunit_3	#
CP003820.1	836545	840992	MACS_peak_54	84.17	CP003820.1	836602	837560	-	CNAG_00327	DASH_complex_subunit_DAD2	#
CP003820.1	836545	840992	MACS_peak_54	84.17	CP003820.1	837695	842466	+	CNAG_00328	DNA_excision_repair_protein_ERCC-5	#
CP003820.1	836545	840992	MACS_peak_54	84.17	CP003820.1	838743	839914	-	CNAG_12049	hypothetical_RNA	#
CP003820.1	841516	845091	MACS_peak_55	194.86	CP003820.1	837695	842466	+	CNAG_00328	DNA_excision_repair_protein_ERCC-5	#
CP003820.1	841516	845091	MACS_peak_55	194.86	CP003820.1	841719	843189	-	CNAG_00329	NADH_dehydrogenase_(ubiquinone)_1_beta_subcomplex_8	#
CP003820.1	841516	845091	MACS_peak_55	194.86	CP003820.1	843196	847795	+	CNAG_00330	transcription_factor_TFIIIB_component_b''	#
CP003820.1	861938	871118	MACS_peak_57	1477.4	CP003820.1	862029	864330	-	CNAG_00336	hypothetical_protein	#
CP003820.1	861938	871118	MACS_peak_57	1477.4	CP003820.1	864725	868863	+	CNAG_00337	hypothetical_protein	#
CP003820.1	861938	871118	MACS_peak_57	1477.4	CP003820.1	868926	871253	+	CNAG_07352	hypothetical_protein	#
CP003820.1	861938	871118	MACS_peak_57	1477.4	CP003820.1	869985	871183	-	CNAG_07353	26S_proteasome_non-ATPase_regulatory_subunit_9	#
CP003820.1	874628	879741	MACS_peak_58	956.96	CP003820.1	874556	877656	-	CNAG_00342	hypothetical_protein	#
CP003820.1	874628	879741	MACS_peak_58	956.96	CP003820.1	877785	879549	-	CNAG_00343	hypothetical_protein	#
CP003820.1	883947	886367	MACS_peak_59	90.66	CP003820.1	883680	885263	-	CNAG_00345	porphobilinogen_synthase	#
CP003820.1	883947	886367	MACS_peak_59	90.66	CP003820.1	885272	886191	+	CNAG_00346	hypothetical_protein	#
CP003820.1	883947	886367	MACS_peak_59	90.66	CP003820.1	886141	893420	-	CNAG_00347	DEAH_box_polypeptide_36	#
CP003820.1	889834	893412	MACS_peak_60	481.02	CP003820.1	886141	893420	-	CNAG_00347	DEAH_box_polypeptide_36	#
CP003820.1	889834	893412	MACS_peak_60	481.02	CP003820.1	891644	893536	+	CNAG_00348	hypothetical_protein	#
CP003820.1	903406	905422	MACS_peak_61	152.82	CP003820.1	901677	904428	-	CNAG_00354	vacuolar_protein_8	#
CP003820.1	903406	905422	MACS_peak_61	152.82	CP003820.1	904126	905654	+	CNAG_00355	hypothetical_protein	#
CP003820.1	912339	915088	MACS_peak_62	1162.07	CP003820.1	911900	913360	-	CNAG_00359	hypothetical_protein	#
CP003820.1	912339	915088	MACS_peak_62	1162.07	CP003820.1	913462	916198	+	CNAG_12051	hypothetical_RNA	#
CP003820.1	912339	915088	MACS_peak_62	1162.07	CP003820.1	913805	916166	-	CNAG_00360	nuclear_protein_SNF4_nuclear_protein_SNF4_variant	#
CP003820.1	945072	948158	MACS_peak_63	267.57	CP003820.1	944690	950497	-	CNAG_00372	chromatin_structure-remodeling_complex_protein_RSC7	#
CP003820.1	945072	948158	MACS_peak_63	267.57	CP003820.1	947361	950179	+	CNAG_00373	glucan_13-beta-glucosidase	#
CP003820.1	973218	980330	MACS_peak_64	2171.14	CP003820.1	976833	978063	+	CNAG_07950	hypothetical_protein	#
CP003820.1	987588	989676	MACS_peak_65	958.93	CP003820.1	976833	978063	+	CNAG_07950	hypothetical_protein	#
CP003820.1	989812	991697	MACS_peak_66	366.68	CP003820.1	1002059	1004041	+	CNAG_12054	hypothetical_RNA	#
CP003820.1	992248	998696	MACS_peak_67	508.17	CP003820.1	1002059	1004041	+	CNAG_12054	hypothetical_RNA	#
CP003820.1	1006062	1007722	MACS_peak_68	336.73	CP003820.1	1002298	1006448	-	CNAG_07358	hypothetical_protein	#
CP003820.1	1006062	1007722	MACS_peak_68	336.73	CP003820.1	1006714	1012296	+	CNAG_00383	phospholipid-transporting_ATPase	#
CP003820.1	1023379	1026216	MACS_peak_70	364.55	CP003820.1	1021925	1024858	-	CNAG_00388	1-phosphatidylinositol-4-phosphate_5-kinase	#
CP003820.1	1023379	1026216	MACS_peak_70	364.55	CP003820.1	1025010	1027209	+	CNAG_00389	mitochondrial_protein	#
CP003820.1	1036220	1037817	MACS_peak_72	962.08	CP003820.1	1033576	1036996	-	CNAG_00393	14-alpha-glucan-branching_enzyme	#
CP003820.1	1036220	1037817	MACS_peak_72	962.08	CP003820.1	1037175	1039906	-	CNAG_00395	structure-specific_endonuclease_subunit_SLX1	#
CP003820.1	1036220	1037817	MACS_peak_72	962.08	CP003820.1	1037209	1038063	+	CNAG_00394	diphthamide_biosynthesis_protein_3	#
CP003820.1	1054089	1058836	MACS_peak_73	112.35	CP003820.1	1053463	1058951	-	CNAG_00402	translation_initiation_factor_4G	#
CP003820.1	1062116	1070141	MACS_peak_74	336.37	CP003820.1	1061345	1063942	-	CNAG_00404	RING_zinc_finger_protein	#
CP003820.1	1062116	1070141	MACS_peak_74	336.37	CP003820.1	1064014	1067321	+	CNAG_00405	ste/ste20/ysk_protein_kinase	#
CP003820.1	1062116	1070141	MACS_peak_74	336.37	CP003820.1	1067225	1070189	-	CNAG_00406	hypothetical_protein	#
CP003820.1	1062116	1070141	MACS_peak_74	336.37	CP003820.1	1067846	1071002	+	CNAG_12056	hypothetical_RNA	#
CP003820.1	1070515	1075496	MACS_peak_75	3100	CP003820.1	1067846	1071002	+	CNAG_12056	hypothetical_RNA	#
CP003820.1	1070515	1075496	MACS_peak_75	3100	CP003820.1	1070423	1073828	-	CNAG_00407	glyoxal_oxidase	#
CP003820.1	1070515	1075496	MACS_peak_75	3100	CP003820.1	1074689	1076408	-	CNAG_00408	serine/threonine-protein_phosphatase_catalytic_subunit	#
CP003820.1	1080298	1082474	MACS_peak_76	98.45	CP003820.1	1078022	1081194	-	CNAG_00410	hypothetical_protein	#
CP003820.1	1080298	1082474	MACS_peak_76	98.45	CP003820.1	1081291	1083174	+	CNAG_00411	nucleoporin_p58/p45	#
CP003820.1	1096795	1099164	MACS_peak_78	175.26	CP003820.1	1096621	1098764	-	CNAG_00418	S-adenosylmethionine_synthase	#
CP003820.1	1096795	1099164	MACS_peak_78	175.26	CP003820.1	1098866	1100326	+	CNAG_12057	hypothetical_RNA	#
CP003820.1	1096795	1099164	MACS_peak_78	175.26	CP003820.1	1099041	1100808	-	CNAG_00419	DNA_polymerase_beta_subunit	#
CP003820.1	1111791	1122591	MACS_peak_79	794.56	CP003820.1	1109281	1112546	+	CNAG_00424	choline-phosphate_cytidylyltransferase	#
CP003820.1	1111791	1122591	MACS_peak_79	794.56	CP003820.1	1111224	1112502	-	CNAG_00425	hypothetical_protein	#
CP003820.1	1111791	1122591	MACS_peak_79	794.56	CP003820.1	1112660	1115398	-	CNAG_00426	UBA/TS-N_domain-containing_protein	#
CP003820.1	1111791	1122591	MACS_peak_79	794.56	CP003820.1	1115433	1117798	-	CNAG_00427	type_2C_protein_Phosphatase	#
CP003820.1	1111791	1122591	MACS_peak_79	794.56	CP003820.1	1117769	1120721	+	CNAG_00428	hypothetical_protein	#
CP003820.1	1111791	1122591	MACS_peak_79	794.56	CP003820.1	1119270	1121604	-	CNAG_00429	tRNA-dihydrouridine_synthase_1	#
CP003820.1	1111791	1122591	MACS_peak_79	794.56	CP003820.1	1121659	1122563	+	CNAG_00430	hypothetical_protein	#
CP003820.1	1111791	1122591	MACS_peak_79	794.56	CP003820.1	1122440	1126595	-	CNAG_07359	Atypical/ABC1/ABC1-C_protein_kinase	#
CP003820.1	1147789	1150880	MACS_peak_80	1686.42	CP003820.1	1148739	1150979	+	CNAG_00442	cyclin	#
CP003820.1	1152574	1153796	MACS_peak_81	964.69	CP003820.1	1151127	1153261	-	CNAG_00443	hypothetical_protein	#
CP003820.1	1152574	1153796	MACS_peak_81	964.69	CP003820.1	1153389	1154429	+	CNAG_00444	hypothetical_protein	#
CP003820.1	1154847	1159732	MACS_peak_82	3100	CP003820.1	1154407	1155651	-	CNAG_12058	hypothetical_RNA	#
CP003820.1	1154847	1159732	MACS_peak_82	3100	CP003820.1	1155678	1159896	+	CNAG_00445	nonhistone_chromosomal_protein	#
CP003820.1	1174090	1176617	MACS_peak_83	716.38	CP003820.1	1171966	1174650	+	CNAG_00452	isovaleryl-CoA_dehydrogenase	#
CP003820.1	1174090	1176617	MACS_peak_83	716.38	CP003820.1	1174973	1176070	+	CNAG_00453	mitochondrial_protein	#
CP003820.1	1174090	1176617	MACS_peak_83	716.38	CP003820.1	1176314	1177299	+	CNAG_00454	hypothetical_protein	#
CP003820.1	1184039	1187421	MACS_peak_84	295.54	CP003820.1	1183354	1184742	-	CNAG_12059	hypothetical_RNA	#
CP003820.1	1184039	1187421	MACS_peak_84	295.54	CP003820.1	1185061	1187213	+	CNAG_00457	glutamine_synthetase_glutamine_synthetase_variant	#
CP003820.1	1219205	1221052	MACS_peak_85	789.05	CP003820.1	1218897	1219620	-	CNAG_00473	oligosaccharyltransferase_complex_subunit_epsilon	#
CP003820.1	1219205	1221052	MACS_peak_85	789.05	CP003820.1	1219814	1221250	+	CNAG_00474	hypothetical_protein	#
CP003820.1	1261287	1266427	MACS_peak_88	330.23	CP003820.1	1261013	1265893	-	CNAG_00493	hypothetical_protein	#
CP003820.1	1261287	1266427	MACS_peak_88	330.23	CP003820.1	1266136	1268412	-	CNAG_07364	WD-repeat_protein_21A	#
CP003820.1	1267740	1269581	MACS_peak_89	444.15	CP003820.1	1266136	1268412	-	CNAG_07364	WD-repeat_protein_21A	#
CP003820.1	1267740	1269581	MACS_peak_89	444.15	CP003820.1	1268400	1269173	+	CNAG_00495	hypothetical_protein	#
CP003820.1	1267740	1269581	MACS_peak_89	444.15	CP003820.1	1269294	1271380	+	CNAG_00496	hypothetical_protein	#
CP003820.1	1278557	1282213	MACS_peak_90	1361.63	CP003820.1	1278330	1280891	-	CNAG_00499	solute_carrier_family_25_(mitochondrial_carnitine/acylcarnitine_transporter)_member_20/29	#
CP003820.1	1278557	1282213	MACS_peak_90	1361.63	CP003820.1	1280118	1282699	+	CNAG_00500	protein_phosphatase	#
CP003820.1	1320430	1322011	MACS_peak_93	1462.38	CP003820.1	1320982	1323106	+	CNAG_00519	lathosterol_oxidase	#
CP003820.1	1324103	1330452	MACS_peak_94	1838.56	CP003820.1	1323226	1324439	+	CNAG_07953	hypothetical_protein	#
CP003820.1	1324103	1330452	MACS_peak_94	1838.56	CP003820.1	1324556	1330489	+	CNAG_00520	hypothetical_protein	#
CP003820.1	1324103	1330452	MACS_peak_94	1838.56	CP003820.1	1330446	1332885	-	CNAG_00521	hypothetical_protein	#
CP003820.1	1330792	1338218	MACS_peak_95	2196.5	CP003820.1	1330446	1332885	-	CNAG_00521	hypothetical_protein	#
CP003820.1	1330792	1338218	MACS_peak_95	2196.5	CP003820.1	1333022	1337061	+	CNAG_00522	C2_domain-containing_protein_C2_domain-containing_protein_variant	#
CP003820.1	1330792	1338218	MACS_peak_95	2196.5	CP003820.1	1337046	1338686	-	CNAG_00523	hypothetical_protein_hypothetical_protein_variant	#
CP003820.1	1372927	1375385	MACS_peak_96	370.29	CP003820.1	1371805	1374646	-	CNAG_00539	membrane_transporter	#
CP003820.1	1372927	1375385	MACS_peak_96	370.29	CP003820.1	1374811	1375657	+	CNAG_12065	hypothetical_RNA	#
CP003820.1	1407514	1409262	MACS_peak_97	2309.96	CP003820.1	1402470	1407926	-	CNAG_00547	hypothetical_protein	#
CP003820.1	1407514	1409262	MACS_peak_97	2309.96	CP003820.1	1409009	1410481	+	CNAG_07955	hypothetical_protein	#
CP003820.1	1435895	1437232	MACS_peak_98	322.91	CP003820.1	1433978	1436557	-	CNAG_00556	casein_kinase_I	#
CP003820.1	1435895	1437232	MACS_peak_98	322.91	CP003820.1	1436645	1438138	+	CNAG_00557	U6_snRNA-associated_Sm-like_protein_LSm8	#
CP003820.1	1443199	1445652	MACS_peak_99	3100	CP003820.1	1438436	1443279	+	CNAG_00558	hypothetical_protein	#
CP003820.1	1443199	1445652	MACS_peak_99	3100	CP003820.1	1443252	1444098	-	CNAG_12074	hypothetical_RNA	#
CP003820.1	1443199	1445652	MACS_peak_99	3100	CP003820.1	1444436	1445906	+	CNAG_00559	hypothetical_protein	#
CP003820.1	1458665	1459927	MACS_peak_100	324.26	CP003820.1	1456213	1459179	-	CNAG_00565	dynamin_GTPase	#
CP003820.1	1458665	1459927	MACS_peak_100	324.26	CP003820.1	1459401	1462857	+	CNAG_00566	DNA_ligase_1	#
CP003820.1	1466221	1469556	MACS_peak_101	708.05	CP003820.1	1464721	1466530	-	CNAG_00568	hypothetical_protein	#
CP003820.1	1466221	1469556	MACS_peak_101	708.05	CP003820.1	1466851	1468902	+	CNAG_00569	GTP_cyclohydrolase_II	#
CP003820.1	1466221	1469556	MACS_peak_101	708.05	CP003820.1	1468549	1470700	-	CNAG_00570	camp_dependent_protein_kinase_regulatory_subunit	#
CP003820.1	1495304	1496867	MACS_peak_102	896.75	CP003820.1	1492038	1495418	-	CNAG_00580	translation_initiation_factor_IF-2	#
CP003820.1	1495304	1496867	MACS_peak_102	896.75	CP003820.1	1495668	1497878	+	CNAG_00581	saccharopepsin	#
CP003820.1	1495304	1496867	MACS_peak_102	896.75	CP003820.1	1495746	1495835	+	CNAG_10015	tRNA-Ile	#
CP003820.1	1499396	1501262	MACS_peak_103	303.29	CP003820.1	1498287	1499796	-	CNAG_00582	vacuolar_transporter_chaperone_1	#
CP003820.1	1499396	1501262	MACS_peak_103	303.29	CP003820.1	1499998	1504695	+	CNAG_00583	hypothetical_protein	#
CP003820.1	1511818	1514359	MACS_peak_104	276.89	CP003820.1	1511795	1513507	-	CNAG_00588	hypothetical_protein	#
CP003820.1	1511818	1514359	MACS_peak_104	276.89	CP003820.1	1513339	1515904	+	CNAG_12078	hypothetical_RNA	#
CP003820.1	1522778	1525171	MACS_peak_106	184.82	CP003820.1	1522796	1523967	-	CNAG_00592	dolichol-phosphate_mannosyltransferase	#
CP003820.1	1522778	1525171	MACS_peak_106	184.82	CP003820.1	1524105	1526743	+	CNAG_00593	hypothetical_protein_hypothetical_protein_variant	#
CP003820.1	1526020	1529523	MACS_peak_107	230.65	CP003820.1	1524105	1526743	+	CNAG_00593	hypothetical_protein_hypothetical_protein_variant	#
CP003820.1	1526020	1529523	MACS_peak_107	230.65	CP003820.1	1525669	1528900	-	CNAG_00594	lipid_particle_protein	#
CP003820.1	1526020	1529523	MACS_peak_107	230.65	CP003820.1	1529115	1531044	-	CNAG_00595	hypothetical_protein	#
CP003820.1	1553229	1555106	MACS_peak_108	415.79	CP003820.1	1551724	1553907	+	CNAG_00604	hypothetical_protein	#
CP003820.1	1553229	1555106	MACS_peak_108	415.79	CP003820.1	1554006	1555911	+	CNAG_00605	cytoplasmic_protein	#
CP003820.1	1577981	1582811	MACS_peak_109	825.21	CP003820.1	1575877	1578119	-	CNAG_00613	cytosine_deaminase	#
CP003820.1	1577981	1582811	MACS_peak_109	825.21	CP003820.1	1578169	1580486	-	CNAG_00615	hypothetical_protein	#
CP003820.1	1577981	1582811	MACS_peak_109	825.21	CP003820.1	1578258	1579560	+	CNAG_00614	hypothetical_protein	#
CP003820.1	1577981	1582811	MACS_peak_109	825.21	CP003820.1	1580464	1582938	+	CNAG_07372	6-phosphofructo-2-kinase/fructose-26-bisphosphatase	#
CP003820.1	1658273	1659706	MACS_peak_111	109.3	CP003820.1	1658176	1662429	-	CNAG_00641	transcription_elongation_factor_SPT5	#
CP003820.1	1714940	1717018	MACS_peak_115	143.99	CP003820.1	1713124	1716053	-	CNAG_00660	histone_deacetylase_HOS3	#
CP003820.1	1714940	1717018	MACS_peak_115	143.99	CP003820.1	1716058	1719510	+	CNAG_00661	hypothetical_protein	#
CP003820.1	1737081	1740323	MACS_peak_116	785.94	CP003820.1	1734674	1737132	-	CNAG_00667	hypothetical_protein	#
CP003820.1	1737081	1740323	MACS_peak_116	785.94	CP003820.1	1737225	1739867	-	CNAG_00668	hypothetical_protein	#
CP003820.1	1752023	1753487	MACS_peak_117	1041.72	CP003820.1	1750089	1752565	-	CNAG_00674	hypothetical_protein	#
CP003820.1	1760561	1765249	MACS_peak_118	196.88	CP003820.1	1759091	1760969	+	CNAG_00677	E3_ubiquitin-protein_ligase_UHRF1	#
CP003820.1	1760561	1765249	MACS_peak_118	196.88	CP003820.1	1761229	1763892	+	CNAG_00678	urease_accessory_protein_UreG	#
CP003820.1	1760561	1765249	MACS_peak_118	196.88	CP003820.1	1764478	1765668	+	CNAG_00679	hypothetical_protein	#
CP003820.1	1778691	1780986	MACS_peak_119	1126.41	CP003820.1	1779174	1782561	+	CNAG_00683	CMGC/CLK_protein_kinase	#
CP003820.1	1786296	1789772	MACS_peak_120	433.5	CP003820.1	1783876	1786610	+	CNAG_00685	pre-mRNA-splicing_ATP-dependent_RNA_helicase_PRP28	#
CP003820.1	1786296	1789772	MACS_peak_120	433.5	CP003820.1	1786261	1787809	-	CNAG_00686	hypothetical_protein	#
CP003820.1	1786296	1789772	MACS_peak_120	433.5	CP003820.1	1788018	1792901	+	CNAG_00687	hypothetical_protein_hypothetical_protein_variant	#
CP003820.1	1799032	1800379	MACS_peak_121	146.8	CP003820.1	1797591	1799783	-	CNAG_00691	hypothetical_protein	#
CP003820.1	1799032	1800379	MACS_peak_121	146.8	CP003820.1	1799810	1802001	+	CNAG_00692	FAD_dependent_oxidoreductase	#
CP003820.1	1829493	1832086	MACS_peak_122	312.78	CP003820.1	1828916	1829777	-	CNAG_12092	hypothetical_RNA	#
CP003820.1	1829493	1832086	MACS_peak_122	312.78	CP003820.1	1829841	1832236	+	CNAG_00700	phosphoribosylaminoimidazolecarboxamide_formyltransferase/IMP_cyclohydrolase	#
CP003820.1	1850159	1851999	MACS_peak_123	266.25	CP003820.1	1849944	1851189	-	CNAG_00707	protein_SYM1	#
CP003820.1	1850159	1851999	MACS_peak_123	266.25	CP003820.1	1851855	1853635	+	CNAG_00708	pre-mRNA-splicing_factor_SLT11	#
CP003820.1	1870549	1881002	MACS_peak_124	414.96	CP003820.1	1868877	1870802	+	CNAG_00717	hypothetical_protein	#
CP003820.1	1870549	1881002	MACS_peak_124	414.96	CP003820.1	1870759	1873929	-	CNAG_00718	chromatin_assembly_factor_1_subunit_B	#
CP003820.1	1870549	1881002	MACS_peak_124	414.96	CP003820.1	1873941	1876726	-	CNAG_00719	ribosome_biogenesis_ATPase	#
CP003820.1	1870549	1881002	MACS_peak_124	414.96	CP003820.1	1873941	1876726	-	CNAG_00719	ribosome_biogenesis_ATPase	#
CP003820.1	1870549	1881002	MACS_peak_124	414.96	CP003820.1	1876511	1878576	+	CNAG_00720	DNA_repair_protein_RAD51	#
CP003820.1	1870549	1881002	MACS_peak_124	414.96	CP003820.1	1878927	1881469	+	CNAG_00721	alpha-13-mannosyltransferase	#
CP003820.1	1891070	1892469	MACS_peak_125	268.42	CP003820.1	1889258	1891561	-	CNAG_00726	hypothetical_protein	#
CP003820.1	1891070	1892469	MACS_peak_125	268.42	CP003820.1	1889304	1891814	+	CNAG_12095	hypothetical_RNA	#
CP003820.1	1892906	1895686	MACS_peak_126	121.98	CP003820.1	1892899	1895428	-	CNAG_00727	mitochondrial_protein_with_role_in_iron_accumulation	#
CP003820.1	1892906	1895686	MACS_peak_126	121.98	CP003820.1	1895279	1895648	+	CNAG_12096	hypothetical_RNA	#
CP003820.1	1892906	1895686	MACS_peak_126	121.98	CP003820.1	1895591	1898609	-	CNAG_00728	dityrosine_transporter	#
CP003820.1	1900126	1902451	MACS_peak_127	1827.06	CP003820.1	1898734	1900172	-	CNAG_12097	hypothetical_RNA	#
CP003820.1	1900126	1902451	MACS_peak_127	1827.06	CP003820.1	1900719	1907783	+	CNAG_00730	ATP-binding_cassette_transporter	#
CP003820.1	1909111	1912743	MACS_peak_128	2577.17	CP003820.1	1908931	1911593	-	CNAG_00732	hypothetical_protein_hypothetical_protein_variant_1_hypothetical_protein_variant_2	#
CP003820.1	1909111	1912743	MACS_peak_128	2577.17	CP003820.1	1911792	1912478	-	CNAG_12098	hypothetical_RNA	#
CP003820.1	1909111	1912743	MACS_peak_128	2577.17	CP003820.1	1912111	1913617	+	CNAG_12099	hypothetical_RNA	#
CP003820.1	1909111	1912743	MACS_peak_128	2577.17	CP003820.1	1912510	1914264	-	CNAG_12100	hypothetical_RNA	#
CP003820.1	1936819	1942622	MACS_peak_129	355.63	CP003820.1	1934357	1940971	-	CNAG_00740	swi/snf_chromatin-remodeling_complex_subunit	#
CP003820.1	1936819	1942622	MACS_peak_129	355.63	CP003820.1	1940966	1943618	+	CNAG_00741	ATP-dependent_RNA_helicase_SUB2	#
CP003820.1	1942849	1944649	MACS_peak_130	261.7	CP003820.1	1940966	1943618	+	CNAG_00741	ATP-dependent_RNA_helicase_SUB2	#
CP003820.1	1942849	1944649	MACS_peak_130	261.7	CP003820.1	1943729	1946046	+	CNAG_00742	serine_palmitoyltransferase	#
CP003820.1	1981310	1986048	MACS_peak_131	532.88	CP003820.1	1980219	1982822	+	CNAG_00755	hypothetical_protein	#
CP003820.1	1981310	1986048	MACS_peak_131	532.88	CP003820.1	1982751	1983983	-	CNAG_00756	hypothetical_protein	#
CP003820.1	1981310	1986048	MACS_peak_131	532.88	CP003820.1	1984104	1988960	+	CNAG_00757	ubiquitin_carboxyl-terminal_hydrolase_8	#
CP003820.1	2009891	2012714	MACS_peak_132	291.63	CP003820.1	2008218	2009924	-	CNAG_00765	hypothetical_protein	#
CP003820.1	2009891	2012714	MACS_peak_132	291.63	CP003820.1	2011231	2014376	-	CNAG_00766	hypothetical_protein	#
CP003820.1	2012980	2015238	MACS_peak_133	653.44	CP003820.1	2011231	2014376	-	CNAG_00766	hypothetical_protein	#
CP003820.1	2012980	2015238	MACS_peak_133	653.44	CP003820.1	2014546	2015370	+	CNAG_12111	hypothetical_RNA	#
CP003820.1	2016045	2019281	MACS_peak_134	1074.94	CP003820.1	2015402	2018435	-	CNAG_00768	hypothetical_protein	#
CP003820.1	2016045	2019281	MACS_peak_134	1074.94	CP003820.1	2017589	2020925	+	CNAG_00769	map_kinase_kinase_	#
CP003820.1	2036767	2045993	MACS_peak_135	1167.13	CP003820.1	2035577	2037060	-	CNAG_12113	hypothetical_RNA	#
CP003820.1	2036767	2045993	MACS_peak_135	1167.13	CP003820.1	2037772	2039794	+	CNAG_00776	immunoreactive_mannoprotein_MP88	#
CP003820.1	2036767	2045993	MACS_peak_135	1167.13	CP003820.1	2040201	2045691	+	CNAG_00777	CCR4-NOT_transcriptional_complex_subunit_CAF120	#
CP003820.1	2047767	2053218	MACS_peak_136	266.48	CP003820.1	2047235	2051742	-	CNAG_00778	hypothetical_protein	#
CP003820.1	2047767	2053218	MACS_peak_136	266.48	CP003820.1	2051801	2053220	+	CNAG_00779	large_subunit_ribosomal_protein_L27e	#
CP003820.1	2047767	2053218	MACS_peak_136	266.48	CP003820.1	2053062	2055878	-	CNAG_00780	hypothetical_protein_hypothetical_protein_variant	#
CP003820.1	2105775	2107762	MACS_peak_137	2599.9	CP003820.1	2101227	2107061	-	CNAG_00796	putative_abc_multidrug_resistance_transporter_with_similarity_to_Ste6	#
CP003820.1	2113271	2114863	MACS_peak_138	2548.6	CP003820.1	2110845	2113409	+	CNAG_07961	hypothetical_protein	#
CP003820.1	2113271	2114863	MACS_peak_138	2548.6	CP003820.1	2111308	2114049	-	CNAG_00798	hypothetical_protein	#
CP003820.1	2113271	2114863	MACS_peak_138	2548.6	CP003820.1	2113914	2117949	+	CNAG_00799	cellulase	#
CP003820.1	2129384	2138310	MACS_peak_139	770.65	CP003820.1	2128753	2131432	-	CNAG_00805	hypothetical_protein	#
CP003820.1	2129384	2138310	MACS_peak_139	770.65	CP003820.1	2131566	2132607	+	CNAG_00806	hypothetical_protein	#
CP003820.1	2129384	2138310	MACS_peak_139	770.65	CP003820.1	2132786	2138454	+	CNAG_00807	hypothetical_protein	#
CP003820.1	2129384	2138310	MACS_peak_139	770.65	CP003820.1	2138019	2139351	-	CNAG_00808	myosin_regulatory_light_chain_cdc4	#
CP003820.1	2138422	2142143	MACS_peak_140	343.34	CP003820.1	2132786	2138454	+	CNAG_00807	hypothetical_protein	#
CP003820.1	2138422	2142143	MACS_peak_140	343.34	CP003820.1	2138019	2139351	-	CNAG_00808	myosin_regulatory_light_chain_cdc4	#
CP003820.1	2138422	2142143	MACS_peak_140	343.34	CP003820.1	2139473	2142459	+	CNAG_00809	ATP-dependent_RNA_helicase_ded1	#
CP003820.1	2151824	2153252	MACS_peak_141	253.48	CP003820.1	2152347	2159352	-	CNAG_00814	hypothetical_protein	#
CP003820.1	2151824	2153252	MACS_peak_141	253.48	CP003820.1	2152452	2154995	+	CNAG_00813	hypothetical_protein	#
CP003820.1	2191779	2198179	MACS_peak_143	2087.32	CP003820.1	2190272	2193089	+	CNAG_00825	solute_carrier_family_25_(mitochondrial_folate_transporter)_member_32	#
CP003820.1	2191779	2198179	MACS_peak_143	2087.32	CP003820.1	2191898	2194408	-	CNAG_00826	dihydroxyacetone_kinase	#
CP003820.1	2191779	2198179	MACS_peak_143	2087.32	CP003820.1	2193589	2194423	+	CNAG_12120	hypothetical_RNA	#
CP003820.1	2191779	2198179	MACS_peak_143	2087.32	CP003820.1	2194712	2196000	+	CNAG_00827	ribose_5-phosphate_isomerase	#
CP003820.1	2191779	2198179	MACS_peak_143	2087.32	CP003820.1	2195822	2199256	-	CNAG_00828	pathway-specific_nitrogen_regulator	#
CP003820.1	2242834	2248773	MACS_peak_144	3100	CP003820.1	2242013	2244746	+	CNAG_00847	hypothetical_protein	#
CP003820.1	2242834	2248773	MACS_peak_144	3100	CP003820.1	2244340	2248712	-	CNAG_00848	hypothetical_protein_hypothetical_protein_variant_1_hypothetical_protein_variant_2	#
CP003820.1	2242834	2248773	MACS_peak_144	3100	CP003820.1	2248700	2250885	+	CNAG_00849	hypothetical_protein	#
CP003820.1	2250172	2254312	MACS_peak_145	1049.65	CP003820.1	2248700	2250885	+	CNAG_00849	hypothetical_protein	#
CP003820.1	2250172	2254312	MACS_peak_145	1049.65	CP003820.1	2251221	2252933	-	CNAG_00850	plant-inducible_protein	#
CP003820.1	2250172	2254312	MACS_peak_145	1049.65	CP003820.1	2252974	2254072	+	CNAG_12125	hypothetical_RNA	#
CP003820.1	2250172	2254312	MACS_peak_145	1049.65	CP003820.1	2253074	2254262	-	CNAG_00851	hypothetical_protein	#
CP003820.1	2268047	2271094	MACS_peak_148	457.11	CP003820.1	2267573	2268080	+	CNAG_12126	hypothetical_RNA	#
CP003820.1	2268047	2271094	MACS_peak_148	457.11	CP003820.1	2267708	2268085	-	CNAG_07388	hypothetical_protein	#
CP003820.1	2268047	2271094	MACS_peak_148	457.11	CP003820.1	2268696	2271334	+	CNAG_07389	flavin-containing_monooxygenase	#
CP003820.1	2271407	2273768	MACS_peak_149	296.06	CP003820.1	2271713	2272574	+	CNAG_12127	hypothetical_RNA	#
CP003820.1	2271407	2273768	MACS_peak_149	296.06	CP003820.1	2271823	2272489	-	CNAG_07390	hypothetical_protein	#
CP003820.1	2271407	2273768	MACS_peak_149	296.06	CP003820.1	2272619	2273323	-	CNAG_07391	hypothetical_protein	#
CP003820.1	2273800	2274739	MACS_peak_150	116.69	CP003820.1	2274348	2274940	+	CNAG_07392	hypothetical_protein	#
CP003820.1	2280790	2289939	MACS_peak_151	3100	CP003820.1	2278552	2282227	+	CNAG_00859	hypothetical_protein	#
CP003820.1	2280790	2289939	MACS_peak_151	3100	CP003820.1	2282393	2284382	-	CNAG_07393	hypothetical_protein	#
CP003820.1	2280790	2289939	MACS_peak_151	3100	CP003820.1	2285051	2286491	+	CNAG_07394	hypothetical_protein	#
CP003821.1	0	1958	MACS_peak_152	1480	CP003821.1	20	500	+	CNAG_06802	hypothetical_protein	#
CP003821.1	0	1958	MACS_peak_152	1480	CP003821.1	678	2566	-	CNAG_07459	hypothetical_protein	#
CP003821.1	4403	6192	MACS_peak_153	509.8	CP003821.1	2730	4715	+	CNAG_06801	hypothetical_protein	#
CP003821.1	4403	6192	MACS_peak_153	509.8	CP003821.1	3680	4932	-	CNAG_12128	hypothetical_RNA	#
CP003821.1	4403	6192	MACS_peak_153	509.8	CP003821.1	5237	6137	+	CNAG_06800	hypothetical_protein	#
CP003821.1	6421	12673	MACS_peak_154	270.44	CP003821.1	6638	7980	-	CNAG_06799	uroporphyrinogen_decarboxylase	#
CP003821.1	6421	12673	MACS_peak_154	270.44	CP003821.1	8097	10692	+	CNAG_06798	U3_small_nucleolar_RNA-associated_protein_18	#
CP003821.1	6421	12673	MACS_peak_154	270.44	CP003821.1	10659	17251	-	CNAG_06797	lysine-specific_demethylase_3	#
CP003821.1	17687	20107	MACS_peak_155	710.74	CP003821.1	17403	19442	+	CNAG_06796	serine/arginine_repetitive_matrix_protein_1	#
CP003821.1	17687	20107	MACS_peak_155	710.74	CP003821.1	19546	21178	+	CNAG_06795	hypothetical_protein	#
CP003821.1	70261	72046	MACS_peak_156	107.01	CP003821.1	69830	71255	-	CNAG_06775	hypothetical_protein	#
CP003821.1	70261	72046	MACS_peak_156	107.01	CP003821.1	71393	72983	+	CNAG_06774	tRNA_(guanine-N(7)-)-methyltransferase	#
CP003821.1	73959	78999	MACS_peak_157	3100	CP003821.1	73926	77148	-	CNAG_06773	protein_transporter_SEC24	#
CP003821.1	73959	78999	MACS_peak_157	3100	CP003821.1	77214	78861	+	CNAG_06772	nucleoporin_SEH1	#
CP003821.1	73959	78999	MACS_peak_157	3100	CP003821.1	78893	78987	-	CNAG_10020	tRNA-Cys	#
CP003821.1	80898	83964	MACS_peak_158	1016.81	CP003821.1	79455	81344	+	CNAG_06771	hypothetical_protein	#
CP003821.1	80898	83964	MACS_peak_158	1016.81	CP003821.1	81707	84057	+	CNAG_06770	fructose-bisphosphate_aldolase_1	#
CP003821.1	114064	116269	MACS_peak_159	1284.54	CP003821.1	111495	114615	-	CNAG_06761	siderophore-iron_transporter_Str1	#
CP003821.1	114064	116269	MACS_peak_159	1284.54	CP003821.1	115024	116720	+	CNAG_06760	hypothetical_protein	#
CP003821.1	114064	116269	MACS_peak_159	1284.54	CP003821.1	116009	117257	-	CNAG_12135	hypothetical_RNA	#
CP003821.1	156686	158856	MACS_peak_161	713.82	CP003821.1	156150	157721	-	CNAG_06747	histone_H2A_histone_H2A_variant	#
CP003821.1	156686	158856	MACS_peak_161	713.82	CP003821.1	158014	158905	+	CNAG_06746	histone_H2B	#
CP003821.1	160010	162925	MACS_peak_162	425.74	CP003821.1	159586	160113	-	CNAG_12141	hypothetical_RNA	#
CP003821.1	160010	162925	MACS_peak_162	425.74	CP003821.1	160334	161409	+	CNAG_06745	histone_H3	#
CP003821.1	160010	162925	MACS_peak_162	425.74	CP003821.1	161738	164243	+	CNAG_06744	chromatin_structure-remodeling_complex_subunit_RSC9	#
CP003821.1	169799	172392	MACS_peak_163	275.2	CP003821.1	169559	173470	-	CNAG_06740	septation_protein_imp2	#
CP003821.1	225561	229069	MACS_peak_164	129.85	CP003821.1	224728	227231	+	CNAG_06724	DNA_repair_and_recombination_protein_RAD52	#
CP003821.1	225561	229069	MACS_peak_164	129.85	CP003821.1	226990	228448	-	CNAG_06723	succinate_dehydrogenase_(ubiquinone)_membrane_anchor_subunit	#
CP003821.1	239131	244540	MACS_peak_165	134.39	CP003821.1	235880	239543	+	CNAG_06719	hypothetical_protein	#
CP003821.1	239131	244540	MACS_peak_165	134.39	CP003821.1	239877	241020	+	CNAG_06718	hypothetical_protein	#
CP003821.1	239131	244540	MACS_peak_165	134.39	CP003821.1	240979	242573	-	CNAG_06717	acyl-CoA-dependent_ceramide_synthase	#
CP003821.1	239131	244540	MACS_peak_165	134.39	CP003821.1	242695	245135	+	CNAG_06716	hypothetical_protein	#
CP003821.1	239131	244540	MACS_peak_165	134.39	CP003821.1	243902	244790	-	CNAG_06715	hypothetical_protein	#
CP003821.1	296934	302415	MACS_peak_166	454.8	CP003821.1	296317	299982	-	CNAG_03599	mandelate_racemase/muconate_lactonizing_enzyme	#
CP003821.1	296934	302415	MACS_peak_166	454.8	CP003821.1	298781	304207	+	CNAG_03600	putative_pheromone_transporter	#
CP003821.1	331272	335891	MACS_peak_167	238.2	CP003821.1	330190	331999	+	CNAG_03610	mRNA_guanylyltransferase	#
CP003821.1	331272	335891	MACS_peak_167	238.2	CP003821.1	332120	338604	+	CNAG_07469	nuclear_pore_complex_protein_Nup98-Nup96	#
CP003821.1	331272	335891	MACS_peak_167	238.2	CP003821.1	335210	338235	-	CNAG_12147	hypothetical_RNA	#
CP003821.1	337853	341434	MACS_peak_168	141.1	CP003821.1	332120	338604	+	CNAG_07469	nuclear_pore_complex_protein_Nup98-Nup96	#
CP003821.1	337853	341434	MACS_peak_168	141.1	CP003821.1	335210	338235	-	CNAG_12147	hypothetical_RNA	#
CP003821.1	337853	341434	MACS_peak_168	141.1	CP003821.1	338659	340639	+	CNAG_03612	threonine_synthase	#
CP003821.1	337853	341434	MACS_peak_168	141.1	CP003821.1	340688	342220	+	CNAG_03613	hypothetical_protein	#
CP003821.1	346007	348394	MACS_peak_169	174.31	CP003821.1	344008	348334	-	CNAG_07470	phosphodiesterase	#
CP003821.1	361375	364238	MACS_peak_170	218.64	CP003821.1	361087	362499	-	CNAG_03621	peptidyl-prolyl_cis-trans_isomerase_peptidyl-prolyl_cis-trans_isomerase_variant	#
CP003821.1	361375	364238	MACS_peak_170	218.64	CP003821.1	362716	370856	+	CNAG_03622	ram_signaling_network_cell_polarity_protein	#
CP003821.1	382867	384485	MACS_peak_171	243.01	CP003821.1	378456	383194	+	CNAG_03626	actin_cross-linking_protein	#
CP003821.1	382867	384485	MACS_peak_171	243.01	CP003821.1	383243	384193	+	CNAG_03627	peptidyl-prolyl_cis-trans_isomerase	#
CP003821.1	382867	384485	MACS_peak_171	243.01	CP003821.1	384354	386999	+	CNAG_03628	hypothetical_protein	#
CP003821.1	495954	500078	MACS_peak_174	653.3	CP003821.1	492156	495969	+	CNAG_03670	serine/threonine-protein_kinase_unfolded_protein_response	#
CP003821.1	495954	500078	MACS_peak_174	653.3	CP003821.1	495898	497347	-	CNAG_03671	hypothetical_protein	#
CP003821.1	495954	500078	MACS_peak_174	653.3	CP003821.1	497469	498584	-	CNAG_03672	BET3_family_protein	#
CP003821.1	495954	500078	MACS_peak_174	653.3	CP003821.1	498663	501575	+	CNAG_03673	serine/threonine-protein_phosphatase_PP-Z1	#
CP003821.1	511586	512691	MACS_peak_175	476.42	CP003821.1	511370	512049	-	CNAG_12154	hypothetical_RNA	#
CP003821.1	511586	512691	MACS_peak_175	476.42	CP003821.1	511479	514540	+	CNAG_03677	hypothetical_protein	#
CP003821.1	602135	603626	MACS_peak_177	1482.32	CP003821.1	599963	602991	-	CNAG_03713	efflux_protein_EncT_efflux_protein_EncT_variant	#
CP003821.1	602135	603626	MACS_peak_177	1482.32	CP003821.1	603059	604316	-	CNAG_07475	hypothetical_protein	#
CP003821.1	602135	603626	MACS_peak_177	1482.32	CP003821.1	603157	603906	+	CNAG_12159	hypothetical_RNA	#
CP003821.1	616514	617739	MACS_peak_178	168.48	CP003821.1	613919	616874	+	CNAG_03718	mitochondrial_intermediate_peptidase_2	#
CP003821.1	616514	617739	MACS_peak_178	168.48	CP003821.1	617157	619977	+	CNAG_03719	hypothetical_protein	#
CP003821.1	621540	626416	MACS_peak_179	678.54	CP003821.1	621385	622848	-	CNAG_03721	26S_proteasome_regulatory_subunit_N12	#
CP003821.1	621540	626416	MACS_peak_179	678.54	CP003821.1	622959	625208	+	CNAG_03722	RAN_protein_binding_protein	#
CP003821.1	621540	626416	MACS_peak_179	678.54	CP003821.1	625102	628544	-	CNAG_03723	nuclear_protein	#
CP003821.1	636102	639787	MACS_peak_180	789.79	CP003821.1	636965	637488	+	CNAG_12161	hypothetical_RNA	#
CP003821.1	636102	639787	MACS_peak_180	789.79	CP003821.1	637515	642448	+	CNAG_03727	hypothetical_protein	#
CP003821.1	703982	707635	MACS_peak_181	203.21	CP003821.1	702663	704959	+	CNAG_03751	calcium_channel_protein	#
CP003821.1	703982	707635	MACS_peak_181	203.21	CP003821.1	705030	707842	+	CNAG_03752	hypothetical_protein	#
CP003821.1	703982	707635	MACS_peak_181	203.21	CP003821.1	706320	708545	-	CNAG_03753	dolichol-phosphate_mannosyltransferase	#
CP003821.1	709933	710860	MACS_peak_182	185.61	CP003821.1	708718	710167	+	CNAG_12164	hypothetical_RNA	#
CP003821.1	709933	710860	MACS_peak_182	185.61	CP003821.1	708804	710177	-	CNAG_03754	short-chain_dehydrogenase/reductase_SDR	#
CP003821.1	709933	710860	MACS_peak_182	185.61	CP003821.1	710605	710711	-	CNAG_10022	tRNA-Pro	#
CP003821.1	709933	710860	MACS_peak_182	185.61	CP003821.1	710774	712573	-	CNAG_03755	hypothetical_protein	#
CP003821.1	746406	750436	MACS_peak_183	1778.53	CP003821.1	745668	747135	+	CNAG_03764	integral_membrane_protein	#
CP003821.1	746406	750436	MACS_peak_183	1778.53	CP003821.1	746234	747098	-	CNAG_12165	hypothetical_RNA	#
CP003821.1	746406	750436	MACS_peak_183	1778.53	CP003821.1	747500	751275	+	CNAG_03765	trehalose-phosphatase	#
CP003821.1	759883	760916	MACS_peak_184	201.94	CP003821.1	755198	760328	-	CNAG_03767	cohesin_complex_subunit_psm1	#
CP003821.1	759883	760916	MACS_peak_184	201.94	CP003821.1	760555	765108	+	CNAG_03768	hypothetical_protein_hypothetical_protein_variant	#
CP003821.1	764875	766005	MACS_peak_185	894.3	CP003821.1	760555	765108	+	CNAG_03768	hypothetical_protein_hypothetical_protein_variant	#
CP003821.1	764875	766005	MACS_peak_185	894.3	CP003821.1	765313	768079	+	CNAG_03769	hexokinase	#
CP003821.1	768204	773424	MACS_peak_186	1508.57	CP003821.1	767992	768629	-	CNAG_03770	hypothetical_protein	#
CP003821.1	768204	773424	MACS_peak_186	1508.57	CP003821.1	768081	772292	+	CNAG_03771	DNA_binding_protein_Ncp1_DNA_binding_protein_Ncp1_variant	#
CP003821.1	768204	773424	MACS_peak_186	1508.57	CP003821.1	772402	775011	-	CNAG_03772	high-affinity_glucose_transporter	#
CP003821.1	774199	777185	MACS_peak_187	901.46	CP003821.1	772402	775011	-	CNAG_03772	high-affinity_glucose_transporter	#
CP003821.1	779686	783212	MACS_peak_188	2174.19	CP003821.1	777690	782342	-	CNAG_07965	hypothetical_protein	#
CP003821.1	795828	801923	MACS_peak_189	141.5	CP003821.1	793526	795888	+	CNAG_07481	hypothetical_protein	#
CP003821.1	795828	801923	MACS_peak_189	141.5	CP003821.1	794576	797349	-	CNAG_03779	large_subunit_ribosomal_protein_L4_large_subunit_ribosomal_protein_L4_variant	#
CP003821.1	795828	801923	MACS_peak_189	141.5	CP003821.1	797464	798833	+	CNAG_03780	small_subunit_ribosomal_protein_S16	#
CP003821.1	795828	801923	MACS_peak_189	141.5	CP003821.1	798874	802428	+	CNAG_03781	hypothetical_protein	#
CP003821.1	802677	806226	MACS_peak_190	1383.64	CP003821.1	802946	804419	-	CNAG_03782	hypothetical_protein	#
CP003821.1	802677	806226	MACS_peak_190	1383.64	CP003821.1	804640	808367	+	CNAG_03783	hypothetical_protein	#
CP003821.1	815095	820721	MACS_peak_191	665.13	CP003821.1	813763	816192	+	CNAG_03786	lysophospholipase	#
CP003821.1	815095	820721	MACS_peak_191	665.13	CP003821.1	816291	818592	+	CNAG_03787	tubulin_alpha-1A_chain	#
CP003821.1	815095	820721	MACS_peak_191	665.13	CP003821.1	818638	820804	+	CNAG_03788	hypothetical_protein	#
CP003821.1	815095	820721	MACS_peak_191	665.13	CP003821.1	820605	821757	-	CNAG_03789	mRNA_turnover_protein_4	#
CP003821.1	838748	842772	MACS_peak_194	662.32	CP003821.1	836660	837565	+	CNAG_03797	hypothetical_protein	#
CP003821.1	843271	848503	MACS_peak_195	413.65	CP003821.1	852090	852347	+	CNAG_03798	hypothetical_protein	#
CP003821.1	857018	864277	MACS_peak_196	3100	CP003821.1	852090	852347	+	CNAG_03798	hypothetical_protein	#
CP003821.1	864285	869439	MACS_peak_197	3100	CP003821.1	852090	852347	+	CNAG_03798	hypothetical_protein	#
CP003821.1	869530	878603	MACS_peak_198	3100	CP003821.1	892714	894965	-	CNAG_03805	calcium/proton_exchanger	#
CP003821.1	880600	884783	MACS_peak_199	710.85	CP003821.1	892714	894965	-	CNAG_03805	calcium/proton_exchanger	#
CP003821.1	903517	905771	MACS_peak_200	469.7	CP003821.1	902283	904874	-	CNAG_03809	hypothetical_protein	#
CP003821.1	903517	905771	MACS_peak_200	469.7	CP003821.1	905024	906191	+	CNAG_03810	large_subunit_ribosomal_protein_L13	#
CP003821.1	903517	905771	MACS_peak_200	469.7	CP003821.1	905678	908664	-	CNAG_03811	AGC/YANK_protein_kinase	#
CP003821.1	912277	915710	MACS_peak_201	226.9	CP003821.1	911509	912522	+	CNAG_03813	replication_factor_A3	#
CP003821.1	912277	915710	MACS_peak_201	226.9	CP003821.1	912265	913271	-	CNAG_03814	small_nuclear_ribonucleoprotein_Sm_D2_small_nuclear_ribonucleoprotein_Sm_D2_variant	#
CP003821.1	912277	915710	MACS_peak_201	226.9	CP003821.1	913508	915798	-	CNAG_03815	hypothetical_protein	#
CP003821.1	912277	915710	MACS_peak_201	226.9	CP003821.1	915373	916621	+	CNAG_03816	20S_proteasome_subunit_beta_1	#
CP003821.1	926903	928485	MACS_peak_202	96.07	CP003821.1	924325	927618	-	CNAG_03820	nucleolar_protein_14	#
CP003821.1	926903	928485	MACS_peak_202	96.07	CP003821.1	927673	931667	+	CNAG_03821	phosphatidylinositol_3-kinase	#
CP003821.1	942845	946275	MACS_peak_203	94.48	CP003821.1	941812	944137	-	CNAG_03826	histone_acetyltransferase_ESA1	#
CP003821.1	942845	946275	MACS_peak_203	94.48	CP003821.1	944406	947999	+	CNAG_03827	hypothetical_protein	#
CP003821.1	980182	984341	MACS_peak_206	264.7	CP003821.1	979497	980421	+	CNAG_12176	hypothetical_RNA	#
CP003821.1	980182	984341	MACS_peak_206	264.7	CP003821.1	980653	984386	+	CNAG_03841	hypothetical_protein	#
CP003821.1	990446	992467	MACS_peak_207	571.33	CP003821.1	986227	991293	-	CNAG_03843	NAK_protein_kinase_NAK_protein_kinase_variant	#
CP003821.1	990446	992467	MACS_peak_207	571.33	CP003821.1	991407	994979	+	CNAG_03844	nonselective_cation_channel_protein	#
CP003821.1	1008618	1012298	MACS_peak_208	290.11	CP003821.1	1007540	1011378	-	CNAG_03850	transcriptional_activator_SPT7	#
CP003821.1	1008618	1012298	MACS_peak_208	290.11	CP003821.1	1011419	1013622	+	CNAG_03851	general_transcription_factor_3C_polypeptide_5_(transcription_factor_C_subunit_1)	#
CP003821.1	1008618	1012298	MACS_peak_208	290.11	CP003821.1	1011419	1013622	+	CNAG_03851	general_transcription_factor_3C_polypeptide_5_(transcription_factor_C_subunit_1)	#
CP003821.1	1015384	1017718	MACS_peak_209	161	CP003821.1	1015308	1016691	-	CNAG_03853	small_copII_coat_GTPase	#
CP003821.1	1015384	1017718	MACS_peak_209	161	CP003821.1	1016828	1018959	+	CNAG_03854	lysine_decarboxylase	#
CP003821.1	1029826	1031386	MACS_peak_210	1617.39	CP003821.1	1026522	1030405	-	CNAG_03859	transcriptional_regulator_Medusa_transcriptional_regulator_Medusa_variant	#
CP003821.1	1057780	1059719	MACS_peak_212	96.51	CP003821.1	1057709	1059821	-	CNAG_03873	hypothetical_protein_hypothetical_protein_variant	#
CP003821.1	1089482	1093582	MACS_peak_214	591.66	CP003821.1	1088667	1089828	+	CNAG_03883	hypothetical_protein_hypothetical_protein_variant	#
CP003821.1	1089482	1093582	MACS_peak_214	591.66	CP003821.1	1090050	1094936	+	CNAG_03884	hypothetical_protein	#
CP003821.1	1107606	1117425	MACS_peak_215	477.24	CP003821.1	1105191	1107657	+	CNAG_03889	hypothetical_protein	#
CP003821.1	1107606	1117425	MACS_peak_215	477.24	CP003821.1	1107606	1109212	-	CNAG_03890	protein_lysine_methyltransferase_SET5	#
CP003821.1	1107606	1117425	MACS_peak_215	477.24	CP003821.1	1109361	1111504	-	CNAG_03891	hsp60-like_protein	#
CP003821.1	1107606	1117425	MACS_peak_215	477.24	CP003821.1	1111651	1112645	+	CNAG_03892	chaperonin_GroES	#
CP003821.1	1107606	1117425	MACS_peak_215	477.24	CP003821.1	1112726	1115856	+	CNAG_03893	MAP_kinase_phosphatase	#
CP003821.1	1107606	1117425	MACS_peak_215	477.24	CP003821.1	1117293	1117774	-	CNAG_12178	hypothetical_RNA	#
CP003821.1	1107606	1117425	MACS_peak_215	477.24	CP003821.1	1117340	1121476	+	CNAG_03894	hypothetical_protein	#
CP003821.1	1135528	1141182	MACS_peak_216	2369.74	CP003821.1	1134406	1136642	+	CNAG_03901	magnesium_transporter	#
CP003821.1	1135528	1141182	MACS_peak_216	2369.74	CP003821.1	1136433	1139165	-	CNAG_03902	transcriptional_regulatory_protein	#
CP003821.1	1135528	1141182	MACS_peak_216	2369.74	CP003821.1	1139227	1144372	-	CNAG_03903	hypothetical_protein	#
CP003821.1	1135528	1141182	MACS_peak_216	2369.74	CP003821.1	1139352	1142390	+	CNAG_12185	hypothetical_RNA	#
CP003821.1	1152284	1154383	MACS_peak_217	605.01	CP003821.1	1149537	1152980	-	CNAG_03907	LIM_domain_containing_protein	#
CP003821.1	1152284	1154383	MACS_peak_217	605.01	CP003821.1	1153294	1156179	-	CNAG_03908	WD-repeat_protein	#
CP003821.1	1161099	1163060	MACS_peak_218	1240.87	CP003821.1	1159116	1162209	-	CNAG_03910	myo-inositol_transporter	#
CP003821.1	1163235	1164787	MACS_peak_219	855.85	CP003821.1	1163628	1168133	-	CNAG_03911	hydrolase	#
CP003821.1	1163235	1164787	MACS_peak_219	855.85	CP003821.1	1163864	1166603	+	CNAG_12187	hypothetical_RNA	#
CP003821.1	1167565	1169461	MACS_peak_220	293.37	CP003821.1	1163628	1168133	-	CNAG_03911	hydrolase	#
CP003821.1	1167565	1169461	MACS_peak_220	293.37	CP003821.1	1168347	1170582	+	CNAG_03912	membrane_protein_membrane_protein_variant	#
CP003821.1	1179393	1182060	MACS_peak_221	96.67	CP003821.1	1178928	1181251	-	CNAG_03916	glucose-6-phosphate_isomerase	#
CP003821.1	1179393	1182060	MACS_peak_221	96.67	CP003821.1	1181439	1184340	+	CNAG_03917	nuclear_pore_complex_protein_Nup85	#
CP003821.1	1187749	1192182	MACS_peak_222	692.97	CP003821.1	1184250	1188494	-	CNAG_03918	ram_signaling_network_protein	#
CP003821.1	1187749	1192182	MACS_peak_222	692.97	CP003821.1	1189032	1189662	-	CNAG_03919	acetate_non-utilizing_protein_9_mitochondrial	#
CP003821.1	1187749	1192182	MACS_peak_222	692.97	CP003821.1	1189900	1191958	+	CNAG_03920	isocitrate_dehydrogenase_NADP-dependent	#
CP003821.1	1187749	1192182	MACS_peak_222	692.97	CP003821.1	1192089	1194693	+	CNAG_03921	hypothetical_protein	#
CP003821.1	1230137	1233524	MACS_peak_224	870.59	CP003821.1	1230244	1232759	-	CNAG_03939	5-aminolevulinic_acid_synthase	#
CP003821.1	1230137	1233524	MACS_peak_224	870.59	CP003821.1	1233004	1235807	+	CNAG_03940	elongator_complex_protein_2	#
CP003821.1	1241903	1244762	MACS_peak_225	92.71	CP003821.1	1237410	1244359	+	CNAG_03942	THO_complex_subunit_2	#
CP003821.1	1241903	1244762	MACS_peak_225	92.71	CP003821.1	1244505	1246887	+	CNAG_07485	membrane_protein_membrane_protein_variant	#
CP003821.1	1353766	1358646	MACS_peak_229	1030.2	CP003821.1	1353578	1355038	-	CNAG_03994	leucine_carboxyl_methyltransferase_1	#
CP003821.1	1353766	1358646	MACS_peak_229	1030.2	CP003821.1	1355139	1356055	+	CNAG_03995	hypothetical_protein	#
CP003821.1	1353766	1358646	MACS_peak_229	1030.2	CP003821.1	1355901	1358460	-	CNAG_03996	guanosine-diphosphatase	#
CP003821.1	1403951	1408124	MACS_peak_230	446.5	CP003821.1	1403862	1405632	+	CNAG_12198	hypothetical_RNA	#
CP003821.1	1403951	1408124	MACS_peak_230	446.5	CP003821.1	1403901	1405909	-	CNAG_04015	amino_acid_transporter	#
CP003821.1	1403951	1408124	MACS_peak_230	446.5	CP003821.1	1406038	1408137	+	CNAG_04016	hypothetical_protein	#
CP003821.1	1403951	1408124	MACS_peak_230	446.5	CP003821.1	1406742	1409526	-	CNAG_12199	hypothetical_RNA	#
CP003821.1	1416330	1422483	MACS_peak_231	1717.96	CP003821.1	1413659	1417187	+	CNAG_07489	hypothetical_protein	#
CP003821.1	1416330	1422483	MACS_peak_231	1717.96	CP003821.1	1417422	1418908	+	CNAG_04021	large_subunit_ribosomal_protein_L24	#
CP003821.1	1416330	1422483	MACS_peak_231	1717.96	CP003821.1	1419051	1422788	+	CNAG_04022	translation_initiation_factor	#
CP003821.1	1423142	1426156	MACS_peak_232	123.61	CP003821.1	1422860	1426076	-	CNAG_04023	hypothetical_protein	#
CP003821.1	1430234	1432019	MACS_peak_233	893.67	CP003821.1	1431577	1433387	+	CNAG_04025	transaldolase	#
CP003821.1	1437552	1441711	MACS_peak_234	3100	CP003821.1	1437443	1438814	-	CNAG_04027	hypothetical_protein	#
CP003821.1	1437552	1441711	MACS_peak_234	3100	CP003821.1	1439675	1442079	+	CNAG_04028	RNA_binding_protein_RNA_binding_protein_variant	#
CP003821.1	1437552	1441711	MACS_peak_234	3100	CP003821.1	1441361	1444141	-	CNAG_04029	cytochrome_P450	#
CP003821.1	1448053	1451884	MACS_peak_235	102.3	CP003821.1	1447587	1450769	-	CNAG_04032	AFG3_family_protein	#
CP003821.1	1448053	1451884	MACS_peak_235	102.3	CP003821.1	1450901	1454471	+	CNAG_04033	alpha_13-glucosidase	#
CP003821.1	1467684	1469079	MACS_peak_236	489.49	CP003821.1	1465498	1468366	-	CNAG_04038	MFS_quinate_transporter_QutD	#
CP003821.1	1470661	1475502	MACS_peak_237	281.47	CP003821.1	1469636	1471405	-	CNAG_12200	hypothetical_RNA	#
CP003821.1	1470661	1475502	MACS_peak_237	281.47	CP003821.1	1471752	1473114	+	CNAG_04039	iron_sulfur_cluster_assembly_protein_2_mitochondrial	#
CP003821.1	1470661	1475502	MACS_peak_237	281.47	CP003821.1	1473303	1477450	+	CNAG_04040	AGC/RSK_protein_kinase_AGC/RSK_protein_kinase_variant	#
CP003821.1	1476412	1482253	MACS_peak_238	379.23	CP003821.1	1473303	1477450	+	CNAG_04040	AGC/RSK_protein_kinase_AGC/RSK_protein_kinase_variant	#
CP003821.1	1476412	1482253	MACS_peak_238	379.23	CP003821.1	1477419	1481184	-	CNAG_04041	hypothetical_protein	#
CP003821.1	1476412	1482253	MACS_peak_238	379.23	CP003821.1	1481621	1482993	+	CNAG_04042	hypothetical_protein	#
CP003821.1	1482545	1483779	MACS_peak_239	135.02	CP003821.1	1481621	1482993	+	CNAG_04042	hypothetical_protein	#
CP003821.1	1482545	1483779	MACS_peak_239	135.02	CP003821.1	1483596	1485012	+	CNAG_04043	hypothetical_protein	#
CP003821.1	1514443	1516626	MACS_peak_241	1230.14	CP003821.1	1513296	1515702	-	CNAG_07491	glutaredoxin	#
CP003821.1	1527331	1530298	MACS_peak_242	210.95	CP003821.1	1526737	1528519	-	CNAG_07493	hypothetical_protein	#
CP003821.1	1527331	1530298	MACS_peak_242	210.95	CP003821.1	1529597	1532723	+	CNAG_04062	ribosome_biogenesis_protein_ENP2	#
CP003821.1	1527331	1530298	MACS_peak_242	210.95	CP003821.1	1529597	1532723	+	CNAG_04062	ribosome_biogenesis_protein_ENP2	#
CP003821.1	1534380	1536004	MACS_peak_243	704.65	CP003821.1	1534395	1535825	-	CNAG_04064	hypothetical_protein	#
CP003821.1	1534380	1536004	MACS_peak_243	704.65	CP003821.1	1535428	1536476	+	CNAG_04065	UDP-N-acetylglucosamine_transferase_subunit_ALG13_UDP-N-acetylglucosamine_transferase_subunit_ALG13_variant	#
CP003821.1	1565242	1567247	MACS_peak_246	125.83	CP003821.1	1562642	1565404	-	CNAG_07494	U3_small_nucleolar_RNA-associated_protein_MPP10	#
CP003821.1	1565242	1567247	MACS_peak_246	125.83	CP003821.1	1565651	1566386	+	CNAG_04076	hypothetical_protein	#
CP003821.1	1565242	1567247	MACS_peak_246	125.83	CP003821.1	1566310	1567262	-	CNAG_04077	hypothetical_protein	#
CP003821.1	1593366	1595852	MACS_peak_251	341.76	CP003821.1	1592779	1596069	+	CNAG_04090	activating_transcription_factor	#
CP003821.1	1612922	1614426	MACS_peak_253	2217.9	CP003821.1	1613288	1619648	+	CNAG_04098	ATP-binding_cassette_subfamily_G_(WHITE)_member_2_PDR	#
CP003822.1	2563	4381	MACS_peak_254	541.35	CP003822.1	3500	4979	-	CNAG_07496	hypothetical_protein	#
CP003822.1	5138	10921	MACS_peak_255	3100	CP003822.1	6920	7361	-	CNAG_07497	hypothetical_protein	#
CP003822.1	5138	10921	MACS_peak_255	3100	CP003822.1	9811	10829	-	CNAG_12212	hypothetical_RNA	#
CP003822.1	26910	28764	MACS_peak_257	177.8	CP003822.1	23129	28103	-	CNAG_07499	putative_chitin_synthase	#
CP003822.1	26910	28764	MACS_peak_257	177.8	CP003822.1	28310	28608	+	CNAG_12213	hypothetical_RNA	#
CP003822.1	31483	32911	MACS_peak_258	723.14	CP003822.1	28870	31698	-	CNAG_06963	sugar_transporter	#
CP003822.1	31483	32911	MACS_peak_258	723.14	CP003822.1	32619	33514	+	CNAG_12214	hypothetical_RNA	#
CP003822.1	40556	42066	MACS_peak_259	124	CP003822.1	40445	40791	+	CNAG_12216	hypothetical_RNA	#
CP003822.1	40556	42066	MACS_peak_259	124	CP003822.1	41229	43384	+	CNAG_03080	fatty_acid_elongase	#
CP003822.1	58192	61255	MACS_peak_260	276.64	CP003822.1	57802	60315	-	CNAG_03072	enolase	#
CP003822.1	58192	61255	MACS_peak_260	276.64	CP003822.1	60667	61831	+	CNAG_12218	hypothetical_RNA	#
CP003822.1	58192	61255	MACS_peak_260	276.64	CP003822.1	60981	63004	-	CNAG_03071	hypothetical_protein	#
CP003822.1	85536	90685	MACS_peak_261	879.6	CP003822.1	82967	87268	+	CNAG_07967	hypothetical_protein	#
CP003822.1	85536	90685	MACS_peak_261	879.6	CP003822.1	84227	89721	-	CNAG_03061	multiple_drug_resistance_protein	#
CP003822.1	85536	90685	MACS_peak_261	879.6	CP003822.1	90250	91376	+	CNAG_12219	hypothetical_RNA	#
CP003822.1	85536	90685	MACS_peak_261	879.6	CP003822.1	90347	93365	-	CNAG_03060	multiple_drug_resistance_protein	#
CP003822.1	96590	99583	MACS_peak_262	353.77	CP003822.1	94045	98324	-	CNAG_03059	hypothetical_protein	#
CP003822.1	96590	99583	MACS_peak_262	353.77	CP003822.1	98697	99469	+	CNAG_03058	hypothetical_protein	#
CP003822.1	116384	117652	MACS_peak_263	1076.35	CP003822.1	113972	116879	-	CNAG_03051	polyamine_transporter	#
CP003822.1	116384	117652	MACS_peak_263	1076.35	CP003822.1	117092	119904	+	CNAG_03050	hypothetical_protein	#
CP003822.1	125879	128681	MACS_peak_264	1376.88	CP003822.1	123870	126739	+	CNAG_03047	hypothetical_protein	#
CP003822.1	125879	128681	MACS_peak_264	1376.88	CP003822.1	126571	129499	-	CNAG_12222	hypothetical_RNA	#
CP003822.1	125879	128681	MACS_peak_264	1376.88	CP003822.1	127464	129778	+	CNAG_03046	hypothetical_protein	#
CP003822.1	129499	131344	MACS_peak_265	174.12	CP003822.1	127464	129778	+	CNAG_03046	hypothetical_protein	#
CP003822.1	129499	131344	MACS_peak_265	174.12	CP003822.1	130047	131716	+	CNAG_03045	hypothetical_protein	#
CP003822.1	198651	201783	MACS_peak_267	87.29	CP003822.1	198586	201359	-	CNAG_03017	transcription_initiation_factor_TFIIF_subunit_alpha	#
CP003822.1	198651	201783	MACS_peak_267	87.29	CP003822.1	201527	203349	+	CNAG_03016	chaperone_regulator_chaperone_regulator_variant	#
CP003822.1	206838	208665	MACS_peak_268	1430.09	CP003822.1	206406	207033	+	CNAG_12225	hypothetical_RNA	#
CP003822.1	206838	208665	MACS_peak_268	1430.09	CP003822.1	206488	207184	-	CNAG_12226	hypothetical_RNA	#
CP003822.1	213832	217991	MACS_peak_269	3100	CP003822.1	209211	213995	+	CNAG_03013	OPT_family_small_oligopeptide_transporter	#
CP003822.1	213832	217991	MACS_peak_269	3100	CP003822.1	214551	215548	-	CNAG_03012	quorum_sensing-like_molecule	#
CP003822.1	213832	217991	MACS_peak_269	3100	CP003822.1	215675	216514	+	CNAG_12227	hypothetical_RNA	#
CP003822.1	213832	217991	MACS_peak_269	3100	CP003822.1	216608	216976	+	CNAG_12228	hypothetical_RNA	#
CP003822.1	213832	217991	MACS_peak_269	3100	CP003822.1	217360	218331	+	CNAG_12229	hypothetical_RNA	#
CP003822.1	223833	225205	MACS_peak_270	117.15	CP003822.1	222921	225109	+	CNAG_03008	hypothetical_protein	#
CP003822.1	223833	225205	MACS_peak_270	117.15	CP003822.1	224773	225984	-	CNAG_03007	hypothetical_protein	#
CP003822.1	225322	230245	MACS_peak_271	856.23	CP003822.1	224773	225984	-	CNAG_03007	hypothetical_protein	#
CP003822.1	225322	230245	MACS_peak_271	856.23	CP003822.1	226369	227722	+	CNAG_12230	hypothetical_RNA	#
CP003822.1	225322	230245	MACS_peak_271	856.23	CP003822.1	226505	228307	-	CNAG_03006	hypothetical_protein	#
CP003822.1	225322	230245	MACS_peak_271	856.23	CP003822.1	228286	230435	+	CNAG_03005	cytoplasmic_tRNA_2-thiolation_protein_2	#
CP003822.1	225322	230245	MACS_peak_271	856.23	CP003822.1	228683	233886	-	CNAG_03004	riboflavin_synthase_alpha_subunit	#
CP003822.1	233619	234732	MACS_peak_272	777.89	CP003822.1	228683	233886	-	CNAG_03004	riboflavin_synthase_alpha_subunit	#
CP003822.1	233619	234732	MACS_peak_272	777.89	CP003822.1	231429	233795	+	CNAG_03003	chromatin_structure-remodeling_complex_subunit_SFH1	#
CP003822.1	233619	234732	MACS_peak_272	777.89	CP003822.1	234102	234969	+	CNAG_03002	hypothetical_protein	#
CP003822.1	233619	234732	MACS_peak_272	777.89	CP003822.1	234232	237458	-	CNAG_03001	multiple_RNA-binding_domain-containing_protein_1	#
CP003822.1	251913	254008	MACS_peak_273	450.78	CP003822.1	250089	252085	-	CNAG_02996	flavoprotein_oxygenase_flavoprotein_oxygenase_variant_1_flavoprotein_oxygenase_variant_2	#
CP003822.1	251913	254008	MACS_peak_273	450.78	CP003822.1	252167	252253	+	CNAG_10028	tRNA-Leu	#
CP003822.1	251913	254008	MACS_peak_273	450.78	CP003822.1	252266	254097	+	CNAG_02995	RNA-binding_protein_with_serine-rich_domain_1	#
CP003822.1	251913	254008	MACS_peak_273	450.78	CP003822.1	253802	257040	-	CNAG_02994	hypothetical_protein_hypothetical_protein_variant	#
CP003822.1	254046	258580	MACS_peak_274	388.8	CP003822.1	252266	254097	+	CNAG_02995	RNA-binding_protein_with_serine-rich_domain_1	#
CP003822.1	254046	258580	MACS_peak_274	388.8	CP003822.1	253802	257040	-	CNAG_02994	hypothetical_protein_hypothetical_protein_variant	#
CP003822.1	254046	258580	MACS_peak_274	388.8	CP003822.1	257205	258873	+	CNAG_02993	solute_carrier_family_39_(zinc_transporter)_member_7	#
CP003822.1	264100	268439	MACS_peak_275	620.83	CP003822.1	262547	264646	+	CNAG_02991	cofilin	#
CP003822.1	264100	268439	MACS_peak_275	620.83	CP003822.1	265058	265972	+	CNAG_02990	nuclear_protein	#
CP003822.1	264100	268439	MACS_peak_275	620.83	CP003822.1	266061	270407	+	CNAG_02989	PX_domain-containing_protein	#
CP003822.1	288788	294014	MACS_peak_276	799.03	CP003822.1	284347	289609	+	CNAG_02981	paired_amphipathic_helix_protein_Sin3a	#
CP003822.1	288788	294014	MACS_peak_276	799.03	CP003822.1	289560	291400	-	CNAG_02980	membrane_dipeptidase	#
CP003822.1	288788	294014	MACS_peak_276	799.03	CP003822.1	291519	292886	+	CNAG_02979	hypothetical_protein	#
CP003822.1	288788	294014	MACS_peak_276	799.03	CP003822.1	292610	293689	-	CNAG_02978	hypothetical_protein	#
CP003822.1	288788	294014	MACS_peak_276	799.03	CP003822.1	293699	299456	-	CNAG_02977	metal_resistance_protein_ycf1	#
CP003822.1	302664	305332	MACS_peak_277	781.92	CP003822.1	301091	303305	-	CNAG_02975	hypothetical_protein	#
CP003822.1	302664	305332	MACS_peak_277	781.92	CP003822.1	303441	304798	+	CNAG_02974	voltage-dependent_anion_channel_protein_2	#
CP003822.1	302664	305332	MACS_peak_277	781.92	CP003822.1	304881	307273	+	CNAG_02973	tRNA-splicing_endonuclease_subunit_Sen2	#
CP003822.1	370566	373506	MACS_peak_278	216.46	CP003822.1	368571	372130	+	CNAG_02947	SCYL_protein_kinase	#
CP003822.1	370566	373506	MACS_peak_278	216.46	CP003822.1	370175	372085	-	CNAG_12235	hypothetical_RNA	#
CP003822.1	370566	373506	MACS_peak_278	216.46	CP003822.1	372329	374182	+	CNAG_07511	nucleolar_protein_15	#
CP003822.1	374615	377810	MACS_peak_279	2138.39	CP003822.1	374191	376979	-	CNAG_07512	hypothetical_protein	#
CP003822.1	374615	377810	MACS_peak_279	2138.39	CP003822.1	377610	380447	-	CNAG_02944	phosphate-repressible_vacuolar_acid_phosphatase	#
CP003822.1	380453	384643	MACS_peak_280	2236.64	CP003822.1	380615	383425	-	CNAG_02943	cytoplasmic_protein_cytoplasmic_protein_variant	#
CP003822.1	380453	384643	MACS_peak_280	2236.64	CP003822.1	383821	385701	-	CNAG_02942	hypothetical_protein	#
CP003822.1	414031	416132	MACS_peak_281	1875.3	CP003822.1	414032	415676	-	CNAG_02933	quinone_oxidoreductase	#
CP003822.1	414031	416132	MACS_peak_281	1875.3	CP003822.1	415693	417462	-	CNAG_02932	hypothetical_protein	#
CP003822.1	414031	416132	MACS_peak_281	1875.3	CP003822.1	415903	416673	+	CNAG_12237	hypothetical_RNA	#
CP003822.1	435076	439130	MACS_peak_282	228.2	CP003822.1	435132	437062	-	CNAG_02925	d-arabinitol_2-dehydrogenase	#
CP003822.1	435076	439130	MACS_peak_282	228.2	CP003822.1	438125	439890	-	CNAG_02924	histone_H1/5	#
CP003822.1	450742	455860	MACS_peak_283	1306.96	CP003822.1	450484	451364	-	CNAG_12238	hypothetical_RNA	#
CP003822.1	450742	455860	MACS_peak_283	1306.96	CP003822.1	451441	453232	-	CNAG_02918	acetyl-CoA_C-acetyltransferase	#
CP003822.1	450742	455860	MACS_peak_283	1306.96	CP003822.1	453242	454913	-	CNAG_02917	hypothetical_protein	#
CP003822.1	450742	455860	MACS_peak_283	1306.96	CP003822.1	453587	455861	+	CNAG_02916	F-type_H+-transporting_ATPase_subunit_F	#
CP003822.1	456023	457897	MACS_peak_284	148.35	CP003822.1	455884	460438	-	CNAG_02915	serine_threonine_protein_kinase	#
CP003822.1	458217	461844	MACS_peak_285	235.29	CP003822.1	455884	460438	-	CNAG_02915	serine_threonine_protein_kinase	#
CP003822.1	458217	461844	MACS_peak_285	235.29	CP003822.1	460525	460932	-	CNAG_12239	hypothetical_RNA	#
CP003822.1	458217	461844	MACS_peak_285	235.29	CP003822.1	460938	462534	+	CNAG_02914	hypothetical_protein	#
CP003822.1	466225	473373	MACS_peak_286	143.75	CP003822.1	464276	470699	-	CNAG_02912	hypothetical_protein	#
CP003822.1	466225	473373	MACS_peak_286	143.75	CP003822.1	470769	473842	+	CNAG_02911	hypothetical_protein	#
CP003822.1	517814	520698	MACS_peak_287	504.87	CP003822.1	518052	518985	-	CNAG_02891	endoplasmic_reticulum_protein	#
CP003822.1	517814	520698	MACS_peak_287	504.87	CP003822.1	519137	520552	+	CNAG_02890	hypothetical_protein	#
CP003822.1	517814	520698	MACS_peak_287	504.87	CP003822.1	520303	521231	-	CNAG_02889	hypothetical_protein	#
CP003822.1	530726	533655	MACS_peak_288	404.01	CP003822.1	530546	532814	-	CNAG_02885	capsule-associated_protein	#
CP003822.1	530726	533655	MACS_peak_288	404.01	CP003822.1	532800	534219	+	CNAG_02884	DNA_replication_complex_GINS_protein_PSF2	#
CP003822.1	547636	552244	MACS_peak_289	248.73	CP003822.1	545986	547689	-	CNAG_02878	hypothetical_protein	#
CP003822.1	547636	552244	MACS_peak_289	248.73	CP003822.1	547718	551453	-	CNAG_02877	hypothetical_protein	#
CP003822.1	558171	561597	MACS_peak_290	512.45	CP003822.1	556559	558464	+	CNAG_02875	hypothetical_protein	#
CP003822.1	558171	561597	MACS_peak_290	512.45	CP003822.1	558348	560834	-	CNAG_02874	hypothetical_protein	#
CP003822.1	558171	561597	MACS_peak_290	512.45	CP003822.1	560932	561915	+	CNAG_02873	signal_peptidase_I	#
CP003822.1	574584	576015	MACS_peak_291	101.61	CP003822.1	571812	575130	-	CNAG_02867	phosphatidylinositol_phospholipase_C_delta	#
CP003822.1	574584	576015	MACS_peak_291	101.61	CP003822.1	575301	578030	+	CNAG_02866	pantothenate_kinase	#
CP003822.1	594997	599192	MACS_peak_292	1258.92	CP003822.1	593425	595258	+	CNAG_02858	adenylosuccinate_synthetase	#
CP003822.1	594997	599192	MACS_peak_292	1258.92	CP003822.1	595521	598827	+	CNAG_02857	hypothetical_protein	#
CP003822.1	608245	610814	MACS_peak_293	168.21	CP003822.1	607721	609095	-	CNAG_02854	peroxiredoxin_Q/BCP	#
CP003822.1	608245	610814	MACS_peak_293	168.21	CP003822.1	609269	611728	+	CNAG_02853	amidophosphoribosyltransferase	#
CP003822.1	611580	614979	MACS_peak_294	483.18	CP003822.1	609269	611728	+	CNAG_02853	amidophosphoribosyltransferase	#
CP003822.1	611580	614979	MACS_peak_294	483.18	CP003822.1	611672	613685	-	CNAG_02852	4-aminobutyrate_transaminase	#
CP003822.1	611580	614979	MACS_peak_294	483.18	CP003822.1	613802	615700	-	CNAG_02851	threonine_aldolase	#
CP003822.1	618383	619940	MACS_peak_295	1000.98	CP003822.1	615884	619216	-	CNAG_02850	glucan_endo-13-alpha-glucosidase_agn1	#
CP003822.1	622598	624717	MACS_peak_296	611.37	CP003822.1	623062	623491	+	CNAG_07516	hypothetical_protein	#
CP003822.1	622598	624717	MACS_peak_296	611.37	CP003822.1	624128	626145	-	CNAG_02848	hypothetical_protein	#
CP003822.1	640937	643265	MACS_peak_298	196.43	CP003822.1	640565	642585	+	CNAG_02840	hypothetical_protein_hypothetical_protein_variant	#
CP003822.1	640937	643265	MACS_peak_298	196.43	CP003822.1	643021	645122	+	CNAG_02839	hypothetical_protein	#
CP003822.1	645456	648187	MACS_peak_299	379.67	CP003822.1	644116	645916	-	CNAG_02838	small_subunit_ribosomal_protein_S17	#
CP003822.1	645456	648187	MACS_peak_299	379.67	CP003822.1	646063	648098	+	CNAG_07517	hypothetical_protein	#
CP003822.1	645456	648187	MACS_peak_299	379.67	CP003822.1	648000	649138	-	CNAG_07518	ribonuclease_P/MRP_protein_subunit_POP5	#
CP003822.1	663880	665619	MACS_peak_300	303.72	CP003822.1	661885	664659	+	CNAG_07520	endopeptidase_endopeptidase_variant_1_endopeptidase_variant_2	#
CP003822.1	663880	665619	MACS_peak_300	303.72	CP003822.1	664856	666730	+	CNAG_02830	delta24(24(1))-sterol_reductase	#
CP003822.1	694426	701638	MACS_peak_301	740.18	CP003822.1	694343	697822	-	CNAG_02820	serine/threonine_protein_kinase	#
CP003822.1	694426	701638	MACS_peak_301	740.18	CP003822.1	697989	699877	-	CNAG_02819	vacuolar_membrane_protein	#
CP003822.1	694426	701638	MACS_peak_301	740.18	CP003822.1	700063	701764	+	CNAG_02818	glycine_cleavage_system_T_protein_glycine_cleavage_system_T_protein_variant	#
CP003822.1	708584	713298	MACS_peak_302	114.88	CP003822.1	706821	709589	-	CNAG_02815	glycerol-3-phosphate_dehydrogenase	#
CP003822.1	708584	713298	MACS_peak_302	114.88	CP003822.1	709868	713287	+	CNAG_02814	glycerol-3-phosphate_dehydrogenase	#
CP003822.1	717979	721881	MACS_peak_303	156.46	CP003822.1	717896	721986	+	CNAG_02810	pumilio-family_mRNA_binding_protein	#
CP003822.1	717979	721881	MACS_peak_303	156.46	CP003822.1	721672	724463	-	CNAG_02809	tRNA-specific_adenosine_deaminase_3	#
CP003822.1	723213	726078	MACS_peak_304	145.3	CP003822.1	721672	724463	-	CNAG_02809	tRNA-specific_adenosine_deaminase_3	#
CP003822.1	723213	726078	MACS_peak_304	145.3	CP003822.1	724528	727183	-	CNAG_07522	hypothetical_protein	#
CP003822.1	737157	740953	MACS_peak_305	2384.52	CP003822.1	735903	737905	+	CNAG_02802	inositol/phosphatidylinositol_kinase_inositol/phosphatidylinositol_kinase_variant	#
CP003822.1	737157	740953	MACS_peak_305	2384.52	CP003822.1	737830	738946	-	CNAG_02801	thioredoxin_thioredoxin_variant	#
CP003822.1	737157	740953	MACS_peak_305	2384.52	CP003822.1	739871	742370	+	CNAG_02800	hypothetical_protein	#
CP003822.1	746698	749279	MACS_peak_306	296.48	CP003822.1	746485	748261	-	CNAG_02797	putative_secreted_protein	#
CP003822.1	746698	749279	MACS_peak_306	296.48	CP003822.1	748337	752013	+	CNAG_02796	3-deoxy-7-phosphoheptulonate_synthase	#
CP003822.1	750913	754873	MACS_peak_307	1207.97	CP003822.1	748337	752013	+	CNAG_02796	3-deoxy-7-phosphoheptulonate_synthase	#
CP003822.1	750913	754873	MACS_peak_307	1207.97	CP003822.1	750694	752139	-	CNAG_02795	phosphoribosylglycinamide_formyltransferase	#
CP003822.1	750913	754873	MACS_peak_307	1207.97	CP003822.1	752118	754489	+	CNAG_02794	dihydroorotate_dehydrogenase_(fumarate)	#
CP003822.1	750913	754873	MACS_peak_307	1207.97	CP003822.1	754049	756301	-	CNAG_02793	kynurenine_3-monooxygenase	#
CP003822.1	759829	768036	MACS_peak_308	525.18	CP003822.1	758517	760031	+	CNAG_02791	hypothetical_protein	#
CP003822.1	759829	768036	MACS_peak_308	525.18	CP003822.1	759816	760066	-	CNAG_12268	hypothetical_RNA	#
CP003822.1	759829	768036	MACS_peak_308	525.18	CP003822.1	760353	762191	+	CNAG_02790	galactinol_synthase	#
CP003822.1	759829	768036	MACS_peak_308	525.18	CP003822.1	761604	764647	-	CNAG_02789	nitrogen_permease_regulator_2	#
CP003822.1	759829	768036	MACS_peak_308	525.18	CP003822.1	764516	766301	+	CNAG_02788	hypothetical_protein	#
CP003822.1	759829	768036	MACS_peak_308	525.18	CP003822.1	766107	767532	-	CNAG_02787	dephospho-CoA_kinase	#
CP003822.1	759829	768036	MACS_peak_308	525.18	CP003822.1	767606	770037	+	CNAG_02786	dihydropteroate_synthase	#
CP003822.1	815763	817968	MACS_peak_309	126.43	CP003822.1	815486	817547	-	CNAG_02766	hypothetical_protein	#
CP003822.1	815763	817968	MACS_peak_309	126.43	CP003822.1	817694	819338	+	CNAG_02765	3-hydroxyisobutyrate_dehydrogenase	#
CP003822.1	829094	834707	MACS_peak_310	283.2	CP003822.1	827649	829834	-	CNAG_02760	hypothetical_protein	#
CP003822.1	829094	834707	MACS_peak_310	283.2	CP003822.1	829915	831526	+	CNAG_12272	hypothetical_RNA	#
CP003822.1	829094	834707	MACS_peak_310	283.2	CP003822.1	830265	831898	-	CNAG_02759	hypothetical_protein	#
CP003822.1	829094	834707	MACS_peak_310	283.2	CP003822.1	831706	833464	+	CNAG_02758	NADH:flavin_oxidoreductase/NADH_oxidase	#
CP003822.1	829094	834707	MACS_peak_310	283.2	CP003822.1	832676	833384	-	CNAG_12273	hypothetical_RNA	#
CP003822.1	829094	834707	MACS_peak_310	283.2	CP003822.1	833483	835712	+	CNAG_02757	hypothetical_protein	#
CP003822.1	836601	841899	MACS_peak_311	144.9	CP003822.1	835626	837220	-	CNAG_02756	geranylgeranyltransferase-I_beta_subunit	#
CP003822.1	836601	841899	MACS_peak_311	144.9	CP003822.1	837257	839538	+	CNAG_02755	hypothetical_protein	#
CP003822.1	836601	841899	MACS_peak_311	144.9	CP003822.1	839417	840376	-	CNAG_02754	small_subunit_ribosomal_protein_S12e	#
CP003822.1	836601	841899	MACS_peak_311	144.9	CP003822.1	840393	842095	+	CNAG_02753	endoplasmic_reticulum_protein	#
CP003822.1	836601	841899	MACS_peak_311	144.9	CP003822.1	841789	843596	-	CNAG_02752	short-chain_dehydrogenase	#
CP003822.1	844857	846543	MACS_peak_312	423.66	CP003822.1	843822	845801	-	CNAG_02751	short-chain_dehydrogenase	#
CP003822.1	865172	869621	MACS_peak_313	851.78	CP003822.1	863490	867587	-	CNAG_02742	hypothetical_protein	#
CP003822.1	865172	869621	MACS_peak_313	851.78	CP003822.1	866072	869593	+	CNAG_02741	mitochondrial_intermediate_peptidase_1	#
CP003822.1	865172	869621	MACS_peak_313	851.78	CP003822.1	869553	871065	-	CNAG_02740	hypothetical_protein	#
CP003822.1	871609	873207	MACS_peak_314	254.88	CP003822.1	871166	872737	-	CNAG_02739	hypothetical_protein	#
CP003822.1	871609	873207	MACS_peak_314	254.88	CP003822.1	872987	874988	+	CNAG_02738	hypothetical_protein	#
CP003822.1	879306	880909	MACS_peak_315	921.51	CP003822.1	877971	879464	+	CNAG_02735	hypothetical_protein	#
CP003822.1	879306	880909	MACS_peak_315	921.51	CP003822.1	879406	880170	-	CNAG_02734	hypothetical_protein	#
CP003822.1	879306	880909	MACS_peak_315	921.51	CP003822.1	880329	882985	+	CNAG_02733	monosaccharide_transporter	#
CP003822.1	937211	938828	MACS_peak_317	320.56	CP003822.1	937421	937681	-	CNAG_12281	hypothetical_RNA	#
CP003822.1	977033	981197	MACS_peak_319	719.08	CP003822.1	976543	977042	+	CNAG_12283	hypothetical_RNA	#
CP003822.1	977033	981197	MACS_peak_319	719.08	CP003822.1	976549	977630	-	CNAG_12284	hypothetical_RNA	#
CP003822.1	977033	981197	MACS_peak_319	719.08	CP003822.1	977655	982750	+	CNAG_02699	hypothetical_protein	#
CP003822.1	998531	1002106	MACS_peak_320	301.98	CP003822.1	998308	998541	-	CNAG_07526	hypothetical_protein	#
CP003822.1	998531	1002106	MACS_peak_320	301.98	CP003822.1	998795	1002468	-	CNAG_02694	hypothetical_protein_hypothetical_protein_variant	#
CP003822.1	998531	1002106	MACS_peak_320	301.98	CP003822.1	998846	1001950	+	CNAG_12286	hypothetical_RNA	#
CP003822.1	1022391	1028324	MACS_peak_321	1461.68	CP003822.1	1022793	1023824	-	CNAG_12289	hypothetical_RNA	#
CP003822.1	1022391	1028324	MACS_peak_321	1461.68	CP003822.1	1023011	1028605	+	CNAG_02684	hypothetical_protein	#
CP003822.1	1059612	1061216	MACS_peak_322	554.08	CP003822.1	1057598	1059941	-	CNAG_02674	hypothetical_protein	#
CP003822.1	1059612	1061216	MACS_peak_322	554.08	CP003822.1	1060129	1061546	+	CNAG_02673	NAD_dependent_epimerase/dehydratase	#
CP003822.1	1102140	1103418	MACS_peak_323	106.88	CP003822.1	1098651	1102937	-	CNAG_02658	hypothetical_protein	#
CP003822.1	1102140	1103418	MACS_peak_323	106.88	CP003822.1	1103019	1103565	+	CNAG_12296	hypothetical_RNA	#
CP003822.1	1119762	1126160	MACS_peak_324	1442.97	CP003822.1	1119292	1121430	-	CNAG_07529	threonine_ammonia-lyase_biosynthetic	#
CP003822.1	1119762	1126160	MACS_peak_324	1442.97	CP003822.1	1121430	1125443	+	CNAG_07530	hypothetical_protein	#
CP003822.1	1119762	1126160	MACS_peak_324	1442.97	CP003822.1	1125396	1126666	-	CNAG_07531	pyridoxal_5'-phosphate_synthase_glutaminase_subunit_Pdx2	#
CP003822.1	1126849	1129411	MACS_peak_325	290.29	CP003822.1	1126738	1128666	-	CNAG_07532	hypothetical_protein	#
CP003822.1	1126849	1129411	MACS_peak_325	290.29	CP003822.1	1128618	1130737	+	CNAG_07533	hypothetical_protein	#
CP003822.1	1126849	1129411	MACS_peak_325	290.29	CP003822.1	1128946	1134385	-	CNAG_07534	hypothetical_protein	#
CP003822.1	1147964	1150679	MACS_peak_326	1750.75	CP003822.1	1146097	1148090	+	CNAG_07162	origin_recognition_complex_subunit_2	#
CP003822.1	1147964	1150679	MACS_peak_326	1750.75	CP003822.1	1148048	1150206	-	CNAG_07540	hypothetical_protein	#
CP003822.1	1168486	1173944	MACS_peak_327	1236.33	CP003822.1	1167713	1169501	-	CNAG_07548	cytoplasmic_protein	#
CP003822.1	1168486	1173944	MACS_peak_327	1236.33	CP003822.1	1170559	1171270	-	CNAG_12300	hypothetical_RNA	#
CP003822.1	1168486	1173944	MACS_peak_327	1236.33	CP003822.1	1172228	1173988	+	CNAG_07549	hypothetical_protein	#
CP003822.1	1197026	1198459	MACS_peak_328	105.92	CP003822.1	1192593	1197164	+	CNAG_07108	tip120-family_protein	#
CP003822.1	1197026	1198459	MACS_peak_328	105.92	CP003822.1	1197365	1200805	+	CNAG_07555	hypothetical_protein_hypothetical_protein_variant	#
CP003822.1	1207968	1214995	MACS_peak_329	238.53	CP003822.1	1206631	1208376	+	CNAG_07560	hypothetical_protein	#
CP003822.1	1207968	1214995	MACS_peak_329	238.53	CP003822.1	1208948	1212302	+	CNAG_07561	6-phosphogluconate_dehydrogenase_decarboxylating_1	#
CP003822.1	1207968	1214995	MACS_peak_329	238.53	CP003822.1	1212591	1216622	+	CNAG_07562	hypothetical_protein	#
CP003822.1	1251573	1253083	MACS_peak_330	245.57	CP003822.1	1248189	1252044	+	CNAG_02604	hypothetical_protein	#
CP003822.1	1251573	1253083	MACS_peak_330	245.57	CP003822.1	1249377	1251923	-	CNAG_12302	hypothetical_RNA	#
CP003822.1	1251573	1253083	MACS_peak_330	245.57	CP003822.1	1252214	1254889	+	CNAG_02603	early_growth_response_protein_1	#
CP003822.1	1268459	1269819	MACS_peak_331	81.49	CP003822.1	1268167	1268928	+	CNAG_02596	hypothetical_protein	#
CP003822.1	1268459	1269819	MACS_peak_331	81.49	CP003822.1	1268487	1269087	-	CNAG_12303	hypothetical_RNA	#
CP003822.1	1268459	1269819	MACS_peak_331	81.49	CP003822.1	1269283	1272567	+	CNAG_02595	hypothetical_protein_hypothetical_protein_variant	#
CP003822.1	1298797	1302295	MACS_peak_333	212.5	CP003822.1	1297827	1300448	+	CNAG_02586	sugar_transporter	#
CP003822.1	1298797	1302295	MACS_peak_333	212.5	CP003822.1	1301078	1303895	+	CNAG_02585	hypothetical_protein	#
CP003822.1	1323144	1327271	MACS_peak_334	1203.35	CP003822.1	1322636	1324702	-	CNAG_02577	oxidoreductase	#
CP003822.1	1323144	1327271	MACS_peak_334	1203.35	CP003822.1	1325154	1327323	-	CNAG_02576	hypothetical_protein	#
CP003822.1	1343687	1354569	MACS_peak_335	1567.97	CP003822.1	1343958	1349250	-	CNAG_02568	UBA/TS-N_domain-containing_protein	#
CP003822.1	1343687	1354569	MACS_peak_335	1567.97	CP003822.1	1349392	1350832	+	CNAG_02567	hypothetical_protein	#
CP003822.1	1343687	1354569	MACS_peak_335	1567.97	CP003822.1	1351037	1354809	+	CNAG_02566	hepatocyte_nuclear_factor	#
CP003822.1	1343687	1354569	MACS_peak_335	1567.97	CP003822.1	1354537	1357237	-	CNAG_02565	homoaconitase_mitochondrial	#
CP003822.1	1370526	1373464	MACS_peak_336	400.13	CP003822.1	1368315	1370568	+	CNAG_02561	spermine_transporter	#
CP003822.1	1370526	1373464	MACS_peak_336	400.13	CP003822.1	1371381	1372001	-	CNAG_12315	hypothetical_RNA	#
CP003822.1	1370526	1373464	MACS_peak_336	400.13	CP003822.1	1371530	1378287	+	CNAG_07972	hypothetical_protein	#
CP003822.1	1374889	1376189	MACS_peak_337	98.09	CP003822.1	1371530	1378287	+	CNAG_07972	hypothetical_protein	#
CP003822.1	1380609	1386544	MACS_peak_338	2988.16	CP003822.1	1371530	1378287	+	CNAG_07972	hypothetical_protein	#
CP003822.1	1387029	1389350	MACS_peak_339	1348.34	CP003822.1	1371530	1378287	+	CNAG_07972	hypothetical_protein	#
CP003822.1	1404052	1408801	MACS_peak_340	1533.41	CP003822.1	1409633	1410891	-	CNAG_06879	hypothetical_protein	#
CP003822.1	1422117	1431684	MACS_peak_341	262.38	CP003822.1	1422129	1426581	-	CNAG_07580	CAMK_protein_kinase	#
CP003822.1	1422117	1431684	MACS_peak_341	262.38	CP003822.1	1426684	1427297	-	CNAG_06887	hypothetical_protein	#
CP003822.1	1422117	1431684	MACS_peak_341	262.38	CP003822.1	1427219	1431653	+	CNAG_06888	cytoplasmic_protein	#
CP003822.1	1422117	1431684	MACS_peak_341	262.38	CP003822.1	1431543	1433461	-	CNAG_06889	sodium-hydrogen_antiporter	#
CP003822.1	1446509	1454479	MACS_peak_342	3100	CP003822.1	1445921	1449518	-	CNAG_06896	cytoplasmic_protein	#
CP003822.1	1446509	1454479	MACS_peak_342	3100	CP003822.1	1449539	1452218	-	CNAG_06897	hypothetical_protein	#
CP003822.1	1446509	1454479	MACS_peak_342	3100	CP003822.1	1452624	1453306	-	CNAG_12319	hypothetical_RNA	#
CP003822.1	1446509	1454479	MACS_peak_342	3100	CP003822.1	1452668	1453451	+	CNAG_12320	hypothetical_RNA	#
CP003822.1	1446509	1454479	MACS_peak_342	3100	CP003822.1	1453486	1454461	-	CNAG_12321	hypothetical_RNA	#
CP003822.1	1446509	1454479	MACS_peak_342	3100	CP003822.1	1453593	1454632	+	CNAG_12322	hypothetical_RNA	#
CP003822.1	1479230	1484671	MACS_peak_343	81.48	CP003822.1	1475828	1480818	-	CNAG_06904	hypothetical_protein	#
CP003822.1	1479230	1484671	MACS_peak_343	81.48	CP003822.1	1480996	1482325	+	CNAG_06905	cytoplasmic_protein	#
CP003822.1	1479230	1484671	MACS_peak_343	81.48	CP003822.1	1482246	1484639	-	CNAG_06906	translation_initiation_factor_4B	#
CP003822.1	1508581	1512347	MACS_peak_344	1432.7	CP003822.1	1508739	1510056	+	CNAG_06917	thiol-specific_antioxidant_protein_3	#
CP003822.1	1508581	1512347	MACS_peak_344	1432.7	CP003822.1	1510261	1512761	+	CNAG_06918	hypothetical_protein	#
CP003822.1	1508581	1512347	MACS_peak_344	1432.7	CP003822.1	1510828	1512301	-	CNAG_12331	hypothetical_RNA	#
CP003822.1	1512621	1518521	MACS_peak_345	802.26	CP003822.1	1510261	1512761	+	CNAG_06918	hypothetical_protein	#
CP003822.1	1512621	1518521	MACS_peak_345	802.26	CP003822.1	1512570	1514158	-	CNAG_06919	rRNA_2'-O-methyltransferase_fibrillarin	#
CP003822.1	1512621	1518521	MACS_peak_345	802.26	CP003822.1	1514284	1518479	+	CNAG_06920	ubiquitin_carboxyl-terminal_hydrolase_10	#
CP003822.1	1522326	1530333	MACS_peak_346	3100	CP003822.1	1518543	1522995	-	CNAG_06921	hypothetical_protein	#
CP003822.1	1522326	1530333	MACS_peak_346	3100	CP003822.1	1523221	1525734	+	CNAG_06922	anon-23da_protein	#
CP003822.1	1522326	1530333	MACS_peak_346	3100	CP003822.1	1524956	1526243	-	CNAG_12332	hypothetical_RNA	#
CP003822.1	1522326	1530333	MACS_peak_346	3100	CP003822.1	1526806	1530250	+	CNAG_06923	xylulose_5-phosphate/fructose_6-phosphate_phosphoketolase	#
CP003822.1	1522326	1530333	MACS_peak_346	3100	CP003822.1	1529492	1532629	-	CNAG_06924	beta-fructofuranosidase	#
CP003822.1	1531624	1533553	MACS_peak_347	695.86	CP003822.1	1529492	1532629	-	CNAG_06924	beta-fructofuranosidase	#
CP003822.1	1531624	1533553	MACS_peak_347	695.86	CP003822.1	1533432	1535707	+	CNAG_06925	arsenical-resistance_protein	#
CP003822.1	1543037	1547234	MACS_peak_348	145.99	CP003822.1	1542544	1546724	-	CNAG_06928	hypothetical_protein	#
CP003822.1	1543037	1547234	MACS_peak_348	145.99	CP003822.1	1547027	1550717	-	CNAG_06929	IQ_domain-containing_GTPase_activating_protein_IQ_domain-containing_GTPase_activating_protein_variant_1_IQ_domain-containing_GTPase_activating_protein_variant_2	#
CP003822.1	1553306	1556820	MACS_peak_349	759.3	CP003822.1	1552296	1556226	+	CNAG_07582	dynein_light_chain_roadblock-type	#
CP003822.1	1553306	1556820	MACS_peak_349	759.3	CP003822.1	1553033	1556245	-	CNAG_06931	beta-glucosidase	#
CP003822.1	1553306	1556820	MACS_peak_349	759.3	CP003822.1	1556463	1558877	+	CNAG_06932	sugar_transporter	#
CP003822.1	1559167	1564225	MACS_peak_350	759.68	CP003822.1	1558676	1561679	-	CNAG_07583	hypothetical_protein_hypothetical_protein_variant	#
CP003822.1	1559167	1564225	MACS_peak_350	759.68	CP003822.1	1562094	1564731	-	CNAG_06934	hexose_transporter_protein_hexose_transporter_protein_variant_1_hexose_transporter_protein_variant_2_hexose_transporter_protein_variant_3	#
CP003822.1	1565728	1567599	MACS_peak_351	856.84	CP003822.1	1564947	1566370	+	CNAG_12333	hypothetical_RNA	#
CP003822.1	1565728	1567599	MACS_peak_351	856.84	CP003822.1	1566433	1567424	-	CNAG_06935	isochorismatase_hydrolase	#
CP003822.1	1568326	1574510	MACS_peak_352	3100	CP003822.1	1568241	1573146	-	CNAG_06936	beta-glucosidase	#
CP003822.1	1568326	1574510	MACS_peak_352	3100	CP003822.1	1572562	1573464	+	CNAG_07584	hypothetical_protein	#
CP003823.1	1454	4904	MACS_peak_353	3100	CP003823.1	1435	2926	-	CNAG_07792	hypothetical_protein	#
CP003823.1	46768	49027	MACS_peak_355	925.49	CP003823.1	45187	48021	-	CNAG_04944	hypothetical_protein_hypothetical_protein_variant	#
CP003823.1	46768	49027	MACS_peak_355	925.49	CP003823.1	48356	48463	+	CNAG_10034	tRNA-Lys	#
CP003823.1	46768	49027	MACS_peak_355	925.49	CP003823.1	48356	50074	+	CNAG_04945	hypothetical_protein	#
CP003823.1	67170	71724	MACS_peak_356	84.49	CP003823.1	66271	68478	+	CNAG_04953	hypothetical_protein	#
CP003823.1	67170	71724	MACS_peak_356	84.49	CP003823.1	68658	73499	+	CNAG_04954	hypothetical_protein	#
CP003823.1	67170	71724	MACS_peak_356	84.49	CP003823.1	71621	74810	-	CNAG_04955	oxidoreductase	#
CP003823.1	92202	95083	MACS_peak_358	912.16	CP003823.1	91579	92805	-	CNAG_12339	hypothetical_RNA	#
CP003823.1	92202	95083	MACS_peak_358	912.16	CP003823.1	93083	95539	+	CNAG_04963	hypothetical_protein_hypothetical_protein_variant	#
CP003823.1	98332	100265	MACS_peak_359	403.17	CP003823.1	97105	99390	+	CNAG_07798	amidohydrolase_3	#
CP003823.1	98332	100265	MACS_peak_359	403.17	CP003823.1	97901	99645	-	CNAG_12340	hypothetical_RNA	#
CP003823.1	98332	100265	MACS_peak_359	403.17	CP003823.1	99851	105886	-	CNAG_07799	ABC_transporter	#
CP003823.1	112937	115620	MACS_peak_360	269.7	CP003823.1	111116	113864	-	CNAG_04969	UDP-glucose_6-dehydrogenase	#
CP003823.1	112937	115620	MACS_peak_360	269.7	CP003823.1	114737	114831	+	CNAG_10035	tRNA-Glu	#
CP003823.1	112937	115620	MACS_peak_360	269.7	CP003823.1	114949	116707	+	CNAG_04970	hypothetical_protein_hypothetical_protein_variant_1_hypothetical_protein_variant_2	#
CP003823.1	148207	150265	MACS_peak_363	806.53	CP003823.1	146896	148983	-	CNAG_04984	pleiotropic_drug_resistance_protein	#
CP003823.1	148207	150265	MACS_peak_363	806.53	CP003823.1	149159	150374	+	CNAG_04985	nascent_polypeptide-associated_complex_subunit_alpha	#
CP003823.1	165290	167304	MACS_peak_364	1851.95	CP003823.1	166048	166513	+	CNAG_12351	hypothetical_RNA	#
CP003823.1	165290	167304	MACS_peak_364	1851.95	CP003823.1	166777	170009	+	CNAG_04991	hypothetical_protein	#
CP003823.1	167857	169948	MACS_peak_365	124.78	CP003823.1	166777	170009	+	CNAG_04991	hypothetical_protein	#
CP003823.1	170097	174062	MACS_peak_366	619.38	CP003823.1	170727	174160	+	CNAG_04992	hypothetical_protein	#
CP003823.1	190575	194216	MACS_peak_367	369.51	CP003823.1	189625	190749	+	CNAG_04999	hypothetical_protein	#
CP003823.1	190575	194216	MACS_peak_367	369.51	CP003823.1	190581	193583	-	CNAG_05000	hypothetical_protein	#
CP003823.1	190575	194216	MACS_peak_367	369.51	CP003823.1	193642	197538	+	CNAG_05001	hypothetical_protein	#
CP003823.1	199236	200436	MACS_peak_368	206.79	CP003823.1	197475	199683	-	CNAG_05003	hypothetical_protein	#
CP003823.1	199236	200436	MACS_peak_368	206.79	CP003823.1	200172	204049	+	CNAG_05004	GTP-binding_protein_LepA	#
CP003823.1	213917	215934	MACS_peak_370	242.25	CP003823.1	213478	214630	+	CNAG_05008	hypothetical_protein	#
CP003823.1	213917	215934	MACS_peak_370	242.25	CP003823.1	214817	217274	+	CNAG_05009	integral_membrane_protein	#
CP003823.1	213917	215934	MACS_peak_370	242.25	CP003823.1	215040	216471	-	CNAG_12356	hypothetical_RNA	#
CP003823.1	226330	229156	MACS_peak_371	402.91	CP003823.1	226335	229168	+	CNAG_05013	RNP_domain-containing_protein	#
CP003823.1	262306	268112	MACS_peak_372	1819.01	CP003823.1	262285	263739	+	CNAG_05030	zinc_finger_protein_830_zinc_finger_protein_830_variant	#
CP003823.1	262306	268112	MACS_peak_372	1819.01	CP003823.1	263423	265649	-	CNAG_05031	3-oxoacid_CoA-transferase	#
CP003823.1	262306	268112	MACS_peak_372	1819.01	CP003823.1	264457	268362	+	CNAG_05032	hypothetical_protein	#
CP003823.1	279955	283758	MACS_peak_373	728.58	CP003823.1	279824	281045	-	CNAG_05038	hypothetical_protein	#
CP003823.1	279955	283758	MACS_peak_373	728.58	CP003823.1	281352	283894	+	CNAG_05039	hypothetical_protein	#
CP003823.1	279955	283758	MACS_peak_373	728.58	CP003823.1	283741	286037	-	CNAG_05041	NADH-ubiquinone_oxidoreductase_subunit_8	#
CP003823.1	285392	288640	MACS_peak_374	118.65	CP003823.1	283741	286037	-	CNAG_05041	NADH-ubiquinone_oxidoreductase_subunit_8	#
CP003823.1	285392	288640	MACS_peak_374	118.65	CP003823.1	286150	288925	-	CNAG_05042	carnitine_acetyltransferase	#
CP003823.1	319990	324869	MACS_peak_375	592.11	CP003823.1	318720	320772	-	CNAG_05057	hypothetical_protein_hypothetical_protein_variant	#
CP003823.1	319990	324869	MACS_peak_375	592.11	CP003823.1	321001	322784	-	CNAG_05058	GTPase	#
CP003823.1	319990	324869	MACS_peak_375	592.11	CP003823.1	322952	325101	+	CNAG_05059	pyruvate_dehydrogenase_E1_component_subunit_beta	#
CP003823.1	319990	324869	MACS_peak_375	592.11	CP003823.1	324845	326482	-	CNAG_05060	hypothetical_protein	#
CP003823.1	408434	413606	MACS_peak_377	415.3	CP003823.1	407660	409253	+	CNAG_05087	hypothetical_protein	#
CP003823.1	408434	413606	MACS_peak_377	415.3	CP003823.1	409384	413634	+	CNAG_07810	mitochondrial_protein	#
CP003823.1	408434	413606	MACS_peak_377	415.3	CP003823.1	411820	414068	-	CNAG_05089	hypothetical_protein_hypothetical_protein_variant	#
CP003823.1	449402	453519	MACS_peak_378	1710.89	CP003823.1	449120	450291	-	CNAG_05107	prefoldin_subunit_4	#
CP003823.1	449402	453519	MACS_peak_378	1710.89	CP003823.1	449914	453487	+	CNAG_05109	CBS_and_PB1_domain-containing_protein_CBS_and_PB1_domain-containing_protein_variant	#
CP003823.1	493290	498719	MACS_peak_379	207.97	CP003823.1	490919	494283	+	CNAG_05124	protein_SEY1	#
CP003823.1	493290	498719	MACS_peak_379	207.97	CP003823.1	494470	495934	+	CNAG_05125	diphosphomevalonate_decarboxylase	#
CP003823.1	493290	498719	MACS_peak_379	207.97	CP003823.1	495944	497127	+	CNAG_07812	hypothetical_protein	#
CP003823.1	493290	498719	MACS_peak_379	207.97	CP003823.1	496992	498951	-	CNAG_07813	hypothetical_protein	#
CP003823.1	502328	503482	MACS_peak_380	249.37	CP003823.1	500541	502358	+	CNAG_05129	hypothetical_protein	#
CP003823.1	502328	503482	MACS_peak_380	249.37	CP003823.1	503012	506342	+	CNAG_05130	hypothetical_protein	#
CP003823.1	505974	510181	MACS_peak_381	569.42	CP003823.1	503012	506342	+	CNAG_05130	hypothetical_protein	#
CP003823.1	505974	510181	MACS_peak_381	569.42	CP003823.1	506295	508695	-	CNAG_05132	cytochrome_c_oxidase_subunit_5b	#
CP003823.1	505974	510181	MACS_peak_381	569.42	CP003823.1	506481	507697	+	CNAG_05131	hypothetical_protein	#
CP003823.1	505974	510181	MACS_peak_381	569.42	CP003823.1	509334	512988	+	CNAG_07815	hypothetical_protein	#
CP003823.1	511290	513717	MACS_peak_382	227.85	CP003823.1	509334	512988	+	CNAG_07815	hypothetical_protein	#
CP003823.1	511290	513717	MACS_peak_382	227.85	CP003823.1	513102	515243	+	CNAG_05134	ornithine-oxo-acid_transaminase	#
CP003823.1	515536	519971	MACS_peak_383	1181.21	CP003823.1	515139	519102	-	CNAG_05135	putative_calcium-transporting_ATPase	#
CP003823.1	515536	519971	MACS_peak_383	1181.21	CP003823.1	519230	524041	-	CNAG_05136	cation-transporting_ATPase_13A1	#
CP003823.1	568238	573311	MACS_peak_388	1067.57	CP003823.1	565281	568855	+	CNAG_05152	phospholipid:diacylglycerol_acyltransferase	#
CP003823.1	568238	573311	MACS_peak_388	1067.57	CP003823.1	568900	572352	+	CNAG_05153	hypothetical_protein	#
CP003823.1	568238	573311	MACS_peak_388	1067.57	CP003823.1	572556	574366	+	CNAG_05154	membrane_fraction_protein	#
CP003823.1	573447	575286	MACS_peak_389	160.52	CP003823.1	572556	574366	+	CNAG_05154	membrane_fraction_protein	#
CP003823.1	573447	575286	MACS_peak_389	160.52	CP003823.1	573678	574164	-	CNAG_12373	hypothetical_RNA	#
CP003823.1	573447	575286	MACS_peak_389	160.52	CP003823.1	574910	580272	-	CNAG_05155	protein-tyrosine-phosphatase	#
CP003823.1	577207	580556	MACS_peak_390	673.52	CP003823.1	574910	580272	-	CNAG_05155	protein-tyrosine-phosphatase	#
CP003823.1	577207	580556	MACS_peak_390	673.52	CP003823.1	580056	580770	+	CNAG_12374	hypothetical_RNA	#
CP003823.1	642637	643947	MACS_peak_392	404.97	CP003823.1	639986	643091	-	CNAG_05177	DNA_polymerase_kappa_subunit	#
CP003823.1	642637	643947	MACS_peak_392	404.97	CP003823.1	643387	645287	+	CNAG_05178	hypothetical_protein	#
CP003823.1	642637	643947	MACS_peak_392	404.97	CP003823.1	643844	646426	-	CNAG_05179	ubiquinol-cytochrome_c_reductase_core_subunit_2	#
CP003823.1	644695	647527	MACS_peak_393	142.74	CP003823.1	643387	645287	+	CNAG_05178	hypothetical_protein	#
CP003823.1	644695	647527	MACS_peak_393	142.74	CP003823.1	643844	646426	-	CNAG_05179	ubiquinol-cytochrome_c_reductase_core_subunit_2	#
CP003823.1	644695	647527	MACS_peak_393	142.74	CP003823.1	646627	647130	+	CNAG_07974	hypothetical_protein	#
CP003823.1	644695	647527	MACS_peak_393	142.74	CP003823.1	647146	650357	+	CNAG_05180	hypothetical_protein	#
CP003823.1	650629	653993	MACS_peak_394	141.4	CP003823.1	651585	651988	+	CNAG_12383	hypothetical_RNA	#
CP003823.1	650629	653993	MACS_peak_394	141.4	CP003823.1	652030	656108	+	CNAG_05181	white-collar_transcription_factor%3B_blue-light_photoresponsive_gene	#
CP003823.1	650629	653993	MACS_peak_394	141.4	CP003823.1	652030	656108	+	CNAG_05181	white-collar_transcription_factor%3B_blue-light_photoresponsive_gene	#
CP003823.1	679755	683666	MACS_peak_395	560.57	CP003823.1	679644	682266	-	CNAG_05191	hypothetical_protein	#
CP003823.1	679755	683666	MACS_peak_395	560.57	CP003823.1	683091	684085	+	CNAG_05192	hypothetical_protein	#
CP003823.1	697358	699913	MACS_peak_396	301.32	CP003823.1	697152	699945	+	CNAG_05199	chaperone_DnaK	#
CP003823.1	713969	716513	MACS_peak_397	83.15	CP003823.1	706505	708803	+	CNAG_05202	SET_domain-containing_protein_6	#
CP003823.1	719138	721928	MACS_peak_398	491.44	CP003823.1	706505	708803	+	CNAG_05202	SET_domain-containing_protein_6	#
CP003823.1	722677	732693	MACS_peak_399	3100	CP003823.1	706505	708803	+	CNAG_05202	SET_domain-containing_protein_6	#
CP003823.1	732750	744706	MACS_peak_400	3100	CP003823.1	748322	749539	-	CNAG_05212	hypothetical_protein	#
CP003823.1	747830	749416	MACS_peak_401	81.67	CP003823.1	748322	749539	-	CNAG_05212	hypothetical_protein	#
CP003823.1	786376	788556	MACS_peak_402	2397.98	CP003823.1	785277	787233	-	CNAG_05229	stomatin_family_protein	#
CP003823.1	794021	797857	MACS_peak_403	465.34	CP003823.1	791380	795201	+	CNAG_05231	nuclear_protein	#
CP003823.1	794021	797857	MACS_peak_403	465.34	CP003823.1	793928	795123	-	CNAG_12386	hypothetical_RNA	#
CP003823.1	794021	797857	MACS_peak_403	465.34	CP003823.1	795473	796790	+	CNAG_05232	large_subunit_ribosomal_protein_L8	#
CP003823.1	794021	797857	MACS_peak_403	465.34	CP003823.1	796820	800984	+	CNAG_05233	hypothetical_protein	#
CP003823.1	798418	807726	MACS_peak_404	406.08	CP003823.1	796820	800984	+	CNAG_05233	hypothetical_protein	#
CP003823.1	798418	807726	MACS_peak_404	406.08	CP003823.1	801105	802561	+	CNAG_05234	mitochondrial_import_inner_membrane_translocase_subunit_TIM54	#
CP003823.1	798418	807726	MACS_peak_404	406.08	CP003823.1	802490	804754	-	CNAG_05235	protein_BMH2	#
CP003823.1	798418	807726	MACS_peak_404	406.08	CP003823.1	804900	807130	+	CNAG_05236	hypothetical_protein	#
CP003823.1	798418	807726	MACS_peak_404	406.08	CP003823.1	807203	809179	+	CNAG_05237	hypothetical_protein	#
CP003823.1	827691	829138	MACS_peak_405	98.72	CP003823.1	826826	828323	-	CNAG_12387	hypothetical_RNA	#
CP003823.1	827691	829138	MACS_peak_405	98.72	CP003823.1	828412	828854	+	CNAG_12388	hypothetical_RNA	#
CP003823.1	827691	829138	MACS_peak_405	98.72	CP003823.1	828616	831016	-	CNAG_05245	hypothetical_protein	#
CP003823.1	841773	846852	MACS_peak_406	1067.03	CP003823.1	840460	841900	+	CNAG_07822	FMN_adenylyltransferase	#
CP003823.1	841773	846852	MACS_peak_406	1067.03	CP003823.1	841849	845640	-	CNAG_05250	telomere_maintenance_protein	#
CP003823.1	841773	846852	MACS_peak_406	1067.03	CP003823.1	845752	846978	+	CNAG_12389	hypothetical_RNA	#
CP003823.1	841773	846852	MACS_peak_406	1067.03	CP003823.1	846739	848523	-	CNAG_05251	hypothetical_protein	#
CP003823.1	846897	849213	MACS_peak_407	3100	CP003823.1	845752	846978	+	CNAG_12389	hypothetical_RNA	#
CP003823.1	846897	849213	MACS_peak_407	3100	CP003823.1	846739	848523	-	CNAG_05251	hypothetical_protein	#
CP003823.1	846897	849213	MACS_peak_407	3100	CP003823.1	848631	850528	-	CNAG_05252	chaperone_regulator	#
CP003823.1	946244	951425	MACS_peak_409	3100	CP003823.1	946183	948334	-	CNAG_05290	transcription_initiation_protein_SPT3	#
CP003823.1	946244	951425	MACS_peak_409	3100	CP003823.1	949367	950159	-	CNAG_12401	hypothetical_RNA	#
CP003823.1	946244	951425	MACS_peak_409	3100	CP003823.1	949583	950213	+	CNAG_07827	hypothetical_protein	#
CP003823.1	946244	951425	MACS_peak_409	3100	CP003823.1	950440	954751	-	CNAG_05291	hypothetical_protein	#
CP003823.1	958225	960179	MACS_peak_410	415.71	CP003823.1	955945	958799	+	CNAG_05292	alpha-alpha_trehalose-phosphate_synthase	#
CP003823.1	958225	960179	MACS_peak_410	415.71	CP003823.1	959007	962862	+	CNAG_05293	glycogenin_glucosyltransferase	#
CP003823.1	960263	962749	MACS_peak_411	109.68	CP003823.1	959007	962862	+	CNAG_05293	glycogenin_glucosyltransferase	#
CP003823.1	962841	970488	MACS_peak_412	840.53	CP003823.1	959007	962862	+	CNAG_05293	glycogenin_glucosyltransferase	#
CP003823.1	962841	970488	MACS_peak_412	840.53	CP003823.1	962839	966245	-	CNAG_05294	F-box_and_WD-40_domain-containing_protein_CDC4	#
CP003823.1	962841	970488	MACS_peak_412	840.53	CP003823.1	966335	967767	-	CNAG_05295	hypothetical_protein	#
CP003823.1	962841	970488	MACS_peak_412	840.53	CP003823.1	967890	970435	+	CNAG_05296	metallochaperone	#
CP003823.1	962841	970488	MACS_peak_412	840.53	CP003823.1	970395	971721	-	CNAG_05297	hypothetical_protein	#
CP003823.1	981624	986198	MACS_peak_413	215.4	CP003823.1	981235	985235	-	CNAG_05301	deoxyuridine_5'-triphosphate_nucleotidohydrolase	#
CP003823.1	981624	986198	MACS_peak_413	215.4	CP003823.1	985672	988931	+	CNAG_05302	amine_oxidase	#
CP003823.1	1011226	1014634	MACS_peak_414	1991.93	CP003823.1	1010838	1014576	-	CNAG_05309	hypothetical_protein	#
CP003823.1	1011226	1014634	MACS_peak_414	1991.93	CP003823.1	1013480	1014967	+	CNAG_05310	nipsnap_family_protein	#
CP003823.1	1014698	1016834	MACS_peak_415	198.05	CP003823.1	1013480	1014967	+	CNAG_05310	nipsnap_family_protein	#
CP003823.1	1014698	1016834	MACS_peak_415	198.05	CP003823.1	1014903	1018325	-	CNAG_05311	arsenite-resistant_protein_ASR2_arsenite-resistant_protein_ASR2_variant	#
CP003823.1	1028003	1029885	MACS_peak_416	150.11	CP003823.1	1027859	1029946	-	CNAG_05314	ADP-ribosylation_factor_GTPase-activating_protein_2/3	#
CP003823.1	1049632	1065489	MACS_peak_417	138.75	CP003823.1	1049623	1051682	+	CNAG_05321	transposase_subfamily_transposase_subfamily_variant	#
CP003823.1	1049632	1065489	MACS_peak_417	138.75	CP003823.1	1052137	1055253	-	CNAG_07830	hypothetical_protein_hypothetical_protein_variant	#
CP003823.1	1049632	1065489	MACS_peak_417	138.75	CP003823.1	1055542	1057987	+	CNAG_05324	sugar_transporter	#
CP003823.1	1049632	1065489	MACS_peak_417	138.75	CP003823.1	1058232	1058869	-	CNAG_07831	hypothetical_protein	#
CP003823.1	1049632	1065489	MACS_peak_417	138.75	CP003823.1	1059075	1061380	-	CNAG_05325	hypothetical_protein	#
CP003823.1	1049632	1065489	MACS_peak_417	138.75	CP003823.1	1060875	1061440	+	CNAG_07832	hypothetical_protein	#
CP003823.1	1049632	1065489	MACS_peak_417	138.75	CP003823.1	1061591	1063107	+	CNAG_05326	hypothetical_protein	#
CP003823.1	1049632	1065489	MACS_peak_417	138.75	CP003823.1	1063135	1066555	-	CNAG_05327	hypothetical_protein	#
CP003823.1	1071367	1073830	MACS_peak_418	486.97	CP003823.1	1071296	1072970	-	CNAG_05329	myo-inositol_2-dehydrogenase_myo-inositol_2-dehydrogenase_variant	#
CP003823.1	1071367	1073830	MACS_peak_418	486.97	CP003823.1	1073603	1076012	+	CNAG_05330	MFS_transporter_SP_family_general_alpha_glucoside:H+_symporter	#
CP003823.1	1071367	1073830	MACS_peak_418	486.97	CP003823.1	1073603	1076012	+	CNAG_05330	MFS_transporter_SP_family_general_alpha_glucoside:H+_symporter	#
CP003823.1	1077115	1081537	MACS_peak_419	3100	CP003823.1	1076696	1077801	+	CNAG_05331	hypothetical_protein	#
CP003823.1	1077115	1081537	MACS_peak_419	3100	CP003823.1	1078797	1079543	+	CNAG_07276	hypothetical_protein	#
CP003824.1	0	5772	MACS_peak_420	3100	CP003824.1	2357	3284	-	CNAG_07395	hypothetical_protein	#
CP003824.1	0	5772	MACS_peak_420	3100	CP003824.1	4213	5012	-	CNAG_07396	hypothetical_protein	#
CP003824.1	6183	11137	MACS_peak_421	525.54	CP003824.1	6685	7004	+	CNAG_06877	hypothetical_protein	#
CP003824.1	6183	11137	MACS_peak_421	525.54	CP003824.1	7089	8903	-	CNAG_06876	alpha-ketoglutarate-dependent_taurine_dioxygenase	#
CP003824.1	6183	11137	MACS_peak_421	525.54	CP003824.1	9094	11145	+	CNAG_06875	allantoate_permease	#
CP003824.1	11331	13348	MACS_peak_422	113.23	CP003824.1	11719	12879	-	CNAG_06874	HpcH/HpaI_aldolase/citrate_lyase	#
CP003824.1	11331	13348	MACS_peak_422	113.23	CP003824.1	13058	13727	+	CNAG_12408	hypothetical_RNA	#
CP003824.1	37941	43909	MACS_peak_425	121.69	CP003824.1	37855	40665	+	CNAG_06864	hypothetical_protein_hypothetical_protein_variant	#
CP003824.1	37941	43909	MACS_peak_425	121.69	CP003824.1	40752	42963	-	CNAG_06863	hypothetical_protein	#
CP003824.1	37941	43909	MACS_peak_425	121.69	CP003824.1	43169	45901	+	CNAG_06862	vacuolar_protein_vacuolar_protein_variant_1_vacuolar_protein_variant_2	#
CP003824.1	45808	50273	MACS_peak_426	628.81	CP003824.1	43169	45901	+	CNAG_06862	vacuolar_protein_vacuolar_protein_variant_1_vacuolar_protein_variant_2	#
CP003824.1	45808	50273	MACS_peak_426	628.81	CP003824.1	46026	49856	-	CNAG_06861	putative_TFIID_and_saga_complex_component	#
CP003824.1	45808	50273	MACS_peak_426	628.81	CP003824.1	49992	55455	+	CNAG_06860	nuclear_protein	#
CP003824.1	76917	79753	MACS_peak_427	419.1	CP003824.1	74730	77586	-	CNAG_07400	aspartate-tRNA(Asn)_ligase	#
CP003824.1	76917	79753	MACS_peak_427	419.1	CP003824.1	77790	79963	+	CNAG_06849	saccharopine_dehydrogenase_(NAD+_L-lysine_forming)	#
CP003824.1	80258	84292	MACS_peak_428	902.12	CP003824.1	80079	80300	+	CNAG_06848	ATP_synthase_subunit_9_mitochondrial	#
CP003824.1	80258	84292	MACS_peak_428	902.12	CP003824.1	80302	81786	-	CNAG_06847	small_subunit_ribosomal_protein_S28	#
CP003824.1	80258	84292	MACS_peak_428	902.12	CP003824.1	82015	84362	+	CNAG_07401	hypothetical_protein	#
CP003824.1	92381	94660	MACS_peak_429	720.29	CP003824.1	91143	93053	-	CNAG_12415	hypothetical_RNA	#
CP003824.1	92381	94660	MACS_peak_429	720.29	CP003824.1	92004	92580	+	CNAG_06844	hypothetical_protein	#
CP003824.1	92381	94660	MACS_peak_429	720.29	CP003824.1	92773	94225	+	CNAG_06843	hypothetical_protein	#
CP003824.1	92381	94660	MACS_peak_429	720.29	CP003824.1	93144	93653	-	CNAG_12416	hypothetical_RNA	#
CP003824.1	92381	94660	MACS_peak_429	720.29	CP003824.1	94550	98567	+	CNAG_07402	pantothenate_transporter	#
CP003824.1	103046	105637	MACS_peak_430	259.26	CP003824.1	102744	106777	-	CNAG_06840	elongation_factor_2_elongation_factor_2_variant	#
CP003824.1	116923	119598	MACS_peak_431	2843.62	CP003824.1	115573	118172	-	CNAG_06836	oxidoreductase	#
CP003824.1	116923	119598	MACS_peak_431	2843.62	CP003824.1	118216	119015	-	CNAG_12417	hypothetical_RNA	#
CP003824.1	116923	119598	MACS_peak_431	2843.62	CP003824.1	119315	122600	+	CNAG_06835	putative_beta-glucan_synthase	#
CP003824.1	147834	154471	MACS_peak_432	819.59	CP003824.1	146350	148510	+	CNAG_06826	hypothetical_protein	#
CP003824.1	147834	154471	MACS_peak_432	819.59	CP003824.1	147786	150416	-	CNAG_06825	hypothetical_protein	#
CP003824.1	147834	154471	MACS_peak_432	819.59	CP003824.1	150475	153438	+	CNAG_06824	hypothetical_protein	#
CP003824.1	147834	154471	MACS_peak_432	819.59	CP003824.1	153619	154566	+	CNAG_06823	hypothetical_protein	#
CP003824.1	276403	284175	MACS_peak_436	618.91	CP003824.1	276399	277159	+	CNAG_12429	hypothetical_RNA	#
CP003824.1	276403	284175	MACS_peak_436	618.91	CP003824.1	277218	277511	-	CNAG_07412	hypothetical_protein	#
CP003824.1	276403	284175	MACS_peak_436	618.91	CP003824.1	280007	281233	+	CNAG_01452	mat3_pheromone_repeat_protein	#
CP003824.1	276403	284175	MACS_peak_436	618.91	CP003824.1	280948	281513	-	CNAG_01451	hypothetical_protein	#
CP003824.1	276403	284175	MACS_peak_436	618.91	CP003824.1	281653	284758	+	CNAG_07413	putative_nucleolar_gtp-binding_protein	#
CP003824.1	286874	290682	MACS_peak_437	1945.76	CP003824.1	286747	290119	-	CNAG_01448	hypothetical_protein	#
CP003824.1	286874	290682	MACS_peak_437	1945.76	CP003824.1	290468	291329	-	CNAG_01446	hypothetical_protein	#
CP003824.1	290862	293101	MACS_peak_438	1099.07	CP003824.1	290468	291329	-	CNAG_01446	hypothetical_protein	#
CP003824.1	290862	293101	MACS_peak_438	1099.07	CP003824.1	291364	295513	-	CNAG_01445	autophagy-related_protein	#
CP003824.1	294515	296406	MACS_peak_439	125.96	CP003824.1	291364	295513	-	CNAG_01445	autophagy-related_protein	#
CP003824.1	294515	296406	MACS_peak_439	125.96	CP003824.1	295676	296599	+	CNAG_01444	mRNA_polymerase_II_subunit	#
CP003824.1	297344	303824	MACS_peak_440	655.95	CP003824.1	296559	298196	-	CNAG_01443	hypothetical_protein	#
CP003824.1	297344	303824	MACS_peak_440	655.95	CP003824.1	298270	301669	-	CNAG_01442	cysteine_desulfurase_IscS	#
CP003824.1	297344	303824	MACS_peak_440	655.95	CP003824.1	300487	303878	+	CNAG_01441	hypothetical_protein_hypothetical_protein_variant	#
CP003824.1	297344	303824	MACS_peak_440	655.95	CP003824.1	303820	306297	-	CNAG_01440	hypothetical_protein	#
CP003824.1	361271	364362	MACS_peak_444	527.44	CP003824.1	360207	361475	+	CNAG_07416	exosome_complex_component_RRP41	#
CP003824.1	361271	364362	MACS_peak_444	527.44	CP003824.1	360838	363814	-	CNAG_01418	hypothetical_protein	#
CP003824.1	361271	364362	MACS_peak_444	527.44	CP003824.1	363450	364681	+	CNAG_01417	hypothetical_protein	#
CP003824.1	361271	364362	MACS_peak_444	527.44	CP003824.1	364243	365586	-	CNAG_01416	hypothetical_protein	#
CP003824.1	401944	405055	MACS_peak_446	105.8	CP003824.1	402029	403738	-	CNAG_01400	3-deoxy-7-phosphoheptulonate_synthase	#
CP003824.1	401944	405055	MACS_peak_446	105.8	CP003824.1	403952	405246	+	CNAG_01399	hypothetical_protein	#
CP003824.1	413080	416243	MACS_peak_447	1143.3	CP003824.1	412236	414331	-	CNAG_01395	ribose-5-phosphate_isomerase	#
CP003824.1	413080	416243	MACS_peak_447	1143.3	CP003824.1	414697	416506	+	CNAG_07419	hypothetical_protein_hypothetical_protein_variant	#
CP003824.1	425722	429456	MACS_peak_448	496.51	CP003824.1	424247	426757	-	CNAG_01389	hypothetical_protein	#
CP003824.1	425722	429456	MACS_peak_448	496.51	CP003824.1	426847	429467	+	CNAG_01388	hypothetical_protein	#
CP003824.1	429877	435361	MACS_peak_449	1314.54	CP003824.1	429557	431206	+	CNAG_01387	hypothetical_protein	#
CP003824.1	429877	435361	MACS_peak_449	1314.54	CP003824.1	431162	432226	-	CNAG_01386	phosphatidylinositol_glycan_class_P	#
CP003824.1	429877	435361	MACS_peak_449	1314.54	CP003824.1	432138	435538	+	CNAG_01385	hypothetical_protein	#
CP003824.1	435695	437019	MACS_peak_450	1896.05	CP003824.1	435691	436141	-	CNAG_12434	hypothetical_RNA	#
CP003824.1	435695	437019	MACS_peak_450	1896.05	CP003824.1	436321	439954	+	CNAG_01384	hypothetical_protein	#
CP003824.1	454974	460036	MACS_peak_451	635.43	CP003824.1	454828	455143	-	CNAG_12436	hypothetical_RNA	#
CP003824.1	454974	460036	MACS_peak_451	635.43	CP003824.1	455341	459927	+	CNAG_01376	stress_response_protein_NST1_stress_response_protein_NST1_variant	#
CP003824.1	454974	460036	MACS_peak_451	635.43	CP003824.1	459946	462974	-	CNAG_01375	hypothetical_protein	#
CP003824.1	469313	472713	MACS_peak_453	160.18	CP003824.1	467120	470084	-	CNAG_01373	septin_ring_protein	#
CP003824.1	469313	472713	MACS_peak_453	160.18	CP003824.1	470190	473203	+	CNAG_01372	hypothetical_protein	#
CP003824.1	475261	478035	MACS_peak_454	473.93	CP003824.1	473366	475694	-	CNAG_01371	regulator_of_G_protein_signaling	#
CP003824.1	475261	478035	MACS_peak_454	473.93	CP003824.1	475423	475808	+	CNAG_12437	hypothetical_RNA	#
CP003824.1	475261	478035	MACS_peak_454	473.93	CP003824.1	475760	477814	-	CNAG_01370	hypothetical_protein	#
CP003824.1	475261	478035	MACS_peak_454	473.93	CP003824.1	476416	478594	+	CNAG_12438	hypothetical_RNA	#
CP003824.1	478178	481769	MACS_peak_455	432.83	CP003824.1	476416	478594	+	CNAG_12438	hypothetical_RNA	#
CP003824.1	478178	481769	MACS_peak_455	432.83	CP003824.1	478667	480357	-	CNAG_01369	hypothetical_protein_hypothetical_protein_variant	#
CP003824.1	478178	481769	MACS_peak_455	432.83	CP003824.1	480771	487707	-	CNAG_01367	hypothetical_protein	#
CP003824.1	478178	481769	MACS_peak_455	432.83	CP003824.1	480921	483410	+	CNAG_01368	hypothetical_protein_hypothetical_protein_variant	#
CP003824.1	495016	497752	MACS_peak_456	237.06	CP003824.1	494034	497232	-	CNAG_01362	cell_cycle_control_protein_cwf19	#
CP003824.1	495016	497752	MACS_peak_456	237.06	CP003824.1	497393	500770	+	CNAG_01361	importin_alpha_subunit	#
CP003824.1	501449	506247	MACS_peak_457	518.48	CP003824.1	500992	505789	-	CNAG_01360	pumilio_domain-containing_protein_c	#
CP003824.1	501449	506247	MACS_peak_457	518.48	CP003824.1	506014	507361	+	CNAG_01359	DNA-directed_RNA_polymerase_II_subunit_RPB7	#
CP003824.1	507543	512795	MACS_peak_458	135.5	CP003824.1	507376	508548	-	CNAG_01358	hypothetical_protein	#
CP003824.1	507543	512795	MACS_peak_458	135.5	CP003824.1	508942	510319	+	CNAG_01357	hypothetical_protein	#
CP003824.1	507543	512795	MACS_peak_458	135.5	CP003824.1	510657	515113	+	CNAG_01356	hypothetical_protein	#
CP003824.1	518773	520497	MACS_peak_459	899.64	CP003824.1	516976	519655	-	CNAG_01354	hypothetical_protein	#
CP003824.1	518773	520497	MACS_peak_459	899.64	CP003824.1	520201	522360	+	CNAG_01353	hypothetical_protein	#
CP003824.1	588490	593889	MACS_peak_460	385.56	CP003824.1	587152	589983	+	CNAG_12443	hypothetical_RNA	#
CP003824.1	588490	593889	MACS_peak_460	385.56	CP003824.1	591725	592967	+	CNAG_07425	hypothetical_protein	#
CP003824.1	588490	593889	MACS_peak_460	385.56	CP003824.1	592722	593973	-	CNAG_07980	hypothetical_protein	#
CP003824.1	596432	598954	MACS_peak_461	1074.44	CP003824.1	595219	596909	+	CNAG_01324	hypothetical_protein	#
CP003824.1	596432	598954	MACS_peak_461	1074.44	CP003824.1	596776	597904	-	CNAG_01323	ubiquinol-cytochrome_c_reductase_subunit_7	#
CP003824.1	596432	598954	MACS_peak_461	1074.44	CP003824.1	598049	600111	+	CNAG_01322	hypothetical_protein	#
CP003824.1	607437	611812	MACS_peak_463	211.78	CP003824.1	605129	607950	-	CNAG_01318	sodium/hydrogen_exchanger_3	#
CP003824.1	607437	611812	MACS_peak_463	211.78	CP003824.1	608062	609222	-	CNAG_01317	hypothetical_protein	#
CP003824.1	607437	611812	MACS_peak_463	211.78	CP003824.1	609392	610670	+	CNAG_01316	replication_protein	#
CP003824.1	607437	611812	MACS_peak_463	211.78	CP003824.1	610765	613724	+	CNAG_01315	protein_transporter	#
CP003824.1	626907	629086	MACS_peak_464	470.65	CP003824.1	624256	627833	-	CNAG_01308	protein_NRD1	#
CP003824.1	626907	629086	MACS_peak_464	470.65	CP003824.1	627985	629598	+	CNAG_01307	endoplasmic_reticulum_protein	#
CP003824.1	677425	679735	MACS_peak_465	583.88	CP003824.1	674740	678875	-	CNAG_01292	pol_II_transcription_elongation_factor	#
CP003824.1	677425	679735	MACS_peak_465	583.88	CP003824.1	678632	679935	+	CNAG_01291	hypothetical_protein	#
CP003824.1	677425	679735	MACS_peak_465	583.88	CP003824.1	678923	680001	-	CNAG_01290	hypothetical_protein	#
CP003824.1	718049	719689	MACS_peak_466	445.15	CP003824.1	715898	718886	-	CNAG_01277	hypothetical_protein	#
CP003824.1	718049	719689	MACS_peak_466	445.15	CP003824.1	719616	720059	+	CNAG_12450	hypothetical_RNA	#
CP003824.1	727743	728976	MACS_peak_467	842.47	CP003824.1	725926	728224	-	CNAG_01275	hypothetical_protein	#
CP003824.1	727743	728976	MACS_peak_467	842.47	CP003824.1	728693	732492	+	CNAG_01274	coatomer_subunit_gamma	#
CP003824.1	732909	737063	MACS_peak_468	855.44	CP003824.1	732709	734565	-	CNAG_01273	cellular_nucleic_acid-binding_protein	#
CP003824.1	732909	737063	MACS_peak_468	855.44	CP003824.1	734653	736479	+	CNAG_01272	hypothetical_protein	#
CP003824.1	732909	737063	MACS_peak_468	855.44	CP003824.1	736381	737884	-	CNAG_01271	pre-mRNA-splicing_factor_ISY1	#
CP003824.1	742157	743722	MACS_peak_469	736.63	CP003824.1	740540	743192	-	CNAG_07429	asparagine-tRNA_ligase	#
CP003824.1	742157	743722	MACS_peak_469	736.63	CP003824.1	743264	743971	+	CNAG_12451	hypothetical_RNA	#
CP003824.1	742157	743722	MACS_peak_469	736.63	CP003824.1	743523	745774	-	CNAG_01268	hypothetical_protein_hypothetical_protein_variant	#
CP003824.1	750013	752008	MACS_peak_470	138.44	CP003824.1	747193	751199	-	CNAG_01266	ATP-dependent_protease_La	#
CP003824.1	750013	752008	MACS_peak_470	138.44	CP003824.1	751296	752684	-	CNAG_01265	charged_multivesicular_body_protein_6	#
CP003824.1	756795	766334	MACS_peak_471	2661.58	CP003824.1	754453	757644	-	CNAG_01263	vacuolar_transporter_chaperone_4	#
CP003824.1	756795	766334	MACS_peak_471	2661.58	CP003824.1	757760	759243	-	CNAG_01262	guanine_nucleotide-binding_protein_subunit_beta	#
CP003824.1	756795	766334	MACS_peak_471	2661.58	CP003824.1	759261	764168	-	CNAG_01261	myosin_I_binding_protein	#
CP003824.1	756795	766334	MACS_peak_471	2661.58	CP003824.1	764252	768064	-	CNAG_07430	transcription_factor_binding_protein	#
CP003824.1	766457	768931	MACS_peak_472	300.92	CP003824.1	764252	768064	-	CNAG_07430	transcription_factor_binding_protein	#
CP003824.1	766457	768931	MACS_peak_472	300.92	CP003824.1	768207	769885	+	CNAG_06946	hypothetical_protein	#
CP003824.1	775671	777440	MACS_peak_473	115.91	CP003824.1	774838	775871	+	CNAG_06949	hypothetical_protein	#
CP003824.1	775671	777440	MACS_peak_473	115.91	CP003824.1	775937	779361	+	CNAG_07431	MATE_family_multidrug_resistance_protein	#
CP003824.1	777810	780885	MACS_peak_474	332.19	CP003824.1	775937	779361	+	CNAG_07431	MATE_family_multidrug_resistance_protein	#
CP003824.1	777810	780885	MACS_peak_474	332.19	CP003824.1	779491	784488	+	CNAG_01258	hypothetical_protein	#
CP003824.1	790989	794495	MACS_peak_475	466.1	CP003824.1	790963	793172	-	CNAG_01255	hypothetical_protein	#
CP003824.1	790989	794495	MACS_peak_475	466.1	CP003824.1	793173	794583	+	CNAG_01254	protein-tyrosine-phosphatase	#
CP003824.1	790989	794495	MACS_peak_475	466.1	CP003824.1	794097	795103	-	CNAG_01253	mitochondrial_import_inner_membrane_translocase_subunit_TIM10	#
CP003824.1	795308	797535	MACS_peak_476	176.22	CP003824.1	795213	797024	-	CNAG_01252	thiosulfate/3-mercaptopyruvate_sulfurtransferase	#
CP003824.1	795308	797535	MACS_peak_476	176.22	CP003824.1	797058	804089	-	CNAG_01251	e3_ubiquitin-protein_ligase	#
CP003824.1	826035	831784	MACS_peak_479	1368.2	CP003824.1	823358	828518	+	CNAG_01243	histone-lysine_N-methyltransferase_H3_lysine-4_specific	#
CP003824.1	826035	831784	MACS_peak_479	1368.2	CP003824.1	829002	831879	+	CNAG_01242	hypothetical_protein	#
CP003824.1	842709	845812	MACS_peak_480	672.66	CP003824.1	842257	843730	-	CNAG_12453	hypothetical_RNA	#
CP003824.1	842709	845812	MACS_peak_480	672.66	CP003824.1	842361	842856	+	CNAG_12454	hypothetical_RNA	#
CP003824.1	842709	845812	MACS_peak_480	672.66	CP003824.1	843666	844265	+	CNAG_07981	hypothetical_protein	#
CP003824.1	842709	845812	MACS_peak_480	672.66	CP003824.1	844271	846776	+	CNAG_01238	arginine_biosynthesis_ArgJ_mitochondrial	#
CP003824.1	846059	849027	MACS_peak_481	777.9	CP003824.1	844271	846776	+	CNAG_01238	arginine_biosynthesis_ArgJ_mitochondrial	#
CP003824.1	846059	849027	MACS_peak_481	777.9	CP003824.1	846066	847277	-	CNAG_01237	hypothetical_protein	#
CP003824.1	846059	849027	MACS_peak_481	777.9	CP003824.1	848292	849927	-	CNAG_01236	rRNA-processing_protein_EBP2	#
CP003824.1	869965	871242	MACS_peak_483	1816.84	CP003824.1	870485	872654	+	CNAG_01231	agmatinase	#
CP003824.1	872765	876818	MACS_peak_484	125.53	CP003824.1	873436	875539	+	CNAG_01230	chitin-deacetylase	#
CP003824.1	872765	876818	MACS_peak_484	125.53	CP003824.1	875862	878193	+	CNAG_01229	L-mandelate_dehydrogenase	#
CP003824.1	898952	901909	MACS_peak_486	408.89	CP003824.1	896642	899073	-	CNAG_01217	protein_MPE1	#
CP003824.1	898952	901909	MACS_peak_486	408.89	CP003824.1	899130	900516	-	CNAG_01216	6-phosphogluconolactonase	#
CP003824.1	898952	901909	MACS_peak_486	408.89	CP003824.1	900620	901274	+	CNAG_01215	hypothetical_protein	#
CP003824.1	898952	901909	MACS_peak_486	408.89	CP003824.1	901473	903545	+	CNAG_01214	alpha-16-mannosyltransferase	#
CP003824.1	931948	939680	MACS_peak_487	1268.48	CP003824.1	930795	933090	-	CNAG_07434	HAD_hydrolase_family_IIID_HAD_hydrolase_family_IIID_variant	#
CP003824.1	931948	939680	MACS_peak_487	1268.48	CP003824.1	933425	934654	-	CNAG_07435	transcription_activator	#
CP003824.1	931948	939680	MACS_peak_487	1268.48	CP003824.1	934748	936016	+	CNAG_01204	ATP_synthase_F1_delta_subunit	#
CP003824.1	931948	939680	MACS_peak_487	1268.48	CP003824.1	936176	938779	+	CNAG_01203	dual_specificity_phosphatase_12	#
CP003824.1	931948	939680	MACS_peak_487	1268.48	CP003824.1	938855	940372	+	CNAG_01202	hypothetical_protein	#
CP003824.1	941776	945729	MACS_peak_488	201.12	CP003824.1	941146	942505	+	CNAG_01200	pre-mRNA-splicing_factor_38A	#
CP003824.1	941776	945729	MACS_peak_488	201.12	CP003824.1	942407	945014	-	CNAG_01199	nuclear_pore_complex_protein_Nup62	#
CP003824.1	941776	945729	MACS_peak_488	201.12	CP003824.1	945170	945988	+	CNAG_01198	small_nuclear_ribonucleoprotein_F	#
CP003824.1	985924	990160	MACS_peak_489	121.92	CP003824.1	985957	986696	-	CNAG_07436	hypothetical_protein	#
CP003824.1	985924	990160	MACS_peak_489	121.92	CP003824.1	986871	988637	-	CNAG_01182	cytoplasmic_protein	#
CP003824.1	985924	990160	MACS_peak_489	121.92	CP003824.1	988540	989624	+	CNAG_01181	small_subunit_ribosomal_protein_S27Ae	#
CP003824.1	985924	990160	MACS_peak_489	121.92	CP003824.1	989492	991972	-	CNAG_01180	hypothetical_protein	#
CP003824.1	993649	999037	MACS_peak_490	903.41	CP003824.1	992164	993868	+	CNAG_01179	DNA-directed_RNA_polymerase_I_and_III_subunit_RPAC1	#
CP003824.1	993649	999037	MACS_peak_490	903.41	CP003824.1	993572	996306	-	CNAG_01178	nuclear_envelope-endoplasmic_reticulum_network_protein	#
CP003824.1	993649	999037	MACS_peak_490	903.41	CP003824.1	996334	998126	-	CNAG_01177	nuclear_envelope-endoplasmic_reticulum_network_protein	#
CP003824.1	993649	999037	MACS_peak_490	903.41	CP003824.1	998153	999788	+	CNAG_07437	3-keto_sterol_reductase	#
CP003824.1	999129	1000787	MACS_peak_491	263.09	CP003824.1	998153	999788	+	CNAG_07437	3-keto_sterol_reductase	#
CP003824.1	999129	1000787	MACS_peak_491	263.09	CP003824.1	999893	1001104	+	CNAG_07438	3-keto_sterol_reductase	#
CP003824.1	1002993	1006448	MACS_peak_492	738.29	CP003824.1	1003305	1008234	+	CNAG_01174	hypothetical_protein	#
CP003824.1	1037345	1038591	MACS_peak_494	358.75	CP003824.1	1037495	1037810	-	CNAG_12459	hypothetical_RNA	#
CP003824.1	1050327	1051673	MACS_peak_496	81.18	CP003824.1	1049247	1051625	+	CNAG_01158	branchpoint-bridging_protein	#
CP003824.1	1056309	1062617	MACS_peak_497	994.43	CP003824.1	1054611	1057342	-	CNAG_01156	hypothetical_protein	#
CP003824.1	1056309	1062617	MACS_peak_497	994.43	CP003824.1	1057646	1060504	+	CNAG_01155	glycerol_kinase	#
CP003824.1	1056309	1062617	MACS_peak_497	994.43	CP003824.1	1060415	1062123	-	CNAG_01154	hypothetical_protein	#
CP003824.1	1065003	1067357	MACS_peak_498	392.01	CP003824.1	1064824	1065837	-	CNAG_01153	small_subunit_ribosomal_protein_S13e	#
CP003824.1	1065003	1067357	MACS_peak_498	392.01	CP003824.1	1066045	1067173	+	CNAG_01152	small_subunit_ribosomal_protein_S6e_small_subunit_ribosomal_protein_S6e_variant	#
CP003824.1	1065003	1067357	MACS_peak_498	392.01	CP003824.1	1067288	1068577	-	CNAG_01151	ubiquitin-conjugating_enzyme_E2_D/E	#
CP003824.1	1068410	1070270	MACS_peak_499	261.86	CP003824.1	1067288	1068577	-	CNAG_01151	ubiquitin-conjugating_enzyme_E2_D/E	#
CP003824.1	1068410	1070270	MACS_peak_499	261.86	CP003824.1	1068608	1068699	+	CNAG_10057	tRNA-Tyr	#
CP003824.1	1068410	1070270	MACS_peak_499	261.86	CP003824.1	1068784	1071449	+	CNAG_01150	omega-6_fatty_acid_desaturase_(delta-12_desaturase)	#
CP003824.1	1121587	1124741	MACS_peak_500	135.97	CP003824.1	1120748	1121740	+	CNAG_12463	hypothetical_RNA	#
CP003824.1	1121587	1124741	MACS_peak_500	135.97	CP003824.1	1121301	1124632	-	CNAG_01130	hypothetical_protein_hypothetical_protein_variant	#
CP003824.1	1151524	1155034	MACS_peak_501	293.43	CP003824.1	1151452	1153992	-	CNAG_01120	pyruvate_dehydrogenase_complex_dihydrolipoamide_acetyltransferase	#
CP003824.1	1151524	1155034	MACS_peak_501	293.43	CP003824.1	1153682	1154025	+	CNAG_12466	hypothetical_RNA	#
CP003824.1	1151524	1155034	MACS_peak_501	293.43	CP003824.1	1154035	1156876	-	CNAG_01119	POT_family_proton-dependent_oligopeptide_transporter	#
CP003824.1	1151524	1155034	MACS_peak_501	293.43	CP003824.1	1154158	1154359	+	CNAG_12467	hypothetical_RNA	#
CP003824.1	1155371	1158199	MACS_peak_502	920.01	CP003824.1	1154035	1156876	-	CNAG_01119	POT_family_proton-dependent_oligopeptide_transporter	#
CP003824.1	1155371	1158199	MACS_peak_502	920.01	CP003824.1	1157517	1158098	-	CNAG_12468	hypothetical_RNA	#
CP003824.1	1196113	1200219	MACS_peak_503	304.05	CP003824.1	1193915	1197594	+	CNAG_01106	vacuolar-ATPase_subunit	#
CP003824.1	1196113	1200219	MACS_peak_503	304.05	CP003824.1	1197607	1201494	+	CNAG_01105	hypothetical_protein	#
CP003824.1	1250102	1255529	MACS_peak_504	1019.61	CP003824.1	1250054	1254611	-	CNAG_01082	hypothetical_protein	#
CP003824.1	1250102	1255529	MACS_peak_504	1019.61	CP003824.1	1255031	1255521	+	CNAG_12474	hypothetical_RNA	#
CP003824.1	1250102	1255529	MACS_peak_504	1019.61	CP003824.1	1255367	1256996	-	CNAG_01081	hypothetical_protein	#
CP003824.1	1266304	1268969	MACS_peak_505	824.83	CP003824.1	1264806	1266956	-	CNAG_01076	4-aminobutyrate_aminotransferase	#
CP003824.1	1266304	1268969	MACS_peak_505	824.83	CP003824.1	1267131	1269609	+	CNAG_01075	methylmalonate-semialdehyde_dehydrogenase_(acylating)	#
CP003824.1	1269686	1270656	MACS_peak_506	262.49	CP003824.1	1270166	1272822	+	CNAG_01074	neutral_amino_acid_transporter_neutral_amino_acid_transporter_variant	#
CP003824.1	1276732	1278808	MACS_peak_507	297.18	CP003824.1	1274547	1277178	-	CNAG_01073	hypothetical_protein_hypothetical_protein_variant	#
CP003824.1	1276732	1278808	MACS_peak_507	297.18	CP003824.1	1276910	1279006	+	CNAG_01072	amidase	#
CP003824.1	1304534	1310421	MACS_peak_508	235.93	CP003824.1	1304129	1308665	+	CNAG_01062	CAMK/CAMKL/PASK_protein_kinase	#
CP003824.1	1304534	1310421	MACS_peak_508	235.93	CP003824.1	1308807	1312578	+	CNAG_01061	serine/threonine_protein_kinase	#
CP003824.1	1324430	1326374	MACS_peak_509	137.46	CP003824.1	1324572	1324756	-	CNAG_12480	hypothetical_RNA	#
CP003824.1	1324430	1326374	MACS_peak_509	137.46	CP003824.1	1325515	1328710	+	CNAG_01055	phospholipid_transporter_phospholipid_transporter_variant	#
CP003824.1	1359417	1360938	MACS_peak_512	521.8	CP003824.1	1358139	1359935	-	CNAG_01044	dihydroceramidase	#
CP003824.1	1359417	1360938	MACS_peak_512	521.8	CP003824.1	1360158	1361674	-	CNAG_01043	hypothetical_protein	#
CP003824.1	1388497	1395640	MACS_peak_513	797.13	CP003824.1	1387509	1392807	-	CNAG_01032	hypothetical_protein	#
CP003824.1	1388497	1395640	MACS_peak_513	797.13	CP003824.1	1392996	1394665	+	CNAG_01031	hypothetical_protein	#
CP003824.1	1388497	1395640	MACS_peak_513	797.13	CP003824.1	1394754	1394861	-	CNAG_10058	tRNA-Lys	#
CP003824.1	1388497	1395640	MACS_peak_513	797.13	CP003824.1	1394995	1396375	+	CNAG_01030	hypothetical_protein_hypothetical_protein_variant	#
CP003824.1	1396647	1399022	MACS_peak_514	703.58	CP003824.1	1396339	1398137	-	CNAG_01029	impact_family_protein_impact_family_protein_variant	#
CP003824.1	1396647	1399022	MACS_peak_514	703.58	CP003824.1	1398098	1399486	+	CNAG_01028	hypothetical_protein	#
CP003824.1	1404649	1410982	MACS_peak_516	905.99	CP003824.1	1401867	1404833	+	CNAG_01026	gamma-glutamyltransferase	#
CP003824.1	1404649	1410982	MACS_peak_516	905.99	CP003824.1	1404600	1406569	-	CNAG_01025	hypothetical_protein	#
CP003824.1	1404649	1410982	MACS_peak_516	905.99	CP003824.1	1406734	1409587	+	CNAG_01024	translocation_protein_SEC72	#
CP003824.1	1404649	1410982	MACS_peak_516	905.99	CP003824.1	1407754	1410407	-	CNAG_01023	cohesin_complex_subunit_SCC1	#
CP003824.1	1404649	1410982	MACS_peak_516	905.99	CP003824.1	1410525	1413051	-	CNAG_01022	hypothetical_protein	#
CP003824.1	1411037	1418554	MACS_peak_517	992.1	CP003824.1	1410525	1413051	-	CNAG_01022	hypothetical_protein	#
CP003824.1	1411037	1418554	MACS_peak_517	992.1	CP003824.1	1413115	1414743	-	CNAG_01021	ATP_phosphoribosyltransferase	#
CP003824.1	1411037	1418554	MACS_peak_517	992.1	CP003824.1	1414860	1416446	+	CNAG_01020	hypothetical_protein	#
CP003824.1	1411037	1418554	MACS_peak_517	992.1	CP003824.1	1416547	1417779	+	CNAG_01019	superoxide_dismutase_[Cu-Zn]	#
CP003824.1	1411037	1418554	MACS_peak_517	992.1	CP003824.1	1417735	1418017	-	CNAG_12486	hypothetical_RNA	#
CP003824.1	1411037	1418554	MACS_peak_517	992.1	CP003824.1	1418054	1420309	+	CNAG_01018	histone-lysine_N-methyltransferase_Su(var)3-9	#
CP003824.1	1439573	1441455	MACS_peak_519	192.63	CP003824.1	1438275	1439699	-	CNAG_01012	hypothetical_protein	#
CP003824.1	1439573	1441455	MACS_peak_519	192.63	CP003824.1	1439903	1442280	+	CNAG_01011	hypothetical_protein	#
CP003824.1	1441576	1445696	MACS_peak_520	415.45	CP003824.1	1439903	1442280	+	CNAG_01011	hypothetical_protein	#
CP003824.1	1441576	1445696	MACS_peak_520	415.45	CP003824.1	1441584	1442778	-	CNAG_01010	hypothetical_protein	#
CP003824.1	1441576	1445696	MACS_peak_520	415.45	CP003824.1	1442942	1445532	+	CNAG_01009	hypothetical_protein_hypothetical_protein_variant	#
CP003824.1	1441576	1445696	MACS_peak_520	415.45	CP003824.1	1445592	1447719	+	CNAG_01008	hypothetical_protein	#
CP003824.1	1474443	1480686	MACS_peak_521	104.37	CP003824.1	1473504	1478918	-	CNAG_00998	hypothetical_protein_hypothetical_protein_variant	#
CP003824.1	1474443	1480686	MACS_peak_521	104.37	CP003824.1	1478978	1480000	+	CNAG_00997	hypothetical_protein	#
CP003824.1	1474443	1480686	MACS_peak_521	104.37	CP003824.1	1479601	1482717	-	CNAG_00996	dolichyl-phosphate-mannose-protein_mannosyltransferase	#
CP003824.1	1481155	1484305	MACS_peak_522	515.81	CP003824.1	1479601	1482717	-	CNAG_00996	dolichyl-phosphate-mannose-protein_mannosyltransferase	#
CP003824.1	1481155	1484305	MACS_peak_522	515.81	CP003824.1	1483174	1485852	+	CNAG_00995	hypothetical_protein_hypothetical_protein_variant	#
CP003824.1	1484374	1485847	MACS_peak_523	1011.45	CP003824.1	1483174	1485852	+	CNAG_00995	hypothetical_protein_hypothetical_protein_variant	#
CP003824.1	1518736	1522997	MACS_peak_524	302.74	CP003824.1	1517506	1520015	+	CNAG_00979	solute_carrier_family_31_(copper_transporter)_member_1_solute_carrier_family_31_(copper_transporter)_member_1_variant_1_solute_carrier_family_31_(copper_transporter)_member_1_variant_2_solute_carrier_family_31_(copper_transporter)_member_1_variant_3	#
CP003824.1	1518736	1522997	MACS_peak_524	302.74	CP003824.1	1519000	1520679	-	CNAG_00978	NADH_dehydrogenase_(ubiquinone)_1_alpha_subcomplex_9	#
CP003824.1	1518736	1522997	MACS_peak_524	302.74	CP003824.1	1520683	1522988	+	CNAG_00977	VHS_domain-containing_protein	#
CP003824.1	1525615	1529687	MACS_peak_525	354.82	CP003824.1	1525640	1527921	-	CNAG_00975	hypothetical_protein	#
CP003824.1	1525615	1529687	MACS_peak_525	354.82	CP003824.1	1528254	1529289	-	CNAG_00974	beta-lactamase	#
CP003824.1	1560494	1570470	MACS_peak_526	3100	CP003824.1	1560093	1560739	-	CNAG_12491	hypothetical_RNA	#
CP003824.1	1560494	1570470	MACS_peak_526	3100	CP003824.1	1561568	1562663	+	CNAG_07447	hypothetical_protein	#
CP003824.1	1560494	1570470	MACS_peak_526	3100	CP003824.1	1563462	1564073	-	CNAG_12492	hypothetical_RNA	#
CP003824.1	1575637	1577756	MACS_peak_528	648.32	CP003824.1	1580221	1580739	-	CNAG_00941	hypothetical_protein	#
CP003824.1	1593070	1600319	MACS_peak_529	1170.36	CP003824.1	1591331	1593845	-	CNAG_00936	lipid_particle_protein_lipid_particle_protein_variant	#
CP003824.1	1593070	1600319	MACS_peak_529	1170.36	CP003824.1	1593957	1595788	-	CNAG_00935	DNA-binding_protein	#
CP003824.1	1593070	1600319	MACS_peak_529	1170.36	CP003824.1	1595850	1597656	-	CNAG_00934	allantoinase	#
CP003824.1	1593070	1600319	MACS_peak_529	1170.36	CP003824.1	1595971	1597684	+	CNAG_12493	hypothetical_RNA	#
CP003824.1	1593070	1600319	MACS_peak_529	1170.36	CP003824.1	1597791	1598781	-	CNAG_00933	hypothetical_protein	#
CP003824.1	1593070	1600319	MACS_peak_529	1170.36	CP003824.1	1598930	1600234	+	CNAG_00932	hypothetical_protein	#
CP003824.1	1593070	1600319	MACS_peak_529	1170.36	CP003824.1	1600194	1601582	-	CNAG_00931	protein_transporter	#
CP003824.1	1692891	1695496	MACS_peak_530	1590.34	CP003824.1	1691917	1694957	-	CNAG_00897	putative_glucosidase	#
CP003824.1	1692891	1695496	MACS_peak_530	1590.34	CP003824.1	1695321	1698465	-	CNAG_00896	transcription_factor	#
CP003824.1	1692891	1695496	MACS_peak_530	1590.34	CP003824.1	1695420	1696232	+	CNAG_12504	hypothetical_RNA	#
CP003824.1	1697800	1699079	MACS_peak_531	448.55	CP003824.1	1695321	1698465	-	CNAG_00896	transcription_factor	#
CP003824.1	1697800	1699079	MACS_peak_531	448.55	CP003824.1	1698766	1699580	-	CNAG_12505	hypothetical_RNA	#
CP003824.1	1724770	1727050	MACS_peak_532	166.3	CP003824.1	1724778	1726928	-	CNAG_00886	adenosylhomocysteinase	#
CP003824.1	1737846	1745498	MACS_peak_533	318.69	CP003824.1	1736551	1738700	-	CNAG_07453	hypothetical_protein	#
CP003824.1	1737846	1745498	MACS_peak_533	318.69	CP003824.1	1738840	1740216	+	CNAG_07983	hypothetical_protein	#
CP003824.1	1737846	1745498	MACS_peak_533	318.69	CP003824.1	1739849	1740610	-	CNAG_07454	hypothetical_protein_hypothetical_protein_variant	#
CP003824.1	1737846	1745498	MACS_peak_533	318.69	CP003824.1	1741947	1746458	+	CNAG_00879	glutamate_dehydrogenase	#
CP003824.1	1751737	1753296	MACS_peak_534	438.92	CP003824.1	1750128	1752549	-	CNAG_00876	ferric-chelate_reductase	#
CP003824.1	1751737	1753296	MACS_peak_534	438.92	CP003824.1	1753080	1754271	-	CNAG_00875	rab_family_protein	#
CP003824.1	1756588	1761293	MACS_peak_535	120.53	CP003824.1	1754668	1757532	-	CNAG_00874	multisite-specific_tRNA:(cytosine-C5)-methyltransferase	#
CP003824.1	1756588	1761293	MACS_peak_535	120.53	CP003824.1	1757898	1761310	+	CNAG_00873	hypothetical_protein	#
CP003824.1	1756588	1761293	MACS_peak_535	120.53	CP003824.1	1758368	1765237	-	CNAG_00872	ATP-dependent_DNA_helicase	#
CP003824.1	1776726	1784300	MACS_peak_536	626.55	CP003824.1	1775290	1781095	-	CNAG_00869	ATP-binding_cassette_transporter	#
CP003824.1	1776726	1784300	MACS_peak_536	626.55	CP003824.1	1781286	1781742	-	CNAG_00868	hypothetical_protein	#
CP003824.1	1776726	1784300	MACS_peak_536	626.55	CP003824.1	1781531	1782068	+	CNAG_12512	hypothetical_RNA	#
CP003824.1	1776726	1784300	MACS_peak_536	626.55	CP003824.1	1782123	1784803	-	CNAG_00867	myo-inositol_transporter	#
CP003824.1	1805134	1809687	MACS_peak_537	3100	CP003824.1	1805360	1806986	-	CNAG_00862	hypothetical_protein	#
CP003824.1	1805134	1809687	MACS_peak_537	3100	CP003824.1	1808017	1809400	+	CNAG_00861	3-hydroxyacyl-CoA_dehydrogenase	#
CP003825.1	1	2702	MACS_peak_538	3100	CP003825.1	290	1493	-	CNAG_07621	hypothetical_protein	#
CP003825.1	1	2702	MACS_peak_538	3100	CP003825.1	2124	3096	+	CNAG_02558	hypothetical_protein	#
CP003825.1	3148	7818	MACS_peak_539	1018.19	CP003825.1	3246	5810	-	CNAG_02557	fungal_specific_transcription_factor	#
CP003825.1	3148	7818	MACS_peak_539	1018.19	CP003825.1	5753	7090	+	CNAG_02556	phytanoyl-CoA_dioxygenase	#
CP003825.1	3148	7818	MACS_peak_539	1018.19	CP003825.1	7572	8128	+	CNAG_12514	hypothetical_RNA	#
CP003825.1	13837	16793	MACS_peak_540	245.7	CP003825.1	11694	14203	-	CNAG_02554	sugar_transporter	#
CP003825.1	13837	16793	MACS_peak_540	245.7	CP003825.1	14226	15572	+	CNAG_02553	short-chain_dehydrogenase	#
CP003825.1	13837	16793	MACS_peak_540	245.7	CP003825.1	16062	19236	+	CNAG_02552	transketolase_transketolase_variant_1_transketolase_variant_2	#
CP003825.1	19822	22360	MACS_peak_541	1603.8	CP003825.1	20200	20975	-	CNAG_02551	dihydroxyacetone_kinase_1	#
CP003825.1	19822	22360	MACS_peak_541	1603.8	CP003825.1	21194	22077	+	CNAG_02550	hypothetical_protein	#
CP003825.1	19822	22360	MACS_peak_541	1603.8	CP003825.1	21545	24480	-	CNAG_02549	hypothetical_protein	#
CP003825.1	27250	28355	MACS_peak_542	499.34	CP003825.1	24656	27873	+	CNAG_02548	cobalamin_synthesis_protein_cobalamin_synthesis_protein_variant	#
CP003825.1	27250	28355	MACS_peak_542	499.34	CP003825.1	27930	28037	+	CNAG_10064	tRNA-Lys	#
CP003825.1	27250	28355	MACS_peak_542	499.34	CP003825.1	28278	35078	-	CNAG_02547	nuclear_pore_complex_protein_Nup205	#
CP003825.1	38895	41587	MACS_peak_543	355.64	CP003825.1	37045	39215	+	CNAG_02545	inorganic_pyrophosphatase	#
CP003825.1	38895	41587	MACS_peak_543	355.64	CP003825.1	38861	39515	-	CNAG_02544	DNA_repair_protein_Swi5/Sae3	#
CP003825.1	38895	41587	MACS_peak_543	355.64	CP003825.1	39428	41873	+	CNAG_02543	hypothetical_protein	#
CP003825.1	38895	41587	MACS_peak_543	355.64	CP003825.1	41507	43077	-	CNAG_02542	fructosamine_kinase	#
CP003825.1	41700	43184	MACS_peak_544	559.47	CP003825.1	39428	41873	+	CNAG_02543	hypothetical_protein	#
CP003825.1	41700	43184	MACS_peak_544	559.47	CP003825.1	41507	43077	-	CNAG_02542	fructosamine_kinase	#
CP003825.1	43222	47160	MACS_peak_545	91.72	CP003825.1	43444	48068	+	CNAG_02541	cyclin-dependent_protein_kinase_inhibitor	#
CP003825.1	51192	52720	MACS_peak_546	943.13	CP003825.1	48375	52118	-	CNAG_02540	hypothetical_protein	#
CP003825.1	51192	52720	MACS_peak_546	943.13	CP003825.1	52391	55104	+	CNAG_02539	AAT_family_amino_acid_transporter	#
CP003825.1	58155	65093	MACS_peak_547	369.03	CP003825.1	57974	60186	-	CNAG_02536	transcription_initiation_factor_TFIID_subunit_6	#
CP003825.1	58155	65093	MACS_peak_547	369.03	CP003825.1	60108	61687	+	CNAG_02535	hypothetical_protein	#
CP003825.1	58155	65093	MACS_peak_547	369.03	CP003825.1	60740	62547	-	CNAG_02534	tRNA_2'-phosphotransferase	#
CP003825.1	58155	65093	MACS_peak_547	369.03	CP003825.1	62703	64999	+	CNAG_02533	hypothetical_protein	#
CP003825.1	58155	65093	MACS_peak_547	369.03	CP003825.1	65055	66908	+	CNAG_02532	D-amino-acid_oxidase	#
CP003825.1	71841	74321	MACS_peak_549	393.63	CP003825.1	71317	74354	+	CNAG_02530	hypothetical_protein	#
CP003825.1	74539	78454	MACS_peak_550	503.18	CP003825.1	74350	75133	-	CNAG_02529	hypothetical_protein	#
CP003825.1	74539	78454	MACS_peak_550	503.18	CP003825.1	75158	78432	+	CNAG_02528	hypothetical_protein_hypothetical_protein_variant	#
CP003825.1	81856	83255	MACS_peak_551	151.38	CP003825.1	78692	82078	-	CNAG_02527	multidrug_transporter_multidrug_transporter_variant	#
CP003825.1	81856	83255	MACS_peak_551	151.38	CP003825.1	83181	84599	+	CNAG_12518	hypothetical_RNA	#
CP003825.1	125274	126314	MACS_peak_553	332.69	CP003825.1	121321	125736	+	CNAG_02512	DNA_repair_protein_RAD16	#
CP003825.1	125274	126314	MACS_peak_553	332.69	CP003825.1	125826	128681	+	CNAG_02511	CMGC/MAPK_protein_kinase	#
CP003825.1	130296	133170	MACS_peak_554	211.45	CP003825.1	128887	130592	+	CNAG_12522	hypothetical_RNA	#
CP003825.1	130296	133170	MACS_peak_554	211.45	CP003825.1	130940	133446	+	CNAG_02510	hypothetical_protein_hypothetical_protein_variant_1_hypothetical_protein_variant_2	#
CP003825.1	136715	142362	MACS_peak_555	712.35	CP003825.1	135604	137265	+	CNAG_02508	hypothetical_protein	#
CP003825.1	136715	142362	MACS_peak_555	712.35	CP003825.1	136807	138393	-	CNAG_02507	translation_initiation_factor_3_subunit_H	#
CP003825.1	136715	142362	MACS_peak_555	712.35	CP003825.1	138547	139786	-	CNAG_02506	34-dihydroxy-2-butanone-4-phosphate_synthase	#
CP003825.1	136715	142362	MACS_peak_555	712.35	CP003825.1	140032	142476	+	CNAG_02505	cardiolipin-specific_phospholipase	#
CP003825.1	183575	191580	MACS_peak_556	924.39	CP003825.1	183631	187174	+	CNAG_02488	methionyl-tRNA_formyltransferase	#
CP003825.1	183575	191580	MACS_peak_556	924.39	CP003825.1	185796	188422	-	CNAG_02487	3-hydroxy_acyl-CoA_dehydratase	#
CP003825.1	183575	191580	MACS_peak_556	924.39	CP003825.1	188458	189899	-	CNAG_02486	translation_initiation_factor_2_subunit_2	#
CP003825.1	183575	191580	MACS_peak_556	924.39	CP003825.1	190029	191616	+	CNAG_02485	ATP_synthase_F1_gamma_subunit	#
CP003825.1	221017	223025	MACS_peak_557	110.27	CP003825.1	220376	221215	+	CNAG_12529	hypothetical_RNA	#
CP003825.1	221017	223025	MACS_peak_557	110.27	CP003825.1	221803	223814	+	CNAG_07626	NAD-binding_Rossmann_fold_oxidoreductase	#
CP003825.1	264881	275782	MACS_peak_558	2428.29	CP003825.1	260558	266243	+	CNAG_07627	hypothetical_protein	#
CP003825.1	264881	275782	MACS_peak_558	2428.29	CP003825.1	264439	266028	-	CNAG_12534	hypothetical_RNA	#
CP003825.1	264881	275782	MACS_peak_558	2428.29	CP003825.1	266194	267765	-	CNAG_02460	coproporphyrinogen-III_oxidase	#
CP003825.1	264881	275782	MACS_peak_558	2428.29	CP003825.1	266309	267708	+	CNAG_12535	hypothetical_RNA	#
CP003825.1	264881	275782	MACS_peak_558	2428.29	CP003825.1	267742	270123	+	CNAG_02459	Atypical/ABC1/ABC1-A_protein_kinase	#
CP003825.1	264881	275782	MACS_peak_558	2428.29	CP003825.1	268408	274174	-	CNAG_02458	GTPase_activating_protein	#
CP003825.1	264881	275782	MACS_peak_558	2428.29	CP003825.1	274737	278324	+	CNAG_02457	importin_beta-2_subunit	#
CP003825.1	282835	285184	MACS_peak_559	415.6	CP003825.1	283851	286489	+	CNAG_02455	choline_transporter	#
CP003825.1	360983	365316	MACS_peak_560	571.51	CP003825.1	360135	361066	+	CNAG_02425	hypothetical_protein	#
CP003825.1	360983	365316	MACS_peak_560	571.51	CP003825.1	360992	363921	-	CNAG_02424	hypothetical_protein	#
CP003825.1	360983	365316	MACS_peak_560	571.51	CP003825.1	364051	366625	+	CNAG_02423	hypothetical_protein	#
CP003825.1	381181	384421	MACS_peak_562	362.3	CP003825.1	380353	382425	-	CNAG_02415	annexin_XIV	#
CP003825.1	381181	384421	MACS_peak_562	362.3	CP003825.1	382533	385729	-	CNAG_02413	hypothetical_protein_hypothetical_protein_variant	#
CP003825.1	381181	384421	MACS_peak_562	362.3	CP003825.1	382540	383487	+	CNAG_02414	hypothetical_protein	#
CP003825.1	389568	392012	MACS_peak_563	337.68	CP003825.1	388927	390128	-	CNAG_12544	hypothetical_RNA	#
CP003825.1	389568	392012	MACS_peak_563	337.68	CP003825.1	389228	389680	+	CNAG_12545	hypothetical_RNA	#
CP003825.1	389568	392012	MACS_peak_563	337.68	CP003825.1	390378	396356	+	CNAG_07631	hypothetical_protein	#
CP003825.1	408292	411854	MACS_peak_565	551.71	CP003825.1	406935	408932	-	CNAG_02405	hypothetical_protein	#
CP003825.1	408292	411854	MACS_peak_565	551.71	CP003825.1	409176	411548	-	CNAG_02404	nuclear_segregation_protein_Bfr1	#
CP003825.1	450021	454316	MACS_peak_567	120.68	CP003825.1	447315	452015	+	CNAG_02392	hypothetical_protein	#
CP003825.1	450021	454316	MACS_peak_567	120.68	CP003825.1	453490	458322	+	CNAG_02389	AGC_protein_kinase	#
CP003825.1	472251	473794	MACS_peak_568	309.28	CP003825.1	470982	472689	-	CNAG_02381	hypothetical_protein	#
CP003825.1	472251	473794	MACS_peak_568	309.28	CP003825.1	473070	473788	+	CNAG_07985	hypothetical_protein	#
CP003825.1	497528	499509	MACS_peak_569	156.45	CP003825.1	495672	498866	+	CNAG_12552	hypothetical_RNA	#
CP003825.1	510664	517731	MACS_peak_570	413.51	CP003825.1	510473	512349	-	CNAG_02364	hypothetical_protein	#
CP003825.1	510664	517731	MACS_peak_570	413.51	CP003825.1	512498	514890	+	CNAG_02363	SCR1_protein	#
CP003825.1	510664	517731	MACS_peak_570	413.51	CP003825.1	515146	517261	+	CNAG_02362	hypothetical_protein	#
CP003825.1	510664	517731	MACS_peak_570	413.51	CP003825.1	516569	517297	-	CNAG_12554	hypothetical_RNA	#
CP003825.1	537493	542554	MACS_peak_572	229.25	CP003825.1	536929	542002	-	CNAG_07634	hypothetical_protein	#
CP003825.1	537493	542554	MACS_peak_572	229.25	CP003825.1	542133	545471	-	CNAG_02351	hypothetical_protein	#
CP003825.1	542830	546155	MACS_peak_573	1573.12	CP003825.1	542133	545471	-	CNAG_02351	hypothetical_protein	#
CP003825.1	572222	574777	MACS_peak_574	308.45	CP003825.1	572570	574186	-	CNAG_02338	cellular_nucleic_acid-binding_protein	#
CP003825.1	572222	574777	MACS_peak_574	308.45	CP003825.1	574416	576232	-	CNAG_02337	uracil_phosphoribosyltransferase	#
CP003825.1	581288	582882	MACS_peak_575	918.12	CP003825.1	579399	582037	-	CNAG_02335	hypothetical_protein	#
CP003825.1	581288	582882	MACS_peak_575	918.12	CP003825.1	582287	583277	+	CNAG_12558	hypothetical_RNA	#
CP003825.1	632476	634918	MACS_peak_577	394.98	CP003825.1	631777	633561	-	CNAG_02315	ubiquinol-cytochrome_c_reductase_iron-sulfur_subunit	#
CP003825.1	632476	634918	MACS_peak_577	394.98	CP003825.1	633654	635581	-	CNAG_02314	hypothetical_protein	#
CP003825.1	632476	634918	MACS_peak_577	394.98	CP003825.1	633692	635414	+	CNAG_12562	hypothetical_RNA	#
CP003825.1	709432	713351	MACS_peak_580	607.13	CP003825.1	706015	709823	-	CNAG_02282	carboxypeptidase_A4_carboxypeptidase_A4_variant	#
CP003825.1	709432	713351	MACS_peak_580	607.13	CP003825.1	709893	712221	-	CNAG_02281	hypothetical_protein_hypothetical_protein_variant_1_hypothetical_protein_variant_2	#
CP003825.1	709432	713351	MACS_peak_580	607.13	CP003825.1	712310	713239	+	CNAG_02280	hypothetical_protein	#
CP003825.1	709432	713351	MACS_peak_580	607.13	CP003825.1	713135	715743	-	CNAG_07635	kinetochore_protein_NDC80	#
CP003825.1	715064	723435	MACS_peak_581	465.77	CP003825.1	713135	715743	-	CNAG_07635	kinetochore_protein_NDC80	#
CP003825.1	715064	723435	MACS_peak_581	465.77	CP003825.1	715862	718235	-	CNAG_07636	putative_chitin_synthase_regulator	#
CP003825.1	715064	723435	MACS_peak_581	465.77	CP003825.1	718326	719560	+	CNAG_07637	large_subunit_ribosomal_protein_L3	#
CP003825.1	715064	723435	MACS_peak_581	465.77	CP003825.1	719475	721550	-	CNAG_07638	hypothetical_protein	#
CP003825.1	715064	723435	MACS_peak_581	465.77	CP003825.1	721610	723895	+	CNAG_07639	triacylglycerol_lipase	#
CP003825.1	726952	728468	MACS_peak_582	1894.37	CP003825.1	724822	727380	-	CNAG_07641	monosaccharide_transporter	#
CP003825.1	726952	728468	MACS_peak_582	1894.37	CP003825.1	727966	729059	-	CNAG_12565	hypothetical_RNA	#
CP003825.1	742101	746400	MACS_peak_584	520.86	CP003825.1	739520	742728	-	CNAG_07164	hypothetical_protein_hypothetical_protein_variant	#
CP003825.1	742101	746400	MACS_peak_584	520.86	CP003825.1	742800	744439	-	CNAG_07163	preprotein_translocase_subunit_YidC	#
CP003825.1	742101	746400	MACS_peak_584	520.86	CP003825.1	744559	745783	+	CNAG_02266	NADH-quinone_oxidoreductase_subunit_B_2	#
CP003825.1	742101	746400	MACS_peak_584	520.86	CP003825.1	745927	750493	+	CNAG_02265	exportin-T	#
CP003825.1	790377	806319	MACS_peak_585	3100	CP003825.1	783486	784407	-	CNAG_12570	hypothetical_RNA	#
CP003825.1	806457	813015	MACS_peak_586	3100	CP003825.1	819723	820279	+	CNAG_12571	hypothetical_RNA	#
CP003825.1	846747	848868	MACS_peak_588	1401.9	CP003825.1	844676	846992	+	CNAG_02232	RNA_polymerase_II-associated_factor_1	#
CP003825.1	846747	848868	MACS_peak_588	1401.9	CP003825.1	846330	848058	-	CNAG_02231	cytosolic_Fe-S_cluster_assembly_factor_NBP35	#
CP003825.1	862780	864406	MACS_peak_589	876.36	CP003825.1	860562	863109	-	CNAG_02226	hypothetical_protein	#
CP003825.1	862780	864406	MACS_peak_589	876.36	CP003825.1	863364	865759	+	CNAG_02225	glucan_13-beta-glucosidase	#
CP003825.1	873492	875362	MACS_peak_590	129.2	CP003825.1	873021	874497	-	CNAG_02222	phosphopantothenate-cysteine_ligase	#
CP003825.1	873492	875362	MACS_peak_590	129.2	CP003825.1	874558	876134	+	CNAG_02221	zinc_ion_transporter	#
CP003825.1	891940	894146	MACS_peak_591	475.08	CP003825.1	887744	892888	-	CNAG_02217	putative_chitin_synthase	#
CP003825.1	891940	894146	MACS_peak_591	475.08	CP003825.1	892921	893116	+	CNAG_12573	hypothetical_RNA	#
CP003825.1	891940	894146	MACS_peak_591	475.08	CP003825.1	893288	899653	+	CNAG_02216	hypothetical_protein	#
CP003825.1	927751	933688	MACS_peak_593	873.93	CP003825.1	924964	928735	+	CNAG_02203	karyopherin/importin_that_interacts_with_the_nuclear_pore_complex_karyopherin/importin_that_interacts_with_the_nuclear_pore_complex_variant	#
CP003825.1	927751	933688	MACS_peak_593	873.93	CP003825.1	928670	929702	-	CNAG_02202	adenylylsulfate_kinase	#
CP003825.1	927751	933688	MACS_peak_593	873.93	CP003825.1	929869	931975	-	CNAG_02201	hypothetical_protein	#
CP003825.1	927751	933688	MACS_peak_593	873.93	CP003825.1	931989	932887	+	CNAG_02200	hypothetical_protein	#
CP003825.1	927751	933688	MACS_peak_593	873.93	CP003825.1	932941	934531	+	CNAG_02199	hypothetical_protein	#
CP003825.1	927751	933688	MACS_peak_593	873.93	CP003825.1	933186	934415	-	CNAG_12574	hypothetical_RNA	#
CP003825.1	951876	958204	MACS_peak_594	526.4	CP003825.1	950724	953184	-	CNAG_02189	alpha-amylase	#
CP003825.1	951876	958204	MACS_peak_594	526.4	CP003825.1	954280	955406	-	CNAG_12579	hypothetical_RNA	#
CP003825.1	951876	958204	MACS_peak_594	526.4	CP003825.1	955237	956983	+	CNAG_02188	hypothetical_protein	#
CP003825.1	951876	958204	MACS_peak_594	526.4	CP003825.1	957041	958980	+	CNAG_02187	terbinafine_resistance_locus_protein	#
CP003825.1	967646	970661	MACS_peak_595	766.7	CP003825.1	962828	969540	-	CNAG_02183	anaphase-promoting_complex_subunit_1	#
CP003825.1	967646	970661	MACS_peak_595	766.7	CP003825.1	963924	968347	+	CNAG_12580	hypothetical_RNA	#
CP003825.1	967646	970661	MACS_peak_595	766.7	CP003825.1	969093	971965	+	CNAG_02182	D-lactaldehyde_dehydrogenase	#
CP003825.1	998524	1003072	MACS_peak_597	177.29	CP003825.1	997320	999827	+	CNAG_02174	signal_recognition_particle_protein_SRP54_signal_recognition_particle_protein_SRP54_variant_1_signal_recognition_particle_protein_SRP54_variant_2	#
CP003825.1	998524	1003072	MACS_peak_597	177.29	CP003825.1	999790	1000838	-	CNAG_02173	transporter_particle_component	#
CP003825.1	998524	1003072	MACS_peak_597	177.29	CP003825.1	1000998	1007233	+	CNAG_02172	ubiquitin-protein_ligase	#
CP003825.1	1028994	1030857	MACS_peak_598	198.53	CP003825.1	1024037	1030778	+	CNAG_02166	DNA-directed_RNA_polymerase_II_subunit_RPB1	#
CP003825.1	1028994	1030857	MACS_peak_598	198.53	CP003825.1	1030788	1034449	-	CNAG_02165	cytoplasmic_protein	#
CP003825.1	1031508	1038775	MACS_peak_599	1417.57	CP003825.1	1030788	1034449	-	CNAG_02165	cytoplasmic_protein	#
CP003825.1	1031508	1038775	MACS_peak_599	1417.57	CP003825.1	1034751	1038895	+	CNAG_02164	hypothetical_protein	#
CP003825.1	1051307	1054501	MACS_peak_600	333.39	CP003825.1	1049701	1051820	-	CNAG_02159	hypothetical_protein	#
CP003825.1	1051307	1054501	MACS_peak_600	333.39	CP003825.1	1051970	1056522	+	CNAG_07647	voltage-gated_chloride_channel_protein	#
CP003825.1	1094824	1096921	MACS_peak_601	392.04	CP003825.1	1092801	1095808	-	CNAG_02139	oxysterol-binding_protein	#
CP003825.1	1094824	1096921	MACS_peak_601	392.04	CP003825.1	1096531	1101679	-	CNAG_02138	DNA_replication_ATP-dependent_helicase_Dna2	#
CP003825.1	1094824	1096921	MACS_peak_601	392.04	CP003825.1	1096659	1100600	+	CNAG_12586	hypothetical_RNA	#
CP003825.1	1107106	1111991	MACS_peak_602	540.24	CP003825.1	1106708	1108191	+	CNAG_02135	protein_transporter_SEC20	#
CP003825.1	1107106	1111991	MACS_peak_602	540.24	CP003825.1	1108118	1110423	-	CNAG_02134	rsc_chromatin_remodeling_complex_subunit	#
CP003825.1	1107106	1111991	MACS_peak_602	540.24	CP003825.1	1110571	1111932	+	CNAG_02133	6-phosphogluconolactonase	#
CP003825.1	1112244	1117273	MACS_peak_603	240.82	CP003825.1	1112108	1113998	-	CNAG_02132	hypothetical_protein	#
CP003825.1	1112244	1117273	MACS_peak_603	240.82	CP003825.1	1114319	1115729	+	CNAG_02131	iron-sulfur_cluster_assembly_protein	#
CP003825.1	1112244	1117273	MACS_peak_603	240.82	CP003825.1	1116622	1119683	-	CNAG_02130	putative_mRNA_binding_protein	#
CP003825.1	1117281	1122971	MACS_peak_604	2098.55	CP003825.1	1116622	1119683	-	CNAG_02130	putative_mRNA_binding_protein	#
CP003825.1	1117281	1122971	MACS_peak_604	2098.55	CP003825.1	1119816	1124027	-	CNAG_02129	hypothetical_protein	#
CP003825.1	1175490	1177199	MACS_peak_606	231.47	CP003825.1	1174885	1176485	-	CNAG_02104	phosphatidylinositol_transfer_protein_SFH5	#
CP003825.1	1175490	1177199	MACS_peak_606	231.47	CP003825.1	1176601	1177040	+	CNAG_12593	hypothetical_RNA	#
CP003825.1	1175490	1177199	MACS_peak_606	231.47	CP003825.1	1176924	1183926	-	CNAG_02103	hypothetical_protein_hypothetical_protein_variant	#
CP003825.1	1187452	1201424	MACS_peak_607	177.49	CP003825.1	1187552	1192918	-	CNAG_02100	fatty_acid_synthase_subunit_alpha_fungi_type	#
CP003825.1	1187452	1201424	MACS_peak_607	177.49	CP003825.1	1192907	1201491	+	CNAG_02099	fatty_acid_synthase_subunit_beta_fungi_type	#
CP003825.1	1214294	1215637	MACS_peak_608	919.13	CP003825.1	1213301	1214918	-	CNAG_02094	arp2/3_complex_34_kda_subunit	#
CP003825.1	1214294	1215637	MACS_peak_608	919.13	CP003825.1	1215326	1216696	+	CNAG_02093	hypothetical_protein	#
CP003825.1	1218565	1224030	MACS_peak_609	388.46	CP003825.1	1217733	1221483	-	CNAG_02092	protein_EFR3	#
CP003825.1	1218565	1224030	MACS_peak_609	388.46	CP003825.1	1221546	1223537	-	CNAG_02091	nucleosome_assembly_protein_1-like_1	#
CP003825.1	1218565	1224030	MACS_peak_609	388.46	CP003825.1	1223670	1226727	-	CNAG_02090	heterotrimeric_G-protein_coupled_receptor_alpha_subunit	#
CP003825.1	1244591	1246506	MACS_peak_610	760.01	CP003825.1	1241856	1245214	-	CNAG_02083	siderochrome-iron_transporter	#
CP003825.1	1244591	1246506	MACS_peak_610	760.01	CP003825.1	1245217	1246377	-	CNAG_07648	hypothetical_protein	#
CP003825.1	1244591	1246506	MACS_peak_610	760.01	CP003825.1	1245837	1247041	+	CNAG_12598	hypothetical_RNA	#
CP003825.1	1248092	1249271	MACS_peak_611	306.8	CP003825.1	1247253	1248170	-	CNAG_02082	DASH_complex_subunit_DAD1	#
CP003825.1	1248092	1249271	MACS_peak_611	306.8	CP003825.1	1248606	1251401	+	CNAG_02081	mannosyl-oligosaccharide_alpha-12-mannosidase	#
CP003825.1	1254526	1257838	MACS_peak_612	100.47	CP003825.1	1254020	1259026	-	CNAG_02079	cytoplasmic_protein	#
CP003825.1	1257846	1261160	MACS_peak_613	2590.49	CP003825.1	1254020	1259026	-	CNAG_02079	cytoplasmic_protein	#
CP003825.1	1257846	1261160	MACS_peak_613	2590.49	CP003825.1	1259158	1260945	-	CNAG_02078	hydrolase	#
CP003825.1	1257846	1261160	MACS_peak_613	2590.49	CP003825.1	1260971	1262535	+	CNAG_02077	elongator_complex_protein_5	#
CP003825.1	1278928	1282185	MACS_peak_615	1680.29	CP003825.1	1279201	1281526	+	CNAG_02070	hypothetical_protein	#
CP003825.1	1278928	1282185	MACS_peak_615	1680.29	CP003825.1	1281540	1283163	+	CNAG_02069	hypothetical_protein	#
CP003825.1	1296965	1298009	MACS_peak_616	140.01	CP003825.1	1290796	1297189	+	CNAG_02064	TATA-box-binding_protein-associated_factor	#
CP003825.1	1296965	1298009	MACS_peak_616	140.01	CP003825.1	1297547	1302010	+	CNAG_02063	hypothetical_protein	#
CP003825.1	1312459	1313752	MACS_peak_617	201.6	CP003825.1	1312170	1314856	-	CNAG_12600	hypothetical_RNA	#
CP003825.1	1312459	1313752	MACS_peak_617	201.6	CP003825.1	1312666	1315226	+	CNAG_02058	hypothetical_protein	#
CP003825.1	1317586	1319359	MACS_peak_618	169.78	CP003825.1	1316833	1318531	+	CNAG_02056	hypothetical_protein	#
CP003825.1	1317586	1319359	MACS_peak_618	169.78	CP003825.1	1317159	1318452	-	CNAG_12601	hypothetical_RNA	#
CP003825.1	1317586	1319359	MACS_peak_618	169.78	CP003825.1	1318642	1320418	+	CNAG_02055	hypothetical_protein	#
CP003825.1	1334834	1337938	MACS_peak_619	120.65	CP003825.1	1334775	1337354	-	CNAG_02048	proline_oxidase	#
CP003825.1	1338530	1343680	MACS_peak_620	458.8	CP003825.1	1338409	1340009	+	CNAG_02047	hypothetical_protein	#
CP003825.1	1338530	1343680	MACS_peak_620	458.8	CP003825.1	1340096	1343755	+	CNAG_02046	poly(A)-binding_protein_binding_protein	#
CP003825.1	1338530	1343680	MACS_peak_620	458.8	CP003825.1	1343434	1346391	-	CNAG_02045	acetoacetate-CoA_ligase	#
CP003825.1	1345137	1347717	MACS_peak_621	741.61	CP003825.1	1343434	1346391	-	CNAG_02045	acetoacetate-CoA_ligase	#
CP003825.1	1345137	1347717	MACS_peak_621	741.61	CP003825.1	1346531	1347946	+	CNAG_02044	hypothetical_protein	#
CP003825.1	1345137	1347717	MACS_peak_621	741.61	CP003825.1	1347567	1349128	-	CNAG_02043	hypothetical_protein_hypothetical_protein_variant	#
CP003825.1	1354025	1357441	MACS_peak_622	886.89	CP003825.1	1354926	1357335	+	CNAG_02041	hypothetical_protein	#
CP003825.1	1364364	1366020	MACS_peak_623	124.57	CP003825.1	1363663	1366330	-	CNAG_02037	large_subunit_ribosomal_protein_L22	#
CP003825.1	1364364	1366020	MACS_peak_623	124.57	CP003825.1	1365672	1368289	+	CNAG_02036	putative_sugar_transporter	#
CP003825.1	1368225	1372201	MACS_peak_624	504.43	CP003825.1	1365672	1368289	+	CNAG_02036	putative_sugar_transporter	#
CP003825.1	1368225	1372201	MACS_peak_624	504.43	CP003825.1	1366591	1369438	-	CNAG_02035	triose-phosphate_isomerase	#
CP003825.1	1368225	1372201	MACS_peak_624	504.43	CP003825.1	1369606	1370952	+	CNAG_02034	hypothetical_protein	#
CP003825.1	1368225	1372201	MACS_peak_624	504.43	CP003825.1	1370677	1371767	-	CNAG_02033	hypothetical_protein	#
CP003825.1	1368225	1372201	MACS_peak_624	504.43	CP003825.1	1371941	1372592	+	CNAG_07650	hypothetical_protein	#
CP003825.1	1381282	1385606	MACS_peak_625	1949.08	CP003825.1	1380584	1385063	-	CNAG_02030	glyoxal_oxidase	#
CP003825.1	1381282	1385606	MACS_peak_625	1949.08	CP003825.1	1385406	1385918	-	CNAG_12606	hypothetical_RNA	#
CP003825.1	1388684	1393058	MACS_peak_626	1595.52	CP003825.1	1388515	1391943	-	CNAG_02028	CMGC/SRPK_protein_kinase	#
CP003826.1	6	2108	MACS_peak_628	3100	CP003826.1	147	690	-	CNAG_07654	hypothetical_protein	#
CP003826.1	6	2108	MACS_peak_628	3100	CP003826.1	1214	2455	-	CNAG_07655	hypothetical_protein	#
CP003826.1	2485	14426	MACS_peak_629	3100	CP003826.1	3069	4015	-	CNAG_06522	hypothetical_protein	#
CP003826.1	2485	14426	MACS_peak_629	3100	CP003826.1	5021	5813	-	CNAG_06523	hypothetical_protein	#
CP003826.1	2485	14426	MACS_peak_629	3100	CP003826.1	7046	10253	+	CNAG_06524	hypothetical_protein_hypothetical_protein_variant	#
CP003826.1	2485	14426	MACS_peak_629	3100	CP003826.1	10214	12607	-	CNAG_06525	nuclear_protein	#
CP003826.1	2485	14426	MACS_peak_629	3100	CP003826.1	12693	14311	+	CNAG_06526	hypothetical_protein_hypothetical_protein_variant	#
CP003826.1	20478	24232	MACS_peak_630	430.21	CP003826.1	18976	20653	-	CNAG_12608	hypothetical_RNA	#
CP003826.1	20478	24232	MACS_peak_630	430.21	CP003826.1	20795	22419	-	CNAG_06529	hypothetical_protein	#
CP003826.1	20478	24232	MACS_peak_630	430.21	CP003826.1	20839	24362	+	CNAG_06530	hypothetical_protein	#
CP003826.1	29962	34104	MACS_peak_631	378.64	CP003826.1	29659	33122	-	CNAG_06532	hypothetical_protein	#
CP003826.1	29962	34104	MACS_peak_631	378.64	CP003826.1	33256	37776	+	CNAG_06533	ATP-dependent_permease	#
CP003826.1	34196	36466	MACS_peak_632	571.3	CP003826.1	33256	37776	+	CNAG_06533	ATP-dependent_permease	#
CP003826.1	37461	45154	MACS_peak_633	662.29	CP003826.1	33256	37776	+	CNAG_06533	ATP-dependent_permease	#
CP003826.1	37461	45154	MACS_peak_633	662.29	CP003826.1	38537	43415	+	CNAG_06534	hydroxymethylglutaryl-CoA_reductase_(NADPH)	#
CP003826.1	37461	45154	MACS_peak_633	662.29	CP003826.1	43570	45100	+	CNAG_06535	ribosome_biogenesis_protein_UTP30	#
CP003826.1	37461	45154	MACS_peak_633	662.29	CP003826.1	43570	45100	+	CNAG_06535	ribosome_biogenesis_protein_UTP30	#
CP003826.1	37461	45154	MACS_peak_633	662.29	CP003826.1	45069	45328	-	CNAG_12610	hypothetical_RNA	#
CP003826.1	60338	63795	MACS_peak_634	1808.63	CP003826.1	58125	61395	-	CNAG_06541	hypothetical_protein_hypothetical_protein_variant	#
CP003826.1	60338	63795	MACS_peak_634	1808.63	CP003826.1	63068	66419	-	CNAG_06542	hypothetical_protein	#
CP003826.1	85124	89971	MACS_peak_635	347.04	CP003826.1	83977	91348	+	CNAG_06550	nucleoporin_family_protein	#
CP003826.1	94165	96378	MACS_peak_636	173.82	CP003826.1	91600	94833	-	CNAG_06551	carnitine_O-acetyltransferase	#
CP003826.1	94165	96378	MACS_peak_636	173.82	CP003826.1	95025	98361	-	CNAG_06552	CAMK/CAMKL/AMPK_protein_kinase	#
CP003826.1	155626	160916	MACS_peak_637	783.17	CP003826.1	153756	155660	+	CNAG_12618	hypothetical_RNA	#
CP003826.1	155626	160916	MACS_peak_637	783.17	CP003826.1	156207	158087	-	CNAG_07660	pyruvate_dehydrogenase_(acetyl-transferring)_E1_component_alpha_subunit	#
CP003826.1	155626	160916	MACS_peak_637	783.17	CP003826.1	158068	163024	+	CNAG_06573	hypothetical_protein	#
CP003826.1	169459	171616	MACS_peak_638	1152.16	CP003826.1	170010	171877	-	CNAG_06576	cAMP-regulated_gene_1	#
CP003826.1	169459	171616	MACS_peak_638	1152.16	CP003826.1	170010	171877	-	CNAG_06576	cAMP-regulated_gene_1	#
CP003826.1	174877	176778	MACS_peak_639	102.63	CP003826.1	175249	176457	+	CNAG_06578	hypothetical_protein	#
CP003826.1	174877	176778	MACS_peak_639	102.63	CP003826.1	176439	177478	-	CNAG_12620	hypothetical_RNA	#
CP003826.1	187797	189161	MACS_peak_640	280.51	CP003826.1	184439	188080	+	CNAG_07661	hypothetical_protein	#
CP003826.1	187797	189161	MACS_peak_640	280.51	CP003826.1	185880	187803	-	CNAG_12622	hypothetical_RNA	#
CP003826.1	187797	189161	MACS_peak_640	280.51	CP003826.1	188185	190191	+	CNAG_06583	hypothetical_protein	#
CP003826.1	206491	209164	MACS_peak_641	847.36	CP003826.1	206279	207221	-	CNAG_06589	endoribonuclease_L-PSP	#
CP003826.1	206491	209164	MACS_peak_641	847.36	CP003826.1	207289	209626	+	CNAG_06590	hypothetical_protein_hypothetical_protein_variant	#
CP003826.1	224543	225856	MACS_peak_642	205.33	CP003826.1	223018	225580	-	CNAG_06594	oxysterol_binding_protein	#
CP003826.1	224543	225856	MACS_peak_642	205.33	CP003826.1	225639	227354	+	CNAG_06595	hypothetical_protein	#
CP003826.1	242335	244966	MACS_peak_643	210.05	CP003826.1	242383	243693	+	CNAG_06602	cysteine-type_peptidase	#
CP003826.1	242335	244966	MACS_peak_643	210.05	CP003826.1	243943	248584	+	CNAG_06603	di-_and_tripeptidase	#
CP003826.1	251033	253526	MACS_peak_644	897.92	CP003826.1	251182	252561	-	CNAG_06605	small_subunit_ribosomal_protein_S2	#
CP003826.1	251033	253526	MACS_peak_644	897.92	CP003826.1	252508	255071	+	CNAG_06606	rho_family_protein	#
CP003826.1	251033	253526	MACS_peak_644	897.92	CP003826.1	252600	253118	-	CNAG_07662	hypothetical_protein	#
CP003826.1	304151	305488	MACS_peak_645	243.74	CP003826.1	303744	304988	+	CNAG_06622	hypothetical_protein_hypothetical_protein_variant	#
CP003826.1	305597	307653	MACS_peak_646	969.27	CP003826.1	305800	308175	+	CNAG_06623	inositol_oxygenase	#
CP003826.1	385306	386499	MACS_peak_649	129.54	CP003826.1	384496	385831	-	CNAG_06649	haloacid_dehalogenase_type_II	#
CP003826.1	385306	386499	MACS_peak_649	129.54	CP003826.1	386079	386354	+	CNAG_12643	hypothetical_RNA	#
CP003826.1	399077	401235	MACS_peak_650	661.05	CP003826.1	398873	400098	-	CNAG_06657	hypothetical_protein	#
CP003826.1	399077	401235	MACS_peak_650	661.05	CP003826.1	400339	403127	+	CNAG_06658	rhomboid_family_membrane_protein	#
CP003826.1	420248	423902	MACS_peak_652	535.74	CP003826.1	418557	420609	+	CNAG_06665	hypothetical_protein	#
CP003826.1	420248	423902	MACS_peak_652	535.74	CP003826.1	419841	420549	-	CNAG_12645	hypothetical_RNA	#
CP003826.1	420248	423902	MACS_peak_652	535.74	CP003826.1	420942	425599	+	CNAG_06666	starch_phosphorylase	#
CP003826.1	428075	429794	MACS_peak_653	250.75	CP003826.1	427759	429428	-	CNAG_06668	mitochondrial_protein	#
CP003826.1	428075	429794	MACS_peak_653	250.75	CP003826.1	429639	430552	+	CNAG_06669	hypothetical_protein	#
CP003826.1	467287	475012	MACS_peak_654	1618.75	CP003826.1	467291	472421	-	CNAG_07665	hypothetical_protein	#
CP003826.1	467287	475012	MACS_peak_654	1618.75	CP003826.1	472480	473802	+	CNAG_07177	NADH_dehydrogenase_(ubiquinone)_Fe-S_protein_3	#
CP003826.1	467287	475012	MACS_peak_654	1618.75	CP003826.1	473829	474788	+	CNAG_07176	hypothetical_protein	#
CP003826.1	467287	475012	MACS_peak_654	1618.75	CP003826.1	473869	474930	-	CNAG_12651	hypothetical_RNA	#
CP003826.1	475759	479827	MACS_peak_655	512.68	CP003826.1	475706	481001	-	CNAG_06683	hypothetical_protein	#
CP003826.1	479857	484133	MACS_peak_656	378.56	CP003826.1	475706	481001	-	CNAG_06683	hypothetical_protein	#
CP003826.1	479857	484133	MACS_peak_656	378.56	CP003826.1	481054	482801	+	CNAG_06684	pre-rRNA-processing_protein_IPI3	#
CP003826.1	479857	484133	MACS_peak_656	378.56	CP003826.1	482764	485755	-	CNAG_06685	U2-associated_protein_SR140	#
CP003826.1	493818	496868	MACS_peak_657	407.38	CP003826.1	493720	496931	+	CNAG_06688	mitofusin	#
CP003826.1	519586	525009	MACS_peak_658	183.42	CP003826.1	519535	521279	-	CNAG_06698	phosphatase	#
CP003826.1	519586	525009	MACS_peak_658	183.42	CP003826.1	521772	522240	+	CNAG_12654	hypothetical_RNA	#
CP003826.1	519586	525009	MACS_peak_658	183.42	CP003826.1	522288	523261	-	CNAG_12655	hypothetical_RNA	#
CP003826.1	519586	525009	MACS_peak_658	183.42	CP003826.1	523551	525713	+	CNAG_06699	glyceraldehyde-3-phosphate_dehydrogenase	#
CP003826.1	531978	539145	MACS_peak_659	3100	CP003826.1	523551	525713	+	CNAG_06699	glyceraldehyde-3-phosphate_dehydrogenase	#
CP003826.1	539408	543644	MACS_peak_660	3100	CP003826.1	523551	525713	+	CNAG_06699	glyceraldehyde-3-phosphate_dehydrogenase	#
CP003826.1	543779	547621	MACS_peak_661	697.3	CP003826.1	523551	525713	+	CNAG_06699	glyceraldehyde-3-phosphate_dehydrogenase	#
CP003826.1	547865	558713	MACS_peak_662	3100	CP003826.1	568089	568806	+	CNAG_05670	hypothetical_protein	#
CP003826.1	559064	560577	MACS_peak_663	118.85	CP003826.1	568089	568806	+	CNAG_05670	hypothetical_protein	#
CP003826.1	578763	580048	MACS_peak_664	102.13	CP003826.1	578886	581838	+	CNAG_05674	solute_carrier_family_35_member_E1	#
CP003826.1	582507	583449	MACS_peak_665	227.79	CP003826.1	581014	583103	-	CNAG_05675	trimethyllysine_dioxygenase	#
CP003826.1	642276	643673	MACS_peak_666	579.09	CP003826.1	642272	642788	-	CNAG_12666	hypothetical_RNA	#
CP003826.1	642276	643673	MACS_peak_666	579.09	CP003826.1	643412	645937	+	CNAG_05697	hypothetical_protein	#
CP003826.1	651778	653456	MACS_peak_667	196.62	CP003826.1	651841	652364	-	CNAG_12667	hypothetical_RNA	#
CP003826.1	651778	653456	MACS_peak_667	196.62	CP003826.1	652541	653640	+	CNAG_05701	tropomyosin	#
CP003826.1	651778	653456	MACS_peak_667	196.62	CP003826.1	653378	654843	-	CNAG_05702	hypothetical_protein	#
CP003826.1	669675	671137	MACS_peak_669	247.93	CP003826.1	667347	670328	-	CNAG_05708	ubiquitin_carboxyl-terminal_hydrolase%3B	#
CP003826.1	669675	671137	MACS_peak_669	247.93	CP003826.1	670440	672174	+	CNAG_07669	sorting_nexin-3	#
CP003826.1	672481	677061	MACS_peak_670	714.92	CP003826.1	671712	672710	-	CNAG_05711	hypothetical_protein	#
CP003826.1	672481	677061	MACS_peak_670	714.92	CP003826.1	672830	673709	-	CNAG_05712	67-dimethyl-8-ribityllumazine_synthase	#
CP003826.1	672481	677061	MACS_peak_670	714.92	CP003826.1	673984	678817	+	CNAG_05713	elongator_complex_protein_1	#
CP003826.1	702916	704633	MACS_peak_672	390.04	CP003826.1	699649	703656	-	CNAG_05723	alcohol_dehydrogenase	#
CP003826.1	702916	704633	MACS_peak_672	390.04	CP003826.1	703685	703755	-	CNAG_10085	tRNA-Gly	#
CP003826.1	702916	704633	MACS_peak_672	390.04	CP003826.1	704098	707021	+	CNAG_05724	hypothetical_protein	#
CP003826.1	723549	729424	MACS_peak_673	1767.11	CP003826.1	722489	724846	-	CNAG_05733	cytoplasmic_protein	#
CP003826.1	723549	729424	MACS_peak_673	1767.11	CP003826.1	724896	729393	+	CNAG_05734	hypothetical_protein_hypothetical_protein_variant	#
CP003826.1	723549	729424	MACS_peak_673	1767.11	CP003826.1	729374	730700	-	CNAG_05735	hypothetical_protein_hypothetical_protein_variant	#
CP003826.1	737271	739893	MACS_peak_674	132.1	CP003826.1	736403	738080	-	CNAG_05738	hypothetical_protein	#
CP003826.1	737271	739893	MACS_peak_674	132.1	CP003826.1	738249	739801	+	CNAG_05739	hypothetical_protein	#
CP003826.1	737271	739893	MACS_peak_674	132.1	CP003826.1	738290	739691	-	CNAG_12673	hypothetical_RNA	#
CP003826.1	737271	739893	MACS_peak_674	132.1	CP003826.1	739780	741896	-	CNAG_05740	protein_farnesyltransferase_subunit_beta_protein_farnesyltransferase_subunit_beta_variant	#
CP003826.1	747986	753134	MACS_peak_675	367.52	CP003826.1	747497	748771	-	CNAG_05744	2-dehydropantoate_2-reductase	#
CP003826.1	747986	753134	MACS_peak_675	367.52	CP003826.1	748921	752765	+	CNAG_05745	cytoplasmic_protein	#
CP003826.1	747986	753134	MACS_peak_675	367.52	CP003826.1	752652	755693	-	CNAG_05746	Swi5-dependent_recombination_DNA_repair_protein_1_Swi5-dependent_recombination_DNA_repair_protein_1_variant	#
CP003826.1	767200	770987	MACS_peak_676	442.22	CP003826.1	767242	769693	-	CNAG_05750	ATP_synthase_subunit_alpha_mitochondrial	#
CP003826.1	767200	770987	MACS_peak_676	442.22	CP003826.1	770095	771144	+	CNAG_05751	hypothetical_protein	#
CP003826.1	773090	779559	MACS_peak_677	442.02	CP003826.1	771028	774065	-	CNAG_05752	kinesin_microtuble_motor_protein	#
CP003826.1	773090	779559	MACS_peak_677	442.02	CP003826.1	774211	777826	+	CNAG_05753	N-acetyl-gamma-glutamyl-phosphate_reductase_N-acetyl-gamma-glutamyl-phosphate_reductase_variant	#
CP003826.1	773090	779559	MACS_peak_677	442.02	CP003826.1	778114	778758	+	CNAG_07671	hypothetical_protein	#
CP003826.1	773090	779559	MACS_peak_677	442.02	CP003826.1	778843	781725	+	CNAG_07672	hypothetical_protein	#
CP003826.1	803222	805549	MACS_peak_678	263.37	CP003826.1	801205	803230	+	CNAG_05761	cyclin-dependent_kinase_regulatory_subunit_CKS1	#
CP003826.1	803222	805549	MACS_peak_678	263.37	CP003826.1	803218	804249	-	CNAG_05762	large_subunit_acidic_ribosomal_protein_P2	#
CP003826.1	803222	805549	MACS_peak_678	263.37	CP003826.1	804472	806104	+	CNAG_05763	hypothetical_protein	#
CP003826.1	816127	819165	MACS_peak_679	308.39	CP003826.1	812113	816145	-	CNAG_05767	hypothetical_protein_hypothetical_protein_variant	#
CP003826.1	816127	819165	MACS_peak_679	308.39	CP003826.1	816439	819030	+	CNAG_05768	hypothetical_protein	#
CP003826.1	828408	834743	MACS_peak_680	736.55	CP003826.1	823164	833171	-	CNAG_05771	serine/threonine-protein_kinase_TEL1_serine/threonine-protein_kinase_TEL1_variant	#
CP003826.1	828408	834743	MACS_peak_680	736.55	CP003826.1	833241	836284	+	CNAG_05772	hypothetical_protein	#
CP003826.1	851919	853161	MACS_peak_681	366.79	CP003826.1	850615	852409	-	CNAG_07674	hypothetical_protein	#
CP003826.1	851919	853161	MACS_peak_681	366.79	CP003826.1	852519	853524	+	CNAG_05781	dynein_light_chain_LC8-type	#
CP003826.1	863134	867103	MACS_peak_682	744.15	CP003826.1	859695	864161	-	CNAG_05785	putative_transcription_factor	#
CP003826.1	863134	867103	MACS_peak_682	744.15	CP003826.1	865834	866399	+	CNAG_12679	hypothetical_RNA	#
CP003826.1	880826	886145	MACS_peak_683	188.46	CP003826.1	877969	881608	+	CNAG_05790	OPT_family_small_oligopeptide_transporter	#
CP003826.1	880826	886145	MACS_peak_683	188.46	CP003826.1	882009	885957	+	CNAG_05791	zds-like_protein	#
CP003826.1	880826	886145	MACS_peak_683	188.46	CP003826.1	885779	886527	-	CNAG_12681	hypothetical_RNA	#
CP003826.1	909137	912893	MACS_peak_685	518.67	CP003826.1	908095	910639	-	CNAG_05799	chitin_deactylase	#
CP003826.1	909137	912893	MACS_peak_685	518.67	CP003826.1	911661	913089	+	CNAG_05800	large_subunit_ribosomal_protein_L33-b	#
CP003826.1	948799	952987	MACS_peak_687	271.8	CP003826.1	947853	949653	-	CNAG_05816	hypothetical_protein	#
CP003826.1	948799	952987	MACS_peak_687	271.8	CP003826.1	949683	951830	-	CNAG_05817	GDP-mannose_transporter_1	#
CP003826.1	948799	952987	MACS_peak_687	271.8	CP003826.1	951981	958757	-	CNAG_05818	putative_chitin_synthase	#
CP003826.1	973661	981275	MACS_peak_688	1062.8	CP003826.1	972673	975363	-	CNAG_05826	translation_elongation_factor_Tu	#
CP003826.1	973661	981275	MACS_peak_688	1062.8	CP003826.1	975462	977743	+	CNAG_05827	methionine-tRNA_ligase_beta_subunit	#
CP003826.1	973661	981275	MACS_peak_688	1062.8	CP003826.1	977141	979042	-	CNAG_05828	UDP-N-acetylglucosamine_pyrophosphorylase	#
CP003826.1	973661	981275	MACS_peak_688	1062.8	CP003826.1	979283	984067	+	CNAG_05829	hypothetical_protein	#
CP003826.1	993556	995972	MACS_peak_689	576.9	CP003826.1	994669	999111	-	CNAG_05834	hypothetical_protein_hypothetical_protein_variant	#
CP003826.1	1015024	1017646	MACS_peak_690	1284.51	CP003826.1	1014088	1016285	-	CNAG_05841	hypothetical_protein	#
CP003826.1	1015024	1017646	MACS_peak_690	1284.51	CP003826.1	1016508	1019621	+	CNAG_05842	cytochrome_P450	#
CP003826.1	1028119	1034722	MACS_peak_691	108.82	CP003826.1	1024754	1028562	+	CNAG_05846	ubiquitin-conjugating_enzyme_E2_O	#
CP003826.1	1028119	1034722	MACS_peak_691	108.82	CP003826.1	1029252	1031139	+	CNAG_05847	thioredoxin_reductase	#
CP003826.1	1028119	1034722	MACS_peak_691	108.82	CP003826.1	1031093	1033679	-	CNAG_05848	splicing_factor_U2AF_65_kDa_subunit	#
CP003826.1	1028119	1034722	MACS_peak_691	108.82	CP003826.1	1033736	1037021	-	CNAG_07676	ATP-dependent_RNA_helicase_DBP2-A	#
CP003826.1	1034782	1038418	MACS_peak_692	137.25	CP003826.1	1033736	1037021	-	CNAG_07676	ATP-dependent_RNA_helicase_DBP2-A	#
CP003826.1	1034782	1038418	MACS_peak_692	137.25	CP003826.1	1036698	1038496	+	CNAG_07677	hypothetical_protein	#
CP003826.1	1034782	1038418	MACS_peak_692	137.25	CP003826.1	1038271	1041365	-	CNAG_05851	glycerol_transporter	#
CP003826.1	1059000	1061702	MACS_peak_693	130.66	CP003826.1	1056122	1060893	+	CNAG_05860	sterol_O-acyltransferase_sterol_O-acyltransferase_variant	#
CP003826.1	1059000	1061702	MACS_peak_693	130.66	CP003826.1	1059010	1063328	-	CNAG_05861	hypothetical_protein_hypothetical_protein_variant	#
CP003826.1	1068595	1073107	MACS_peak_694	1673.7	CP003826.1	1068485	1071421	-	CNAG_05864	hypothetical_protein	#
CP003826.1	1068595	1073107	MACS_peak_694	1673.7	CP003826.1	1072598	1074986	-	CNAG_05865	20S_proteasome_subunit_beta_6	#
CP003826.1	1068595	1073107	MACS_peak_694	1673.7	CP003826.1	1072608	1072853	+	CNAG_12688	hypothetical_RNA	#
CP003826.1	1079060	1080484	MACS_peak_695	1330.57	CP003826.1	1075171	1079138	+	CNAG_05866	putative_plasma_membrane_fusion_protein	#
CP003826.1	1079060	1080484	MACS_peak_695	1330.57	CP003826.1	1079795	1082028	+	CNAG_05867	L-fucose_transporter	#
CP003826.1	1079060	1080484	MACS_peak_695	1330.57	CP003826.1	1080282	1082933	-	CNAG_05868	glutamate-1-semialdehyde_21-aminomutase	#
CP003826.1	1088131	1091510	MACS_peak_696	1147.71	CP003826.1	1088032	1090577	-	CNAG_05872	endopeptidase	#
CP003826.1	1088131	1091510	MACS_peak_696	1147.71	CP003826.1	1090700	1092866	-	CNAG_05873	hypothetical_protein	#
CP003826.1	1088131	1091510	MACS_peak_696	1147.71	CP003826.1	1090757	1091535	+	CNAG_12690	hypothetical_RNA	#
CP003826.1	1121283	1123517	MACS_peak_700	265.1	CP003826.1	1119995	1121430	+	CNAG_05887	pre-mRNA-splicing_factor_18	#
CP003826.1	1121283	1123517	MACS_peak_700	265.1	CP003826.1	1121382	1122806	-	CNAG_05888	hypothetical_protein	#
CP003826.1	1121283	1123517	MACS_peak_700	265.1	CP003826.1	1122488	1122587	+	CNAG_10087	tRNA-Arg	#
CP003826.1	1121283	1123517	MACS_peak_700	265.1	CP003826.1	1122979	1125607	+	CNAG_05889	hypothetical_protein	#
CP003826.1	1187013	1189212	MACS_peak_703	1409.55	CP003826.1	1186935	1188432	-	CNAG_05909	cytochrome_c1_heme_protein_mitochondrial	#
CP003826.1	1208290	1209967	MACS_peak_705	914.13	CP003826.1	1206237	1209084	-	CNAG_05915	hypothetical_protein	#
CP003826.1	1208290	1209967	MACS_peak_705	914.13	CP003826.1	1209102	1210628	+	CNAG_05916	hypothetical_protein	#
CP003826.1	1208290	1209967	MACS_peak_705	914.13	CP003826.1	1209459	1211288	-	CNAG_05917	hypothetical_protein	#
CP003826.1	1210484	1213631	MACS_peak_706	2039.53	CP003826.1	1209102	1210628	+	CNAG_05916	hypothetical_protein	#
CP003826.1	1210484	1213631	MACS_peak_706	2039.53	CP003826.1	1209459	1211288	-	CNAG_05917	hypothetical_protein	#
CP003826.1	1210484	1213631	MACS_peak_706	2039.53	CP003826.1	1211455	1213707	+	CNAG_05918	ATP_synthase_subunit_beta_mitochondrial	#
CP003826.1	1248360	1253291	MACS_peak_707	698.73	CP003826.1	1248307	1250104	+	CNAG_05932	peptidyl-prolyl_cis-trans_isomerase_D	#
CP003826.1	1248360	1253291	MACS_peak_707	698.73	CP003826.1	1249717	1253077	-	CNAG_05933	hypothetical_protein	#
CP003826.1	1248360	1253291	MACS_peak_707	698.73	CP003826.1	1253290	1255063	+	CNAG_05934	translin_domain_protein	#
CP003826.1	1263475	1264657	MACS_peak_709	164.07	CP003826.1	1262146	1263780	-	CNAG_05937	hypothetical_protein_hypothetical_protein_variant	#
CP003826.1	1263475	1264657	MACS_peak_709	164.07	CP003826.1	1263986	1266076	+	CNAG_05938	hypothetical_protein	#
CP003826.1	1269431	1270565	MACS_peak_710	116.48	CP003826.1	1269999	1271039	+	CNAG_12702	hypothetical_RNA	#
CP003826.1	1302082	1304275	MACS_peak_712	1311.42	CP003826.1	1301891	1303179	+	CNAG_12706	hypothetical_RNA	#
CP003826.1	1302082	1304275	MACS_peak_712	1311.42	CP003826.1	1301981	1303676	-	CNAG_07690	hypothetical_protein	#
CP003826.1	1305731	1310216	MACS_peak_713	356.74	CP003826.1	1304654	1306350	-	CNAG_07691	hypothetical_protein	#
CP003826.1	1305731	1310216	MACS_peak_713	356.74	CP003826.1	1304953	1305818	+	CNAG_12707	hypothetical_RNA	#
CP003826.1	1305731	1310216	MACS_peak_713	356.74	CP003826.1	1306514	1310107	+	CNAG_07692	nucleoside_phosphatase	#
CP003826.1	1305731	1310216	MACS_peak_713	356.74	CP003826.1	1310001	1316517	-	CNAG_07188	hypothetical_protein	#
CP003826.1	1355041	1360870	MACS_peak_714	1287.5	CP003826.1	1354996	1356026	+	CNAG_05968	rho-like_GTPase	#
CP003826.1	1355041	1360870	MACS_peak_714	1287.5	CP003826.1	1355161	1357397	-	CNAG_05969	O-sialoglycoprotein_endopeptidase	#
CP003826.1	1355041	1360870	MACS_peak_714	1287.5	CP003826.1	1357618	1361821	+	CNAG_05970	ste/ste20/paka_protein_kinase	#
CP003827.1	36	813	MACS_peak_715	1280.07	CP003827.1	3336	7347	-	CNAG_06944	hypothetical_protein	#
CP003827.1	3004	5822	MACS_peak_716	1773.21	CP003827.1	3336	7347	-	CNAG_06944	hypothetical_protein	#
CP003827.1	21412	24261	MACS_peak_717	194.62	CP003827.1	21221	24255	+	CNAG_07707	glycoside_hydrolase_family_3_domain-containing_protein	#
CP003827.1	55622	60540	MACS_peak_719	830.72	CP003827.1	53964	56781	-	CNAG_03101	efflux_protein_EncT	#
CP003827.1	55622	60540	MACS_peak_719	830.72	CP003827.1	56894	58911	-	CNAG_03102	hypothetical_protein	#
CP003827.1	55622	60540	MACS_peak_719	830.72	CP003827.1	58956	61951	+	CNAG_03103	Cullin_3	#
CP003827.1	82869	84170	MACS_peak_720	650.89	CP003827.1	79616	83445	-	CNAG_03113	trehalose_synthase	#
CP003827.1	82869	84170	MACS_peak_720	650.89	CP003827.1	83492	84607	+	CNAG_03114	hypothetical_protein	#
CP003827.1	113757	116026	MACS_peak_723	648.85	CP003827.1	105796	114437	-	CNAG_03120	alpha-13-glucan_synthase_alpha-13-glucan_synthase_variant	#
CP003827.1	113757	116026	MACS_peak_723	648.85	CP003827.1	115287	120431	+	CNAG_03121	hypothetical_protein	#
CP003827.1	154475	157736	MACS_peak_724	331.18	CP003827.1	154110	157291	-	CNAG_03136	hypothetical_protein	#
CP003827.1	154475	157736	MACS_peak_724	331.18	CP003827.1	157541	158950	+	CNAG_12722	hypothetical_RNA	#
CP003827.1	154475	157736	MACS_peak_724	331.18	CP003827.1	157549	158669	-	CNAG_07713	hypothetical_protein	#
CP003827.1	172442	174871	MACS_peak_725	2833.63	CP003827.1	171959	172503	+	CNAG_12723	hypothetical_RNA	#
CP003827.1	172442	174871	MACS_peak_725	2833.63	CP003827.1	172802	173767	-	CNAG_03142	hypothetical_protein	#
CP003827.1	172442	174871	MACS_peak_725	2833.63	CP003827.1	173772	175188	+	CNAG_03143	hypothetical_protein	#
CP003827.1	172442	174871	MACS_peak_725	2833.63	CP003827.1	174692	176300	-	CNAG_03144	peptide-methionine_(S)-S-oxide_reductase	#
CP003827.1	200238	201815	MACS_peak_726	290.6	CP003827.1	199935	201570	-	CNAG_03154	hypothetical_protein_hypothetical_protein_variant	#
CP003827.1	218955	220522	MACS_peak_727	1240.49	CP003827.1	214637	219085	+	CNAG_03160	DNA_cross-link_repair_1A_protein_DNA_cross-link_repair_1A_protein_variant	#
CP003827.1	218955	220522	MACS_peak_727	1240.49	CP003827.1	219695	222294	+	CNAG_03161	hypothetical_protein	#
CP003827.1	234405	238277	MACS_peak_729	661.36	CP003827.1	233548	237099	-	CNAG_03168	sulfite_reductase_(NADPH)_flavoprotein_alpha-component	#
CP003827.1	234405	238277	MACS_peak_729	661.36	CP003827.1	237201	239187	-	CNAG_03169	hypothetical_protein	#
CP003827.1	234405	238277	MACS_peak_729	661.36	CP003827.1	237268	238742	+	CNAG_12730	hypothetical_RNA	#
CP003827.1	310202	311595	MACS_peak_732	321.5	CP003827.1	307143	310698	-	CNAG_03193	hypothetical_protein	#
CP003827.1	310202	311595	MACS_peak_732	321.5	CP003827.1	311137	313233	+	CNAG_03194	saccharopine_dehydrogenase_saccharopine_dehydrogenase_variant	#
CP003827.1	346959	354620	MACS_peak_734	849.2	CP003827.1	345597	352432	-	CNAG_07718	multidomain_RhoGEF	#
CP003827.1	346959	354620	MACS_peak_734	849.2	CP003827.1	352724	354370	+	CNAG_03210	SAGA-associated_factor_73_SAGA-associated_factor_73_variant	#
CP003827.1	346959	354620	MACS_peak_734	849.2	CP003827.1	354540	356329	-	CNAG_03211	hypothetical_protein	#
CP003827.1	383593	386848	MACS_peak_736	3100	CP003827.1	381001	383875	+	CNAG_03222	RNA_lariat_debranching_enzyme	#
CP003827.1	383593	386848	MACS_peak_736	3100	CP003827.1	383400	384978	-	CNAG_03223	hypothetical_protein	#
CP003827.1	383593	386848	MACS_peak_736	3100	CP003827.1	385589	386764	+	CNAG_12739	hypothetical_RNA	#
CP003827.1	383593	386848	MACS_peak_736	3100	CP003827.1	385970	386833	-	CNAG_03224	hypothetical_protein	#
CP003827.1	387091	396673	MACS_peak_737	1311.7	CP003827.1	387181	389066	-	CNAG_03225	malate_dehydrogenase_NAD-dependent	#
CP003827.1	387091	396673	MACS_peak_737	1311.7	CP003827.1	389156	390815	-	CNAG_03226	succinate_dehydrogenase_[ubiquinone]_iron-sulfur_subunit_mitochondrial	#
CP003827.1	387091	396673	MACS_peak_737	1311.7	CP003827.1	390973	392044	+	CNAG_12740	hypothetical_RNA	#
CP003827.1	387091	396673	MACS_peak_737	1311.7	CP003827.1	392072	393410	-	CNAG_03227	hypothetical_protein	#
CP003827.1	387091	396673	MACS_peak_737	1311.7	CP003827.1	393461	397133	+	CNAG_03228	universal_stress_protein	#
CP003827.1	387091	396673	MACS_peak_737	1311.7	CP003827.1	394995	397162	-	CNAG_03229	specific_transcriptional_repressor	#
CP003827.1	412665	417138	MACS_peak_738	1415.31	CP003827.1	412713	413648	-	CNAG_03236	AMME_syndrome_candidate_protein	#
CP003827.1	412665	417138	MACS_peak_738	1415.31	CP003827.1	413854	415066	+	CNAG_03237	hypothetical_protein	#
CP003827.1	412665	417138	MACS_peak_738	1415.31	CP003827.1	414985	416364	-	CNAG_03238	dioxygenase_subfamily_protein	#
CP003827.1	412665	417138	MACS_peak_738	1415.31	CP003827.1	415906	417959	+	CNAG_03239	hypothetical_protein_hypothetical_protein_variant	#
CP003827.1	434916	436375	MACS_peak_739	170.6	CP003827.1	433481	435795	-	CNAG_03245	glucose-6-phosphate_dehydrogenase	#
CP003827.1	464716	468520	MACS_peak_741	478.58	CP003827.1	456805	458008	-	CNAG_12748	hypothetical_RNA	#
CP003827.1	468856	479799	MACS_peak_742	3100	CP003827.1	456805	458008	-	CNAG_12748	hypothetical_RNA	#
CP003827.1	480355	485985	MACS_peak_743	3100	CP003827.1	505242	508279	-	CNAG_03258	AGC_protein_kinase_AGC_protein_kinase_variant_1_AGC_protein_kinase_variant_2	#
CP003827.1	486228	502105	MACS_peak_744	3100	CP003827.1	505242	508279	-	CNAG_03258	AGC_protein_kinase_AGC_protein_kinase_variant_1_AGC_protein_kinase_variant_2	#
CP003827.1	502360	504287	MACS_peak_745	619.37	CP003827.1	505242	508279	-	CNAG_03258	AGC_protein_kinase_AGC_protein_kinase_variant_1_AGC_protein_kinase_variant_2	#
CP003827.1	522652	526039	MACS_peak_746	102.46	CP003827.1	522539	524448	-	CNAG_03266	malate_dehydrogenase_NAD-dependent	#
CP003827.1	522652	526039	MACS_peak_746	102.46	CP003827.1	524684	527266	-	CNAG_03267	splicing_factor_3B_subunit_2	#
CP003827.1	556373	558984	MACS_peak_748	197.98	CP003827.1	554447	557380	-	CNAG_03279	hypothetical_protein	#
CP003827.1	556373	558984	MACS_peak_748	197.98	CP003827.1	557495	559443	+	CNAG_03280	dihydrodipicolinate_synthetase_dihydrodipicolinate_synthetase_variant	#
CP003827.1	588380	589634	MACS_peak_749	880.68	CP003827.1	587910	588771	-	CNAG_12752	hypothetical_RNA	#
CP003827.1	588380	589634	MACS_peak_749	880.68	CP003827.1	589016	592921	+	CNAG_03295	hypothetical_protein	#
CP003827.1	607498	610454	MACS_peak_750	2003.04	CP003827.1	606026	607715	+	CNAG_03303	small_subunit_ribosomal_protein_S27	#
CP003827.1	607498	610454	MACS_peak_750	2003.04	CP003827.1	607468	609483	-	CNAG_03304	hypothetical_protein	#
CP003827.1	607498	610454	MACS_peak_750	2003.04	CP003827.1	607757	610154	+	CNAG_12753	hypothetical_RNA	#
CP003827.1	607498	610454	MACS_peak_750	2003.04	CP003827.1	609553	612070	-	CNAG_03305	calcium_binding_protein_39	#
CP003827.1	629490	635262	MACS_peak_752	1318.41	CP003827.1	628478	631904	-	CNAG_03314	YTH_domain_family_2_YTH_domain_family_2_variant	#
CP003827.1	629490	635262	MACS_peak_752	1318.41	CP003827.1	631946	633223	-	CNAG_03315	GTP-binding_protein_rhoA	#
CP003827.1	629490	635262	MACS_peak_752	1318.41	CP003827.1	632496	634531	+	CNAG_03316	rho_gdp-dissociation_inhibitor	#
CP003827.1	629490	635262	MACS_peak_752	1318.41	CP003827.1	634709	636607	+	CNAG_03317	AP-1_complex_subunit_mu-1	#
CP003827.1	637965	644718	MACS_peak_753	2570.57	CP003827.1	637912	641644	-	CNAG_03319	phospholipid_binding_protein	#
CP003827.1	637965	644718	MACS_peak_753	2570.57	CP003827.1	640512	643421	+	CNAG_03320	mannose-1-phosphate_guanylyltransferase	#
CP003827.1	637965	644718	MACS_peak_753	2570.57	CP003827.1	643231	646228	-	CNAG_03321	vacuolar_protein_sorting-associated_protein_9	#
CP003827.1	645573	650541	MACS_peak_754	991.59	CP003827.1	643231	646228	-	CNAG_03321	vacuolar_protein_sorting-associated_protein_9	#
CP003827.1	645573	650541	MACS_peak_754	991.59	CP003827.1	646312	648228	-	CNAG_03322	UDP-glucuronic_acid_decarboxylase	#
CP003827.1	645573	650541	MACS_peak_754	991.59	CP003827.1	648399	649279	+	CNAG_03323	hypothetical_protein	#
CP003827.1	645573	650541	MACS_peak_754	991.59	CP003827.1	649164	651538	-	CNAG_03324	hypothetical_protein	#
CP003827.1	660493	664880	MACS_peak_755	865.71	CP003827.1	659183	660677	+	CNAG_03327	hypothetical_protein	#
CP003827.1	660493	664880	MACS_peak_755	865.71	CP003827.1	660348	662563	-	CNAG_03328	hypothetical_protein	#
CP003827.1	660493	664880	MACS_peak_755	865.71	CP003827.1	662898	664806	+	CNAG_03329	PHD-finger_protein	#
CP003827.1	670836	675168	MACS_peak_756	1947.21	CP003827.1	670560	673656	-	CNAG_03333	cytoplasmic_protein	#
CP003827.1	691519	694883	MACS_peak_757	82.76	CP003827.1	689348	692557	-	CNAG_03341	minichromosome_maintenance_protein_2	#
CP003827.1	691519	694883	MACS_peak_757	82.76	CP003827.1	692706	694766	+	CNAG_03342	tRNA_(guanine-N(7)-)-methyltransferase_subunit_TRM82	#
CP003827.1	691519	694883	MACS_peak_757	82.76	CP003827.1	694724	696026	-	CNAG_03343	hypothetical_protein	#
CP003827.1	699930	705114	MACS_peak_758	763.95	CP003827.1	696583	704402	-	CNAG_03345	putative_translational_repressor	#
CP003827.1	699930	705114	MACS_peak_758	763.95	CP003827.1	704260	705004	+	CNAG_07723	hypothetical_protein	#
CP003827.1	706983	709463	MACS_peak_759	1890.3	CP003827.1	706174	708222	-	CNAG_03346	hypothetical_protein	#
CP003827.1	706983	709463	MACS_peak_759	1890.3	CP003827.1	708661	709237	+	CNAG_12756	hypothetical_RNA	#
CP003827.1	706983	709463	MACS_peak_759	1890.3	CP003827.1	709277	709569	-	CNAG_12757	hypothetical_RNA	#
CP003827.1	711157	717783	MACS_peak_760	178.01	CP003827.1	711064	713892	-	CNAG_03347	ATP-dependent_Clp_protease_ATP-binding_subunit_ClpB	#
CP003827.1	711157	717783	MACS_peak_760	178.01	CP003827.1	714123	717304	-	CNAG_03348	hypothetical_protein	#
CP003827.1	740149	747927	MACS_peak_761	490.04	CP003827.1	739822	742000	-	CNAG_03357	hypothetical_protein	#
CP003827.1	740149	747927	MACS_peak_761	490.04	CP003827.1	742046	744593	-	CNAG_03358	phosphoglycerate_kinase	#
CP003827.1	740149	747927	MACS_peak_761	490.04	CP003827.1	744190	744760	+	CNAG_03359	cytochrome_c_oxidase_subunit_7	#
CP003827.1	740149	747927	MACS_peak_761	490.04	CP003827.1	745015	746904	+	CNAG_03360	hypothetical_protein	#
CP003827.1	740149	747927	MACS_peak_761	490.04	CP003827.1	747006	748905	+	CNAG_03361	hypothetical_protein	#
CP003827.1	788861	792644	MACS_peak_763	439.9	CP003827.1	788282	789611	+	CNAG_03373	hypothetical_protein	#
CP003827.1	788861	792644	MACS_peak_763	439.9	CP003827.1	788910	789792	-	CNAG_03374	DNA_replication_complex_GINS_protein_PSF1	#
CP003827.1	788861	792644	MACS_peak_763	439.9	CP003827.1	789801	791500	+	CNAG_03375	succinyl-CoA_synthetase_alpha_subunit	#
CP003827.1	788861	792644	MACS_peak_763	439.9	CP003827.1	791460	795098	-	CNAG_03376	cytoplasmic_protein_cytoplasmic_protein_variant	#
CP003827.1	812644	815442	MACS_peak_764	1221.3	CP003827.1	813284	815329	+	CNAG_03385	g1/s-specific_cyclin_pcl1	#
CP003827.1	812644	815442	MACS_peak_764	1221.3	CP003827.1	815431	817304	+	CNAG_03386	solute_carrier_family_25_(mitochondrial_carnitine/acylcarnitine_transporter)_member_20/29	#
CP003827.1	878029	884058	MACS_peak_765	403.24	CP003827.1	877199	879057	-	CNAG_12767	hypothetical_RNA	#
CP003827.1	878029	884058	MACS_peak_765	403.24	CP003827.1	879540	882441	+	CNAG_03408	hypothetical_protein	#
CP003827.1	878029	884058	MACS_peak_765	403.24	CP003827.1	881230	885290	-	CNAG_03409	response_regulator_and_transcription_factor	#
CP003827.1	884331	886490	MACS_peak_766	221.65	CP003827.1	881230	885290	-	CNAG_03409	response_regulator_and_transcription_factor	#
CP003827.1	884331	886490	MACS_peak_766	221.65	CP003827.1	885308	886458	+	CNAG_03410	cytoplasmic_protein	#
CP003827.1	884331	886490	MACS_peak_766	221.65	CP003827.1	886412	887898	-	CNAG_03411	hypothetical_protein	#
CP003827.1	889577	891899	MACS_peak_767	627.07	CP003827.1	887976	890566	-	CNAG_03412	endochitinase	#
CP003827.1	889577	891899	MACS_peak_767	627.07	CP003827.1	890350	892823	+	CNAG_03413	alginate_lyase	#
CP003827.1	895263	897683	MACS_peak_768	180.69	CP003827.1	894393	895479	+	CNAG_03415	hypothetical_protein	#
CP003827.1	895263	897683	MACS_peak_768	180.69	CP003827.1	895360	896334	-	CNAG_03416	hypothetical_protein	#
CP003827.1	895263	897683	MACS_peak_768	180.69	CP003827.1	896360	898887	+	CNAG_03417	hypothetical_protein	#
CP003827.1	951423	953716	MACS_peak_769	3100	CP003827.1	949211	951945	-	CNAG_03438	hexose_transporter	#
CP003827.1	951423	953716	MACS_peak_769	3100	CP003827.1	952914	953908	+	CNAG_12770	hypothetical_RNA	#
CP003827.1	951423	953716	MACS_peak_769	3100	CP003827.1	953087	955157	-	CNAG_07733	hypothetical_protein	#
CP003827.1	990994	993511	MACS_peak_770	190.79	CP003827.1	987791	991856	+	CNAG_03453	kinesin-like_protein	#
CP003827.1	990994	993511	MACS_peak_770	190.79	CP003827.1	989245	991703	-	CNAG_12772	hypothetical_RNA	#
CP003827.1	990994	993511	MACS_peak_770	190.79	CP003827.1	991850	993502	-	CNAG_03454	hypothetical_protein	#
CP003827.1	990994	993511	MACS_peak_770	190.79	CP003827.1	992102	994416	+	CNAG_12773	hypothetical_RNA	#
CP003827.1	1019390	1021431	MACS_peak_771	2533.69	CP003827.1	1019031	1020682	-	CNAG_07734	hypothetical_protein	#
CP003827.1	1019390	1021431	MACS_peak_771	2533.69	CP003827.1	1019744	1024625	+	CNAG_03465	laccase	#
CP003827.1	1052140	1055613	MACS_peak_772	298.71	CP003827.1	1052166	1055400	-	CNAG_03475	hypothetical_protein	#
CP003827.1	1066487	1071005	MACS_peak_773	453.41	CP003827.1	1066521	1070648	-	CNAG_03479	hypothetical_protein	#
CP003827.1	1066487	1071005	MACS_peak_773	453.41	CP003827.1	1070765	1071226	-	CNAG_12783	hypothetical_RNA	#
CP003827.1	1077281	1079877	MACS_peak_774	213.71	CP003827.1	1076683	1078152	+	CNAG_03481	ribonuclease_P_protein_component	#
CP003827.1	1077281	1079877	MACS_peak_774	213.71	CP003827.1	1078319	1079958	+	CNAG_03482	thiol_peroxidase	#
CP003827.1	1077281	1079877	MACS_peak_774	213.71	CP003827.1	1079607	1080928	-	CNAG_03483	protein_GET1	#
CP003827.1	1098033	1102202	MACS_peak_776	1853.33	CP003827.1	1096692	1098376	-	CNAG_12784	hypothetical_RNA	#
CP003827.1	1098033	1102202	MACS_peak_776	1853.33	CP003827.1	1096968	1098202	+	CNAG_03491	cleavage_and_polyadenylation_specificity_factor_subunit_5	#
CP003827.1	1098033	1102202	MACS_peak_776	1853.33	CP003827.1	1098747	1100794	+	CNAG_03492	hypothetical_protein	#
CP003827.1	1098033	1102202	MACS_peak_776	1853.33	CP003827.1	1100962	1102678	+	CNAG_03493	1-alkyl-2-acetylglycerophosphocholine_esterase	#
CP003827.1	1145343	1150839	MACS_peak_779	984	CP003827.1	1141984	1145377	-	CNAG_07739	hypothetical_protein	#
CP003827.1	1145343	1150839	MACS_peak_779	984	CP003827.1	1145515	1147239	-	CNAG_03507	mitochondrial-processing_peptidase_subunit_beta	#
CP003827.1	1145343	1150839	MACS_peak_779	984	CP003827.1	1147254	1148178	+	CNAG_03508	hypothetical_protein	#
CP003827.1	1145343	1150839	MACS_peak_779	984	CP003827.1	1148131	1150104	-	CNAG_03509	pyruvate_dehydrogenase_X_component	#
CP003827.1	1145343	1150839	MACS_peak_779	984	CP003827.1	1149881	1151732	+	CNAG_03510	large_subunit_ribosomal_protein_L36e	#
CP003827.1	1162810	1163964	MACS_peak_780	531.45	CP003827.1	1159684	1163171	-	CNAG_03516	hypothetical_protein	#
CP003827.1	1162810	1163964	MACS_peak_780	531.45	CP003827.1	1162723	1163272	+	CNAG_12791	hypothetical_RNA	#
CP003827.1	1162810	1163964	MACS_peak_780	531.45	CP003827.1	1163236	1163723	-	CNAG_07742	hypothetical_protein	#
CP003827.1	1172893	1174558	MACS_peak_782	485.82	CP003827.1	1171865	1174238	-	CNAG_03518	phenylacrylic_acid_decarboxylase	#
CP003827.1	1172893	1174558	MACS_peak_782	485.82	CP003827.1	1171939	1173032	+	CNAG_12793	hypothetical_RNA	#
CP003827.1	1172893	1174558	MACS_peak_782	485.82	CP003827.1	1173522	1176609	+	CNAG_03519	cytoplasmic_protein_cytoplasmic_protein_variant_1_cytoplasmic_protein_variant_2	#
CP003827.1	1172893	1174558	MACS_peak_782	485.82	CP003827.1	1174285	1176878	-	CNAG_03520	hypothetical_protein	#
CP003827.1	1186661	1187781	MACS_peak_783	111.21	CP003827.1	1180509	1187356	-	CNAG_03524	transmembrane_receptor	#
CP003827.1	1194698	1196907	MACS_peak_784	229.53	CP003827.1	1193985	1195028	+	CNAG_03526	chromosome_transmission_fidelity_protein_8	#
CP003827.1	1194698	1196907	MACS_peak_784	229.53	CP003827.1	1194367	1198096	-	CNAG_03527	cytoplasmic_protein	#
CP003827.1	1218601	1226892	MACS_peak_785	3100	CP003827.1	1214092	1218896	+	CNAG_07744	Atypical/PI4K_protein_kinase	#
CP003827.1	1218601	1226892	MACS_peak_785	3100	CP003827.1	1219423	1221679	+	CNAG_07745	mannitol-1-phosphate_dehydrogenase	#
CP003827.1	1218601	1226892	MACS_peak_785	3100	CP003827.1	1221069	1225091	-	CNAG_07746	methylenetetrahydrofolate_dehydrogenase_(NADP)	#
CP003827.1	1218601	1226892	MACS_peak_785	3100	CP003827.1	1225423	1226443	+	CNAG_12794	hypothetical_RNA	#
CP003827.1	1218601	1226892	MACS_peak_785	3100	CP003827.1	1225583	1226234	-	CNAG_03538	hypothetical_protein	#
CP003827.1	1218601	1226892	MACS_peak_785	3100	CP003827.1	1226658	1229397	+	CNAG_03539	hypothetical_protein	#
CP003827.1	1233594	1236290	MACS_peak_786	225.32	CP003827.1	1231935	1233757	-	CNAG_03541	hypothetical_protein	#
CP003827.1	1233594	1236290	MACS_peak_786	225.32	CP003827.1	1233907	1235822	-	CNAG_03542	arginase	#
CP003827.1	1233594	1236290	MACS_peak_786	225.32	CP003827.1	1235977	1237558	+	CNAG_12795	hypothetical_RNA	#
CP003827.1	1250124	1252604	MACS_peak_788	101.76	CP003827.1	1249924	1251103	+	CNAG_03547	hypothetical_protein	#
CP003827.1	1250124	1252604	MACS_peak_788	101.76	CP003827.1	1251126	1253916	+	CNAG_12798	hypothetical_RNA	#
CP003827.1	1250124	1252604	MACS_peak_788	101.76	CP003827.1	1251151	1253667	-	CNAG_03548	hypothetical_protein	#
CP003827.1	1258287	1263749	MACS_peak_789	397.64	CP003827.1	1256715	1259239	-	CNAG_03552	hypothetical_protein	#
CP003827.1	1258287	1263749	MACS_peak_789	397.64	CP003827.1	1257593	1259351	+	CNAG_12799	hypothetical_RNA	#
CP003827.1	1258287	1263749	MACS_peak_789	397.64	CP003827.1	1259364	1263363	+	CNAG_03553	hypothetical_protein	#
CP003827.1	1258287	1263749	MACS_peak_789	397.64	CP003827.1	1263613	1268065	+	CNAG_03554	coatomer_protein_complex_subunit_alpha_(xenin)	#
CP003827.1	1285557	1287907	MACS_peak_790	933.61	CP003827.1	1283462	1286559	-	CNAG_03563	aspartate-tRNA(Asn)_ligase	#
CP003827.1	1285557	1287907	MACS_peak_790	933.61	CP003827.1	1286573	1288357	+	CNAG_03564	hypothetical_protein	#
CP003827.1	1287933	1289453	MACS_peak_791	614.69	CP003827.1	1286573	1288357	+	CNAG_03564	hypothetical_protein	#
CP003827.1	1287933	1289453	MACS_peak_791	614.69	CP003827.1	1289236	1294125	+	CNAG_03565	plasma-membrane_proton-efflux_P-type_ATPase	#
CP003827.1	1294363	1295676	MACS_peak_792	257.55	CP003827.1	1294700	1296342	+	CNAG_03566	hypothetical_protein	#
CP003827.1	1302244	1303427	MACS_peak_793	319.97	CP003827.1	1302085	1303908	+	CNAG_12801	hypothetical_RNA	#
CP003827.1	1302244	1303427	MACS_peak_793	319.97	CP003827.1	1303349	1303839	-	CNAG_12802	hypothetical_RNA	#
CP003827.1	1304250	1309194	MACS_peak_794	1594.29	CP003827.1	1304365	1306281	+	CNAG_03572	opsin-1	#
CP003827.1	1304250	1309194	MACS_peak_794	1594.29	CP003827.1	1306390	1306934	-	CNAG_12803	hypothetical_RNA	#
CP003827.1	1304250	1309194	MACS_peak_794	1594.29	CP003827.1	1307190	1309275	+	CNAG_03573	kynurenine_3-monooxygenase	#
CP003827.1	1367287	1368650	MACS_peak_796	126.45	CP003827.1	1366722	1368262	-	CNAG_06977	L-iditol_2-dehydrogenase	#
CP003828.1	4	2257	MACS_peak_798	3100	CP003828.1	1159	5043	-	CNAG_04100	hypothetical_protein	#
CP003828.1	4650	8081	MACS_peak_799	1396.4	CP003828.1	1159	5043	-	CNAG_04100	hypothetical_protein	#
CP003828.1	4650	8081	MACS_peak_799	1396.4	CP003828.1	5480	7420	-	CNAG_04101	hypothetical_protein	#
CP003828.1	11469	16409	MACS_peak_800	458.5	CP003828.1	11360	13935	-	CNAG_04103	hypothetical_protein	#
CP003828.1	11469	16409	MACS_peak_800	458.5	CP003828.1	14120	16182	+	CNAG_04104	mucin-desulfating_sulfatase	#
CP003828.1	16993	19114	MACS_peak_801	2822.7	CP003828.1	17302	17916	-	CNAG_04105	hypothetical_protein	#
CP003828.1	16993	19114	MACS_peak_801	2822.7	CP003828.1	18204	20364	+	CNAG_07755	hypothetical_protein_hypothetical_protein_variant_1_hypothetical_protein_variant_2	#
CP003828.1	20273	23363	MACS_peak_802	650.87	CP003828.1	18204	20364	+	CNAG_07755	hypothetical_protein_hypothetical_protein_variant_1_hypothetical_protein_variant_2	#
CP003828.1	20273	23363	MACS_peak_802	650.87	CP003828.1	19875	21823	-	CNAG_04106	hypothetical_protein	#
CP003828.1	20273	23363	MACS_peak_802	650.87	CP003828.1	21961	23280	+	CNAG_04107	hypothetical_protein	#
CP003828.1	83375	86277	MACS_peak_804	274.75	CP003828.1	82576	85771	-	CNAG_04130	hypothetical_protein	#
CP003828.1	116622	118883	MACS_peak_805	3100	CP003828.1	114834	117004	-	CNAG_04142	tartrate_transporter	#
CP003828.1	116622	118883	MACS_peak_805	3100	CP003828.1	117202	119465	-	CNAG_04143	hypothetical_protein_hypothetical_protein_variant	#
CP003828.1	116622	118883	MACS_peak_805	3100	CP003828.1	118034	119451	+	CNAG_12821	hypothetical_RNA	#
CP003828.1	170701	174735	MACS_peak_806	1164.23	CP003828.1	170981	174659	+	CNAG_04163	hypothetical_protein	#
CP003828.1	187925	192327	MACS_peak_808	484.78	CP003828.1	185630	188036	+	CNAG_04170	WD-repeat_protein	#
CP003828.1	187925	192327	MACS_peak_808	484.78	CP003828.1	186276	188999	-	CNAG_12823	hypothetical_RNA	#
CP003828.1	187925	192327	MACS_peak_808	484.78	CP003828.1	188150	189181	+	CNAG_07760	hypothetical_protein	#
CP003828.1	187925	192327	MACS_peak_808	484.78	CP003828.1	189223	190771	+	CNAG_04171	hypothetical_protein	#
CP003828.1	187925	192327	MACS_peak_808	484.78	CP003828.1	190719	194113	-	CNAG_04172	transcription_factor_C_subunit_6	#
CP003828.1	206767	210795	MACS_peak_809	959.51	CP003828.1	201977	207019	-	CNAG_04176	hypothetical_protein	#
CP003828.1	206767	210795	MACS_peak_809	959.51	CP003828.1	207102	207480	+	CNAG_12824	hypothetical_RNA	#
CP003828.1	206767	210795	MACS_peak_809	959.51	CP003828.1	207745	209206	-	CNAG_12825	hypothetical_RNA	#
CP003828.1	206767	210795	MACS_peak_809	959.51	CP003828.1	207771	208395	+	CNAG_12826	hypothetical_RNA	#
CP003828.1	232914	236086	MACS_peak_810	893.05	CP003828.1	232478	233891	-	CNAG_04185	hypothetical_protein	#
CP003828.1	232914	236086	MACS_peak_810	893.05	CP003828.1	233960	235219	-	CNAG_04186	hypothetical_protein	#
CP003828.1	232914	236086	MACS_peak_810	893.05	CP003828.1	235525	237686	+	CNAG_04187	GPI-anchored_wall_transfer_protein_1	#
CP003828.1	240531	244509	MACS_peak_811	2392.06	CP003828.1	239962	243028	-	CNAG_04189	succinate_dehydrogenase_[ubiquinone]_flavoprotein_subunit_mitochondrial	#
CP003828.1	240531	244509	MACS_peak_811	2392.06	CP003828.1	243630	247286	+	CNAG_04190	DNA_topoisomerase_I	#
CP003828.1	251095	256029	MACS_peak_812	217.12	CP003828.1	247515	251402	-	CNAG_04191	SCYL_protein_kinase	#
CP003828.1	251095	256029	MACS_peak_812	217.12	CP003828.1	251547	256379	+	CNAG_04192	phosphoribosylformylglycinamidine_synthase	#
CP003828.1	263485	265470	MACS_peak_813	158.43	CP003828.1	261747	263650	+	CNAG_04196	actin_binding_protein	#
CP003828.1	263485	265470	MACS_peak_813	158.43	CP003828.1	264050	268490	+	CNAG_04197	CMGC/DYRK/YAK_protein_kinase	#
CP003828.1	305111	307372	MACS_peak_815	490.64	CP003828.1	303163	306299	-	CNAG_04211	nuclear_RNA_export_factor_1/2	#
CP003828.1	305111	307372	MACS_peak_815	490.64	CP003828.1	306424	307740	+	CNAG_04212	hypothetical_protein	#
CP003828.1	305111	307372	MACS_peak_815	490.64	CP003828.1	307280	312688	-	CNAG_04213	signal_transducer	#
CP003828.1	314694	316908	MACS_peak_816	169.56	CP003828.1	314691	316906	+	CNAG_04215	sulfate_adenylyltransferase	#
CP003828.1	317592	320434	MACS_peak_817	696.74	CP003828.1	317654	318435	+	CNAG_04216	hypothetical_protein	#
CP003828.1	317592	320434	MACS_peak_817	696.74	CP003828.1	317783	319163	-	CNAG_12832	hypothetical_RNA	#
CP003828.1	317592	320434	MACS_peak_817	696.74	CP003828.1	319581	322758	+	CNAG_04217	phosphoenolpyruvate_carboxykinase_(ATP)	#
CP003828.1	328474	330379	MACS_peak_818	500.66	CP003828.1	325953	328910	-	CNAG_04220	ATP-dependent_DNA_helicase_II_subunit_1	#
CP003828.1	328474	330379	MACS_peak_818	500.66	CP003828.1	329073	331392	+	CNAG_04221	6-phosphofructo-2-kinase/fructose-26-bisphosphatase	#
CP003828.1	359219	362079	MACS_peak_820	322.76	CP003828.1	356049	359852	-	CNAG_04232	hypothetical_protein	#
CP003828.1	359219	362079	MACS_peak_820	322.76	CP003828.1	356059	359339	+	CNAG_04231	hypothetical_protein	#
CP003828.1	359219	362079	MACS_peak_820	322.76	CP003828.1	359349	362212	+	CNAG_04233	hypothetical_protein	#
CP003828.1	359219	362079	MACS_peak_820	322.76	CP003828.1	362019	363190	-	CNAG_04234	hypothetical_protein	#
CP003828.1	465829	469024	MACS_peak_821	125.79	CP003828.1	465870	470094	+	CNAG_04279	hypothetical_protein	#
CP003828.1	482642	485965	MACS_peak_822	1682.65	CP003828.1	481743	482882	+	CNAG_12840	hypothetical_RNA	#
CP003828.1	482642	485965	MACS_peak_822	1682.65	CP003828.1	482354	484614	-	CNAG_04284	hypothetical_protein	#
CP003828.1	482642	485965	MACS_peak_822	1682.65	CP003828.1	484768	485838	+	CNAG_04285	hypothetical_protein	#
CP003828.1	482642	485965	MACS_peak_822	1682.65	CP003828.1	485791	486808	-	CNAG_04286	DNA-directed_RNA_polymerase_I_II_and_III_subunit_RPABC3	#
CP003828.1	575359	580463	MACS_peak_827	257.25	CP003828.1	575252	579919	-	CNAG_04327	hypothetical_protein	#
CP003828.1	575359	580463	MACS_peak_827	257.25	CP003828.1	580103	581247	-	CNAG_04328	ubiquitin-conjugating_enzyme_E2_I	#
CP003828.1	630274	633697	MACS_peak_828	205.05	CP003828.1	627984	631641	-	CNAG_04345	specific_RNA_polymerase_II_transcription_factor	#
CP003828.1	630274	633697	MACS_peak_828	205.05	CP003828.1	631910	633774	+	CNAG_04346	dihydrodipicolinate_synthase	#
CP003828.1	661694	663123	MACS_peak_830	254.77	CP003828.1	658221	662197	-	CNAG_04358	mitochondrial_inner_membrane_ABC_transporter	#
CP003828.1	661694	663123	MACS_peak_830	254.77	CP003828.1	662422	666483	+	CNAG_04359	hypothetical_protein	#
CP003828.1	668965	673639	MACS_peak_831	185.72	CP003828.1	668896	672353	-	CNAG_04361	hypothetical_protein	#
CP003828.1	668965	673639	MACS_peak_831	185.72	CP003828.1	672574	675106	+	CNAG_04362	ATP-dependent_RNA_helicase_DBP5	#
CP003828.1	702138	704445	MACS_peak_832	199.49	CP003828.1	701515	703899	-	CNAG_04373	alginate_lyase	#
CP003828.1	712166	718456	MACS_peak_833	394.08	CP003828.1	710380	713003	+	CNAG_04376	protein_KRI1	#
CP003828.1	712166	718456	MACS_peak_833	394.08	CP003828.1	712929	717320	-	CNAG_04377	vacuolar_protein	#
CP003828.1	712166	718456	MACS_peak_833	394.08	CP003828.1	717405	718077	+	CNAG_04378	NADH_dehydrogenase_(ubiquinone)_1_alpha_subcomplex_13	#
CP003828.1	712166	718456	MACS_peak_833	394.08	CP003828.1	718372	719242	+	CNAG_04379	hypothetical_protein	#
CP003828.1	718513	722461	MACS_peak_834	275.46	CP003828.1	718372	719242	+	CNAG_04379	hypothetical_protein	#
CP003828.1	718513	722461	MACS_peak_834	275.46	CP003828.1	719322	722332	+	CNAG_04380	peptidase_peptidase_variant	#
CP003828.1	718513	722461	MACS_peak_834	275.46	CP003828.1	722210	724387	-	CNAG_04381	transcription_initiation_factor_TFIIH_subunit_2	#
CP003828.1	755253	760735	MACS_peak_835	893.45	CP003828.1	754496	755413	+	CNAG_04396	hypothetical_protein	#
CP003828.1	755253	760735	MACS_peak_835	893.45	CP003828.1	755343	757034	-	CNAG_04397	hypothetical_protein	#
CP003828.1	755253	760735	MACS_peak_835	893.45	CP003828.1	757032	760753	+	CNAG_04398	specific_RNA_polymerase_II_transcription_factor	#
CP003828.1	755253	760735	MACS_peak_835	893.45	CP003828.1	760635	761838	-	CNAG_04399	YggS_family_pyridoxal_phosphate_enzyme	#
CP003828.1	777098	780577	MACS_peak_836	89.78	CP003828.1	776486	778546	-	CNAG_04408	choline_kinase	#
CP003828.1	777098	780577	MACS_peak_836	89.78	CP003828.1	778667	780286	+	CNAG_04409	hypothetical_protein	#
CP003828.1	777098	780577	MACS_peak_836	89.78	CP003828.1	780343	782532	+	CNAG_04410	endoplasmic_reticulum_protein	#
CP003828.1	831733	833398	MACS_peak_838	1096.02	CP003828.1	833856	834542	-	CNAG_12852	hypothetical_RNA	#
CP003828.1	856177	864388	MACS_peak_839	2385.09	CP003828.1	854717	860673	-	CNAG_04433	CMGC/DYRK/DYRK2_protein_kinase	#
CP003828.1	856177	864388	MACS_peak_839	2385.09	CP003828.1	860852	864350	+	CNAG_04434	hypothetical_protein	#
CP003828.1	856177	864388	MACS_peak_839	2385.09	CP003828.1	864308	868015	-	CNAG_07770	ferric-chelate_reductase	#
CP003828.1	867573	868774	MACS_peak_840	203.03	CP003828.1	864308	868015	-	CNAG_07770	ferric-chelate_reductase	#
CP003828.1	867573	868774	MACS_peak_840	203.03	CP003828.1	868245	869896	+	CNAG_04436	hypothetical_protein	#
CP003828.1	876220	879789	MACS_peak_841	429.6	CP003828.1	875329	876641	+	CNAG_04440	thiamine_pyrophosphokinase_thiamine_pyrophosphokinase_variant	#
CP003828.1	876220	879789	MACS_peak_841	429.6	CP003828.1	875818	879064	-	CNAG_04441	polyadenylate-binding_protein_cytoplasmic_and_nuclear	#
CP003828.1	876220	879789	MACS_peak_841	429.6	CP003828.1	879317	880308	-	CNAG_04442	hypothetical_protein_hypothetical_protein_variant	#
CP003828.1	883984	887282	MACS_peak_842	298.8	CP003828.1	882270	886025	-	CNAG_04444	splicing_factor_3B_subunit_1	#
CP003828.1	883984	887282	MACS_peak_842	298.8	CP003828.1	886230	887412	+	CNAG_04445	small_subunit_ribosomal_protein_S7e	#
CP003828.1	889940	892699	MACS_peak_843	524.15	CP003828.1	888851	890559	-	CNAG_04447	hypothetical_protein	#
CP003828.1	889940	892699	MACS_peak_843	524.15	CP003828.1	890704	891837	-	CNAG_04448	large_subunit_ribosomal_protein_L19e	#
CP003828.1	889940	892699	MACS_peak_843	524.15	CP003828.1	892143	894463	-	CNAG_04449	alpha-16-mannosyltransferase	#
CP003828.1	899970	902721	MACS_peak_844	87.81	CP003828.1	894549	901160	-	CNAG_04450	chromodomain-helicase-DNA-binding_protein_1	#
CP003828.1	899970	902721	MACS_peak_844	87.81	CP003828.1	901184	904449	-	CNAG_04451	ribonuclease_P/MRP_protein_subunit_POP1	#
CP003828.1	904351	908345	MACS_peak_845	298.26	CP003828.1	901184	904449	-	CNAG_04451	ribonuclease_P/MRP_protein_subunit_POP1	#
CP003828.1	904351	908345	MACS_peak_845	298.26	CP003828.1	904584	905411	+	CNAG_04452	small_subunit_ribosomal_protein_S18	#
CP003828.1	904351	908345	MACS_peak_845	298.26	CP003828.1	905214	906975	-	CNAG_04453	inositolphosphorylceramide_synthase	#
CP003828.1	904351	908345	MACS_peak_845	298.26	CP003828.1	907051	908782	-	CNAG_04454	hypothetical_protein	#
CP003828.1	904351	908345	MACS_peak_845	298.26	CP003828.1	907096	908116	+	CNAG_12854	hypothetical_RNA	#
CP003828.1	967980	972896	MACS_peak_847	708.8	CP003828.1	967691	971401	-	CNAG_04478	hypothetical_protein	#
CP003828.1	967980	972896	MACS_peak_847	708.8	CP003828.1	971528	973300	+	CNAG_04479	hypothetical_protein	#
CP003828.1	982247	985678	MACS_peak_848	122.15	CP003828.1	979561	982893	-	CNAG_07774	hypothetical_protein	#
CP003828.1	982247	985678	MACS_peak_848	122.15	CP003828.1	983076	986906	+	CNAG_04484	hypothetical_protein	#
CP003828.1	1032727	1035922	MACS_peak_851	355.8	CP003828.1	1032690	1035071	-	CNAG_04504	hypothetical_protein_hypothetical_protein_variant	#
CP003828.1	1032727	1035922	MACS_peak_851	355.8	CP003828.1	1035234	1036408	+	CNAG_12866	hypothetical_RNA	#
CP003828.1	1032727	1035922	MACS_peak_851	355.8	CP003828.1	1035860	1039071	-	CNAG_04505	guanine_nucleotide-binding_protein_subunit_alpha	#
CP003828.1	1065361	1067530	MACS_peak_853	166.14	CP003828.1	1065539	1066238	+	CNAG_12869	hypothetical_RNA	#
CP003828.1	1065361	1067530	MACS_peak_853	166.14	CP003828.1	1066491	1066993	-	CNAG_12870	hypothetical_RNA	#
CP003828.1	1065361	1067530	MACS_peak_853	166.14	CP003828.1	1067078	1069993	+	CNAG_04518	hypothetical_protein	#
CP003828.1	1082082	1083255	MACS_peak_854	600.44	CP003828.1	1078823	1082206	-	CNAG_04522	hypothetical_protein	#
CP003828.1	1082082	1083255	MACS_peak_854	600.44	CP003828.1	1082335	1082426	+	CNAG_10119	tRNA-Ala	#
CP003828.1	1082082	1083255	MACS_peak_854	600.44	CP003828.1	1082957	1084788	+	CNAG_04523	glyceraldehyde-3-phosphate_dehydrogenase_type_I	#
CP003828.1	1114802	1119821	MACS_peak_856	648.21	CP003828.1	1112491	1115413	+	CNAG_04536	nicotinamide_mononucleotide_permease_nicotinamide_mononucleotide_permease_variant	#
CP003828.1	1114802	1119821	MACS_peak_856	648.21	CP003828.1	1115377	1117502	-	CNAG_04537	hypothetical_protein	#
CP003828.1	1114802	1119821	MACS_peak_856	648.21	CP003828.1	1117527	1120281	+	CNAG_04538	ubiquitin-like_modifier-activating_enzyme_ATG7	#
CP003828.1	1159207	1161956	MACS_peak_858	2919	CP003828.1	1157619	1159495	+	CNAG_12876	hypothetical_RNA	#
CP003828.1	1159207	1161956	MACS_peak_858	2919	CP003828.1	1159668	1160299	-	CNAG_07784	hypothetical_protein	#
CP003828.1	1159207	1161956	MACS_peak_858	2919	CP003828.1	1160590	1161035	-	CNAG_07785	hypothetical_protein	#
CP003828.1	1166617	1173010	MACS_peak_859	1860.41	CP003828.1	1165767	1167889	-	CNAG_12877	hypothetical_RNA	#
CP003828.1	1166617	1173010	MACS_peak_859	1860.41	CP003828.1	1168607	1169117	+	CNAG_07786	hypothetical_protein	#
CP003828.1	1166617	1173010	MACS_peak_859	1860.41	CP003828.1	1169285	1169652	+	CNAG_07787	hypothetical_protein	#
CP003828.1	1166617	1173010	MACS_peak_859	1860.41	CP003828.1	1169905	1170625	+	CNAG_07788	hypothetical_protein	#
CP003828.1	1166617	1173010	MACS_peak_859	1860.41	CP003828.1	1172499	1174479	+	CNAG_06953	hypothetical_protein	#
CP003828.1	1173027	1175642	MACS_peak_860	255.2	CP003828.1	1172499	1174479	+	CNAG_06953	hypothetical_protein	#
CP003828.1	1173027	1175642	MACS_peak_860	255.2	CP003828.1	1175586	1179489	+	CNAG_06954	hypothetical_protein	#
CP003829.1	918	3503	MACS_peak_861	3100	CP003829.1	1908	3645	-	CNAG_04931	putative_hexose_transporter	#
CP003829.1	14018	16380	MACS_peak_862	303.76	CP003829.1	13511	16178	+	CNAG_07837	hypothetical_protein_hypothetical_protein_variant	#
CP003829.1	14018	16380	MACS_peak_862	303.76	CP003829.1	16150	18578	-	CNAG_04922	hypothetical_protein	#
CP003829.1	20109	22446	MACS_peak_863	209.31	CP003829.1	19344	20694	-	CNAG_04921	hypothetical_protein	#
CP003829.1	20109	22446	MACS_peak_863	209.31	CP003829.1	21726	24883	+	CNAG_04920	galactose_transporter_galactose_transporter_variant	#
CP003829.1	71421	76119	MACS_peak_864	442.27	CP003829.1	71514	73232	+	CNAG_04903	hypothetical_protein	#
CP003829.1	71421	76119	MACS_peak_864	442.27	CP003829.1	72609	75878	-	CNAG_04902	SEL1_protein	#
CP003829.1	88321	90062	MACS_peak_865	84.04	CP003829.1	86802	88670	+	CNAG_04896	tyrosine-tRNA_ligase	#
CP003829.1	88321	90062	MACS_peak_865	84.04	CP003829.1	88628	92636	-	CNAG_04895	nuclear_protein	#
CP003829.1	96849	99536	MACS_peak_866	2354.82	CP003829.1	94536	97661	-	CNAG_04892	hypothetical_protein_hypothetical_protein_variant_1_hypothetical_protein_variant_2_hypothetical_protein_variant_3_hypothetical_protein_variant_4	#
CP003829.1	96849	99536	MACS_peak_866	2354.82	CP003829.1	98020	99863	+	CNAG_04891	hypothetical_protein	#
CP003829.1	110788	112000	MACS_peak_867	394.24	CP003829.1	109512	110962	+	CNAG_12883	hypothetical_RNA	#
CP003829.1	110788	112000	MACS_peak_867	394.24	CP003829.1	109632	110845	-	CNAG_04885	hypothetical_protein	#
CP003829.1	110788	112000	MACS_peak_867	394.24	CP003829.1	111611	112365	+	CNAG_07844	hypothetical_protein	#
CP003829.1	156405	157765	MACS_peak_869	160.29	CP003829.1	154083	158001	-	CNAG_04869	para-nitrobenzyl_esterase	#
CP003829.1	157979	161510	MACS_peak_870	211.85	CP003829.1	154083	158001	-	CNAG_04869	para-nitrobenzyl_esterase	#
CP003829.1	157979	161510	MACS_peak_870	211.85	CP003829.1	158112	160819	+	CNAG_04868	cytoplasmic_protein_cytoplasmic_protein_variant	#
CP003829.1	157979	161510	MACS_peak_870	211.85	CP003829.1	160947	163266	+	CNAG_04867	vacuolar_protein	#
CP003829.1	169499	170938	MACS_peak_871	413.67	CP003829.1	169288	169786	-	CNAG_12888	hypothetical_RNA	#
CP003829.1	171179	178606	MACS_peak_872	166.13	CP003829.1	171401	171482	-	CNAG_10122	tRNA-His	#
CP003829.1	171179	178606	MACS_peak_872	166.13	CP003829.1	173117	177765	+	CNAG_04864	iron-responsive_gata-type_transcription_factor	#
CP003829.1	171179	178606	MACS_peak_872	166.13	CP003829.1	177935	179456	+	CNAG_04863	escrt-II_complex_subunit	#
CP003829.1	191153	195463	MACS_peak_873	785.11	CP003829.1	190936	194468	-	CNAG_04860	xylosylphosphotransferase	#
CP003829.1	191153	195463	MACS_peak_873	785.11	CP003829.1	194566	196894	-	CNAG_04859	rho_family_protein	#
CP003829.1	196002	199818	MACS_peak_874	311.67	CP003829.1	194566	196894	-	CNAG_04859	rho_family_protein	#
CP003829.1	196002	199818	MACS_peak_874	311.67	CP003829.1	196346	198196	+	CNAG_04858	hypothetical_protein	#
CP003829.1	196002	199818	MACS_peak_874	311.67	CP003829.1	196927	199433	-	CNAG_04857	hypothetical_protein	#
CP003829.1	213161	224220	MACS_peak_875	3100	CP003829.1	230150	232591	-	CNAG_04855	hypothetical_protein	#
CP003829.1	224409	228193	MACS_peak_876	3100	CP003829.1	230150	232591	-	CNAG_04855	hypothetical_protein	#
CP003829.1	248656	249675	MACS_peak_877	384.04	CP003829.1	246933	249135	+	CNAG_04847	hypothetical_protein	#
CP003829.1	248656	249675	MACS_peak_877	384.04	CP003829.1	249204	252258	+	CNAG_04846	membrane_protein	#
CP003829.1	258622	262744	MACS_peak_878	101.09	CP003829.1	257094	260526	-	CNAG_04842	hypothetical_protein	#
CP003829.1	258622	262744	MACS_peak_878	101.09	CP003829.1	261010	265486	-	CNAG_04841	transcriptional_regulatory_protein_transcriptional_regulatory_protein_variant	#
CP003829.1	258622	262744	MACS_peak_878	101.09	CP003829.1	261138	262502	+	CNAG_12893	hypothetical_RNA	#
CP003829.1	308774	311402	MACS_peak_881	823.83	CP003829.1	307876	309408	+	CNAG_04822	deoxyhypusine_synthase	#
CP003829.1	308774	311402	MACS_peak_881	823.83	CP003829.1	309465	312276	+	CNAG_04821	PAB-dependent_poly(A)-specific_ribonuclease_subunit_PAN3	#
CP003829.1	319710	322355	MACS_peak_882	803.2	CP003829.1	319005	320103	-	CNAG_04816	hypothetical_protein	#
CP003829.1	319710	322355	MACS_peak_882	803.2	CP003829.1	320658	322059	+	CNAG_07845	hypothetical_protein_hypothetical_protein_variant_1_hypothetical_protein_variant_2	#
CP003829.1	319710	322355	MACS_peak_882	803.2	CP003829.1	322026	329023	-	CNAG_04815	formin	#
CP003829.1	324890	332710	MACS_peak_883	1015.66	CP003829.1	322026	329023	-	CNAG_04815	formin	#
CP003829.1	324890	332710	MACS_peak_883	1015.66	CP003829.1	329043	329733	+	CNAG_04814	hypothetical_protein	#
CP003829.1	324890	332710	MACS_peak_883	1015.66	CP003829.1	329692	330887	-	CNAG_04813	V-type_ATPase_C_subunit_V-type_ATPase_C_subunit_variant	#
CP003829.1	324890	332710	MACS_peak_883	1015.66	CP003829.1	330928	333356	+	CNAG_07846	ran-binding_protein_3	#
CP003829.1	333532	336218	MACS_peak_884	649.28	CP003829.1	333310	334617	-	CNAG_07847	hypothetical_protein	#
CP003829.1	333532	336218	MACS_peak_884	649.28	CP003829.1	333478	334492	+	CNAG_12897	hypothetical_RNA	#
CP003829.1	333532	336218	MACS_peak_884	649.28	CP003829.1	334781	335884	-	CNAG_12898	hypothetical_RNA	#
CP003829.1	356136	360961	MACS_peak_885	185.36	CP003829.1	356252	362017	-	CNAG_04803	protein_transporter_SEC31	#
CP003829.1	366801	367831	MACS_peak_886	210.74	CP003829.1	367202	369644	-	CNAG_04800	phenylalanine-tRNA_ligase_alpha_subunit	#
CP003829.1	382357	384532	MACS_peak_887	948.75	CP003829.1	381298	384429	-	CNAG_04794	spermine_transporter	#
CP003829.1	385136	389484	MACS_peak_888	243.22	CP003829.1	384712	385775	+	CNAG_04793	hypothetical_protein	#
CP003829.1	385136	389484	MACS_peak_888	243.22	CP003829.1	384956	385904	-	CNAG_12902	hypothetical_RNA	#
CP003829.1	385136	389484	MACS_peak_888	243.22	CP003829.1	385797	390837	+	CNAG_04792	phosphatidylserine_decarboxylase	#
CP003829.1	404246	407540	MACS_peak_889	485.16	CP003829.1	402950	404560	-	CNAG_04787	membrane_protein	#
CP003829.1	404246	407540	MACS_peak_889	485.16	CP003829.1	404699	408527	+	CNAG_04786	hypothetical_protein_hypothetical_protein_variant	#
CP003829.1	439692	442416	MACS_peak_890	526.48	CP003829.1	436887	441883	-	CNAG_04774	nuclear_protein_nuclear_protein_variant	#
CP003829.1	439692	442416	MACS_peak_890	526.48	CP003829.1	442297	442844	+	CNAG_12905	hypothetical_RNA	#
CP003829.1	467501	474599	MACS_peak_891	2790.85	CP003829.1	465489	468503	-	CNAG_04763	dolichyl-phosphate-mannose-protein_mannosyltransferase	#
CP003829.1	467501	474599	MACS_peak_891	2790.85	CP003829.1	468687	470132	+	CNAG_04762	large_subunit_ribosomal_protein_L4e	#
CP003829.1	467501	474599	MACS_peak_891	2790.85	CP003829.1	470389	471799	+	CNAG_04761	Ras_family_protein	#
CP003829.1	467501	474599	MACS_peak_891	2790.85	CP003829.1	471690	473592	-	CNAG_04760	cytoplasmic_protein	#
CP003829.1	467501	474599	MACS_peak_891	2790.85	CP003829.1	473422	477635	+	CNAG_12909	hypothetical_RNA	#
CP003829.1	467501	474599	MACS_peak_891	2790.85	CP003829.1	474185	476068	-	CNAG_04759	hypothetical_protein_hypothetical_protein_variant	#
CP003829.1	476612	477964	MACS_peak_892	639.71	CP003829.1	473422	477635	+	CNAG_12909	hypothetical_RNA	#
CP003829.1	476612	477964	MACS_peak_892	639.71	CP003829.1	477475	479770	-	CNAG_12910	hypothetical_RNA	#
CP003829.1	476612	477964	MACS_peak_892	639.71	CP003829.1	477730	479991	+	CNAG_04758	amt_family_ammonium_transporter	#
CP003829.1	478382	485463	MACS_peak_893	3100	CP003829.1	477475	479770	-	CNAG_12910	hypothetical_RNA	#
CP003829.1	478382	485463	MACS_peak_893	3100	CP003829.1	477730	479991	+	CNAG_04758	amt_family_ammonium_transporter	#
CP003829.1	478382	485463	MACS_peak_893	3100	CP003829.1	479894	481448	-	CNAG_04757	mitochondrial_protein	#
CP003829.1	478382	485463	MACS_peak_893	3100	CP003829.1	481786	484386	-	CNAG_04756	hypothetical_protein	#
CP003829.1	478382	485463	MACS_peak_893	3100	CP003829.1	481927	484121	+	CNAG_12911	hypothetical_RNA	#
CP003829.1	487291	493581	MACS_peak_894	254.16	CP003829.1	486247	492745	-	CNAG_04755	mitogen-activated_protein_(map)_kinase_kinase_kinase	#
CP003829.1	493703	497087	MACS_peak_895	3100	CP003829.1	493639	495240	-	CNAG_12913	hypothetical_RNA	#
CP003829.1	493703	497087	MACS_peak_895	3100	CP003829.1	494914	497273	+	CNAG_12914	hypothetical_RNA	#
CP003829.1	493703	497087	MACS_peak_895	3100	CP003829.1	496476	496763	-	CNAG_07852	hypothetical_protein	#
CP003829.1	493703	497087	MACS_peak_895	3100	CP003829.1	496910	499781	-	CNAG_04753	gluconolactonase	#
CP003829.1	538908	542131	MACS_peak_897	997.9	CP003829.1	536863	541076	-	CNAG_04737	hypothetical_protein	#
CP003829.1	538908	542131	MACS_peak_897	997.9	CP003829.1	541592	542773	+	CNAG_12917	hypothetical_RNA	#
CP003829.1	538908	542131	MACS_peak_897	997.9	CP003829.1	541812	543862	-	CNAG_04736	hypothetical_protein	#
CP003829.1	649954	656299	MACS_peak_899	249.03	CP003829.1	650054	653069	-	CNAG_04703	DNA_clamp_loader	#
CP003829.1	649954	656299	MACS_peak_899	249.03	CP003829.1	653157	659433	-	CNAG_04702	hypothetical_protein	#
CP003829.1	657273	662150	MACS_peak_900	222.63	CP003829.1	653157	659433	-	CNAG_04702	hypothetical_protein	#
CP003829.1	657273	662150	MACS_peak_900	222.63	CP003829.1	659464	661181	+	CNAG_04701	hypothetical_protein	#
CP003829.1	657273	662150	MACS_peak_900	222.63	CP003829.1	659905	662551	-	CNAG_04700	hypothetical_protein	#
CP003829.1	657273	662150	MACS_peak_900	222.63	CP003829.1	661505	664831	+	CNAG_04699	microfibrillar-associated_protein_1	#
CP003829.1	693107	699855	MACS_peak_902	290.08	CP003829.1	691246	693610	-	CNAG_04688	acyl-CoA_dehydrogenase	#
CP003829.1	693107	699855	MACS_peak_902	290.08	CP003829.1	693987	696901	+	CNAG_04687	stearoyl-CoA_desaturase_(delta-9_desaturase)	#
CP003829.1	693107	699855	MACS_peak_902	290.08	CP003829.1	696888	698504	-	CNAG_04686	hypothetical_protein	#
CP003829.1	693107	699855	MACS_peak_902	290.08	CP003829.1	698586	701511	-	CNAG_07856	hypothetical_protein	#
CP003829.1	700533	704547	MACS_peak_903	1506.16	CP003829.1	698586	701511	-	CNAG_07856	hypothetical_protein	#
CP003829.1	700533	704547	MACS_peak_903	1506.16	CP003829.1	701525	704943	+	CNAG_04684	putative_GTPase-activating_protein	#
CP003829.1	714917	725792	MACS_peak_905	3100	CP003829.1	712596	715344	+	CNAG_04678	protein_kinase	#
CP003829.1	714917	725792	MACS_peak_905	3100	CP003829.1	715546	717477	+	CNAG_04677	xylitol_dehydrogenase	#
CP003829.1	714917	725792	MACS_peak_905	3100	CP003829.1	717241	720674	-	CNAG_04676	6-phosphofructokinase	#
CP003829.1	714917	725792	MACS_peak_905	3100	CP003829.1	720936	721756	-	CNAG_04675	hypothetical_protein	#
CP003829.1	714917	725792	MACS_peak_905	3100	CP003829.1	721741	724423	+	CNAG_12929	hypothetical_RNA	#
CP003829.1	714917	725792	MACS_peak_905	3100	CP003829.1	722013	724458	-	CNAG_04674	transcriptional_adapter_3	#
CP003829.1	714917	725792	MACS_peak_905	3100	CP003829.1	724893	725884	+	CNAG_04673	NAD_dependent_epimerase/dehydratase	#
CP003829.1	714917	725792	MACS_peak_905	3100	CP003829.1	725470	726319	-	CNAG_12930	hypothetical_RNA	#
CP003829.1	753244	761624	MACS_peak_907	3100	CP003829.1	754385	756982	-	CNAG_04659	pyruvate_decarboxylase	#
CP003829.1	753244	761624	MACS_peak_907	3100	CP003829.1	755050	755964	+	CNAG_12933	hypothetical_RNA	#
CP003829.1	753244	761624	MACS_peak_907	3100	CP003829.1	757193	760053	+	CNAG_04658	hypothetical_protein	#
CP003829.1	753244	761624	MACS_peak_907	3100	CP003829.1	759707	760931	-	CNAG_04657	short-chain_dehydrogenase	#
CP003829.1	753244	761624	MACS_peak_907	3100	CP003829.1	761283	763510	+	CNAG_04656	arginine-tRNA-protein_transferase_arginine-tRNA-protein_transferase_variant	#
CP003829.1	787245	791785	MACS_peak_908	862.04	CP003829.1	786438	787357	-	CNAG_04646	hypothetical_protein	#
CP003829.1	787245	791785	MACS_peak_908	862.04	CP003829.1	787469	790947	+	CNAG_07857	hypothetical_protein	#
CP003829.1	787245	791785	MACS_peak_908	862.04	CP003829.1	790512	793023	-	CNAG_04642	tetraspanin_Tsp2	#
CP003829.1	797134	801906	MACS_peak_909	779.61	CP003829.1	793237	797284	-	CNAG_04641	general_transcription_factor_3C_polypeptide_3_(transcription_factor_C_subunit_4)	#
CP003829.1	797134	801906	MACS_peak_909	779.61	CP003829.1	793237	797284	-	CNAG_04641	general_transcription_factor_3C_polypeptide_3_(transcription_factor_C_subunit_4)	#
CP003829.1	797134	801906	MACS_peak_909	779.61	CP003829.1	797558	801913	+	CNAG_04640	ATP-citrate_synthase_subunit_1	#
CP003829.1	818572	820834	MACS_peak_910	191.62	CP003829.1	816843	819633	+	CNAG_04635	endopeptidase	#
CP003829.1	818572	820834	MACS_peak_910	191.62	CP003829.1	820076	823821	+	CNAG_04634	hypothetical_protein	#
CP003829.1	829819	837470	MACS_peak_911	213.02	CP003829.1	827315	829994	+	CNAG_04632	uracil_permease	#
CP003829.1	829819	837470	MACS_peak_911	213.02	CP003829.1	829862	832532	-	CNAG_04631	ribitol_kinase	#
CP003829.1	829819	837470	MACS_peak_911	213.02	CP003829.1	832746	835947	-	CNAG_04630	hypothetical_protein	#
CP003829.1	829819	837470	MACS_peak_911	213.02	CP003829.1	836450	839445	-	CNAG_04629	Mob1_family_protein	#
CP003829.1	847577	851651	MACS_peak_912	2534.76	CP003829.1	843440	847962	-	CNAG_04626	hypothetical_protein	#
CP003829.1	847577	851651	MACS_peak_912	2534.76	CP003829.1	848157	850490	+	CNAG_04625	cerevisin	#
CP003829.1	847577	851651	MACS_peak_912	2534.76	CP003829.1	850966	852517	+	CNAG_04623	hypothetical_protein	#
CP003829.1	852960	860533	MACS_peak_913	1183.64	CP003829.1	852378	854913	-	CNAG_04622	endoplasmic_reticulum_protein	#
CP003829.1	852960	860533	MACS_peak_913	1183.64	CP003829.1	855660	859244	-	CNAG_04621	glycogen(starch)_synthase_glycogen(starch)_synthase_variant	#
CP003829.1	852960	860533	MACS_peak_913	1183.64	CP003829.1	859544	860857	-	CNAG_04620	hypothetical_protein	#
CP003829.1	876175	878732	MACS_peak_914	384.61	CP003829.1	874103	877542	-	CNAG_04616	hypothetical_protein	#
CP003829.1	876175	878732	MACS_peak_914	384.61	CP003829.1	877719	881482	+	CNAG_04615	L-aminoadipate-semialdehyde_dehydrogenase	#
CP003829.1	902169	905259	MACS_peak_916	98.54	CP003829.1	900621	902250	+	CNAG_04608	signal_peptidase_I	#
CP003829.1	902169	905259	MACS_peak_916	98.54	CP003829.1	902398	903469	+	CNAG_04607	hypothetical_protein	#
CP003829.1	902169	905259	MACS_peak_916	98.54	CP003829.1	903554	905551	+	CNAG_04606	hypothetical_protein	#
CP003829.1	909801	912953	MACS_peak_917	139.62	CP003829.1	908254	910749	-	CNAG_04604	tryptophan-tRNA_ligase	#
CP003829.1	909801	912953	MACS_peak_917	139.62	CP003829.1	911024	911113	-	CNAG_10129	tRNA-Arg	#
CP003829.1	909801	912953	MACS_peak_917	139.62	CP003829.1	911185	912787	+	CNAG_04603	replication_fork_protection_complex_subunit_Csm3/Swi3	#
CP003829.1	909801	912953	MACS_peak_917	139.62	CP003829.1	912845	915451	-	CNAG_04602	hypothetical_protein	#
CP003829.1	913143	917017	MACS_peak_918	190.38	CP003829.1	912845	915451	-	CNAG_04602	hypothetical_protein	#
CP003829.1	913143	917017	MACS_peak_918	190.38	CP003829.1	915574	918258	-	CNAG_04601	glycine_hydroxymethyltransferase	#
CP003829.1	951203	956105	MACS_peak_920	3100	CP003829.1	951008	955195	-	CNAG_04587	hypothetical_protein_hypothetical_protein_variant	#
CP003829.1	956290	961412	MACS_peak_921	432.69	CP003829.1	957663	961518	+	CNAG_04586	LIM-homeobox_protein_LIM-homeobox_protein_variant	#
CP003829.1	974410	975999	MACS_peak_922	295.59	CP003829.1	973486	975329	-	CNAG_04582	hypothetical_protein	#
CP003829.1	974410	975999	MACS_peak_922	295.59	CP003829.1	975413	976754	-	CNAG_04581	hypothetical_protein	#
CP003829.1	984762	989175	MACS_peak_923	876.34	CP003829.1	984610	987668	-	CNAG_07861	hypothetical_protein	#
CP003829.1	984762	989175	MACS_peak_923	876.34	CP003829.1	984623	986814	+	CNAG_07860	peptidyl-prolyl_cis-trans_isomerase-like_2	#
CP003829.1	984762	989175	MACS_peak_923	876.34	CP003829.1	986939	989104	+	CNAG_04577	nucleoside-diphosphate_kinase	#
CP003829.1	984762	989175	MACS_peak_923	876.34	CP003829.1	989006	990914	-	CNAG_04576	hypothetical_protein	#
CP003829.1	992518	994160	MACS_peak_924	185.21	CP003829.1	991419	992744	-	CNAG_12946	hypothetical_RNA	#
CP003829.1	992518	994160	MACS_peak_924	185.21	CP003829.1	993013	996032	+	CNAG_04575	G2/mitotic-specific_cyclin_1/2	#
CP003829.1	1024059	1036146	MACS_peak_925	1261.48	CP003829.1	1024451	1026281	-	CNAG_04564	phytanoyl-CoA_dioxygenase	#
CP003829.1	1024059	1036146	MACS_peak_925	1261.48	CP003829.1	1025944	1028188	+	CNAG_04563	fungal_specific_transcription_factor	#
CP003829.1	1024059	1036146	MACS_peak_925	1261.48	CP003829.1	1028383	1029720	+	CNAG_04562	hypothetical_protein	#
CP003829.1	1024059	1036146	MACS_peak_925	1261.48	CP003829.1	1029678	1033775	-	CNAG_04561	monooxygenase	#
CP003829.1	1024059	1036146	MACS_peak_925	1261.48	CP003829.1	1033688	1037883	+	CNAG_07867	hypothetical_protein_hypothetical_protein_variant	#
CP003829.1	1036366	1040812	MACS_peak_926	338.28	CP003829.1	1033688	1037883	+	CNAG_07867	hypothetical_protein_hypothetical_protein_variant	#
CP003829.1	1036366	1040812	MACS_peak_926	338.28	CP003829.1	1039133	1039490	+	CNAG_04558	hypothetical_protein	#
CP003829.1	1036366	1040812	MACS_peak_926	338.28	CP003829.1	1039602	1041091	+	CNAG_04557	cleavage_stimulation_factor_subunit_2	#
CP003829.1	1040990	1044987	MACS_peak_927	660.03	CP003829.1	1039602	1041091	+	CNAG_04557	cleavage_stimulation_factor_subunit_2	#
CP003829.1	1040990	1044987	MACS_peak_927	660.03	CP003829.1	1041527	1043168	-	CNAG_04556	translocation_protein_SEC62	#
CP003829.1	1045067	1051352	MACS_peak_928	2535.81	CP003829.1	1045485	1047678	+	CNAG_04553	hypothetical_protein	#
CP003829.1	1045067	1051352	MACS_peak_928	2535.81	CP003829.1	1048172	1048627	-	CNAG_12947	hypothetical_RNA	#
CP003829.1	1045067	1051352	MACS_peak_928	2535.81	CP003829.1	1048569	1051139	+	CNAG_04552	putative_inositol_transporter	#
CP003829.1	1052798	1054540	MACS_peak_929	1510.65	CP003829.1	1052672	1054220	+	CNAG_07868	hypothetical_protein	#
CP003829.1	1052798	1054540	MACS_peak_929	1510.65	CP003829.1	1054504	1058771	+	CNAG_04551	hypothetical_protein	#
CP003830.1	6	1615	MACS_peak_930	3100	CP003830.1	2118	2940	-	CNAG_07585	hypothetical_protein	#
CP003830.1	2944	4560	MACS_peak_931	2287.33	CP003830.1	3630	5205	-	CNAG_07022	hypothetical_protein	#
CP003830.1	5121	9641	MACS_peak_932	3100	CP003830.1	3630	5205	-	CNAG_07022	hypothetical_protein	#
CP003830.1	5121	9641	MACS_peak_932	3100	CP003830.1	6729	7470	-	CNAG_07586	hypothetical_protein	#
CP003830.1	5121	9641	MACS_peak_932	3100	CP003830.1	8183	9781	-	CNAG_08001	hypothetical_protein	#
CP003830.1	21261	24066	MACS_peak_933	3100	CP003830.1	20524	23387	-	CNAG_01464	nitric_oxide_dioxygenase	#
CP003830.1	21261	24066	MACS_peak_933	3100	CP003830.1	23893	25852	+	CNAG_12950	hypothetical_RNA	#
CP003830.1	30677	38277	MACS_peak_934	664.21	CP003830.1	30549	34891	+	CNAG_01467	solute_carrier_family_35_member_F5	#
CP003830.1	30677	38277	MACS_peak_934	664.21	CP003830.1	32697	35730	-	CNAG_01468	hypothetical_protein	#
CP003830.1	30677	38277	MACS_peak_934	664.21	CP003830.1	35876	36993	+	CNAG_01469	CDP-diacylglycerol-serine_O-phosphatidyltransferase	#
CP003830.1	30677	38277	MACS_peak_934	664.21	CP003830.1	36997	39027	-	CNAG_12951	hypothetical_RNA	#
CP003830.1	38445	43546	MACS_peak_935	146.06	CP003830.1	36997	39027	-	CNAG_12951	hypothetical_RNA	#
CP003830.1	38445	43546	MACS_peak_935	146.06	CP003830.1	39988	41183	-	CNAG_01470	NADH_dehydrogenase_(ubiquinone)_flavoprotein_2	#
CP003830.1	38445	43546	MACS_peak_935	146.06	CP003830.1	41303	43454	+	CNAG_01471	hypothetical_protein	#
CP003830.1	85003	88935	MACS_peak_936	321.97	CP003830.1	84696	87406	-	CNAG_01485	D-lactate_dehydrogenase_(cytochrome)	#
CP003830.1	85003	88935	MACS_peak_936	321.97	CP003830.1	87630	89344	+	CNAG_01486	large_subunit_ribosomal_protein_L15-A	#
CP003830.1	171870	176637	MACS_peak_938	607.94	CP003830.1	170632	173152	+	CNAG_01520	histone-arginine_methyltransferase_CARM1	#
CP003830.1	171870	176637	MACS_peak_938	607.94	CP003830.1	172980	174759	-	CNAG_01521	metallo-beta-lactamase	#
CP003830.1	171870	176637	MACS_peak_938	607.94	CP003830.1	174874	176483	+	CNAG_01522	phenylalanine-tRNA_ligase	#
CP003830.1	171870	176637	MACS_peak_938	607.94	CP003830.1	176433	176616	-	CNAG_12965	hypothetical_RNA	#
CP003830.1	183164	186885	MACS_peak_939	328.3	CP003830.1	180522	183247	+	CNAG_01525	hypothetical_protein	#
CP003830.1	183164	186885	MACS_peak_939	328.3	CP003830.1	183108	186356	-	CNAG_01526	cleavage_and_polyadenylation_specificity_factor_subunit_4	#
CP003830.1	183164	186885	MACS_peak_939	328.3	CP003830.1	186572	189566	+	CNAG_12968	hypothetical_RNA	#
CP003830.1	208632	212071	MACS_peak_940	488.48	CP003830.1	205021	210094	+	CNAG_01532	phosphatidylinositol_phosphate_phosphatase	#
CP003830.1	208632	212071	MACS_peak_940	488.48	CP003830.1	210212	214242	+	CNAG_01533	rho_GTPase_activator	#
CP003830.1	226906	228533	MACS_peak_941	144.75	CP003830.1	225540	228664	+	CNAG_01537	virulence_associated_ATP-dependent_mRNA_helicase	#
CP003830.1	236994	238838	MACS_peak_942	374.94	CP003830.1	234844	237249	-	CNAG_01539	myo-inositol-1-phosphate_synthase	#
CP003830.1	236994	238838	MACS_peak_942	374.94	CP003830.1	237558	238047	+	CNAG_12970	hypothetical_RNA	#
CP003830.1	236994	238838	MACS_peak_942	374.94	CP003830.1	238023	240162	-	CNAG_01540	dehydrogenase	#
CP003830.1	239778	241029	MACS_peak_943	676.16	CP003830.1	238023	240162	-	CNAG_01540	dehydrogenase	#
CP003830.1	239778	241029	MACS_peak_943	676.16	CP003830.1	240323	241783	+	CNAG_01541	hypothetical_protein	#
CP003830.1	260484	263277	MACS_peak_944	240.55	CP003830.1	258963	260501	+	CNAG_01550	pre-rRNA-processing_protein_TSR3	#
CP003830.1	260484	263277	MACS_peak_944	240.55	CP003830.1	260426	262535	-	CNAG_01551	hypothetical_protein	#
CP003830.1	260484	263277	MACS_peak_944	240.55	CP003830.1	262691	263798	+	CNAG_01552	blocked_early_in_transport_1	#
CP003830.1	272762	276574	MACS_peak_945	2788.8	CP003830.1	271364	272934	+	CNAG_01557	calmodulin	#
CP003830.1	272762	276574	MACS_peak_945	2788.8	CP003830.1	273730	275817	+	CNAG_01558	chlorophyll_synthesis_pathway_protein_BchC	#
CP003830.1	272762	276574	MACS_peak_945	2788.8	CP003830.1	275308	279031	-	CNAG_01559	hypothetical_protein	#
CP003830.1	288000	290895	MACS_peak_946	925.29	CP003830.1	288913	291062	+	CNAG_01562	pr4/barwin_domain_protein	#
CP003830.1	288000	290895	MACS_peak_946	925.29	CP003830.1	290779	294945	-	CNAG_01563	histone_deacetylase_6/10	#
CP003830.1	293918	300311	MACS_peak_947	264.26	CP003830.1	290779	294945	-	CNAG_01563	histone_deacetylase_6/10	#
CP003830.1	293918	300311	MACS_peak_947	264.26	CP003830.1	294989	297283	+	CNAG_01564	nucleolar_protein_12	#
CP003830.1	293918	300311	MACS_peak_947	264.26	CP003830.1	297376	300447	+	CNAG_01565	biotin-[acetyl-CoA-carboxylase]_ligase	#
CP003830.1	326551	328606	MACS_peak_950	342.68	CP003830.1	325525	328590	+	CNAG_01574	hypothetical_protein	#
[truncated: 498 more rows]

## Sheet: Dac4ChIP vs dac4ΔTranscriptome
Supplementary Data 5. ChIP-seq analysis in the DAC4-FLAG strain.
Gene ID/description		ChIP-seq analysis in DAC4-FLAG cells									RNA-seq analysis in dac4Δ cells
Gene ID	Description	Chr	Start(peak)	End(peak)	Peak_ID	Enrichment_score	Chr	Start(associated_gene)	End(associated_gene)	Strand	dac4Δ	H99	Fold change (dac4Δ/H99)	Log2(fold change)	p-value	padj
CP003830.1	293918	300311	MACS_peak_947	264.26	CP003830.1	290779	294945	-	CNAG_01563	histone_deacetylase_6/10	61.8328	882.585	0.0700588	-3.83529	1.65161e-80	1.14258e-76
CP003820.1	2273800	2274739	MACS_peak_150	116.69	CP003820.1	2274348	2274940	+	CNAG_07392	hypothetical_protein	58.5469	395.439	0.148055	-2.75579	1.45496e-35	1.00654e-32
CP003826.1	304151	305488	MACS_peak_645	243.74	CP003826.1	303744	304988	+	CNAG_06622	hypothetical_protein_hypothetical_protein_variant	5.99241	20.9233	0.286399	-1.8039	0.00609243	0.0315003
CP003827.1	1019390	1021431	MACS_peak_771	2533.69	CP003827.1	1019031	1020682	-	CNAG_07734	hypothetical_protein	9.61853	28.0143	0.343343	-1.54228	0.00611729	0.0315817
CP003820.1	1006062	1007722	MACS_peak_68	336.73	CP003820.1	1002298	1006448	-	CNAG_07358	hypothetical_protein	8.57208	24.7671	0.346107	-1.53071	0.00804199	0.0388509
CP003832.1	179601	181218	MACS_peak_1097	93.75	CP003832.1	178990	180328	-	CNAG_06319	hypothetical_protein	11.6882	33.5073	0.348826	-1.51942	0.00308852	0.0188004
CP003824.1	869965	871242	MACS_peak_483	1816.84	CP003824.1	870485	872654	+	CNAG_01231	agmatinase	310.116	874.802	0.354499	-1.49615	6.02354e-08	2.06291e-06
CP003821.1	1089482	1093582	MACS_peak_214	591.66	CP003821.1	1088667	1089828	+	CNAG_03883	hypothetical_protein_hypothetical_protein_variant	13.2546	35.6675	0.371614	-1.42812	0.0033539	0.0199161
CP003823.1	960263	962749	MACS_peak_411	109.68	CP003823.1	959007	962862	+	CNAG_05293	glycogenin_glucosyltransferase	639.773	1537.09	0.416222	-1.26457	8.80389e-16	1.35345e-13
CP003823.1	962841	970488	MACS_peak_412	840.53	CP003823.1	959007	962862	+	CNAG_05293	glycogenin_glucosyltransferase	639.773	1537.09	0.416222	-1.26457	8.80389e-16	1.35345e-13
CP003826.1	1355041	1360870	MACS_peak_714	1287.5	CP003826.1	1354996	1356026	+	CNAG_05968	rho-like_GTPase	138.473	331.736	0.417419	-1.26043	1.15217e-09	6.03841e-08
CP003833.2	274983	278052	MACS_peak_1143	716.47	CP003833.2	274550	275953	-	CNAG_05423	SET_domain-containing_protein	91.9834	219.476	0.419104	-1.25462	2.62526e-07	7.59897e-06
CP003820.1	1320430	1322011	MACS_peak_93	1462.38	CP003820.1	1320982	1323106	+	CNAG_00519	lathosterol_oxidase	317.942	728.641	0.436349	-1.19645	3.91025e-12	3.38139e-10
CP003829.1	156405	157765	MACS_peak_869	160.29	CP003829.1	154083	158001	-	CNAG_04869	para-nitrobenzyl_esterase	124.02	278.341	0.445567	-1.16629	0.000495372	0.00441053
CP003829.1	157979	161510	MACS_peak_870	211.85	CP003829.1	154083	158001	-	CNAG_04869	para-nitrobenzyl_esterase	124.02	278.341	0.445567	-1.16629	0.000495372	0.00441053
CP003830.1	538693	541573	MACS_peak_960	367.12	CP003830.1	537606	539471	-	CNAG_01656	hypothetical_protein	91.9493	203.462	0.451924	-1.14585	6.69749e-07	1.70971e-05
CP003821.1	1152284	1154383	MACS_peak_217	605.01	CP003821.1	1149537	1152980	-	CNAG_03907	LIM_domain_containing_protein	31.594	65.9694	0.478919	-1.06215	0.00208176	0.0138079
CP003829.1	248656	249675	MACS_peak_877	384.04	CP003829.1	246933	249135	+	CNAG_04847	hypothetical_protein	261.399	535.552	0.488092	-1.03478	9.56929e-09	3.94049e-07
CP003825.1	1368225	1372201	MACS_peak_624	504.43	CP003825.1	1365672	1368289	+	CNAG_02036	putative_sugar_transporter	151.948	310.617	0.489183	-1.03155	0.000163022	0.00180445
CP003822.1	1522326	1530333	MACS_peak_346	3100	CP003822.1	1518543	1522995	-	CNAG_06921	hypothetical_protein	87.6931	171.258	0.512052	-0.965637	0.000693749	0.0058174
CP003827.1	383593	386848	MACS_peak_736	3100	CP003827.1	381001	383875	+	CNAG_03222	RNA_lariat_debranching_enzyme	88.6065	167.453	0.529144	-0.918267	0.00012085	0.00142184
CP003830.1	966014	968235	MACS_peak_993	145.21	CP003830.1	965133	966160	+	CNAG_01803	hypothetical_protein	1199.38	2256.56	0.531508	-0.911838	0.000214288	0.00223596
CP003820.1	1023379	1026216	MACS_peak_70	364.55	CP003820.1	1021925	1024858	-	CNAG_00388	1-phosphatidylinositol-4-phosphate_5-kinase	139.794	261.157	0.535286	-0.901619	0.0105193	0.0478766
CP003830.1	1183967	1193074	MACS_peak_1006	184.05	CP003830.1	1183484	1185054	-	CNAG_01889	glutathione_S-transferase	302.221	561.597	0.538146	-0.89393	3.43236e-07	9.65246e-06
CP003824.1	1276732	1278808	MACS_peak_507	297.18	CP003824.1	1274547	1277178	-	CNAG_01073	hypothetical_protein_hypothetical_protein_variant	107.346	195.902	0.547958	-0.867862	0.000173289	0.00188989
CP003824.1	790989	794495	MACS_peak_475	466.1	CP003824.1	790963	793172	-	CNAG_01255	hypothetical_protein	1425.81	2594.38	0.549576	-0.863608	5.99693e-09	2.59292e-07
CP003830.1	288000	290895	MACS_peak_946	925.29	CP003830.1	288913	291062	+	CNAG_01562	pr4/barwin_domain_protein	4823.62	8703.24	0.554233	-0.851437	0.000259336	0.00259261
CP003828.1	630274	633697	MACS_peak_828	205.05	CP003828.1	627984	631641	-	CNAG_04345	specific_RNA_polymerase_II_transcription_factor	220.848	396.617	0.55683	-0.844691	0.00220987	0.0144887
CP003830.1	671220	675385	MACS_peak_967	454.96	CP003830.1	667374	672002	-	CNAG_01707	regulator_of_G_protein_signaling	284.746	505.923	0.562824	-0.829244	3.39723e-06	7.03654e-05
CP003824.1	718049	719689	MACS_peak_466	445.15	CP003824.1	715898	718886	-	CNAG_01277	hypothetical_protein	681.166	1191.86	0.571515	-0.807138	3.62444e-07	1.00698e-05
CP003827.1	812644	815442	MACS_peak_764	1221.3	CP003827.1	813284	815329	+	CNAG_03385	g1/s-specific_cyclin_pcl1	1168.42	2042.13	0.572157	-0.805518	6.8563e-06	0.000130307
CP003825.1	264881	275782	MACS_peak_558	2428.29	CP003825.1	260558	266243	+	CNAG_07627	hypothetical_protein	273.637	477.597	0.572946	-0.803528	0.00594626	0.0310697
CP003825.1	1345137	1347717	MACS_peak_621	741.61	CP003825.1	1343434	1346391	-	CNAG_02045	acetoacetate-CoA_ligase	218.735	376.489	0.580986	-0.783426	3.54114e-05	0.000520119
CP003822.1	836601	841899	MACS_peak_311	144.9	CP003822.1	835626	837220	-	CNAG_02756	geranylgeranyltransferase-I_beta_subunit	147.552	253.334	0.582439	-0.779821	0.000192645	0.00205985
CP003826.1	880826	886145	MACS_peak_683	188.46	CP003826.1	877969	881608	+	CNAG_05790	OPT_family_small_oligopeptide_transporter	130.655	223.292	0.58513	-0.77317	0.000434548	0.00396597
CP003825.1	1334834	1337938	MACS_peak_619	120.65	CP003825.1	1334775	1337354	-	CNAG_02048	proline_oxidase	698.175	1191.5	0.585961	-0.771123	2.00435e-05	0.000320974
CP003827.1	1258287	1263749	MACS_peak_789	397.64	CP003827.1	1256715	1259239	-	CNAG_03552	hypothetical_protein	65.6867	110.256	0.595764	-0.747188	0.00655079	0.0332246
CP003833.2	911777	917635	MACS_peak_1175	467.23	CP003833.2	911558	916279	-	CNAG_05663	cell_wall_integrity_protein_scw1	934.583	1557.17	0.600181	-0.73653	1.57824e-06	3.62733e-05
CP003832.1	650924	658291	MACS_peak_1126	2007.63	CP003832.1	649694	651292	-	CNAG_07943	hypothetical_protein	363.091	601.987	0.603154	-0.729402	2.78061e-05	0.000422776
CP003820.1	1714940	1717018	MACS_peak_115	143.99	CP003820.1	1713124	1716053	-	CNAG_00660	histone_deacetylase_HOS3	406.688	671.963	0.605224	-0.724459	1.69923e-05	0.000277902
CP003827.1	1066487	1071005	MACS_peak_773	453.41	CP003827.1	1066521	1070648	-	CNAG_03479	hypothetical_protein	1263.37	2082.95	0.60653	-0.721348	1.21195e-06	2.83252e-05
CP003830.1	989886	994137	MACS_peak_996	189.72	CP003830.1	987978	989931	+	CNAG_01814	hypothetical_protein	262.427	426.45	0.615377	-0.700458	0.000116995	0.00139016
CP003825.1	715064	723435	MACS_peak_581	465.77	CP003825.1	713135	715743	-	CNAG_07635	kinetochore_protein_NDC80	503.516	813.916	0.618634	-0.692842	3.56542e-05	0.000522575
CP003820.1	1522778	1525171	MACS_peak_106	184.82	CP003820.1	1522796	1523967	-	CNAG_00592	dolichol-phosphate_mannosyltransferase	243.903	392.826	0.620892	-0.687585	0.000197595	0.00209978
CP003820.1	1737081	1740323	MACS_peak_116	785.94	CP003820.1	1734674	1737132	-	CNAG_00667	hypothetical_protein	597.224	956.189	0.624588	-0.679023	2.46234e-05	0.000379387
CP003830.1	697908	699730	MACS_peak_970	381.86	CP003830.1	697020	699704	-	CNAG_01717	cell_differentiation_protein_rcd1	172.177	272.584	0.631648	-0.662808	0.000728052	0.00603194
CP003822.1	1126849	1129411	MACS_peak_325	290.29	CP003822.1	1126738	1128666	-	CNAG_07532	hypothetical_protein	362.265	572.442	0.63284	-0.660087	0.00759783	0.0373043
CP003821.1	1187749	1192182	MACS_peak_222	692.97	CP003821.1	1184250	1188494	-	CNAG_03918	ram_signaling_network_protein	325.143	513.584	0.633086	-0.659528	0.000174536	0.00189168
CP003828.1	876220	879789	MACS_peak_841	429.6	CP003828.1	875329	876641	+	CNAG_04440	thiamine_pyrophosphokinase_thiamine_pyrophosphokinase_variant	159.16	250.655	0.634977	-0.655225	0.00414467	0.0235797
CP003828.1	856177	864388	MACS_peak_839	2385.09	CP003828.1	854717	860673	-	CNAG_04433	CMGC/DYRK/DYRK2_protein_kinase	1110.41	1747.7	0.635358	-0.654359	1.2662e-05	0.00022009
CP003820.1	912339	915088	MACS_peak_62	1162.07	CP003820.1	911900	913360	-	CNAG_00359	hypothetical_protein	86.5193	135.73	0.637438	-0.649643	0.00733765	0.0362844
CP003826.1	1015024	1017646	MACS_peak_690	1284.51	CP003826.1	1014088	1016285	-	CNAG_05841	hypothetical_protein	255.726	400.028	0.639271	-0.645501	0.000460388	0.00415249
CP003820.1	1981310	1986048	MACS_peak_131	532.88	CP003820.1	1980219	1982822	+	CNAG_00755	hypothetical_protein	122.12	190.612	0.640674	-0.642337	0.00474101	0.0261549
CP003820.1	1936819	1942622	MACS_peak_129	355.63	CP003820.1	1934357	1940971	-	CNAG_00740	swi/snf_chromatin-remodeling_complex_subunit	1797.02	2782.11	0.645922	-0.630569	1.89751e-05	0.000307423
CP003826.1	578763	580048	MACS_peak_664	102.13	CP003826.1	578886	581838	+	CNAG_05674	solute_carrier_family_35_member_E1	137.956	212.89	0.648018	-0.625895	0.00387665	0.0223303
CP003821.1	1437552	1441711	MACS_peak_234	3100	CP003821.1	1437443	1438814	-	CNAG_04027	hypothetical_protein	7765.83	11974.5	0.64853	-0.624755	6.53761e-05	0.000865875
CP003830.1	1255550	1257833	MACS_peak_1011	1703.58	CP003830.1	1254641	1256479	-	CNAG_01915	ribonucleoside-diphosphate_reductase_subunit_M2	1378.94	2118.52	0.650897	-0.619499	0.00208379	0.0138081
CP003827.1	889577	891899	MACS_peak_767	627.07	CP003827.1	887976	890566	-	CNAG_03412	endochitinase	1647.82	2507.47	0.657162	-0.605679	4.01006e-05	0.000573173
CP003827.1	990994	993511	MACS_peak_770	190.79	CP003827.1	987791	991856	+	CNAG_03453	kinesin-like_protein	671.646	1019.37	0.658883	-0.601905	0.00017473	0.00189168
CP003821.1	1230137	1233524	MACS_peak_224	870.59	CP003821.1	1230244	1232759	-	CNAG_03939	5-aminolevulinic_acid_synthase	823.614	1245.15	0.661457	-0.59628	9.57828e-05	0.0011875
CP003821.1	382867	384485	MACS_peak_171	243.01	CP003821.1	378456	383194	+	CNAG_03626	actin_cross-linking_protein	598.365	899.32	0.665353	-0.587809	0.000317716	0.00307407
CP003821.1	1448053	1451884	MACS_peak_235	102.3	CP003821.1	1447587	1450769	-	CNAG_04032	AFG3_family_protein	13416.2	8943.4	1.50013	0.585084	3.75888e-05	0.000541749
CP003824.1	469313	472713	MACS_peak_453	160.18	CP003824.1	467120	470084	-	CNAG_01373	septin_ring_protein	235.155	156.673	1.50093	0.585853	0.0053793	0.0287811
CP003823.1	946244	951425	MACS_peak_409	3100	CP003823.1	946183	948334	-	CNAG_05290	transcription_initiation_protein_SPT3	1052.08	700.502	1.50189	0.586784	0.000160954	0.00179593
CP003825.1	13837	16793	MACS_peak_540	245.7	CP003825.1	11694	14203	-	CNAG_02554	sugar_transporter	256.403	170.35	1.50515	0.589907	0.00364283	0.0211952
CP003821.1	1612922	1614426	MACS_peak_253	2217.9	CP003821.1	1613288	1619648	+	CNAG_04098	ATP-binding_cassette_subfamily_G_(WHITE)_member_2_PDR	2955.12	1957.14	1.50992	0.594471	5.62905e-05	0.000775732
CP003827.1	1287933	1289453	MACS_peak_791	614.69	CP003827.1	1286573	1288357	+	CNAG_03564	hypothetical_protein	1566.4	1028.69	1.52271	0.606645	6.38832e-05	0.000848261
CP003827.1	346959	354620	MACS_peak_734	849.2	CP003827.1	345597	352432	-	CNAG_07718	multidomain_RhoGEF	10023.6	6572.01	1.5252	0.608996	2.14757e-05	0.000339975
CP003825.1	1175490	1177199	MACS_peak_606	231.47	CP003825.1	1174885	1176485	-	CNAG_02104	phosphatidylinositol_transfer_protein_SFH5	1106.11	725.114	1.52543	0.609217	0.000101393	0.00125033
CP003821.1	1029826	1031386	MACS_peak_210	1617.39	CP003821.1	1026522	1030405	-	CNAG_03859	transcriptional_regulator_Medusa_transcriptional_regulator_Medusa_variant	655.618	426.676	1.53657	0.619715	0.00019805	0.00210139
CP003823.1	697358	699913	MACS_peak_396	301.32	CP003823.1	697152	699945	+	CNAG_05199	chaperone_DnaK	40136.1	26116.2	1.53683	0.619956	8.78793e-06	0.00016212
CP003832.1	14645	24408	MACS_peak_1088	2969.97	CP003832.1	12288	15010	+	CNAG_06259	MFS_transporter_SP_family_general_alpha_glucoside:H+_symporter	324.64	211.231	1.5369	0.62002	0.00145205	0.0104966
CP003826.1	1034782	1038418	MACS_peak_692	137.25	CP003826.1	1033736	1037021	-	CNAG_07676	ATP-dependent_RNA_helicase_DBP2-A	12709.9	8247.26	1.5411	0.623964	0.00285855	0.0177517
CP003831.1	630042	633896	MACS_peak_1076	564.95	CP003831.1	630718	633611	+	CNAG_06208	heat_shock_70kDa_protein_4	37527.1	24339.3	1.54183	0.624642	7.92842e-05	0.00100508
CP003821.1	621540	626416	MACS_peak_179	678.54	CP003821.1	621385	622848	-	CNAG_03721	26S_proteasome_regulatory_subunit_N12	1013.67	654.599	1.54853	0.630901	7.94407e-05	0.00100508
CP003825.1	742101	746400	MACS_peak_584	520.86	CP003825.1	739520	742728	-	CNAG_07164	hypothetical_protein_hypothetical_protein_variant	2841.9	1834.72	1.54896	0.631298	2.13893e-05	0.000339383
CP003820.1	430616	432663	MACS_peak_29	1410.27	CP003820.1	427337	431736	-	CNAG_00156	zinc_finger_transcription_factor	4421.12	2848.68	1.55199	0.634117	1.13474e-05	0.000200842
CP003832.1	215979	218115	MACS_peak_1100	1134.19	CP003832.1	213531	217313	-	CNAG_06332	hypothetical_protein	3469.76	2235.31	1.55225	0.63436	1.60457e-05	0.00026499
CP003820.1	352924	355973	MACS_peak_23	338.18	CP003820.1	353191	358332	+	CNAG_00130	predicted_protein_kinase	16042.2	10329.9	1.55298	0.63504	0.000162989	0.00180445
CP003820.1	357048	358420	MACS_peak_24	1085.82	CP003820.1	353191	358332	+	CNAG_00130	predicted_protein_kinase	16042.2	10329.9	1.55298	0.63504	0.000162989	0.00180445
CP003823.1	713969	716513	MACS_peak_397	83.15	CP003823.1	706505	708803	+	CNAG_05202	SET_domain-containing_protein_6	843.09	542.242	1.55482	0.636751	0.0100047	0.0462389
CP003823.1	719138	721928	MACS_peak_398	491.44	CP003823.1	706505	708803	+	CNAG_05202	SET_domain-containing_protein_6	843.09	542.242	1.55482	0.636751	0.0100047	0.0462389
CP003823.1	722677	732693	MACS_peak_399	3100	CP003823.1	706505	708803	+	CNAG_05202	SET_domain-containing_protein_6	843.09	542.242	1.55482	0.636751	0.0100047	0.0462389
CP003822.1	31483	32911	MACS_peak_258	723.14	CP003822.1	28870	31698	-	CNAG_06963	sugar_transporter	1088.01	699.027	1.55647	0.638274	5.67891e-05	0.000779499
CP003824.1	1776726	1784300	MACS_peak_536	626.55	CP003824.1	1775290	1781095	-	CNAG_00869	ATP-binding_cassette_transporter	689.629	441.316	1.56267	0.644009	9.65972e-05	0.00119546
CP003827.1	711157	717783	MACS_peak_760	178.01	CP003827.1	711064	713892	-	CNAG_03347	ATP-dependent_Clp_protease_ATP-binding_subunit_ClpB	5575.14	3543.23	1.57346	0.653942	4.88087e-06	9.7308e-05
CP003824.1	1484374	1485847	MACS_peak_523	1011.45	CP003824.1	1483174	1485852	+	CNAG_00995	hypothetical_protein_hypothetical_protein_variant	16839.2	10701.5	1.57354	0.654014	0.00154274	0.0109973
CP003831.1	458107	462687	MACS_peak_1066	194.26	CP003831.1	454737	458121	+	CNAG_06157	hypothetical_protein	1803.78	1138.52	1.58432	0.663868	1.13805e-05	0.000200842
CP003833.2	171238	177450	MACS_peak_1140	3100	CP003833.2	172542	175698	-	CNAG_05387	galactose_transporter	23394.6	14679.8	1.59366	0.672345	9.0899e-06	0.000165921
CP003829.1	404246	407540	MACS_peak_889	485.16	CP003829.1	402950	404560	-	CNAG_04787	membrane_protein	255.837	160.357	1.59542	0.673936	0.00664832	0.0336453
CP003823.1	167857	169948	MACS_peak_365	124.78	CP003823.1	166777	170009	+	CNAG_04991	hypothetical_protein	2740.04	1701.25	1.6106	0.687597	3.63797e-06	7.44518e-05
CP003820.1	667093	671187	MACS_peak_43	759.63	CP003820.1	665571	667361	+	CNAG_00254	NADH_dehydrogenase	2330.71	1442.33	1.61593	0.692365	3.43183e-06	7.0659e-05
CP003822.1	1568326	1574510	MACS_peak_352	3100	CP003822.1	1568241	1573146	-	CNAG_06936	beta-glucosidase	933.708	577.247	1.61752	0.693784	1.44776e-05	0.00024527
CP003822.1	374615	377810	MACS_peak_279	2138.39	CP003822.1	374191	376979	-	CNAG_07512	hypothetical_protein	3339.78	2028.22	1.64666	0.719542	9.09851e-07	2.23204e-05
CP003823.1	1011226	1014634	MACS_peak_414	1991.93	CP003823.1	1010838	1014576	-	CNAG_05309	hypothetical_protein	9065.35	5493.28	1.65026	0.722694	5.78681e-07	1.49937e-05
CP003828.1	206767	210795	MACS_peak_809	959.51	CP003828.1	201977	207019	-	CNAG_04176	hypothetical_protein	1215.15	735.634	1.65184	0.724077	4.35563e-06	8.73399e-05
CP003821.1	361375	364238	MACS_peak_170	218.64	CP003821.1	361087	362499	-	CNAG_03621	peptidyl-prolyl_cis-trans_isomerase_peptidyl-prolyl_cis-trans_isomerase_variant	27437.3	16548.5	1.65799	0.729436	2.4362e-07	7.11125e-06
CP003822.1	694426	701638	MACS_peak_301	740.18	CP003822.1	694343	697822	-	CNAG_02820	serine/threonine_protein_kinase	457.477	274.268	1.668	0.738115	0.000104455	0.00127671
CP003833.2	832287	834762	MACS_peak_1170	131.38	CP003833.2	831124	832365	-	CNAG_05632	hypothetical_protein	481.033	286.351	1.67987	0.74835	2.33758e-05	0.000362587
CP003825.1	19822	22360	MACS_peak_541	1603.8	CP003825.1	20200	20975	-	CNAG_02551	dihydroxyacetone_kinase_1	547.725	325.211	1.68421	0.752075	0.000285612	0.00280264
CP003820.1	776329	777503	MACS_peak_51	95.99	CP003820.1	775691	777242	+	CNAG_00301	hypothetical_protein	4182.25	2463.05	1.69799	0.763832	1.40464e-07	4.33809e-06
CP003826.1	1068595	1073107	MACS_peak_694	1673.7	CP003826.1	1068485	1071421	-	CNAG_05864	hypothetical_protein	3994.97	2328.38	1.71577	0.778859	7.93644e-08	2.65238e-06
CP003831.1	416918	418819	MACS_peak_1063	268.97	CP003831.1	416824	417751	-	CNAG_06144	cytoplasmic_protein	19295.5	11127.7	1.73401	0.794115	0.000542655	0.0047376
CP003824.1	429877	435361	MACS_peak_449	1314.54	CP003824.1	429557	431206	+	CNAG_01387	hypothetical_protein	1898.62	1092.68	1.73759	0.797084	1.27122e-07	4.03408e-06
CP003828.1	1032727	1035922	MACS_peak_851	355.8	CP003828.1	1032690	1035071	-	CNAG_04504	hypothetical_protein_hypothetical_protein_variant	1033.74	592.978	1.74329	0.801815	4.08865e-07	1.10489e-05
CP003832.1	362533	368982	MACS_peak_1104	277.36	CP003832.1	362182	364008	+	CNAG_06389	hypothetical_protein	103.682	59.2327	1.75042	0.807702	0.00371516	0.0215616
CP003820.1	311247	316520	MACS_peak_19	1524.84	CP003820.1	309174	312058	+	CNAG_07312	hypothetical_protein	1796.71	1022.53	1.75712	0.813215	6.96301e-08	2.34976e-06
CP003823.1	505974	510181	MACS_peak_381	569.42	CP003823.1	503012	506342	+	CNAG_05130	hypothetical_protein	298.678	169.754	1.75948	0.815148	7.33791e-05	0.000945479
CP003822.1	129499	131344	MACS_peak_265	174.12	CP003822.1	127464	129778	+	CNAG_03046	hypothetical_protein	1846.69	1039.62	1.77631	0.828882	3.70536e-08	1.34208e-06
CP003831.1	498176	501871	MACS_peak_1067	168.38	CP003831.1	497991	500588	+	CNAG_06167	metal_homeostatis_protein_bsd2	4249.69	2387.31	1.78011	0.831969	1.10736e-08	4.53298e-07
CP003829.1	1045067	1051352	MACS_peak_928	2535.81	CP003829.1	1045485	1047678	+	CNAG_04553	hypothetical_protein	191.053	107.146	1.78311	0.834394	0.000209291	0.00219979
CP003821.1	1593366	1595852	MACS_peak_251	341.76	CP003821.1	1592779	1596069	+	CNAG_04090	activating_transcription_factor	8226.39	4596.06	1.78988	0.839864	2.24135e-06	4.84552e-05
CP003820.1	2105775	2107762	MACS_peak_137	2599.9	CP003820.1	2101227	2107061	-	CNAG_00796	putative_abc_multidrug_resistance_transporter_with_similarity_to_Ste6	599.449	333.441	1.79776	0.846204	9.83837e-07	2.39654e-05
CP003822.1	58192	61255	MACS_peak_260	276.64	CP003822.1	57802	60315	-	CNAG_03072	enolase	66416.7	36787.5	1.80542	0.852331	1.54898e-09	7.70924e-08
CP003824.1	116923	119598	MACS_peak_431	2843.62	CP003824.1	115573	118172	-	CNAG_06836	oxidoreductase	301.813	166.204	1.81592	0.860702	1.74187e-05	0.000284204
CP003820.1	1036220	1037817	MACS_peak_72	962.08	CP003820.1	1033576	1036996	-	CNAG_00393	14-alpha-glucan-branching_enzyme	428.943	235.06	1.82482	0.867756	3.75152e-06	7.63325e-05
CP003820.1	1909111	1912743	MACS_peak_128	2577.17	CP003820.1	1908931	1911593	-	CNAG_00732	hypothetical_protein_hypothetical_protein_variant_1_hypothetical_protein_variant_2	4361.06	2384.23	1.82913	0.871154	1.96494e-09	9.43988e-08
CP003829.1	1036366	1040812	MACS_peak_926	338.28	CP003829.1	1033688	1037883	+	CNAG_07867	hypothetical_protein_hypothetical_protein_variant	1657.13	903.025	1.83509	0.875849	9.54407e-09	3.94049e-07
CP003830.1	1551142	1553413	MACS_peak_1037	1694.72	CP003830.1	1551444	1552845	+	CNAG_06956	hypothetical_protein	3492.91	1884.72	1.85327	0.890077	9.38845e-09	3.93632e-07
CP003825.1	125274	126314	MACS_peak_553	332.69	CP003825.1	121321	125736	+	CNAG_02512	DNA_repair_protein_RAD16	465.924	242.879	1.91834	0.939855	2.67728e-07	7.71725e-06
CP003821.1	1534380	1536004	MACS_peak_243	704.65	CP003821.1	1534395	1535825	-	CNAG_04064	hypothetical_protein	10418.5	5291.53	1.9689	0.977388	7.03221e-09	2.98459e-07
CP003826.1	1088131	1091510	MACS_peak_696	1147.71	CP003826.1	1088032	1090577	-	CNAG_05872	endopeptidase	12971.8	6564.42	1.97608	0.982644	5.67238e-12	4.7279e-10
CP003820.1	861938	871118	MACS_peak_57	1477.4	CP003820.1	862029	864330	-	CNAG_00336	hypothetical_protein	1780.74	895.986	1.98746	0.990928	9.81119e-11	6.40319e-09
CP003828.1	170701	174735	MACS_peak_806	1164.23	CP003828.1	170981	174659	+	CNAG_04163	hypothetical_protein	27485.6	13462.2	2.04169	1.02977	6.91517e-10	3.79676e-08
CP003821.1	1416330	1422483	MACS_peak_231	1717.96	CP003821.1	1413659	1417187	+	CNAG_07489	hypothetical_protein	1101.99	527.425	2.08937	1.06307	3.69269e-11	2.66104e-09
CP003822.1	96590	99583	MACS_peak_262	353.77	CP003822.1	94045	98324	-	CNAG_03059	hypothetical_protein	1219.49	583.125	2.0913	1.0644	1.95159e-11	1.50012e-09
CP003832.1	677999	684116	MACS_peak_1128	623.47	CP003832.1	675769	679296	+	CNAG_06498	hypothetical_protein	521.823	246.084	2.12051	1.08441	1.50607e-09	7.55e-08
CP003833.2	339860	341378	MACS_peak_1146	329.09	CP003833.2	339080	340980	-	CNAG_07876	hypothetical_protein	73.8237	34.2524	2.15529	1.10788	0.000625487	0.00537531
CP003820.1	483575	486967	MACS_peak_34	1002.67	CP003820.1	480787	485494	-	CNAG_00178	DNA_repair_protein_REV1	818.935	377.328	2.17035	1.11793	2.15832e-11	1.63887e-09
CP003828.1	20273	23363	MACS_peak_802	650.87	CP003828.1	18204	20364	+	CNAG_07755	hypothetical_protein_hypothetical_protein_variant_1_hypothetical_protein_variant_2	339.991	149.389	2.27588	1.18643	1.7235e-09	8.51658e-08
CP003821.1	1527331	1530298	MACS_peak_242	210.95	CP003821.1	1526737	1528519	-	CNAG_07493	hypothetical_protein	741.12	325.552	2.27651	1.18682	3.94516e-10	2.3327e-08
CP003821.1	1057780	1059719	MACS_peak_212	96.51	CP003821.1	1057709	1059821	-	CNAG_03873	hypothetical_protein_hypothetical_protein_variant	42733.2	18710	2.28397	1.19154	5.6243e-17	1.14438e-14
CP003826.1	519586	525009	MACS_peak_658	183.42	CP003826.1	519535	521279	-	CNAG_06698	phosphatase	997.397	434.3	2.29657	1.19948	3.04014e-11	2.23741e-09
CP003820.1	128089	129380	MACS_peak_8	187.84	CP003820.1	126370	128697	-	CNAG_07308	hypothetical_protein	7095.26	3089.27	2.29674	1.19959	1.08455e-16	1.92382e-14
CP003823.1	786376	788556	MACS_peak_402	2397.98	CP003823.1	785277	787233	-	CNAG_05229	stomatin_family_protein	9952.93	4328.54	2.29937	1.20124	6.34482e-17	1.2541e-14
CP003831.1	633976	638118	MACS_peak_1077	237.32	CP003831.1	633806	636211	+	CNAG_06209	hypothetical_protein	36.1353	15.6988	2.30179	1.20276	0.00762994	0.0373442
CP003822.1	1559167	1564225	MACS_peak_350	759.68	CP003822.1	1558676	1561679	-	CNAG_07583	hypothetical_protein_hypothetical_protein_variant	894.141	365.285	2.44779	1.29148	6.59872e-15	9.44119e-13
CP003827.1	82869	84170	MACS_peak_720	650.89	CP003827.1	79616	83445	-	CNAG_03113	trehalose_synthase	10215	4156.51	2.45759	1.29724	3.47656e-19	8.90771e-17
CP003829.1	847577	851651	MACS_peak_912	2534.76	CP003829.1	843440	847962	-	CNAG_04626	hypothetical_protein	171.972	68.8517	2.49771	1.32061	6.82026e-08	2.32426e-06
CP003821.1	80898	83964	MACS_peak_158	1016.81	CP003821.1	79455	81344	+	CNAG_06771	hypothetical_protein	1508.59	598.897	2.51894	1.33282	7.64114e-15	1.0365e-12
CP003828.1	232914	236086	MACS_peak_810	893.05	CP003828.1	232478	233891	-	CNAG_04185	hypothetical_protein	2602.12	991.846	2.62351	1.3915	4.8011e-20	1.32856e-17
CP003825.1	726952	728468	MACS_peak_582	1894.37	CP003825.1	724822	727380	-	CNAG_07641	monosaccharide_transporter	146.359	52.066	2.81102	1.49109	1.29333e-07	4.06693e-06
CP003832.1	664219	666631	MACS_peak_1127	134.34	CP003832.1	664003	665206	-	CNAG_06493	hypothetical_protein	3241.16	1152.99	2.81108	1.49112	3.58653e-14	4.43065e-12
CP003826.1	305597	307653	MACS_peak_646	969.27	CP003826.1	305800	308175	+	CNAG_06623	inositol_oxygenase	2950.89	1048.4	2.81466	1.49296	4.13188e-13	4.20358e-11
CP003829.1	1052798	1054540	MACS_peak_929	1510.65	CP003829.1	1052672	1054220	+	CNAG_07868	hypothetical_protein	50.6904	17.5408	2.88986	1.531	0.000173974	0.00189168
CP003826.1	94165	96378	MACS_peak_636	173.82	CP003826.1	91600	94833	-	CNAG_06551	carnitine_O-acetyltransferase	1198.42	412.251	2.90701	1.53953	2.97583e-21	1.28667e-18
CP003830.1	1279405	1281820	MACS_peak_1014	608.55	CP003830.1	1278718	1281012	-	CNAG_01925	hypothetical_protein	759.115	237.141	3.20111	1.67857	1.3971e-09	7.05709e-08
CP003827.1	36	813	MACS_peak_715	1280.07	CP003827.1	3336	7347	-	CNAG_06944	hypothetical_protein	130.005	35.1666	3.69685	1.8863	5.85368e-11	4.09048e-09
CP003827.1	3004	5822	MACS_peak_716	1773.21	CP003827.1	3336	7347	-	CNAG_06944	hypothetical_protein	130.005	35.1666	3.69685	1.8863	5.85368e-11	4.09048e-09
CP003829.1	14018	16380	MACS_peak_862	303.76	CP003829.1	13511	16178	+	CNAG_07837	hypothetical_protein_hypothetical_protein_variant	169.17	44.4891	3.8025	1.92695	2.63854e-13	2.9441e-11
CP003820.1	2280790	2289939	MACS_peak_151	3100	CP003820.1	2278552	2282227	+	CNAG_00859	hypothetical_protein	18.1107	3.3472	5.41069	2.43581	0.00129787	0.00965446
CP003821.1	1161099	1163060	MACS_peak_218	1240.87	CP003821.1	1159116	1162209	-	CNAG_03910	myo-inositol_transporter	2280.37	397.895	5.73108	2.51881	2.81772e-55	6.49767e-52
CP003826.1	863134	867103	MACS_peak_682	744.15	CP003826.1	859695	864161	-	CNAG_05785	putative_transcription_factor	795.593	124.256	6.40287	2.67872	4.36168e-47	5.02901e-44
CP003821.1	0	1958	MACS_peak_152	1480	CP003821.1	20	500	+	CNAG_06802	hypothetical_protein	49.9324	7.72593	6.46295	2.69219	2.56104e-08	9.5254e-07
CP003829.1	385136	389484	MACS_peak_888	243.22	CP003829.1	384712	385775	+	CNAG_04793	hypothetical_protein	11.0183	1.56851	7.02469	2.81244	0.00597249	0.0311362
CP003833.2	906608	909788	MACS_peak_1174	3100	CP003833.2	908237	910767	+	CNAG_05662	sugar_transporter	2414.02	341.226	7.07453	2.82263	1.62162e-45	1.60263e-42
CP003828.1	4	2257	MACS_peak_798	3100	CP003828.1	1159	5043	-	CNAG_04100	hypothetical_protein	55.4633	6.2575	8.8635	3.14788	3.84184e-11	2.73998e-09
CP003828.1	4650	8081	MACS_peak_799	1396.4	CP003828.1	1159	5043	-	CNAG_04100	hypothetical_protein	55.4633	6.2575	8.8635	3.14788	3.84184e-11	2.73998e-09
CP003824.1	6183	11137	MACS_peak_421	525.54	CP003824.1	6685	7004	+	CNAG_06877	hypothetical_protein	8.47671	0.924261	9.17134	3.19713	0.0104675	0.0476723
CP003825.1	1	2702	MACS_peak_538	3100	CP003825.1	290	1493	-	CNAG_07621	hypothetical_protein	98.9699	9.83287	10.0652	3.33131	1.04127e-18	2.57269e-16
CP003826.1	547865	558713	MACS_peak_662	3100	CP003826.1	568089	568806	+	CNAG_05670	hypothetical_protein	31.9342	3.08447	10.3532	3.37201	1.36067e-07	4.24014e-06
CP003826.1	559064	560577	MACS_peak_663	118.85	CP003826.1	568089	568806	+	CNAG_05670	hypothetical_protein	31.9342	3.08447	10.3532	3.37201	1.36067e-07	4.24014e-06
CP003820.1	5315	7122	MACS_peak_1	1271.28	CP003820.1	100	5645	-	CNAG_04548	hypothetical_protein	23.7398	1.82332	13.0201	3.70266	1.54779e-06	3.5692e-05
CP003822.1	2563	4381	MACS_peak_254	541.35	CP003822.1	3500	4979	-	CNAG_07496	hypothetical_protein	307.79	11.0523	27.8487	4.79954	8.29298e-62	2.86854e-58
CP003826.1	2485	14426	MACS_peak_629	3100	CP003826.1	3069	4015	-	CNAG_06522	hypothetical_protein	10.3463	0.299447	34.5513	5.11067	0.000401198	0.00370065
CP003832.1	6373	9371	MACS_peak_1086	1073.85	CP003832.1	5154	6785	-	CNAG_06256	hypothetical_protein	44.6468	0.598895	74.5486	6.22011	7.05822e-16	1.13555e-13
CP003824.1	0	5772	MACS_peak_420	3100	CP003824.1	2357	3284	-	CNAG_07395	hypothetical_protein	158.567	1.54979	102.315	6.67687	8.4077e-49	1.45411e-45
CP003826.1	6	2108	MACS_peak_628	3100	CP003826.1	147	690	-	CNAG_07654	hypothetical_protein	77.7519	0	Inf	Inf	1.70687e-20	5.36734e-18
CP003829.1	918	3503	MACS_peak_861	3100	CP003829.1	1908	3645	-	CNAG_04931	putative_hexose_transporter	14.087	0	Inf	Inf	2.12469e-06	4.65146e-05
CP003823.1	1454	4904	MACS_peak_353	3100	CP003823.1	1435	2926	-	CNAG_07792	hypothetical_protein	12.9723	0	Inf	Inf	7.13096e-06	0.000134824
