# Supplementary material for: Fungal acetylome comparative analysis identifies an essential role of acetylation in human fungal pathogen virulence
Source: Commun Biol. 2019 May 1;2:154. doi: 10.1038/s42003-019-0419-1 (PMC6494858; doi:10.1038/s42003-019-0419-1)
Supplement: Supplementary file 7 — Supplementary Data 6 [file 42003_2019_419_MOESM7_ESM.xlsx]

## Sheet: C. neoformans Kac motifs
Supplementary Data 6. Kac motif analysis in C. neoformans, A. fuminatus, C. albicans, and S. cerevisiaea.
Amino	-10	-9	-8	-7	-6	-5	-4	-3	-2	-1	Kac	1	2	3	4	5	6	7	8	9	10
A	3.22	0.3	0.6	0.63	1.87	1.07	0.75	2.72	7.67	8.51	0	-9.33	1.15	-0.32	-0.21	-0.77	0.41	0.41	-0.49	0.52	1.08
C	0.69	0.31	-0.21	-0.07	0.3	2.1	0.68	0.7	1.26	0.27	0	-1.84	-0.86	2.4	0.59	-0.07	0.15	1.16	0.26	0.33	-0.59
D	-1.26	-2.84	-0.59	-2.81	-0.1	0.84	-0.29	-0.01	4.04	0.84	0	-15.75	2.26	-0.41	-0.33	-0.06	-0.67	-1.67	-0.03	-0.71	-1.78
E	-2.67	-1.06	-4.32	-1.21	-0.89	-1.86	-0.28	1.7	0.44	0.75	0	-33.3	-0.09	-3.41	-2.11	-2.41	-2.72	-2.41	-4.34	-0.73	-2.52
F	-0.61	0.04	-1.5	-0.67	-0.34	-0.04	1.06	3.91	2.48	2.44	0	1.42	0.25	1.03	0.27	0.16	0.42	-0.22	-0.42	-0.04	1.05
G	-0.31	-0.01	0.8	-0.72	-0.09	0.95	0.84	0.15	2.71	6.8	0	-15.67	-1.64	0.04	-0.04	0.43	1.02	0.23	0.39	0.79	0.3
H	0.36	0.49	0.66	-1.35	0.3	0.62	1.24	1.11	2.49	0.59	0	29.01	0	0.61	-0.13	0.74	1.25	-0.33	0.62	-0.19	1.43
I	-0.52	0.39	0.05	-0.82	0.83	0.25	-0.05	0.19	1.07	-0.11	0	-14.07	-1	0.13	-0.01	-0.27	-0.01	0.19	-0.27	-0.47	0.7
K	8.22	7.78	10.66	15.47	7.15	1.01	-2.72	-19.55	-25.49	-32.82	0	64.69	16.89	4.38	5.86	3.07	3.23	1.22	3.73	1.51	0.46
L	-1.67	-2.44	-0.59	-3.35	-4.19	-0.59	-0.04	0.72	-0.12	0.36	0	-11.53	-0.57	0.14	-0.16	0.17	-0.47	0.21	-0.19	-1.22	-1.02
M	-0.18	0.05	-1.13	-0.42	-0.24	-2.87	0.18	-3.87	-1.82	-1.15	0	-4.13	-1.82	-0.84	-0.93	-1.29	-0.76	-1.83	-0.42	-0.16	-0.02
N	-0.04	-0.05	-0.31	0.39	-0.02	-0.02	0.46	0.09	-1.09	-0.06	0	7.15	-1.09	0.2	-0.23	-0.7	-0.23	-0.57	-0.26	-0.42	0.8
P	-2.36	-1.06	-0.64	-2.87	-2.22	-2.16	-0.09	-0.06	-0.73	-0.35	0	-17.7	-12.55	-5.75	-1.97	-1.24	-1.9	-0.11	-2.75	-0.48	-1.11
Q	-0.05	0	-0.03	-0.99	-0.68	0	0.67	-0.05	0.26	-0.03	0	-5.99	-0.93	-0.19	-3.19	-0.03	-0.32	-0.02	-0.15	-0.02	-0.2
R	3.23	4.25	3.58	9.4	9.42	0.15	-0.79	-5.82	-16.87	-14.9	0	79.15	17.04	3.2	2.44	2.08	0.27	1.68	3.13	1.53	0.19
S	-0.5	-0.52	-2	0.22	-3.31	0.27	-0.96	-1.52	0.5	-0.08	0	8.63	-7.73	-3.06	-1.56	-0.11	-0.68	-0.66	-0.17	-1.05	-1.54
T	0.14	-0.03	0.3	0.41	-0.86	0.6	0.41	3.17	0.33	1.8	0	1.17	-1.39	-0.2	0.66	-0.7	-0.37	-0.2	-0.33	-0.12	-0.26
V	-0.04	-0.03	0.25	0.56	0.07	0.11	1.17	2.51	1.22	0.6	0	-10.17	-0.21	0.1	0.41	0.06	0.29	0.35	0	0.08	0.08
W	-0.77	-1.4	-0.4	-1.23	-0.34	-2.77	-2.16	-0.96	-1.64	-0.87	0	-2.9	-1.19	-0.03	-0.25	-0.37	-0.89	-0.03	0	-0.39	-1.98
Y	-0.2	-0.29	-1.97	-1.06	-0.23	-0.78	-0.17	1.21	-1.46	0.12	0	7.61	-0.75	1.58	1.58	0.48	0.25	-0.23	0.58	-0.31	0.72
aKac motif analyses in fungi. 20 amino acids flanking the Kac site were examined for enrichment. Fisher tests were used to calculate the significance. -Log10 p-values are indicated. Red indicates significantly enriched amino acids; green or white squares suggest low possibility or the unbiased occurrence of amino acids, respectively.

## Sheet: A. fumigatus Kac motifs
Supplementary Data 6. Kac motif analysis in C. neoformans, A. fuminatus, C. albicans, and S. cerevisiae.
Amino	-10	-9	-8	-7	-6	-5	-4	-3	-2	-1	Kac	1	2	3	4	5	6	7	8	9	10
A	0.0550639	-0.105715	0.43638	0.161711	-1.55145	0.435037	0.520437	0.643605	2.84788	0.678365	0	-15.019	-0.438383	-1.65523	-0.0364925	0.450953	-0.129197	0.486552	-0.184737	0.0558655	0.525371
C	0.073178	1.72226	1.60485	2.36841	3.50906	14.8347	22.06	14.313	12.9899	1.22428	0	-4.76242	0.368336	12.7861	11.6309	0.756205	3.82425	5.44426	1.66136	1.82883	0.0950599
D	-0.231205	-1.57063	-0.48078	-0.201811	-0.46546	-0.0218528	-0.0321525	0.355066	0.624849	-0.0870178	0	-45.4789	1.14874	-3.28665	-2.48668	-0.844739	-3.09906	-2.02772	0.507686	-1.05599	0.294278
E	-0.140387	-1.08076	-0.401284	-0.598646	-0.279857	-0.32695	0.799746	1.40345	0.387245	0.677974	0	-48.2985	-0.367335	-4.21845	-0.95518	0.551714	-0.301918	0.128821	0.15509	-0.0510432	-0.55323
F	-0.744759	-1.43326	-0.0876878	-1.42438	1.82226	1.33624	0.386239	4.34517	3.45654	12.8281	0	1.19306	0.664318	0.973489	2.44841	-5.18723e-11	0.148083	-0.942013	1.13449	-0.463838	-0.0273685
G	0.973235	0.0640005	-0.0534078	0.510819	1.47865	2.29346	0.895404	1.24435	2.77963	3.07678	0	-30.3995	-1.34246	-0.010115	1.06784	0.72761	0.0866134	0.683688	0.041858	0.789005	4.43776
H	-0.221943	0.403986	-0.0529409	1.57809	-0.224309	-0.129245	3.39609	1.96471	2.43192	1.715	0	64.4857	1.0574	2.44387	-0.0171313	-5.22739e-11	0.316646	0.156974	0.326086	-1.20978	0.631789
I	1.40653	0.900399	-0.0735774	-0.0235388	0.267377	0.791186	2.5623	1.92242	2.88542	8.20229	0	-29.7103	0.108116	1.12222	1.39028	-0.303974	1.19888	1.25608	-0.114933	1.69628	1.10889
K	15.9446	18.5132	16.209	14.461	11.3545	0.369969	-4.352	-12.7313	-26.266	-69.574	0	161.5	51.0985	11.5623	3.93276	7.74878	5.03942	7.32524	10.9037	9.3824	1.66085
L	-0.10501	-1.53025	-1.41877	-3.05834	-0.465083	-0.187868	0.927263	1.10412	1.34836	6.78947	0	-21.4179	-2.05007	1.88689	-0.0454548	-2.90297	-0.00847689	-0.222701	-1.21916	-4.15357	-0.974317
M	0.074628	-1.32922	-0.115546	-0.348483	-0.0171465	-0.880259	-5.88944e-11	-0.0552229	-0.249575	-0.448405	0	-5.20223	-1.37467	4.20126	0.312091	-0.955733	0.558628	0.221519	-1.78751	0.378943	-0.333125
N	-0.540512	0.188099	-0.876039	-0.135905	0.117835	-0.013577	-0.0410663	0.369897	0.0880463	2.35999	0	25.7997	-1.60757	-0.823066	-0.665245	-7.17153e-11	0.474085	-0.352075	-7.40964e-11	0.774204	-0.241166
P	-2.06814	-1.05477	-2.31553	-2.39755	-2.6615	-1.38078	-0.0322089	-0.0439871	0.519529	1.17378	0	-37.5518	-20.4295	-13.2897	-1.27493	-2.76638	-2.63282	-2.80677	-3.58902	-1.44721	-1.29425
Q	-1.03235	-0.193191	-0.342733	-2.76267	-0.914832	-0.967689	-0.671143	-0.274312	-0.11161	-0.801304	0	-14.493	-6.70693	-1.70222	-2.21099	-0.308682	-0.918243	-0.935087	-1.48977	-1.2628	0.483095
R	4.95775	4.93482	6.51807	10.2828	4.18726	-1.3922	-17.7147	-14.6731	-29.1936	-122.778	0	214.969	40.5675	6.19999	0.38683	4.04213	1.70818	1.67292	2.50618	0.622836	-0.0309095
S	-6.78813	-3.85837	-6.62142	-3.56395	-6.21793	-4.3553	-2.92455	-10.4896	-4.39928	-6.10418	0	2.76616	-10.8954	-11.1897	-6.16075	-2.13013	-4.04953	-6.70563	-7.01131	-2.55448	-5.44655
T	-4.51592	-0.0929724	-0.583555	-0.284452	-0.40218	0.0935036	-0.10575	-1.28859	-1.12927	3.58717	0	0.0674085	-3.26735	-1.88727	-0.317047	-1.00983	-0.374959	-1.08189	-0.450257	0.320668	-0.270402
V	0.333152	0.253524	0.895354	0.289165	0.638709	3.12758	1.58992	4.36353	2.49741	11.8173	0	-24.2827	-2.77802	0.596978	0.992104	0.123108	0.833777	2.49297	3.55366	0.860047	0.353663
W	-2.53043	-3.49268	-4.27512	-3.83824	-9.84445	-8.03976	-6.86907	-5.60532	-3.90666	-9.21746	0	-15.0989	-3.69357	-1.85782	-1.45608	-0.915147	-3.44832	-3.69786	-1.42693	-1.02212	-0.364826
Y	0.289796	-0.082683	0.418607	-3.55961e-11	0.757804	0.517546	2.41685	7.30985	3.77744	16.6225	0	-2.80937	0.587926	5.53998	1.45974	1.40672	1.11579	0.323067	-0.224877	0.569909	0.0837394

## Sheet: C. albicans Kac motifs
Supplementary Data 6. Kac motif analysis in C. neoformans, A. fuminatus, C. albicans, and S. cerevisiae.
Amino	-10	-9	-8	-7	-6	-5	-4	-3	-2	-1	Kac	1	2	3	4	5	6	7	8	9	10
A	4.17	5.32	11.89	7.29	12.86	6.07	5.46	4.05	28.62	15.16	0	-0.18	7.68	3.34	2.57	4.69	3.55	5.08	7.09	7.28	7.06
C	-0.18	-0.17	-0.97	0.18	-0.56	-0.04	2.69	0.09	0.57	0.09	0	-2.15	0.04	0	0.38	-0.04	-0.08	0.24	-1.02	0.13	-0.04
D	-0.31	-0.42	-2.66	-1.07	-0.56	-0.27	-0.36	-0.07	0.48	0.31	0	-7.11	0.1	-0.36	0	-0.77	-0.03	-0.26	0.72	-1.33	-0.07
E	-1.19	-0.25	0.22	-0.19	-0.44	-1.35	0.2	0.43	-0.83	0.79	0	-16.46	0.09	0.77	0	-0.85	-0.78	-0.02	-0.36	0.12	0.18
F	-1.64	-0.13	-2.04	-2.71	-0.26	-1.01	-1.08	2.29	-0.21	3.61	0	1.12	-0.5	0.09	-0.98	-0.64	-0.68	-1.57	0	-0.73	-0.91
G	2.21	2.61	3.33	4.33	2.81	3.23	6.05	1.46	7.47	10.02	0	-0.86	1.29	3.15	2.02	2.45	3.63	0.34	1.45	3.34	0.67
H	-2.05	-0.79	0.4	-1.08	-0.42	0.24	1.15	1.08	-0.88	0	0	24.05	0.44	0.31	0.03	0.13	0.51	-0.91	-0.24	0.24	0.09
I	-1.09	-2.96	-0.72	-0.6	-2.86	-0.92	-0.66	-0.3	-2.48	-1.87	0	-15.28	-2.74	-5.63	-0.75	-3.82	-1.96	-1.94	-1.28	-0.36	-0.55
K	5.91	7.31	4.08	4.78	2.99	0.07	-0.66	-3.24	-9.15	-34.42	0	32.27	4.1	4.57	7.6	3.88	4.89	6.99	4.52	2.6	2.22
L	-2.24	-1.95	-3.49	-5.76	-2.87	-1.18	-0.38	-0.85	-0.69	0.39	0	-19.68	-0.58	-0.16	-1.59	-0.21	-1.28	-1	-2.05	-3.31	-3.24
M	0.64	0.06	-0.77	-0.7	-0.03	0.51	-0.21	-1.28	-0.44	-1.04	0	-2.1	-1.1	0	-1.19	-0.27	-1.34	-0.5	-3.31	-0.44	-0.92
N	-1.88	-4.62	-4.39	-3.86	-3.96	-2.41	-5.15	-2.82	-2.77	-0.56	0	1.51	-4.04	-4.36	-2.93	-8.11	-2.95	-5.39	-2.6	-2.13	-1.06
P	-0.08	-0.3	-0.06	0.33	0.13	-0.47	-1.26	0.06	0.19	-0.13	0	-1.36	-2.28	-0.69	-0.45	-0.7	-0.18	1.22	-0.81	-0.94	0.04
Q	-0.21	-0.38	-0.81	0.28	-0.5	-0.32	0.04	-0.28	0.06	-0.16	0	-6.46	0.16	-0.8	-1.94	-0.83	-0.69	-1.41	-0.9	-1.01	-0.33
R	7.67	7.01	3.37	4.72	6.55	0.9	0.42	-2.1	-2.51	-15.55	0	30.29	6.61	3.32	3.45	8.04	4.71	7.03	3.56	1.26	2.03
S	-3.13	-2	-2.51	-2.87	-1.59	0.37	-1.12	-3.42	1.38	-2.61	0	1.09	-2.89	-5.13	-2	-0.71	-1.17	-2.3	-2.58	-0.45	-1.8
T	-0.43	-0.76	-0.11	0.9	-1	0.77	1.08	2.73	-1.44	0.09	0	0.05	-0.09	-0.27	0	-0.32	-0.6	0.41	-0.17	-0.38	-0.07
V	0.6	-0.05	1.28	0.88	0.99	1.06	1.36	5.15	1.88	3.99	0	-2.97	0.75	1.96	0.63	2.96	2.4	0.26	3.48	0.7	1.79
W	-0.14	-0.04	-1.06	-1.19	-0.94	-0.19	-0.19	-0.09	-0.24	-0.56	0	0.87	-0.33	-0.38	0.09	-0.37	-0.04	-0.09	0.38	-0.44	-0.19
Y	-2.12	-1.21	-0.64	-3.38	-0.69	-1.4	-0.9	0.18	-0.23	3.36	0	3.13	-1.43	-0.07	-0.31	0.02	-1.93	-0.35	-1.61	0.37	-1.65

## Sheet: S. cerevisiae Kac motifs
Supplementary Data 6. Kac motif analysis in C. neoformans, A. fuminatus, C. albicans, and S. cerevisiae.
Amino	-10	-9	-8	-7	-6	-5	-4	-3	-2	-1	Kac	1	2	3	4	5	6	7	8	9	10
A	0.59	0.51	3.02	0.79	2.07	0.75	1.98	3.61	3.24	2.62	0	-0.21	-0.01	0.48	2.93	2.98	0.86	2.44	0.21	2.34	1.23
C	-0.62	-5.67	-3.77	-1.55	-0.95	-3.03	-1.01	-3.41	-3.07	-5.86	0	-7.61	-10.23	-2.24	-1.67	-4.22	-2.84	-1.61	-2.8	-1.81	-2.63
D	0.1	0.16	-0.5	-0.39	-1.21	-0.45	-0.27	0	1.55	8.56	0	2.61	2.11	3.21	0.45	-1.13	-2.47	-0.07	-0.3	-0.26	-0.07
E	-0.4	-2.46	-0.53	-1.04	-1.6	-0.63	0.12	-0.44	-3.27	4.71	0	-0.61	2.44	-0.14	-2.5	-0.18	-0.33	-3.01	-1.16	-0.66	-0.93
F	-0.16	-0.73	-1.67	-0.85	-1.83	-0.76	0.11	0.39	2.72	0.74	0	11.29	1.11	-0.03	0.27	-0.69	-0.52	-3.51	-1.99	-2.37	-0.89
G	-0.03	0.3	2.82	2.77	0.43	0.76	1.29	0.3	0.43	3.63	0	-0.19	1.55	3.42	2.21	1.67	2.08	0.91	3.09	-0.05	2.96
H	-0.44	-1.73	-1.61	0.45	0	0.25	0.91	0.5	0.35	0.5	0	2.98	-0.27	1.42	0.07	0.17	-0.69	0.25	-0.25	0.72	-0.42
I	-0.41	-0.06	-1.45	-1.02	-0.68	-1.12	-0.02	0.58	5.54	-0.41	0	-1.6	0.83	-1.88	-1.58	-0.49	-1.15	-4.84	-1.07	0.14	-1.49
K	0.59	1.13	2.4	0.67	-0.02	0.19	-3.13	-5.51	-21.93	-41.63	0	-7.38	-13.31	-0.19	0.13	-0.23	3.49	4.02	1.13	3.22	0.17
L	-2.55	-5.87	-1.79	-1.19	-0.52	-2.44	-4.86	-1.47	1.25	-0.13	0	1.04	1.24	-4.25	-0.85	-0.76	-1.82	-1.13	-0.7	-2.04	-2.37
M	-1.2	-0.95	-0.14	0.06	-0.28	-2.57	-2.11	-0.62	-3.9	-1.87	0	-0.78	-2.83	-3.75	-1.16	-2.64	0.13	-1.25	-1.06	-1.4	-0.18
N	-0.35	0.57	-3.3	-1.48	-0.02	-0.83	-1.83	-5.3	-3.68	0.71	0	-1.16	-2.83	-0.52	-1.64	-2.44	-3.02	-1.65	-2.89	-2.58	-1.11
P	0.68	0.37	-0.06	0.04	1.19	0.51	-0.23	0.59	-0.81	-2.78	0	0.75	1.35	1.32	-0.39	-0.01	-0.76	-0.59	-0.03	-0.35	0.54
Q	-0.05	0.21	-0.41	-0.73	-0.74	-1.15	-0.01	0.07	-0.59	1.12	0	-5.35	-0.91	-0.83	0.13	0.71	-0.36	-0.06	-0.94	0.03	0.24
R	3.12	2.08	3.22	0.98	0.38	1.99	0.19	-0.62	-5.4	-18.8	0	-8.42	-5.22	-0.28	0.21	1.08	3.62	2.29	3.04	0.09	1.59
S	-3.28	-2.06	-3.55	-0.56	-0.57	-0.44	-0.18	-1.45	-2.13	0.22	0	-3.88	-5.56	-0.54	-3.15	-1.9	-1.09	-1.55	-1.43	-0.37	-4.2
T	-0.56	-0.2	-0.3	-0.56	-0.05	0.8	-0.69	-0.45	-1.18	-1.71	0	-0.86	-1.14	-1.1	0	-0.03	-0.16	-0.23	-0.32	-0.79	-0.08
V	0.2	1.09	1.56	0.22	0.2	0.56	1.94	3.59	5.18	-0.09	0	-0.91	3.63	-0.84	-0.13	-0.01	0.22	1.73	2.32	1.05	1.49
W	-1.25	-0.26	-1.18	-0.06	-0.89	-2.63	-1.63	-1.3	-0.47	-0.44	0	0.99	-1.27	-0.77	-0.07	-0.46	-1.53	-0.1	-0.31	-0.13	-0.9
Y	-0.4	-0.19	-1.03	-1.08	-0.17	0.41	0.77	1.34	1.84	0.94	0	20.04	0.97	-0.02	0.09	0.1	-0.19	-0.25	-0.72	-1.9	-0.53
