# Supplementary material for: Fungal acetylome comparative analysis identifies an essential role of acetylation in human fungal pathogen virulence
Source: Commun Biol. 2019 May 1;2:154. doi: 10.1038/s42003-019-0419-1 (PMC6494858; doi:10.1038/s42003-019-0419-1)
Supplement: Supplementary file 8 — Supplementary Data 7 [file 42003_2019_419_MOESM8_ESM.xlsx]

## Sheet: Sheet1
Supplementary Data 7. Strains used in this study.
Lab ID	Strain	Gene ID	Genotype	Reference
CDW2	H99		Wildtype	Toffaletti DL, et al.1993	Toffaletti D L, Rude T H, Johnston S A, et al. Gene transfer in Cryptococcus neoformans by use of biolistic delivery of DNA.[J]. Journal of Bacteriology, 1993, 175(5):1405-1411.
CDW3	SC5314		Wildtype	Odds FC,et al.2004	Odds F C, Brown A J, Gow N A. Candida albicans genome sequence: a platform for genomics in the absence of genetics[J]. Genome Biology, 2004, 5(7):1-3.
CDW3	SN152		ura3/::imm434::URA3/ura3::imm434; iro1::IRO1/iro1::imm434; his1::hisG/his1::hisG; leu2/leu2 arg4/arg4	Noble SM,et al.2005	Noble S M, Johnson A D. Strains and Strategies for Large-Scale Gene Deletion Studies of the Diploid Human Fungal Pathogen Candida albicans[J]. Eukaryotic Cell, 2005, 4(2):298-309.
CDW157	BY4741		MATa;his3Δ1;leu2Δ0;met15Δ0;ura3Δ0	Brachmann CB, et al.1998	Brachmann C B, Davies A, Cost G J, et al. Designer deletion strains derived from S288C: A useful set of strains and plasmids for PCR-mediated gene disruption and other applications[J]. Yeast, 1998, 14(2):115-132.
CDW1358	Af293		Wildtype	FGSC	Fungal Genetics Stock Center
CDW1359	A1160		ku80Δ;pyrG1	FGSC	Fungal Genetics Stock Center
CDW645	dac1Δ	CNAG_04866	cnag_04866Δ::NEO	This study
CDW647	dac2Δ	CNAG_05563	cnag_05563Δ::NEO	This study
CDW675	dac3Δ	CNAG_00660	cnag_00660Δ::NEO	This study
CDW669	dac4Δ	CNAG_01563	cnag_01563Δ::NEO	This study
CDW650	dac5Δ	CNAG_05096	cnag_05096Δ::NEO	This study
CDW652	dac6Δ	CNAG_05276	cnag_05276Δ::NEO	This study
CDW655	dac7Δ	CNAG_07712	cnag_07712Δ::NEO	This study
CDW658	dac8Δ	CNAG_01699	cnag_01699Δ::NEO	This study
CDW662	dac9Δ	CNAG_02085	cnag_02085Δ::NEO	This study
CDW665	dac10Δ	CNAG_06591	cnag_06591Δ::NEO	This study
CDW1440	dac11Δ	CNAG_05690	cnag_05690Δ::NEO	This study
CDW1474	GAL7P-DAC12	CNAG_04679	GAL7P-CNAG_04679::NEO	This study
CDW277	sts2Δ	CNAG_00100	cnag_00100Δ::NEO	This study
CDW281	sts3Δ	CNAG_00160	cnag_00160Δ::NEO	This study
CDW285	sts5Δ	CNAG_07352	cnag_07352Δ::NEO	This study
CDW291	sts7Δ	CNAG_00260	cnag_00260Δ::NEO	This study
CDW328	sts8Δ	CNAG_00334	cnag_00334Δ::NEO	This study
CDW295	sts9Δ	CNAG_07464	cnag_07464Δ::NEO	This study
CDW311	sts11Δ	CNAG_00413	cnag_00413Δ::NEO	This study
CDW301	sts13Δ	CNAG_03983	cnag_03983Δ::NEO	This study
CDW332	sts16Δ	CNAG_01404	cnag_01404Δ::NEO	This study
CDW304	sts17Δ	CNAG_01089	cnag_01089Δ::NEO	This study
CDW307	sts18Δ	CNAG_07347	cnag_07347Δ::NEO	This study
LCw20	sts20Δ	CNAG_00605	cnag_00605Δ::NEO	This study
LCw22	sts21Δ	CNAG_07558	cnag_07558Δ::NEO	This study
CDW384	sts24Δ	CNAG_02453	cnag_02453Δ::NEO	This study
LCw24	sts25Δ	CNAG_02301	cnag_02301Δ::NEO	This study
CDW387	sts26Δ	CNAG_03418	cnag_03418Δ::NEO	This study
LCw25	sts29Δ	CNAG_03553	cnag_03553Δ::NEO	This study
LCw27	sts32Δ	CNAG_02335	cnag_02335Δ::NEO	This study
LCw29	sts35Δ	CNAG_01750	cnag_01750Δ::NEO	This study
CDW358	sts38Δ	CNAG_04290	cnag_04290Δ::NEO	This study
CDW362	sts39Δ	CNAG_06107	cnag_06107Δ::NEO	This study
CDW363	sts40Δ	CNAG_01958	cnag_01958Δ::NEO	This study
CDW378	sts41Δ	CNAG_04904	cnag_04904Δ::NEO	This study
CDW369	sts42Δ	CNAG_03298	cnag_03298Δ::NEO	This study
CDW373	sts47Δ	CNAG_06301	cnag_06301Δ::NEO	This study
CDW438	sts51Δ	CNAG_06288	cnag_06288Δ::NEO	This study
CDW376	sts52Δ	CNAG_05429	cnag_05429Δ::NEO	This study
CDW439	sts53Δ	CNAG_04383	cnag_04383Δ::NEO	This study
CDW444	sts54Δ	CNAG_05556	cnag_05556Δ::NEO	This study
CDW335	sts55Δ	CNAG_03210	cnag_03210Δ::NEO	This study
CDW337	sts57Δ	CNAG_03249	cnag_03249Δ::NEO	This study
CDW318	sts60Δ	CNAG_03440	cnag_03440Δ::NAT	This study
CDW339	sts61Δ	CNAG_04631	cnag_04631Δ::NEO	This study
CDW342	sts62Δ	CNAG_06248	cnag_06248Δ::NEO	This study
CDW323	sts63Δ	CNAG_06464	cnag_06464Δ::NAT	This study
CDW346	sts65Δ	CNAG_04678	cnag_04678Δ::NEO	This study
CDW356	sts66Δ	CNAG_05638	cnag_05638Δ::NEO	This study
CDW352	sts67Δ	CNAG_05997	cnag_05997Δ::NEO	This study
CDW349	sts69Δ	CNAG_05402	cnag_05402Δ::NEO	This study
CDW357	sts70Δ	CNAG_05578	cnag_05578Δ::NEO	This study
CDW350	sts72Δ	CNAG_01523	cnag_01523Δ::NEO	This study
CDW513	STS11 WT	CNAG_00413	cnag_00413Δ::NEO;CNAG_00413-FLAG::HYG	This study
CDW715	STS11 K631R	CNAG_00413	cnag_00413Δ::NEO;CNAG_00413-FLAG::HYG	This study
CDW684	STS11 K631Q	CNAG_00413	cnag_00413Δ::NEO;CNAG_00413-FLAG::HYG	This study
CDW493	STS38 WT	CNAG_04290	cnag_04290Δ::NEO;CNAG_04290-FLAG::HYG	This study
CDW696	STS38 K68R	CNAG_04290	cnag_04290Δ::NEO;CNAG_04290-FLAG::HYG	This study
CDW671	STS38 K68Q	CNAG_04290	cnag_04290Δ::NEO;CNAG_04290-FLAG::HYG	This study
CDW505	STS40 WT	CNAG_01958	cnag_01958Δ::NEO;CNAG_01958-FLAG::HYG	This study
CDW775	STS40 K89R,K137R,K138R	CNAG_01958	cnag_01958Δ::NEO;CNAG_01958-FLAG::HYG	This study
CDW794	STS40 K89Q,K137Q,K138Q	CNAG_01958	cnag_01958Δ::NEO;CNAG_01958-FLAG::HYG	This study
CDW742	STS41 WT	CNAG_04904	cnag_04904Δ::NEO;CNAG_04904-FLAG::HYG	This study
CDW744	STS41 K143R	CNAG_04904	cnag_04904Δ::NEO;CNAG_04904-FLAG::HYG	This study
CDW598	STS54 WT	CNAG_05556	cnag_05556Δ::NEO;CNAG_05556-FLAG::NAT	This study
CDW596	STS54 K10R,K53R	CNAG_05556	cnag_05556Δ::NEO;CNAG_05556-FLAG::NAT	This study
CDW708	STS54 K10Q,K53Q	CNAG_05556	cnag_05556Δ::NEO;CNAG_05556-FLAG::NAT	This study
CDW495	STS57 WT	CNAG_03249	cnag_03249Δ::NEO;CNAG_03249-FLAG::HYG	This study
CDW581	STS57 K18R	CNAG_03249	cnag_03249Δ::NEO;CNAG_03249-FLAG::HYG	This study
CDW687	STS57 K18Q	CNAG_03249	cnag_03249Δ::NEO;CNAG_03249-FLAG::HYG	This study
CDW497	STS65 WT	CNAG_04678	cnag_04678Δ::NEO;CNAG_04678-FLAG::HYG	This study
CDW781	STS65 K315R,K502R	CNAG_04678	cnag_04678Δ::NEO;CNAG_04678-FLAG::HYG	This study
CDW784	STS65 K315Q,K502Q	CNAG_04678	cnag_04678Δ::NEO;CNAG_04678-FLAG::HYG	This study
CDW489	STS67 WT	CNAG_05997	cnag_05997Δ::NEO;CNAG_05997-FLAG::HYG	This study
CDW485	STS67 K118R	CNAG_05997	cnag_05997Δ::NEO;CNAG_05997-FLAG::HYG	This study
CDW698	STS67 K118Q	CNAG_05997	cnag_05997Δ::NEO;CNAG_05997-FLAG::HYG	This study
CDW462	STS70 WT	CNAG_05578	cnag_05578Δ::NEO;CNAG_05578-FLAG::HYG	This study
CDW465	STS70 K62R	CNAG_05578	cnag_05578Δ::NEO;CNAG_05578-FLAG::HYG	This study
CDW685	STS70 K62Q	CNAG_05578	cnag_05578Δ::NEO;CNAG_05578-FLAG::HYG	This study
CDW1090	CaTEF1	orf19.382	adh1Δ::TETP-orf19.382-FLAG::HIS1	This study
CDW1146	ScTEF1	YBR118W	GPDP-YBR118W-FLAG::URA	This study
CDW1360	AfTEF1	Afu1g06390	ku80Δ; pyrG; Afu1g06390-FLAG::pyr4	This study
CDW864	GAL7P-TEF	CNAG_06125	GAL7P-CNAG_06125::NEO	This study
CDW915	TEF WT	CNAG_06125	GAL7P-CNAG_06125::NEO;cmt2Δ::CNAG_06125-FLAG::NAT	This study
CDW916	TEF WT	CNAG_06125	GAL7P-CNAG_06125::NEO;cmt2Δ::CNAG_06125-FLAG::NAT	This study
CDW919	TEF K36R,K41R,K217R	CNAG_06125	GAL7P-CNAG_06125::NEO;cmt2Δ::CNAG_06125-FLAG::NAT	This study
CDW920	TEF K36R,K41R,K217R	CNAG_06125	GAL7P-CNAG_06125::NEO;cmt2Δ::CNAG_06125-FLAG::NAT	This study
CDW925	TEF K36Q,K41Q,K217Q	CNAG_06125	GAL7P-CNAG_06125::NEO;cmt2Δ::CNAG_06125-FLAG::NAT	This study
CDW926	TEF K36Q,K41Q,K217Q	CNAG_06125	GAL7P-CNAG_06125::NEO;cmt2Δ::CNAG_06125-FLAG::NAT	This study
CDW647	dac2Δ	CNAG_05563	cnag_05563Δ::NEO	This study
CDW648	dac2Δ	CNAG_05563	cnag_05563Δ::NEO	This study
CDW669	dac4Δ	CNAG_01563	cnag_01563Δ::NEO	This study
CDW670	dac4Δ	CNAG_01563	cnag_01563Δ::NEO	This study
CDW813	dac2Δdac4Δ	CNAG_05563;CNAG_01563	cnag_05563Δ::HYG;cnag_01563Δ::NEO	This study
CDW814	dac2Δdac4Δ	CNAG_05563;CNAG_01563	cnag_05563Δ::HYG;cnag_01563Δ::NEO	This study
CDW956	TEF1-HADac2-FLAG	CNAG_06125;CNAG_05563	CNAG_06125-HA::HYG;cnag_05563Δ::NEO;cmt1Δ::TEFP-CNAG_05563-FLAG::NAT	This study
CDW1029	TEF1-HAdac2Δ	CNAG_06125;CNAG_05563	CNAG_06125-HA::HYG;cnag_05563Δ::NEO	This study
CDW1109	DAC2-HATEF-FLAG	CNAG_06125;CNAG_05563	TEF1P-CNAG_05563-HA::HYG;GAL7P-CNAG_06125::NEO;cmt2Δ::CNAG_06125-FLAG::NAT	This study
CDW1110	DAC2-HAdac2Δ	CNAG_05563	cnag_05563Δ::NEO;TEF1P-CNAG_05563-HA::HYG	This study
CDW951	TEF1-HADac4-FLAG	CNAG_06125;CNAG_01563	CNAG_06125-HA::HYG;cnag_01563Δ::NEO;cmt1Δ::TEFP-CNAG_01563-FLAG::NAT	This study
CDW1032	TEF1-HAdac4Δ	CNAG_06125;CNAG_01563	CNAG_06125-HA::HYG;cnag_01563Δ::NEO	This study
CDW993	DAC4-HATEF-FLAG	CNAG_06125;CNAG_01563	CNAG_01563-HA::HYG;GAL7P-CNAG_06125::NEO;cmt2Δ::CNAG_06125-FLAG::NAT	This study
CDW1001	DAC4-HA	CNAG_01563	CNAG_01563-HA::HYG	This study
CDW1446	TEF1-FLAGdac2Δ	CNAG_06125;CNAG_05563	CNAG_06125-FLAG::NAT;cnag_05563Δ::NEO	This study
CDW1448	TEF1-FLAGdac4Δ	CNAG_06125;CNAG_01563	CNAG_06125-FLAG::NAT;cnag_01563Δ::NEO	This study
