# Supplementary material for: Fungal acetylome comparative analysis identifies an essential role of acetylation in human fungal pathogen virulence
Source: Commun Biol. 2019 May 1;2:154. doi: 10.1038/s42003-019-0419-1 (PMC6494858; doi:10.1038/s42003-019-0419-1)
Supplement: Supplementary file 9 — Supplementary Data 8 [file 42003_2019_419_MOESM9_ESM.xlsx]

## Sheet: Sheet1
Supplementary Data 8. Primers used in this study.
Lab ID	Target	Sequence (5' to 3')
1	CnACT1	GCACCATACCTTCTACAATGAGC
2	CnACT1	CAGGAAGCTCGTAAGACTTTTCA
23	M13F	GTAAAACGACGGCCAGTGAA
24	M13R	CAGGAAACAGCTATGACCAT
412	NAT Check	TCACTTTGCGAGAAGTCCCT
413	NAT Check	AGCCGGAGTAAGAGACGACA
414	HYG Check	ATTTCGGCTCCAACAATGTC
415	HYG Check	GATGTTGGCGACCTCGTATT
416	NEO Check	TGAATGAACTGCAGGACGAG
417	NEO Check	ATACTTTCTCGGCAGGAGCA
2383	DAC1 Deletion	CAGCAGCCAGCGGTATTTTGAAAGT
2384	DAC1 Deletion	TGAGTCGTATTACAATTCACTGGCCGTCGTTTTACTAAGCTAACGAGTTCAAGGTAGCGGG
2385	DAC1 Deletion	CTTGGCGTAATCATGGTCATAGCTGTTTCCTGATTATTCTCTTCTCGTGTGGCACTATCGTTG
2386	DAC1 Deletion	TTCAATGTCTTTCTTGCCCTCTTTACCATCC
2459	DAC1 RT	GCCAAAGTTGCCCTTTCTAA
2460	DAC1 RT	GGCATTGCAAAACTCTCTCC
2387	DAC2 Deletion	TCCCTTGCTATCCTCCATCTTGAAGAAG
2388	DAC2 Deletion	TGAGTCGTATTACAATTCACTGGCCGTCGTTTTACGCTTGGGAATCGGACAGTAAGGTTTC
2389	DAC2 Deletion	CTTGGCGTAATCATGGTCATAGCTGTTTCCTGAGTATCCCGACTAATTACCTGCTGGTC
2390	DAC2 Deletion	CACCTGAGTAGGAGAATTGATATCTTGGGTG
2461	DAC2 RT	TTGGACTTCCTCTGCTTGCT
2462	DAC2 RT	CACCGAAATACCTCCCTGAA
2391	DAC3 Deletion	CGGGAGGTATGGTGGTGTTCC
2392	DAC3 Deletion	TGAGTCGTATTACAATTCACTGGCCGTCGTTTTACCGGGGCGGGGGAGGGG
2393	DAC3 Deletion	CTTGGCGTAATCATGGTCATAGCTGTTTCCTGCTATGGGGGGCTGCTCATGAAG
2394	DAC3 Deletion	ACTTGGAGTTGAATGCCGAGTTGTG
2463	DAC3 RT	GCCTCTTCCAGCAGAGTTTG
2464	DAC3 RT	TAGTGCAGTGGTCGTTGGAG
2395	DAC4 Deletion	TCCTGTACCGATTCCTCGGCA
2396	DAC4 Deletion	TGAGTCGTATTACAATTCACTGGCCGTCGTTTTACCTTGCTGTGGGTTGAGTCGGG
2397	DAC4 Deletion	CTTGGCGTAATCATGGTCATAGCTGTTTCCTGTGTAGCGAGCTGGCTGGG
2398	DAC4 Deletion	CTTCAACCAGATTGCCACTGAGGAG
2465	DAC4 RT	CCCACCGCAGAGAATGTAAT
2466	DAC4 RT	CTCTGCATCTCCCTGGTAGC
2399	DAC5 Deletion	AAGGCATGACCTACCTGGACAAGC
2400	DAC5 Deletion	TGAGTCGTATTACAATTCACTGGCCGTCGTTTTACTAGCTGGTAGTTTGGAGATATACACGATTGAGTTG
2401	DAC5 Deletion	CTTGGCGTAATCATGGTCATAGCTGTTTCCTGGCCATACACAATCGCATCTATACATAATTTTTACTAGGC
2402	DAC5 Deletion	ACATTAAAACCATCAGGAAACCATGTTTCTTATCCTAATG
2467	DAC5 RT	CGCCTTCTAAAGGCTGACAC
2468	DAC5 RT	AAGACGGGAGATGAGTGGTG
2403	DAC6 Deletion	TTCATGGTATTCATATGCGCCAAACAGTC
2404	DAC6 Deletion	TGAGTCGTATTACAATTCACTGGCCGTCGTTTTACTGTGGTTGGTGGAGGCGG
2405	DAC6 Deletion	CTTGGCGTAATCATGGTCATAGCTGTTTCCTGAAAGGGCATGTGCTTCATATCAAATGAAGTC
2406	DAC6 Deletion	CTAAAGGTTGGGTGTTGGGGGTATTTG
2469	DAC6 RT	TTTGCTCCCTCTGCTCAAAT
2470	DAC6 RT	CTCCTTCAGTCCTCCTGCAC
2407	DAC7 Deletion	GCGGTTGGCAATGGAAGAGACTAC
2408	DAC7 Deletion	TGAGTCGTATTACAATTCACTGGCCGTCGTTTTACTCTAGCTTTTCTTGGATTGTCCAGAGATTATTACC
2409	DAC7 Deletion	CTTGGCGTAATCATGGTCATAGCTGTTTCCTGAGGAAAGAAAGAAGCAGGTGATGCGA
2410	DAC7 Deletion	AACGTGCAGGATAAGGTATGTCTAGCAATTTAAT
2471	DAC7 RT	ATTGCCTCCTCATCTCATCG
2472	DAC7 RT	TCCAGCTCATCTTTCCAACC
2411	DAC8 Deletion	TTTGGTGGAACCCAACAGGCG
2412	DAC8 Deletion	TGAGTCGTATTACAATTCACTGGCCGTCGTTTTACGGTGGAGTTTATTCCCATGTGTTAATCAGCA
2413	DAC8 Deletion	CTTGGCGTAATCATGGTCATAGCTGTTTCCTGTAAGTAGCATGTAATAGGGCATGGGGATG
2414	DAC8 Deletion	CAGCTCTGGTCTGACAGCACC
2473	DAC8 RT	GGAATACTACGGGCCTCGAT
2474	DAC8 RT	TCCTTCCTCTGTCGTTTGCT
2415	DAC9 Deletion	TCGGGACCGAGAACGCCATA
2416	DAC9 Deletion	TGAGTCGTATTACAATTCACTGGCCGTCGTTTTACGTTAGGATACTCTTCGACAGCTGGCC
2417	DAC9 Deletion	CTTGGCGTAATCATGGTCATAGCTGTTTCCTGTCTGTTAGATCGTACTCGTAAATATGGTTTGAAAACGA
2418	DAC9 Deletion	GGCCAAGGTGTACAAGAGGTCAAAG
2475	DAC9 RT	GCGTAAAGAGGGTCGTCAAG
2476	DAC9 RT	GGGCGTACTTTATCCGTCAA
2419	DAC10 Deletion	TATCGACATGACGGAGGTTACCGC
2420	DAC10 Deletion	TGAGTCGTATTACAATTCACTGGCCGTCGTTTTACTTTGGGGGACAAAGGATCTACGG
2421	DAC10 Deletion	CTTGGCGTAATCATGGTCATAGCTGTTTCCTGGTCTGTCAGAGGGCTTTCATTCAGGT
2422	DAC10 Deletion	TCTAATTAACAGGTGGAGGTCGTCGG
2477	DAC10 RT	CGTCTTCCTCATCAGGCTTC
2478	DAC10 RT	TTCTGACCGAGGTGGGATAG
2439	DAC11 Deletion	AAGCTGTTTAGCCAAAGATTTGTTTTCCGG
2440	DAC11 Deletion	TGAGTCGTATTACAATTCACTGGCCGTCGTTTTACGGTTATGATGTGGCAGTGATACAATTGGG
2441	DAC11 Deletion	CTTGGCGTAATCATGGTCATAGCTGTTTCCTGTATGTTAATAAAGGTAACCGGTAACATATGTCAAATTTGTCTC
2442	DAC11 Deletion	TGTCATTCAGACATCAAGACCGGTACC
2479	DAC11 RT	AGCCCGTAATCAAACGTGTC
2480	DAC11 RT	GCCGGATGTCCTTATCTTCA
4152-LYJ	DAC12 Promoter	NNNNGGGCCCACTCAACGACAACCCTATGAGTCCTTG
4153-LYJ	DAC12 Promoter	NNNNGATATCGGTGGGCTATGTTATGTGGATGTGG
4154-LYJ	DAC12 ORF	CGAATACTTATCAGCACTCAATTCTCTCCTGAGAATGGCCACAAACGCACCATGTTATAC
4155-LYJ	DAC12 ORF	NNNNCCGCGG tactcacGCGATGACCACCTTCG
866	STS2 Deletion	TTGTCTGGTAATCCCTAAAAGTGGAAAGTCC
965	STS2 Deletion	TGAGTCGTATTACAATTCACTGGCCGTCGTTTTACGGTGGGTATACTGATATCTATTGAGAAAGAAGAAGAAAGAG
966	STS2 Deletion	CTTGGCGTAATCATGGTCATAGCTGTTTCCTGAGCGGCGGATGATTGGCG
869	STS2 Deletion	CAGCAAGATCTAATTAACCTCGCTCTCAGTC
1068	STS2 RT	GCCGACTACAAGGTCTTTGC
1069	STS2 RT	TCCTTCATACCCTCCTGCAC
870	STS3 Deletion	AGTGGGTGACTATTTTTATTGTGATCCCCAAG
967	STS3 Deletion	TGAGTCGTATTACAATTCACTGGCCGTCGTTTTACAATGTGTAGAATGATATGTTGTAACGACGAAACTAAACTAAGTA
968	STS3 Deletion	CTTGGCGTAATCATGGTCATAGCTGTTTCCTGGATACTTGATTAAATAGCAGTACAATACAACTACCGTTCTCA
873	STS3 Deletion	AGGCCTCTTTAGAGAGATTGGGACTTG
1070	STS3 RT	TCTCTTCCCCACATCCAAAC
1071	STS3 RT	CTTGGGTGTTTCGGACACTT
878	STS5 Deletion	GATGGGGATGGTGCTGTGTAATGAG
971	STS5 Deletion	TGAGTCGTATTACAATTCACTGGCCGTCGTTTTACTTTGGGGGAGACGGGCG
972	STS5 Deletion	CTTGGCGTAATCATGGTCATAGCTGTTTCCTGACCCAAGATGGCTAGAATACATGCAACAT
881	STS5 Deletion	GGAGCCGTCCATCCTCTCC
1074	STS5 RT	GAGTGTTCTTCCTCCCGATG
1075	STS5 RT	CACAGGCTTCTGTTCCACAA
886	STS7 Deletion	ATGCAGAGAGCCTAGTCTCGGTAGTAA
985	STS7 Deletion	TGAGTCGTATTACAATTCACTGGCCGTCGTTTTACGATGAAGTTTCTGGCGATATGTAGCAATAGACAAG
986	STS7 Deletion	CTTGGCGTAATCATGGTCATAGCTGTTTCCTGTTTTCGTCTTTTTCAGTAGCAAAATTCCGCG
889	STS7 Deletion	AGGAGAAAGACAAAGAAGGGCAATAAGGATG
1078	STS7 RT	GAGACTACGCGGAGGACAAG
1079	STS7 RT	CGATCGTCATATCTGCTGCT
890	STS8 Deletion	TAAGTACGATATCCACAGGGCCTTTTCAG
987	STS8 Deletion	TGAGTCGTATTACAATTCACTGGCCGTCGTTTTACGTTGCGTATATGAAAGATTGGCTGTGTGG
988	STS8 Deletion	CTTGGCGTAATCATGGTCATAGCTGTTTCCTGTTCGCGTTATTAAAGCGTATCGGGTTG
893	STS8 Deletion	AAGAATCTAGGGAAACTATCATAGACGTCCTGC
1080	STS8 RT	CGACATTGTCCTTGTTGGTG
1081	STS8 RT	GGTCCTGAGCAGAGACCTTG
894	STS9 Deletion	AAATGGCATATTGGTTTTTTGAGACATGTAAAGACTTACA
989	STS9 Deletion	TGAGTCGTATTACAATTCACTGGCCGTCGTTTTACTATCTCCACCAGAGGCGATGACC
990	STS9 Deletion	CTTGGCGTAATCATGGTCATAGCTGTTTCCTGTATGGTCATTGGGAATGAAGGAAAGGAAGG
897	STS9 Deletion	ATGGGGTGGTCTCGCTCTTG
1082	STS9 RT	AACAATGCCGAACAAACTCC
1083	STS9 RT	GCGGCAGCAGAGGTACTAAC
993	STS11 Deletion	ACAGACCGCATGGATCCACTCC
994	STS11 Deletion	TGAGTCGTATTACAATTCACTGGCCGTCGTTTTACGGTGTCGTGGGATTGGGGG
995	STS11 Deletion	CTTGGCGTAATCATGGTCATAGCTGTTTCCTGTGTGTATGAATGAAAGAAGTCTTCGTCATAATTGGTC
996	STS11 Deletion	CAGGTGTTACTTCAGTTGGCATGATGTG
1086	STS11 RT	TCTCCTCACTTGCTCCCACT
1087	STS11 RT	ATCCTCGTCACCACCTTCAG
1001	STS13 Deletion	GATGAGTTGGTAGAGAAGCTGGAGAAGG
1002	STS13 Deletion	TGAGTCGTATTACAATTCACTGGCCGTCGTTTTACTAGATGGAAATAGGGAAGACAAAGAGGAGAGG
1003	STS13 Deletion	CTTGGCGTAATCATGGTCATAGCTGTTTCCTGAGAAATAGAAGAAAAGTTGGAAGTCAGCAATGTTTTTG
1004	STS13 Deletion	CCACTTTATATGGGCCCATTGTCAACC
1090	STS13 RT	CTCTCACCGACCAGAGAAGG
1091	STS13 RT	GTTTGCCAGTGGTGTTGTTG
1013	STS16 Deletion	GTGGCATCTCATCATCTGATAAGGTCATCAC
1014	STS16 Deletion	TGAGTCGTATTACAATTCACTGGCCGTCGTTTTACTGTAGACAAGGACGTTTTTGCTAGAGAGAAATG
1015	STS16 Deletion	CTTGGCGTAATCATGGTCATAGCTGTTTCCTGACAGTCTAGAATGGCGCAGATTGTAGAGAG
1016	STS16 Deletion	ATCCAACGAAAAAAGATGTTTTTTGGAAGAATTACCC
1096	STS16 RT	GCCAATGAAGAGGGTGAGAG
1097	STS16 RT	GCAGAAATGACACAGGCAGA
1017	STS17 Deletion	AGAAATTCAGAGGATTCATCAACATTGCGTCG
1018	STS17 Deletion	TGAGTCGTATTACAATTCACTGGCCGTCGTTTTACGCTGTAGAGAGAGAACGGCGAGG
1019	STS17 Deletion	CTTGGCGTAATCATGGTCATAGCTGTTTCCTGATTTATTTTACATTACAAGTCACTATGGGGTATCGCTTG
1020	STS17 Deletion	CATTTCACATGGACCATATGCAGAATTACAAGTTTTTG
1098	STS17 RT	TCTGCCTACCGTGAAGTCCT
1099	STS17 RT	GCAGCATCAGAGCATTTCCT
1021	STS18 Deletion	ATATACAGCGAGACTGTCGCAAATTCCG
1022	STS18 Deletion	TGAGTCGTATTACAATTCACTGGCCGTCGTTTTACATTATAAGAATTAAAATGGTTGGTGGGAGAGCGG
1023	STS18 Deletion	CTTGGCGTAATCATGGTCATAGCTGTTTCCTGAAGGCGGCAGGTCTGATCATC
1024	STS18 Deletion	TCCTCCTCACCTTGTACAGAACAGACA
1100	STS18 RT	TATCCGTTCTCTGGGAGGAA
1101	STS18 RT	CATCAAACTGTCCCTCAGCA
1047	STS20 Deletion	CAGCATCCTTGAACCGCTTGGA
1052	STS20 Deletion	TGAGTCGTATTACAATTCACTGGCCGTCGTTTTACTCACAAACGAGGTGCCATGACG
1057	STS20 Deletion	CTTGGCGTAATCATGGTCATAGCTGTTTCCTGGGGCATTGCGAAGCATTTGTGG
1062	STS20 Deletion	CGCAGAGATCAAGGAGCGGTGT
1373	STS20 RT	TTGCTCTTGCCCACCCCAAT
1391	STS20 RT	TACCCTCCGGGTAGCGGTCA
1048	STS21 Deletion	TGCCTTCTGCCCCTCCAACA
1053	STS21 Deletion	TGAGTCGTATTACAATTCACTGGCCGTCGTTTTACACCGGACTGTATCGTCATCGTCGT
1058	STS21 Deletion	CTTGGCGTAATCATGGTCATAGCTGTTTCCTGAGACGCGCGCTGCAACCATAT
1063	STS21 Deletion	CAGCTTGTTCGGCGGAATGTG
1374	STS21 RT	CTTCCGCTTCCGAGCCTGAG
1392	STS21 RT	ATGCCGCCCATCTGTTCCAT
1154	STS24 Deletion	TGGGCGGTAGAAGGGAAAGGA
1568	STS24 Deletion	TGAGTCGTATTACAATTCACTGGCCGTCGTTTTACAGTGAGTATATGTATCCGTAAAGTCCGTGCAA
1569	STS24 Deletion	CTTGGCGTAATCATGGTCATAGCTGTTTCCTGGATGACAAAAGTGGATGATGATTGTGCATAGATG
1570	STS24 Deletion	AAGCGTTAGCGGAACCCCTC
1714	STS24 RT	CTGCGACAATCCGAAGGCC
1395	STS24 RT	CCTGGAAGGTGACGGGCAGT
1155	STS25 Deletion	CCTGCGCCCCTACGTCTCAT
1168	STS25 Deletion	TGAGTCGTATTACAATTCACTGGCCGTCGTTTTACTGGTATATCTGTTGGCTGCCTCTGC
1181	STS25 Deletion	CTTGGCGTAATCATGGTCATAGCTGTTTCCTGTCAGTGCTTACGTCTGCTGTTTGG
1194	STS25 Deletion	GCTATGCCGGGAATGGGTCT
1378	STS25 RT	TTCCCGACGGCGTTGCTATT
1396	STS25 RT	GGGGGAAAGCGAGGAAAGGA
1156	STS26 Deletion	CGCGACCAGAAAATCTGAAAAGCG
1571	STS26 Deletion	TGAGTCGTATTACAATTCACTGGCCGTCGTTTTACGGTGGGTGTGGGAAGGTGG
1572	STS26 Deletion	CTTGGCGTAATCATGGTCATAGCTGTTTCCTGGGGAAGAGAGGCGGGTGAAAG
1573	STS26 Deletion	GGAAATGTTTTCAGAAAGGGCTTTGAGAG
1379	STS26 RT	TGTTTGATCCCGCCCAGGTT
1397	STS26 RT	GCTCAGCGTTGTCGCCAGAG
1159	STS29 Deletion	AGGCGAGGCTGATGGGAGA
1172	STS29 Deletion	TGAGTCGTATTACAATTCACTGGCCGTCGTTTTACGCTCACCTTATCTCGTGCCTGGA
1185	STS29 Deletion	CTTGGCGTAATCATGGTCATAGCTGTTTCCTGACATGATTCCCGCAAACAATGCAGC
1198	STS29 Deletion	CTGGTCGTCGGAGGCAGAGA
1382	STS29 RT	GAGCCTCACGTCGGCCCTTA
1400	STS29 RT	CGGTCAAGCTCTTTACGGTCGAAAGG
1162	STS32 Deletion	AAGCCCCCTACCCTCGAAGA
1175	STS32 Deletion	TGAGTCGTATTACAATTCACTGGCCGTCGTTTTACTCCCAGTTTCCGATTCCCGTAACC
1188	STS32 Deletion	CTTGGCGTAATCATGGTCATAGCTGTTTCCTGGGAATCCTGCGATCGCCTTGC
1201	STS32 Deletion	CACCTGTTGCCCTATGCCCTTC
1433	STS32 RT	CGCGAAGGCGCCTCAAAAGA
1403	STS32 RT	TCCACAATGCGGTCCTCGTC
1165	STS35 Deletion	CGTGCTAGCCATGAATAGCACCA
1178	STS35 Deletion	TGAGTCGTATTACAATTCACTGGCCGTCGTTTTACCGAAGCCGAATCCACCAGAACT
1191	STS35 Deletion	CTTGGCGTAATCATGGTCATAGCTGTTTCCTGGGATCGGAGCATCCACTACCTTTC
1204	STS35 Deletion	GGCATATCCGTCAGTTCTTCCAATGC
1388	STS35 RT	CCGACGAGGCTGTCGCCTAT
1406	STS35 RT	GGCCTCATCTTCGGCCTTGA
1213	STS38 Deletion	CGGTGGCGGGAGAAAGAGAC
1231	STS38 Deletion	TGAGTCGTATTACAATTCACTGGCCGTCGTTTTACTGTATGAGTGGGACAGGGGGG
1249	STS38 Deletion	CTTGGCGTAATCATGGTCATAGCTGTTTCCTGACTATTCAAGAAGGCGCTCCATTCGC
1267	STS38 Deletion	GGCATTCATAAACGTTTGCCGCC
1337	STS38 RT	GAGAGGCGTGGCGAAAGTCC
1355	STS38 RT	TCGCAAGTGTCTTTGGGTGCTC
1214	STS39 Deletion	GGTGATACTGACCGGCATGCTTC
1232	STS39 Deletion	TGAGTCGTATTACAATTCACTGGCCGTCGTTTTACAGGTCTGTCGGTCTTCATCTTCTTGTC
1250	STS39 Deletion	CTTGGCGTAATCATGGTCATAGCTGTTTCCTGCGATTGAAAACTTGTATTCGAAGCTACAAACAACTG
1268	STS39 Deletion	ACTGTATCTTGCAGCACTTTCTTTTCAAGC
1338	STS39 RT	CGCCAATCTCGTCCCTGTCA
1423	STS39 RT	GCCCATCGTATTGCCTCACAGTC
1215	STS40 Deletion	CCTTGCATCCCTGTAGAACAACACC
1233	STS40 Deletion	TGAGTCGTATTACAATTCACTGGCCGTCGTTTTACTCCACTCGGGATCGGCTCA
1251	STS40 Deletion	CTTGGCGTAATCATGGTCATAGCTGTTTCCTGACCCACCCATACGGAGAACAATTTG
1269	STS40 Deletion	TTCCAAAATCGCCAGCAGCTCC
1424	STS40 RT	CCAACATCCCCAAGGCCAAG
1425	STS40 RT	GCACGGTAAGGACAGGCTTTCATAG
1216	STS41 Deletion	TCGGCGAGTGGTCGTTGC
1234	STS41 Deletion	TGAGTCGTATTACAATTCACTGGCCGTCGTTTTACGGGTTTATCGGCCTTTACCCCC
1252	STS41 Deletion	CTTGGCGTAATCATGGTCATAGCTGTTTCCTGAACGTGCCATAATCATACAGTACCTTTTGGT
1270	STS41 Deletion	AAAGAGAGGAGCTTACCTGTCTTGGC
1426	STS41 RT	CCCACCCTCCTCCCTGAC
1358	STS41 RT	CCTTGCTCGCAGCAGCAGTC
1217	STS42 Deletion	AGATATTGGACAGCTGTAGGCTGGG
1235	STS42 Deletion	TGAGTCGTATTACAATTCACTGGCCGTCGTTTTACATGTACAGGGGAAGAGACGAGTGTTTAATTC
1253	STS42 Deletion	CTTGGCGTAATCATGGTCATAGCTGTTTCCTGCAATGTACCCGTACTGTATTGTTATAGCTGCC
1271	STS42 Deletion	CACCAGTGACTGTCTTGGTGGC
1341	STS42 RT	GTCGTCCGTTGGTCCGCTCT
1359	STS42 RT	TGGGATCTTCCGGGTCGGTA
1222	STS47 Deletion	CCTACGGCTACAGGTTCCTTGGTT
1240	STS47 Deletion	TGAGTCGTATTACAATTCACTGGCCGTCGTTTTACGATGCTCCATTCCCCAGCCC
1258	STS47 Deletion	CTTGGCGTAATCATGGTCATAGCTGTTTCCTGGAGGTTGCCTGCTGCAGTCA
1276	STS47 Deletion	TTCGGACACTGCGTCGTCAAAAATC
1346	STS47 RT	AAGCCGCCATGGAGAACTCG
1364	STS47 RT	AGGCAGAGGTGACGGGATGG
1226	STS51 Deletion	GGATCAGTCATCCGCCACCTC
1651	STS51 Deletion	TGAGTCGTATTACAATTCACTGGCCGTCGTTTTACAGGGGGAGCTTGTACTTCAACCAT
1652	STS51 Deletion	CTTGGCGTAATCATGGTCATAGCTGTTTCCTGCGACTTGTCGTTTAGGTTACATACGCG
1280	STS51 Deletion	CTCCCCCTCACAACCGCT
1350	STS51 RT	CGGAGGAAGGCGCTAAGCAA
1368	STS51 RT	TCGCCTCATTCGCACTTTCG
1227	STS52 Deletion	CCAATGATGATTCTCTCCCATCTCTTCAGG
1245	STS52 Deletion	TGAGTCGTATTACAATTCACTGGCCGTCGTTTTACTGCGATAAGAAGTACAGTGGAACGAAGATTG
1263	STS52 Deletion	CTTGGCGTAATCATGGTCATAGCTGTTTCCTGTTACCAGAAAACCCGTCTCTTCCTATCCA
1281	STS52 Deletion	GGGCACGGTAAAGATCCTGTTTGG
1351	STS52 RT	GTGGGGATGTGACGGGGTTC
1369	STS52 RT	CTGCCCCAACCCCTGTATCAAC
1228	STS53 Deletion	GTTGATGAGCTTGGCTGGACCG
1653	STS53 Deletion	TGAGTCGTATTACAATTCACTGGCCGTCGTTTTACCCCCGTAGTGCTATATGTGGTGGT
1654	STS53 Deletion	CTTGGCGTAATCATGGTCATAGCTGTTTCCTGGGAAGCCAACGGCTCTGCT
1282	STS53 Deletion	AGCGGAGAACAGGGAGGC
1352	STS53 RT	CACTCACCAGTTTGACCCCC
1370	STS53 RT	GGTCAGCTGAGCGCGGGTAT
1229	STS54 Deletion	AACGTCGTCGGCAATGACAACG
1655	STS54 Deletion	TGAGTCGTATTACAATTCACTGGCCGTCGTTTTACCTATCTCCCCCAAACTGCACTCAC
1656	STS54 Deletion	CTTGGCGTAATCATGGTCATAGCTGTTTCCTGCGGTGCTAAGCCTGCCAAGAAG
1283	STS54 Deletion	CGCGGCTTTGGAAAGTTGATCAGAA
1353	STS54 RT	GAGATCGCGCGAAGGAAGGA
1371	STS54 RT	GGCAGGCTTAGCACCGACCT
1025	STS55 Deletion	TGGATCATGAGGCATACCAGTAGGTTG
1026	STS55 Deletion	TGAGTCGTATTACAATTCACTGGCCGTCGTTTTACGGTGGATGGCTACCTGATGGAC
1027	STS55 Deletion	CTTGGCGTAATCATGGTCATAGCTGTTTCCTGGGGGATCTTTGTGAGAGGTGGTTGTATATC
1028	STS55 Deletion	TGGAACCCCTCTTCCGCC
1298	STS55 RT	CTCGTTCACTCACCTGCAAA
1299	STS55 RT	CCACATCGCTGAAATCGTTA
1033	STS57 Deletion	TAAGGCTGACATTCACCCTCTCTTAGG
1034	STS57 Deletion	TGAGTCGTATTACAATTCACTGGCCGTCGTTTTACTCTGCTGGTTAATCGGGGTAGTTAAATTGATG
1035	STS57 Deletion	CTTGGCGTAATCATGGTCATAGCTGTTTCCTGACATCAGAATTATCCATATCCTCTCTGATATGAGGTCTAG
1036	STS57 Deletion	GTCGGCATACGGGCTAAGAGTAAAAGG
1302	STS57 RT	ATCGCCACCAAGGCTAAGCC
1303	STS57 RT	AGAGGCATGAGCCTTCCTCG
1102	STS60 Deletion	CATCAAGGTCCTCAACGCTAGCG
1103	STS60 Deletion	TGAGTCGTATTACAATTCACTGGCCGTCGTTTTACCGTTATAGACGAGTTGTCGATGGTATATATACCTTGTTG
1104	STS60 Deletion	CTTGGCGTAATCATGGTCATAGCTGTTTCCTGATTCAGGTTTTTTGGAGGATTGATTTTATACGTCGT
1105	STS60 Deletion	TGTAGTAATAGATCCGGACACCGATTAGAAACTATTATCC
1308	STS60 RT	CTTACGTTCCACCGCATCTG
1309	STS60 RT	TGTTGGATATACGCCCGTCC
1106	STS61 Deletion	CGGTTTAAAAATGCAAAGTGGGGTCAGT
1107	STS61 Deletion	TGAGTCGTATTACAATTCACTGGCCGTCGTTTTACTGCTGCCTTTTAAAGGTTAAATAGTATATTATAACGGGATTG
1108	STS61 Deletion	CTTGGCGTAATCATGGTCATAGCTGTTTCCTGAATGAGTCCATAGATTGCAAGAGCTTGAATAGAGT
1109	STS61 Deletion	GTCGCTCTTATTAGTTTTTTAATGGTCTTTGACTAATACGTAATG
1310	STS61 RT	GACCTCGCAGCCAAATTCAA
1311	STS61 RT	ACATCCAACAACCTCTTCTCAC
1110	STS62 Deletion	TTATTAACTCTCCCAACACTTCCAGCACTC
1111	STS62 Deletion	TGAGTCGTATTACAATTCACTGGCCGTCGTTTTACTTTTGATGGTGCTTTTGGAGGGAAGAC
1112	STS62 Deletion	CTTGGCGTAATCATGGTCATAGCTGTTTCCTGGTGATGGACGGGTGGGC
1113	STS62 Deletion	AGACCGGACGTGGTGGG
1312	STS62 RT	AGTGCCCGCCAGTCTATTAT
1313	STS62 RT	AACCTCGCCTTCAAGCAAAG
1114	STS63 Deletion	ATTTGTAGTACAAGAACAATCCAGGTCCTGTAAAGT
1115	STS63 Deletion	TGAGTCGTATTACAATTCACTGGCCGTCGTTTTACTGTGGATCTCCGAGGTAGGGG
1116	STS63 Deletion	CTTGGCGTAATCATGGTCATAGCTGTTTCCTGAAAAGTGACATGCATATGTCTTTACCAGTCTCG
1117	STS63 Deletion	GAAAGGCGCCGACAGATATCTTTGAGA
1314	STS63 RT	CAGATCTCCCTCCGCATCTC
1315	STS63 RT	TTTTCTTCCCCTTGCTTCCG
1122	STS65 Deletion	AGCGTCAGCATTACTGTCCCAGA
1123	STS65 Deletion	TGAGTCGTATTACAATTCACTGGCCGTCGTTTTACGGAAGGCAATGGACTCCTTGAGC
1124	STS65 Deletion	CTTGGCGTAATCATGGTCATAGCTGTTTCCTGAATACAGGGTTAGTGGTGTAGAGAGGGC
1125	STS65 Deletion	ATTAGAACCAACAGCAGTGATGATACCACAG
1318	STS65 RT	ACTTCTTTCTGGTCACGGCT
1319	STS65 RT	TGAGTCGTCAACAACCGAGT
1126	STS66 Deletion	GATGTAAAAGGCGACAGTAAGAATCTTTGGAAGTTATATG
1127	STS66 Deletion	TGAGTCGTATTACAATTCACTGGCCGTCGTTTTACTTTTGTAAATTGCGTCTAGATTGTATATGTCTAACTGGACT
1128	STS66 Deletion	CTTGGCGTAATCATGGTCATAGCTGTTTCCTGACAGACGTCATTCATACTATCATATACTCGATACGTGG
1129	STS66 Deletion	TTTCGTGGAATTGGGGATTGCTTGC
1320	STS66 RT	GCCATGGTCTCTGTTCTCGT
1321	STS66 RT	TCCGGCTTCCTTCAAAGAGT
1130	STS67 Deletion	GAGAGCACGGGAAAGATTTACTTTCTATTTTCCAA
1131	STS67 Deletion	TGAGTCGTATTACAATTCACTGGCCGTCGTTTTACTTCTACGATTTCCCGGAGACAAGTACG
1132	STS67 Deletion	CTTGGCGTAATCATGGTCATAGCTGTTTCCTGGACGACACTCGTTCTTCTCCTTGTCC
1133	STS67 Deletion	GAATTAGAATTATCTGTAGATGAATCCGAAACGTAGTAGAATCC
1322	STS67 RT	CTCAGGCCTCTCTTCCGAC
1323	STS67 RT	AACAACAACTTGGTCTCCGC
1138	STS69 Deletion	TCACAACCCATGGCATTCACATTGG
1139	STS69 Deletion	TGAGTCGTATTACAATTCACTGGCCGTCGTTTTACGCTGCCGTTTTGCCGGAG
1140	STS69 Deletion	CTTGGCGTAATCATGGTCATAGCTGTTTCCTGATGACATTGAATTGCGCTATTGCGGATG
1141	STS69 Deletion	CGCGATTGAAAACGGCATACATTTCTACTTG
1326	STS69 RT	GGGAGAGGAGACGGAGATTG
1327	STS69 RT	CGACCTTGGGAGCTGGATAT
1142	STS70 Deletion	AATACTTACGTCGTCTTCTGTCAATTCTGGG
1143	STS70 Deletion	TGAGTCGTATTACAATTCACTGGCCGTCGTTTTACTGTTAATACTCTCTGAAGGATATGTATTTGTTGAGTAAGTGTC
1144	STS70 Deletion	CTTGGCGTAATCATGGTCATAGCTGTTTCCTGGATGTATCATTTGTAAACCTTGGACCATGATTCTGT
1145	STS70 Deletion	AAATTCAATCACGTTCGAGCATCAGTCTACG
1328	STS70 RT	ATGGCTGGAGGACACGGG
1329	STS70 RT	CTTGGCGGGAGTGTTGGC
1150	STS72 Deletion	GACAAAAGGCGTGGGTCTGACTTTG
1151	STS72 Deletion	TGAGTCGTATTACAATTCACTGGCCGTCGTTTTACGGTCTATACTGTTAAGACCTAATAGAGGATGTTAAATGTATTTGAG
1152	STS72 Deletion	CTTGGCGTAATCATGGTCATAGCTGTTTCCTGAAGAATCGTTCTTCTTTCTTTCTTTCTTTTTATTTATAACGAAAGAAG
1153	STS72 Deletion	AGAATGATTACTTTGAAATCGTCCGTGAAGTCG
1332	STS72 RT	CTTTGTCACCGAGCTGCTC
1333	STS72 RT	TCCAGCATCTCCGCAAAGA
1870	STS11 WT	NNNNGGGCCCAGCATTCGAGGCACCCCA
1885	STS11 WT	NNNNGATATCTGTATCCGGCTTGACCTCGC
1872	STS11 K631R	CATAACTCCGGGATCACGAAGAACAAGC
1873	STS11 K631R	AGGTTTGTAAAGTACTTGGGAACCAATGC
2376	STS11 K631Q	CAGTTTGTAAAGTACTTGGGAACCAATGC
2002	STS11 CHECK	ACGGGTAAAGGTTCCCAGAC
1841	STS38 WT	NNNNGGGCCCCGGTGGCGGGAGAAAGAGAC
1842	STS38 WT	NNNNCTCGAGCATCGCAAGTGTCTTTGGGTGCT
2325	STS38 K68R	AGGACACTTGCGATGCTCGAGGTCG
1843	STS38 K68R	TGGGTGCTCCTTGCCGT
2371	STS38 K68Q	CAGACACTTGCGATGCTCGAGGTCG
1845	STS38 CHECK	TTCTTGCACGACGTTTTGGGCA
1834	STS40 WT	NNNNGGGCCCCCTTGCATCCCTGTAGAACAACACC
1884	STS40 WT	NNNNATCGATGATCTCGCCGTAAGAGCCTGC
3119	STS40 K89R	AGGGCCAAGGACCGCGTCG
3120	STS40 K89R	GGGGATGTTGGCTTTTTCAGAGGC
3121	STS40 K89Q	CAGGCCAAGGACCGCGTCG
3122	STS40 K137R	CAAGCTTTGTTCATAAGCTTTGGTAAAACTGGC
3123	STS40 K137R	AGGAGGTATCATGGTATGATGATTAGGCCCG
3124	STS40 K137Q	CAGCAGTATCATGGTATGATGATTAGGCCCGT
1836	STS40 K138R	CTTCAAGCTTTGTTCATAAGCTTTGGTAAAACTGG
1837	STS40 K138R	AGGTATCATGGTATGATGATTAGGCCCGTGTTC
2373	STS40 K138Q	CAGTATCATGGTATGATGATTAGGCCCGTGTTC
1999	STS40 CHECK	CGACGCGATTATCCTCTTTC
1882	STS41 WT	NNNNGGGCCCTCGGCGAGTGGTCGTTGC
1883	STS41 WT	NNNNATCGATGTAGAACCCAGTGGGTTGAGCC
1848	STS41 K143R	GGTAGGAGCCGCCTGACC
1849	STS41 K143R	AGGGTGAGTTGAGACTAAATCTTCACGCGCTA
1850	STS41 CHECK	AATGTGATCCTTTGATAGCGCCAGC
2105	STS54 WT	NNNNGGGCCCAACGTCGTCGGCAATGACAACG
2106	STS54 WT	NNNNNNGTCGACCTTCTTGGCAGGCTTAGCACCG
2110	STS54 K10R	AGGTTCCTCGAGATCGCGCGAAGGAAG
2111	STS54 K10R	TTTGATGTCTCGGACTTGTTGAGGCT
2374	STS54 K10Q	CAGTTCCTCGAGATCGCGCGAAGGAAG
2112	STS54 K53R	AGGTTCAAGGTCCGATGCTCC
2113	STS54 K53R	GGTGACGTGGGTAGGAGCC
2375	STS54 K53Q	CAGTTCAAGGTCCGATGCTCC
2254	STS54 CHECK	ACTTACGACTTGTTGCCTCGGACA
1862	STS57 WT	NNNNGGGCCCTAAGGCTGACATTCACCCTCTCTTAGG
1863	STS57 WT	NNNNAAGCTTGGCAGTCGAAGATTGCTTATATTCCTGTAACATT
1864	STS57 K18R	GGTGGCGATAATCTGTTGGAATCAATGAATG
1865	STS57 K18R	AGGGCTAAGCCTCGTCGTCCCAG
2379	STS57 K18Q	CAGGCTAAGCCTCGTCGTCCCAG
1866	STS65 WT	NNNNCTCGAGAGCGTCAGCATTACTGTCCCAGA
1867	STS65 WT	NNNNAAGCTTATATCGGCCAACAGATTCGCCAAG
3116	STS65 K315R	AGGGAAAAGCTGTACCTGGTCTTGGCG
3117	STS65 K315R	GGACTGGAAAGAGAACTTTAAGGGCACA
3118	STS65 K315Q	CAGGAAAAGCTGTACCTGGTCTTGGCG
1868	STS65 K502R	GGCAAAGAAGGGGTGATTCTTGATATCCT
1869	STS65 K502R	AGGCACATCAACTTTACAAAACTCTGGAACAAGCAAAT
2380	STS65 K502Q	CAGCACATCAACTTTACAAAACTCTGGAACAAGCAAAT
2001	STS65 CHECK	ACTTGCAAAGCGGCAATAAT
1740	STS67 WT	NNNNGGGCCCGAGAGCACGGGAAAGATTTACTTTCTATTTTCCAA
1741	STS67 WT	NNNNCTCGAGTTGAGCAGGTCGGACCTTCAAATCA
1742	STS67 K118R	CTCATTCCTCTGTGCCCACACTTC
1743	STS67 K118R	AGGCATTTGGAGTTGACAAAAGAGGCCGC
2381	STS67 K118Q	CAGCATTTGGAGTTGACAAAAGAGGCCGC
1856	STS67 CHECK	TCGCACATCTGACACCCATCTCA
1744	STS70 WT	NNNNGGGCCCAATACTTACGTCGTCTTCTGTCAATTCTGGG
1745	STS70 WT	NNNNCTCGAGTTCCTCATCAGACTTGGGAAGAGGC
1746	STS70 K62R	TTTCTGTTTGCAGTCATGAGTTATGTTCAAGGT
1747	STS70 K62R	AGGTACGACTGGGCTGGCAAGC
2382	STS70 K62Q	CAGTACGACTGGGCTGGCAAGC
1857	STS70 CHECK	CTTATTGTTGATGAAGTCAGAAGCCCCGT
2516	TEF1 Promoter	GGATCTCCACCCGTTGAATTTTTGGTG
2342	TEF1 Promoter	TTTGAAGTTTTCTGTGGAGATCGTTAGCATGT
3314	TEF1 Promoter	NNNNGGGCCCCGCGCAATGTACAAAAAGCAGCC
3315	TEF1 Promoter	NNNNCTCGAGTTTGAAGTTTTCTGTGGAGATCGTTAGCATGT
3316	GAL7 Promoter	NNNNGGATCCAGGCTGCATTTATAAGCGTTCCTGG
3317	GAL7 Promoter	TCTCAGGAGAGAATTGAGTGCTGATAAGTATTCG
3318	TEF1 ORF	CGAATACTTATCAGCACTCAATTCTCTCCTGAGAATGGGTAAGGACAAGCTCCACGT
3319	TEF1 ORF	NNNNCCGCGGCCTTGGAAACACCGGACTTGGT
3297	CMT2 Promoter	NNNNCTCGAGGACGAGTATATAGCAAATGGTTTCCCGTGT
3298	CMT2 Promoter	NNNNGAATTCGGTGGATATGGATGTGTTATGTGGAAGGG
3299	CMT2 Terminator	NNNNTCTAGAAGATCTCATATGGCTAGCACAGGGGGAGCAAGGCATAG
3300	CMT2 Terminator	NNNNCCGCGGCCTTGATCATCTACATCGGTTACAAGAACTCC
3301	TEF WT	NNNNGGATCCCCTGGGAACGACCTCCACTTTAAATTTCT
3355	TEF WT	CTTCTTCTTGGCGGCCTTCTCG
3356	TEF WT	CGAGAAGGCCGCCAAGAAGAAGGACTACAAGGACGACGACGACAAAGACTACAAGGACGACGACGACAAATAATTACTTATGTAGTGACCCTTCTTACGCGTAATATGC
3304	TEF WT	NNNNTCTAGAAGGATGGAAGGAACGATATCAATGCGATG
3357	TEF K36R,K41R	TGATCTACAAGTGCGGTGGTATCGACAGGCGAACCATTGAGAGGTTCGAGAAGGAGGCCCAAGAG
3358	TEF K36Q,K41Q	TGATCTACAAGTGCGGTGGTATCGACCAGCGAACCATTGAGCAGTTCGAGAAGGAGGCCCAAGA
3306	TEF K36R,K41R	GTCGATACCACCGCACTTGTAGATCA
3359	TEF K217R	CAAGGGATGGACCAAGGAGACCAGGTCCGGTGTTTCCAAGGGTAAGAC
3360	TEF K217Q	CAAGGGATGGACCAAGGAGACCCAGTCCGGTGTTTCCAAGGGTAAGA
3309	TEF K217R	GGTCTCCTTGGTCCATCCCTTG
3570	CaTEF1	ATATAAATAGTCGACATGGGTAAAGAAAAAACTCACGTTAACGTTGTTG
3571	CaTEF1	TCCTTGTAGTCCTTTTTTCTTAGCAGCTTTTTGAGCAGCCTTG
3578	ScTEF1	NNNNGTCGACATGGGTAAAGAGAAGTCTCACATTAACGTTGTC
3579	ScTEF1	NNNNCTCGAGTTATTTGTCGTCGTCGTCCTTGTAGTCTTTGTCGTCGTCGTCCTTGTAGTCTTTCTTAGCAGCCTTTTGAGCAGCCTTGGTAACCTTAGCGGC
3850	AfTEF1	ACAGGAGAAGACCACCATGAAACAAAAGG
3851	AfTEF1	CATTCCCGGGGATCCCTCGAGTTTCTTGGCGGCCTTCTGGG
3852	Af5FLAG	CTCGAGGGATCCCCGGGAATG
3853	Af5FLAG	CGATTAAGTTGGGTAACGCCAATGTATCCATGAAAACAATCACAAAGCAAAAGACG
3854	PYR4	TGGCGTTACCCAACTTAATCG
3855	PYR4	GCTTTCGGGAACTGGCTACTTAT
3489	TEF1HA	NNNNGGGCCCGCCATCGACGCCATCGAG
3507	TEF1HA	NNNNCTCGAGCTTCTTCTTGGCGGCCTTCTCG
3508	TEF1 Terminator	NNNNGGATCCTTACTTATGTAGTGACCCTTCTTACGCGTAATATGC
3494	TEF1 Terminator	NNNNTCTAGACGATAGCCTAACTGCCGTTCCC
2519	CMT1 Promoter	NNNNCTCGAGGATCCAGAAAATAACGCATATTGGTGGGC
2520	CMT1 Promoter	GATTGTAGTTTGTTTGAGTTGTATATCGGATGCAGAT
2521	TEF1 Promoter	ATCTGCATCCGATATACAACTCAAACAAACTACAATCGGATCTCCACCCGTTGAATTTTTGGTG
2522	TEF1 Promoter	NNNNATCGATTCTAGACCGCGGCATATGACTAGTTTTGAAGTTTTCTGTGGAGATCGTTAGCATG
2523	CMT1 Terminator	NNNNGGATCCGCTTGTCTTCCAGACCAATGCTCC
2524	CMT1 Terminator	NNNNGAGCTCAAAAGGGAACGGAGCGAAGCAT
2525	DAC2 cDNAFLAG	NNNNACTAGTATGACTCTCACGGACTACCCAACATTC
2526	DAC2 cDNAFLAG	NNNNCCGCGGAAATCTTCTTCTCGCGCCACCGAAAT
2587	DAC4 CDNA	NNNNACTAGTATGGACACCCCCCCCC
2588	DAC4 CDNA	NNNNCCGCGGTCCCACATGTACATGTCCATTAACAGCC
3692	DAC2 Promoter	NNNNGGGCCCTCCCTTGCTATCCTCCATCTTGAAGAAG
3693	DAC2 Promoter	CACCAAAAATTCAACGGGTGGAGATCCGCTTGGGAATCGGACAGTAAGGTTTC
3694	DAC2 cDNAHA	ACATGCTAACGATCTCCACAGAAAACTTCAAAATGACTCTCACGGACTACCCAACATTC
3544	DAC2 cDNAHA	NNNNCTCGAGAAATCTTCTTCTCGCGCCACCG
3545	DAC2 Terminator	NNNNGGATCCAGTATCCCGACTAATTACCTGCTGGTC
3546	DAC2 Terminator	NNNNTCTAGAGTCGTGAGTGCGCCTTGC
3547	DAC4 ORF	NNNNGGGCCCCGAGTGATGCGGTTGTATCGTGG
3548	DAC4 ORF	NNNNCTCGAGTCCCACATGTACATGTCCATTAACAGCC
3549	DAC4 Terminator	NNNNGGATCCTGTAGCGAGCTGGCTGGG
3550	DAC4 Terminator	NNNNTCTAGACTTCAACCAGATTGCCACTGAGGAG
1717	4FLAG	NNNNCCCGGGGACTACAAGGACGACGACGACAAAGACTACAAGGACGACGACGACAAAGACTACAAGGACGACGACGACAAAGACTACAAGGACGACGACGACAAATAAGGGTTACAGTAGCAGTAGTAATGGTCTGTTAATCA
1718	HYG	NNNNGGATCCTTTAGGCCTCAACCATGTGATGTGC
1966	2HA	NNNNCCCGGGTACCCATACGATGTTCCAGATTACGCTTACCCATACGATGTTCCAGATTACGCTTAAGGGTTACAGTAGCAGTAGTAATGGTCTGTTAATCA
1967	NAT	NNNNGGATCCTTTAGGCCTAAGAGATGTAGAAACGAGTTTCGT
4156-LYJ	CNAG_05662 ChIP	CACGAATCCGCTGACTAGGAACG
4157-LYJ	CNAG_05662 ChIP	TGAGGGTTCAGGGAACCAGC
4158-LYJ	CNAG_01938 ChIP	CTTGGCAAGACGTGCATCCCA
4159-LYJ	CNAG_01938 ChIP	CCTTGCACCAGAAGCGTGAGA
4160-LYJ	CNAG_01781 ChIP	GGAGAGGAAACTGCTCAACGCAT
4161-LYJ	CNAG_01781 ChIP	AGCATGCAAAGGGAAGATATTCGCC
4162-LYJ	CNAG_04931 ChIP	GGAAGGGTGCTTAGGGGATTAGG
4163-LYJ	CNAG_04931 ChIP	ACGATTGGGACTTGCGCGAA
4168-LYJ	CNAG_04142 ChIP	GCTCCAAGATGCCCCTCAGAC
4169-LYJ	CNAG_04142 ChIP	CCACCTCCAGTTCGAAACGAGC
4170-LYJ	CNAG_12748 ChIP	GGATCGGTACAATCCTTGGGGC
4171-LYJ	CNAG_12748 ChIP	CAGGCCTCAGGAGAGACCTC
4172-LYJ	CNAG_12570 ChIP	AGGTGTGCGGTTTGTGGAGG
4173-LYJ	CNAG_12570 ChIP	TTCATCGGTCCCCTACCAGTCTC
4174-LYJ	CNAG_00558 ChIP	GGCACGCAACACCTTCCTTGATA
4175-LYJ	CNAG_00558 ChIP	ACCCAAGGCCAAGCCTGATC
4176-LYJ	CNAG_05939 RT	GCGTGCAGCATGATCAACCT
4177-LYJ	CNAG_05939 RT	CATGAAGGGCATTCTGGGCC
4178-LYJ	CNAG_03759 RT	GCTACAAGGCCACCCTCAAC
4179-LYJ	CNAG_03759 RT	AAGGCAGCTTTGTAACCACCAG
4180-LYJ	CNAG_03906 RT	TGCCCAGTCGAACCGATCAT
4181-LYJ	CNAG_03906 RT	ACTTTGACCTGTCTCGCTGAGC
4182-LYJ	CNAG_05670 RT	AGGACTACCCGAGCCTAATGG
4183-LYJ	CNAG_05670 RT	TCAATCCCCATTTCGGCACTC
4184-LYJ	CNAG_05341 RT	AGGTATTCAAGCTCTCGTCATCC
4185-LYJ	CNAG_05341 RT	TGGTAAGGTGGAACGGATGG
4186-LYJ	CNAG_03831 RT	GGCAGTGACACCTCTGAGTC
4187-LYJ	CNAG_03831 RT	CATTCAAAGCCAGCAGGCAG
4188-LYJ	CNAG_00937 RT	TTGCAGAAGTTCCTCACGCC
4189-LYJ	CNAG_00937 RT	CCTACACATCTGGCCATCGG
4190-LYJ	CNAG_01806 RT	CAAGAGGTCCAGAGGCCAAAC
4191-LYJ	CNAG_01806 RT	CCTTTCCCACATGCTTGTCCAG
4192-LYJ	CNAG_07969 RT	ATGCGATGCCCTCTATTACCAG
4193-LYJ	CNAG_07969 RT	ACCTCGCTAAAGACCCGAG
4194-LYJ	CNAG_05305 RT	CTACAAGCCACCTGCCAACTC
4195-LYJ	CNAG_05305 RT	GGTGAGAGAGGTGTTTGTTGGC
4196-LYJ	CNAG_05879 RT	GAGATAAAGTCAGTTCCCTTCCCC
4197-LYJ	CNAG_05879 RT	ACTTGCATTAGGTATCTCCTCGG
4198-LYJ	CNAG_03179 RT	CGTATCCAACCCTGAAGGCG
4199-LYJ	CNAG_03179 RT	CAGCGATCGCCTCTTGCTT
4200-LYJ	CNAG_01849 RT	CACTCACAAAACTAACCTCTGGC
4201-LYJ	CNAG_01849 RT	TATTCCTCCAAGTCCTCCCAG
4204-LYJ	CNAG_06102 RT	ATCTGCAGGCAAGGGTGGTA
4205-LYJ	CNAG_06102 RT	AATGATCTCGAGCCCTCCTTGG
4206-LYJ	CNAG_02544 RT	CCTACTTCAAACAACGGCAAGCA
4207-LYJ	CNAG_02544 RT	TGAGCGCGTAACGTCCGATAA
4208-LYJ	CNAG_07842 RT	CCACGGTTGTTGAACGATTTGG
4209-LYJ	CNAG_07842 RT	TTTTCGGCGAGTGGTCGTT
4210-LYJ	CNAG_04029 RT	AGGACAGCTGGTCCATGTCC
4211-LYJ	CNAG_04029 RT	CGAGCCCTTGCTCCACAAAG
4212-LYJ	CNAG_06503 RT	CTTCGGTATCAACTGGAGGGC
4213-LYJ	CNAG_06503 RT	GTACCGACCTTCTTCTCACCC
4216-LYJ	CNAG_05332 RT	CGTTGGTGCGGTGGCTATTC
4217-LYJ	CNAG_05332 RT	GAAAGCCATCAGGCAGGTCC
4218-LYJ	CNAG_07395 RT	CGACTTGAGACCAACGTTTGGAT
4219-LYJ	CNAG_07395 RT	ACGAGTTGGGTGTGATGAGG
4220-LYJ	CNAG_06256 RT	GATCACCACCAAGATTCACCTCTG
4221-LYJ	CNAG_06256 RT	GTGCAAGTCCCAATCGTTAGGAAC
4222-LYJ	CNAG_06522 RT	GGAGAGGATCTGTGTATGGTGAGC
4223-LYJ	CNAG_06522 RT	TTTCATCTGTCGCGTAGTTGAGCC
4224-LYJ	CNAG_07496 RT	CCCAAGGGTCACCAGAATTCAG
4225-LYJ	CNAG_07496 RT	CAAGGGCCTGAAGAGGATCC
4226-LYJ	CNAG_07276 RT	CTGTACAGGCTCCGGAAGGG
4227-LYJ	CNAG_07276 RT	CGTCGGGCGTTGAGGGATAG
